# Supplementary material for: Horizontally acquired papGII-containing pathogenicity islands underlie the emergence of invasive uropathogenic Escherichia coli lineages
Source: Nat Commun. 2020 Nov 24;11:5968. doi: 10.1038/s41467-020-19714-9 (PMC7686366; doi:10.1038/s41467-020-19714-9)
Supplement: Supplementary file 4 — Supplementary Data 1–12 [file 41467_2020_19714_MOESM4_ESM.zip › Supplementary Data/Supplementary Data 1.xlsx]

## Sheet: table1
Isolate	Isolate ID in source collection	Collection	Data source	Data type	Bioproject	Biosample	Accession Illumina read data/Assembly	Accession PacBio read data	Clinical phenotype 1	Clinical phenotype 2	Clinical phenotype 3	Assembly: N50 contig length	Assembly: No. of contigs	Assembly: No. of bases in all contigs	MLST*	Clonal Complex (CC)	Phylogroup	Phylogroup curated	BAPS cluster	Sublineage (BAPS cluster) significantly enriched with invasive UPEC isolates	H antigen type (in silico)*	O antigen type (in silico)*	O antigen type group (in silico)*	Serotype (in silico)*	FimH type	papGII+ lineage	papGII*	afaEVIII*	iuc*	iuc variant*	Year of isolation	Sample type	Host gender	Host age	Geographic origin
V28_BUTI_Uro	V28	BUTI_uro	NCBI	read data	PRJNA475142	SAMN09405822	SRS3413515	na	urinary-source bacteremia	invasive UPEC	invasive UPEC	264752	45	4731892	410	CC23	C	C	BAPS_cluster_16	no	H9	O8	O8	O8:H9	fimH24	na	0	0	1	shiFp/iuc/iutA1	1984	blood	male	57	Seattle, USA
U1_BUTI_Uro	U1	BUTI_uro	NCBI	read data	PRJNA475142	SAMN09405821	SRS3413420	na	urinary-source bacteremia	invasive UPEC	invasive UPEC	317433	61	4818935	410	CC23	C	C	BAPS_cluster_16	no	H9	O8	O8	O8:H9	fimH24	na	0	0	1	shiFp/iuc/iutA1	1985	blood	male	40	Seattle, USA
PM1_BUTI_Uro	PM1	BUTI_uro	NCBI	read data	PRJNA475142	SAMN09405619	SRS3413396	na	urinary-source bacteremia	invasive UPEC	invasive UPEC	257073	52	4883031	101	CC101	B1	B1	BAPS_cluster_62	no	H21	none	none	H21	fimH27	na	0	0	0	none	1985	blood	female	72	Seattle, USA
V3_BUTI_Uro	V3	BUTI_uro	NCBI	read data	PRJNA475142	SAMN09405812	SRS3413453	na	urinary-source bacteremia	invasive UPEC	invasive UPEC	365269	56	4917619	4862	CC73	B2	B2	BAPS_cluster_38	yes	H1	O6	O6	O6:H1	fimH30	CC73-L3	1	0	0	none	1985	blood	male	65	Seattle, USA
V9_BUTI_Uro	V9	BUTI_uro	NCBI	read data	PRJNA475142	SAMN09405814	SRS3413455	na	urinary-source bacteremia	invasive UPEC	invasive UPEC	175517	76	4983843	23	CC23	C	C	BAPS_cluster_16	no	H12	O9	O9	O9:H12	fimH35	na	0	0	1	shiFp/iuc/iutA1	1983	blood	female	91	Seattle, USA
V8_BUTI_Uro	V8	BUTI_uro	NCBI	read data	PRJNA475142	SAMN09405795	SRS3413588	na	urinary-source bacteremia	invasive UPEC	invasive UPEC	172234	73	4996648	550	CC14	B2	B2	BAPS_cluster_75	no	H5	O75	O75	O75:H5	fimH30	na	0	0	1	shiF/iuc/iutA2	1982	blood	male	86	Seattle, USA
V1_BUTI_Uro	V1	BUTI_uro	NCBI	read data	PRJNA475142	SAMN09405664	SRS3413537	na	urinary-source bacteremia	invasive UPEC	invasive UPEC	288007	70	5003667	73	CC73	B2	B2	BAPS_cluster_38	yes	H1	O6	O6	O6:H1	fimH30	CC73-L3	1	0	1	shiF/iuc/iutA1	1984	blood	male	68	Seattle, USA
H27_BUTI_Uro	H27	BUTI_uro	NCBI	read data	PRJNA475142	SAMN09405817	SRS3413416	na	urinary-source bacteremia	invasive UPEC	invasive UPEC	90627	159	5006009	88	CC23	C	C	BAPS_cluster_14	no	H19	O8	O8	O8:H19	fimH41	na	0	1	1	shiFp/iuc/iutA1	1985	blood	male	49	Seattle, USA
H18_BUTI_Uro	H18	BUTI_uro	NCBI	read data	PRJNA475142	SAMN09405873	SRS3413578	na	urinary-source bacteremia	invasive UPEC	invasive UPEC	128456	76	5006129	618	CC618	F	F	BAPS_cluster_109	no	H45	O157	O157	O157:H45	fimH246	na	1	0	1	shiF/iuc/iutA1	1985	blood	female	40	Seattle, USA
PM9_BUTI_Uro	PM9	BUTI_uro	NCBI	read data	PRJNA475142	SAMN09405815	SRS3413618	na	urinary-source bacteremia	invasive UPEC	invasive UPEC	136959	127	5015669	23	CC23	C	C	BAPS_cluster_16	no	H12	O9	O9	O9:H12	fimH32	na	0	1	0	none	1985	blood	female	69	Seattle, USA
H35_BUTI_Uro	H35	BUTI_uro	NCBI	read data	PRJNA475142	SAMN09405711	SRS3413439	na	urinary-source bacteremia	invasive UPEC	invasive UPEC	346514	40	5016405	95	CC95	B2	B2	BAPS_cluster_3	yes	H7	O1	O1	O1:H7	fimH41	CC95-L	1	0	0	none	1985	blood	male	65	Seattle, USA
V5_BUTI_Uro	V5	BUTI_uro	NCBI	read data	PRJNA475142	SAMN09405665	SRS3413426	na	urinary-source bacteremia	invasive UPEC	invasive UPEC	107491	152	5021999	73	CC73	B2	B2	BAPS_cluster_38	yes	H1	O6	O6	O6:H1	fimH30	CC73-L3	1	0	1	shiF/iuc/iutA1	1982	blood	male	62	Seattle, USA
U7_BUTI_Uro	U7	BUTI_uro	NCBI	read data	PRJNA475142	SAMN09405740	SRS3413402	na	urinary-source bacteremia	invasive UPEC	invasive UPEC	261739	81	5022329	127	CC127	B2	B2	BAPS_cluster_12	no	H31	O6	O6	O6:H31	fimH2	na	0	0	0	none	1985	blood	female	66	Seattle, USA
2P9_BUTI_Uro	2P9	BUTI_uro	NCBI	read data	PRJNA475142	SAMN09405858	SRS3413570	na	urinary-source bacteremia	invasive UPEC	invasive UPEC	152944	118	5025300	598	CC31	D	D	BAPS_cluster_112	no	H1	O15	O15	O15:H1	fimH54	CC31-L	1	0	1	shiF/iuc/iutA1	1986	blood	female	62	Seattle, USA
PM2_BUTI_Uro	PM2	BUTI_uro	NCBI	read data	PRJNA475142	SAMN09405803	SRS3413556	na	urinary-source bacteremia	invasive UPEC	invasive UPEC	354486	53	5027804	998	CC998	B2	B2	BAPS_cluster_17	no	H6	O2	Gp7	O2:H6	fimH14	na	0	0	0	none	1985	blood	female	24	Seattle, USA
H16_BUTI_Uro	H16	BUTI_uro	NCBI	read data	PRJNA475142	SAMN09405707	SRS3413443	na	urinary-source bacteremia	invasive UPEC	invasive UPEC	345234	49	5040133	95	CC95	B2	B2	BAPS_cluster_3	yes	H7	O1	O1	O1:H7	fimH250	CC95-L	1	0	0	none	1984	blood	female	49	Seattle, USA
U5_BUTI_Uro	U5	BUTI_uro	NCBI	read data	PRJNA475142	SAMN09405802	SRS3413557	na	urinary-source bacteremia	invasive UPEC	invasive UPEC	262362	71	5040309	625	CC625	B2	B2	BAPS_cluster_77	no	H7	O6	O6	O6:H7	fimH115	na	0	0	0	none	1985	blood	female	20	Seattle, USA
H3_BUTI_Uro	H3	BUTI_uro	NCBI	read data	PRJNA475142	SAMN09405708	SRS3413444	na	urinary-source bacteremia	invasive UPEC	invasive UPEC	363264	39	5041298	95	CC95	B2	B2	BAPS_cluster_3	yes	H7	O1	O1	O1:H7	fimH250	CC95-L	1	0	0	none	1984	blood	female	63	Seattle, USA
H1_BUTI_Uro	H1	BUTI_uro	NCBI	read data	PRJNA475142	SAMN09405661	SRS3413536	na	urinary-source bacteremia	invasive UPEC	invasive UPEC	364954	75	5047992	73	CC73	B2	B2	BAPS_cluster_33	yes	H1	O2	Gp7	O2:H1	fimH10	CC73-L1	1	0	1	shiF/iuc/iutA2	1985	blood	male	69	Seattle, USA
V10_BUTI_Uro	V10	BUTI_uro	NCBI	read data	PRJNA475142	SAMN09405840	SRS3413368	na	urinary-source bacteremia	invasive UPEC	invasive UPEC	262815	68	5051743	69	CC69	D	D	BAPS_cluster_98	no	H18	O17-O77	Gp9	O17-O77:H18	fimH27	na	0	1	1	shiFp/iuc/iutA1	1983	blood	male	62	Seattle, USA
V15_BUTI_Uro	V15	BUTI_uro	NCBI	read data	PRJNA475142	SAMN09405713	SRS3413490	na	urinary-source bacteremia	invasive UPEC	invasive UPEC	388447	44	5060781	95	CC95	B2	B2	BAPS_cluster_3	yes	H7	O1	O1	O1:H7	fimH41	CC95-L	1	0	1	shiFp/iuc/iutA1	1981	blood	male	63	Seattle, USA
V7_BUTI_Uro	V7	BUTI_uro	NCBI	read data	PRJNA475142	SAMN09405647	SRS3413508	SRR10568393	urinary-source bacteremia	invasive UPEC	invasive UPEC	4995716	2	5066189	12	CC12	B2	B2	BAPS_cluster_52	yes	H1	O4	O4	O4:H1	fimH106	CC12-L	1	0	1	shiF/iuc/iutA1	1981	blood	male	61	Seattle, USA
H8_BUTI_Uro	H8	BUTI_uro	NCBI	read data	PRJNA475142	SAMN09405587	SRS3413602	na	urinary-source bacteremia	invasive UPEC	invasive UPEC	108070	187	5071483	10	CC10	A	A	BAPS_cluster_83	no	H2	O25	O25	O25:H2	fimH54	na	1	0	1	shiF/iuc/iutA1	1985	blood	female	42	Seattle, USA
2H17_BUTI_Uro	2H17	BUTI_uro	NCBI	read data	PRJNA475142	SAMN09405848	SRS3413612	na	urinary-source bacteremia	invasive UPEC	invasive UPEC	219532	69	5073364	393	CC31	D	D	BAPS_cluster_112	no	H1	O15	O15	O15:H1	fimH54	CC31-L	1	0	1	shiF/iuc/iutA1	1986	blood	female	42	Seattle, USA
H38_BUTI_Uro	H38	BUTI_uro	NCBI	read data	PRJNA475142	SAMN09405712	SRS3413440	na	urinary-source bacteremia	invasive UPEC	invasive UPEC	290892	71	5076422	95	CC95	B2	B2	BAPS_cluster_3	yes	H7	O1	O1	O1:H7	fimH41	CC95-L	1	0	0	none	1985	blood	male	66	Seattle, USA
2H4_BUTI_Uro	2H4	BUTI_uro	NCBI	read data	PRJNA475142	SAMN09405676	SRS3413509	na	urinary-source bacteremia	invasive UPEC	invasive UPEC	398558	82	5082517	73	CC73	B2	B2	BAPS_cluster_38	yes	H1	O6	O6	O6:H1	fimH30	CC73-L3	1	0	1	shiF/iuc/iutA1	1985	blood	female	61	Seattle, USA
PM6_BUTI_Uro	PM6	BUTI_uro	NCBI	read data	PRJNA475142	SAMN09405715	SRS3413447	na	urinary-source bacteremia	invasive UPEC	invasive UPEC	252834	30	5085603	95	CC95	B2	B2	BAPS_cluster_3	yes	H7	O2	Gp7	O2:H7	fimH41	CC95-L	1	0	1	shiFp/iuc/iutA1	1985	blood	female	62	Seattle, USA
2H24_BUTI_Uro	2H24	BUTI_uro	NCBI	read data	PRJNA475142	SAMN09405675	SRS3413510	na	urinary-source bacteremia	invasive UPEC	invasive UPEC	352030	64	5086576	73	CC73	B2	B2	BAPS_cluster_38	yes	H1	O6	O6	O6:H1	fimH30	CC73-L3	1	0	1	shiF/iuc/iutA1	1986	blood	male	65	Seattle, USA
PM4_BUTI_Uro	PM4	BUTI_uro	NCBI	read data	PRJNA475142	SAMN09405673	SRS3413518	na	urinary-source bacteremia	invasive UPEC	invasive UPEC	317490	64	5090354	73	CC73	B2	B2	BAPS_cluster_38	yes	H1	O6	O6	O6:H1	fimH30	CC73-L3	1	0	1	shiF/iuc/iutA1	1985	blood	female	56	Seattle, USA
2H18_BUTI_Uro	2H18	BUTI_uro	NCBI	read data	PRJNA475142	SAMN09405717	SRS3413491	na	urinary-source bacteremia	invasive UPEC	invasive UPEC	281500	122	5091690	95	CC95	B2	B2	BAPS_cluster_3	yes	H7	O1	O1	O1:H7	fimH41	CC95-L	1	0	0	none	1986	blood	male	59	Seattle, USA
2H21_BUTI_Uro	2H21	BUTI_uro	NCBI	read data	PRJNA475142	SAMN09405650	SRS3413619	na	urinary-source bacteremia	invasive UPEC	invasive UPEC	203565	99	5092523	12	CC12	B2	B2	BAPS_cluster_53	yes	H5	O21	O21	O21:H5	fimH5	CC12-L	1	0	1	shiF/iuc/iutA1	1986	blood	male	38	Seattle, USA
V27_BUTI_Uro	V27	BUTI_uro	NCBI	read data	PRJNA475142	SAMN09405671	SRS3413516	na	urinary-source bacteremia	invasive UPEC	invasive UPEC	239782	86	5103914	73	CC73	B2	B2	BAPS_cluster_33	yes	H1	O2	Gp7	O2:H1	fimH10	CC73-L1	1	0	1	shiF/iuc/iutA2	1983	blood	male	57	Seattle, USA
H25_BUTI_Uro	H25	BUTI_uro	NCBI	read data	PRJNA475142	SAMN09405710	SRS3413442	na	urinary-source bacteremia	invasive UPEC	invasive UPEC	186605	89	5104405	95	CC95	B2	B2	BAPS_cluster_3	yes	H7	O2	Gp7	O2:H7	fimH252	CC95-L	1	0	0	none	1984	blood	female	28	Seattle, USA
V24_BUTI_Uro	V24	BUTI_uro	NCBI	read data	PRJNA475142	SAMN09405670	SRS3413375	na	urinary-source bacteremia	invasive UPEC	invasive UPEC	383483	126	5105588	73	CC73	B2	B2	BAPS_cluster_33	yes	H1	O2	Gp7	O2:H1	fimH10	CC73-L1	1	0	1	shiF/iuc/iutA2	1985	blood	male	66	Seattle, USA
H19_BUTI_Uro	H19	BUTI_uro	NCBI	read data	PRJNA475142	SAMN09405662	SRS3413411	na	urinary-source bacteremia	invasive UPEC	invasive UPEC	148771	157	5121097	73	CC73	B2	B2	BAPS_cluster_33	yes	H1	O2	Gp7	O2:H1	fimH10	CC73-L1	1	0	1	shiF/iuc/iutA2	1985	blood	female	33	Seattle, USA
V6_BUTI_Uro	V6	BUTI_uro	NCBI	read data	PRJNA475142	SAMN09405666	SRS3413422	na	urinary-source bacteremia	invasive UPEC	invasive UPEC	232364	99	5125334	73	CC73	B2	B2	BAPS_cluster_33	yes	H1	O2	Gp7	O2:H1	fimH10	CC73-L1	1	0	1	shiF/iuc/iutA2	1983	blood	male	68	Seattle, USA
V21_BUTI_Uro	V21	BUTI_uro	NCBI	read data	PRJNA475142	SAMN09405796	SRS3413586	na	urinary-source bacteremia	invasive UPEC	invasive UPEC	323969	78	5126962	550	CC14	B2	B2	BAPS_cluster_75	no	H5	O75	O75	O75:H5	fimH30	na	0	0	1	shiF/iuc/iutA2; shiFp/iuc/iutA1; not resolved	1982	blood	male	62	Seattle, USA
2H25_BUTI_Uro	2H25	BUTI_uro	NCBI	read data	PRJNA475142	SAMN09405716	SRS3413448	na	urinary-source bacteremia	invasive UPEC	invasive UPEC	234572	72	5129115	95	CC95	B2	B2	BAPS_cluster_10	no	H7	O18	Gp12	O18:H7	fimH18	na	0	0	0	none	1987	blood	female	35	Seattle, USA
PM8_BUTI_Uro	PM8	BUTI_uro	NCBI	read data	PRJNA475142	SAMN09405649	SRS3413617	na	urinary-source bacteremia	invasive UPEC	invasive UPEC	195724	95	5129410	12	CC12	B2	B2	BAPS_cluster_52	yes	H1	O4	O4	O4:H1	fimH41	CC12-L	1	0	1	shiF/iuc/iutA1	1985	blood	male	79	Seattle, USA
V31_BUTI_Uro	V31	BUTI_uro	NCBI	read data	PRJNA475142	SAMN09405648	SRS3413538	na	urinary-source bacteremia	invasive UPEC	invasive UPEC	279414	86	5134256	12	CC12	B2	B2	BAPS_cluster_52	yes	H1	O4	O4	O4:H1	fimH106	CC12-L	1	0	0	none	1984	blood	male	53	Seattle, USA
H9_BUTI_Uro	H9	BUTI_uro	NCBI	read data	PRJNA475142	SAMN09405765	SRS3413624	na	urinary-source bacteremia	invasive UPEC	invasive UPEC	254383	95	5144474	144	CC144	B2	B2	BAPS_cluster_1	yes	H6	O16	O16	O16:H6	fimH27	CC144-L	1	0	1	shiF/iuc/iutA1	1984	blood	female	27	Seattle, USA
V19_BUTI_Uro	V19	BUTI_uro	NCBI	read data	PRJNA475142	SAMN09405668	SRS3413513	na	urinary-source bacteremia	invasive UPEC	invasive UPEC	287626	65	5147581	73	CC73	B2	B2	BAPS_cluster_34	no	H1	O6	O6	O6:H1	fimH10	CC73-L2	1	0	1	shiF/iuc/iutA2	1984	blood	male	64	Seattle, USA
V22_BUTI_Uro	V22	BUTI_uro	NCBI	read data	PRJNA475142	SAMN09405669	SRS3413514	na	urinary-source bacteremia	invasive UPEC	invasive UPEC	324734	93	5150133	73	CC73	B2	B2	BAPS_cluster_34	no	H1	O6	O6	O6:H1	fimH10	CC73-L2	1	0	1	shiF/iuc/iutA2	1982	blood	male	64	Seattle, USA
V11_BUTI_Uro	V11	BUTI_uro	NCBI	read data	PRJNA475142	SAMN09405841	SRS3413351	na	urinary-source bacteremia	invasive UPEC	invasive UPEC	265444	86	5151002	106	CC69	D	D	BAPS_cluster_100	no	H18	O17-O77	Gp9	O17-O77:H18	fimH47	na	0	0	0	none	1983	blood	male	63	Seattle, USA
PM5_BUTI_Uro	PM5	BUTI_uro	NCBI	read data	PRJNA475142	SAMN09405674	SRS3413517	na	urinary-source bacteremia	invasive UPEC	invasive UPEC	225393	82	5161253	73	CC73	B2	B2	BAPS_cluster_38	yes	H1	O6	O6	O6:H1	fimH30	CC73-L3	1	0	1	shiF/iuc/iutA1	1985	blood	male	50	Seattle, USA
H15_BUTI_Uro	H15	BUTI_uro	NCBI	read data	PRJNA475142	SAMN09405709	SRS3413441	na	urinary-source bacteremia	invasive UPEC	invasive UPEC	442451	58	5163763	95	CC95	B2	B2	BAPS_cluster_3	yes	H7	O2	Gp7	O2:H7	fimH41	CC95-L	1	0	1	shiFp/iuc/iutA1	1984	blood	female	64	Seattle, USA
V14_BUTI_Uro	V14	BUTI_uro	NCBI	read data	PRJNA475142	SAMN09405852	SRS3413604	na	urinary-source bacteremia	invasive UPEC	invasive UPEC	145698	136	5164627	405	CC405	D	D	BAPS_cluster_116	no	H4	O2	Gp7	O2:H4	fimH56	CC405-L	1	0	1	shiF/iuc/iutA2	1981	blood	male	81	Seattle, USA
H26_BUTI_Uro	H26	BUTI_uro	NCBI	read data	PRJNA475142	SAMN09405663	SRS3413392	na	urinary-source bacteremia	invasive UPEC	invasive UPEC	287179	88	5166858	73	CC73	B2	B2	BAPS_cluster_38	yes	H1	O6	O6	O6:H1	fimH30	CC73-L3	1	0	1	shiF/iuc/iutA1	1985	blood	female	55	Seattle, USA
V26_BUTI_Uro	V26	BUTI_uro	NCBI	read data	PRJNA475142	SAMN09405818	SRS3413418	na	urinary-source bacteremia	invasive UPEC	invasive UPEC	192361	82	5175398	88	CC23	C	C	BAPS_cluster_14	no	H19	O9/Onovel22	O9/Onovel22	O9/Onovel22:H19	fimH27	na	1	0	1	shiFp/iuc/iutA1	1984	blood	male	68	Seattle, USA
2H19_BUTI_Uro	2H19	BUTI_uro	NCBI	read data	PRJNA475142	SAMN09405657	SRS3413425	na	urinary-source bacteremia	invasive UPEC	invasive UPEC	219417	90	5182670	14	CC14	B2	B2	BAPS_cluster_74	yes	H5	O75	O75	O75:H5	fimH27	CC14-L	1	0	1	shiF/iuc/iutA2	1986	blood	female	33	Seattle, USA
V20_BUTI_Uro	V20	BUTI_uro	NCBI	read data	PRJNA475142	SAMN09405868	SRS3413445	na	urinary-source bacteremia	invasive UPEC	invasive UPEC	115496	163	5196360	62	CC62	F	F	BAPS_cluster_107	yes	H45	O7	O7	O7:H45	fimH44	CC62-L	1	0	1	shiF/iuc/iutA2	1981	blood	male	74	Seattle, USA
H2_BUTI_Uro	H2	BUTI_uro	NCBI	read data	PRJNA475142	SAMN09405872	SRS3413577	na	urinary-source bacteremia	invasive UPEC	invasive UPEC	121785	109	5211905	618	CC618	F	F	BAPS_cluster_109	no	H45	O157	O157	O157:H45	fimH246	na	1	0	1	shiF/iuc/iutA1	1985	blood	male	55	Seattle, USA
V29_BUTI_Uro	V29	BUTI_uro	NCBI	read data	PRJNA475142	SAMN09405869	SRS3413575	na	urinary-source bacteremia	invasive UPEC	invasive UPEC	113175	169	5214101	62	CC62	F	F	BAPS_cluster_107	yes	H45	O7	O7	O7:H45	fimH44	CC62-L	1	0	1	shiF/iuc/iutA2	1981	blood	male	90	Seattle, USA
PM3_BUTI_Uro	PM3	BUTI_uro	NCBI	read data	PRJNA475142	SAMN09405797	SRS3413561	na	urinary-source bacteremia	invasive UPEC	invasive UPEC	191323	108	5220000	550	CC14	B2	B2	BAPS_cluster_75	no	H5	O75	O75	O75:H5	fimH30	na	0	0	1	shiF/iuc/iutA2; not resolved	1985	blood	female	60	Seattle, USA
2P6_BUTI_Uro	2P6	BUTI_uro	NCBI	read data	PRJNA475142	SAMN09405718	SRS3413488	na	urinary-source bacteremia	invasive UPEC	invasive UPEC	173377	143	5224590	95	CC95	B2	B2	BAPS_cluster_2	no	H7	O2	Gp7	O2:H7	fimH27	CC95-L	1	0	1	shiFp/iuc/iutA1	1986	blood	female	42	Seattle, USA
H5_BUTI_Uro	H5	BUTI_uro	NCBI	read data	PRJNA475142	SAMN09405656	SRS3413355	na	urinary-source bacteremia	invasive UPEC	invasive UPEC	231899	133	5227898	14	CC14	B2	B2	BAPS_cluster_74	yes	H5	O18	Gp12	O18:H5	fimH27	CC14-L	1	0	1	shiF/iuc/iutA2	1985	blood	male	66	Seattle, USA
PM7_BUTI_Uro	PM7	BUTI_uro	NCBI	read data	PRJNA475142	SAMN09405870	SRS3413574	na	urinary-source bacteremia	invasive UPEC	invasive UPEC	110710	148	5232901	62	CC62	F	F	BAPS_cluster_107	yes	H45	O7	O7	O7:H45	fimH254	CC62-L	1	0	1	shiF/iuc/iutA2	1985	blood	female	87	Seattle, USA
U4_BUTI_Uro	U4	BUTI_uro	NCBI	read data	PRJNA475142	SAMN09405766	SRS3413623	na	urinary-source bacteremia	invasive UPEC	invasive UPEC	185799	132	5240677	144	CC144	B2	B2	BAPS_cluster_1	yes	H6	O16	O16	O16:H6	fimH27	CC144-L	1	0	1	shiF/iuc/iutA1; incomplete (IS insertion)	1985	blood	male	65	Seattle, USA
H7_BUTI_Uro	H7	BUTI_uro	NCBI	read data	PRJNA475142	SAMN09405764	SRS3413634	na	urinary-source bacteremia	invasive UPEC	invasive UPEC	263299	112	5251838	144	CC144	B2	B2	BAPS_cluster_1	yes	H6	O16	O16	O16:H6	fimH176	CC144-L	1	0	1	shiF/iuc/iutA1	1985	blood	female	64	Seattle, USA
2H16_BUTI_Uro	2H16	BUTI_uro	NCBI	read data	PRJNA475142	SAMN09405588	SRS3413603	na	urinary-source bacteremia	invasive UPEC	invasive UPEC	132280	136	5254781	10	CC10	A	A	BAPS_cluster_83	no	H2	O25	O25	O25:H2	fimH54	na	1	0	1	shiF/iuc/iutA1	1986	blood	female	28	Seattle, USA
U6_BUTI_Uro	U6	BUTI_uro	NCBI	read data	PRJNA475142	SAMN09405819	SRS3413415	na	urinary-source bacteremia	invasive UPEC	invasive UPEC	202440	100	5273914	88	CC23	C	C	BAPS_cluster_15	yes	H4	O8	O8	O8:H4	fimH39	na	1	1	1	shiFp/iuc/iutA1	1985	blood	female	66	Seattle, USA
V16_BUTI_Uro	V16	BUTI_uro	NCBI	read data	PRJNA475142	SAMN09405667	SRS3413512	na	urinary-source bacteremia	invasive UPEC	invasive UPEC	287117	94	5281744	73	CC73	B2	B2	BAPS_cluster_38	yes	H1	O6	O6	O6:H1	fimH30	CC73-L3	1	0	1	shiF/iuc/iutA1	1981	blood	male	72	Seattle, USA
V32_BUTI_Uro	V32	BUTI_uro	NCBI	read data	PRJNA475142	SAMN09405857	SRS3413572	na	urinary-source bacteremia	invasive UPEC	invasive UPEC	150880	104	5285834	501	CC501	D	D	BAPS_cluster_113	no	H1	O15	O15	O15:H1	fimH54	na	0	0	1	shiF/iuc/iutA1	1981	blood	male	74	Seattle, USA
V12_BUTI_Uro	V12	BUTI_uro	NCBI	read data	PRJNA475142	SAMN09405865	SRS3413565	na	urinary-source bacteremia	invasive UPEC	invasive UPEC	137443	81	5287478	57	CC350	E	E	BAPS_cluster_95	no	H25	O84	O84	O84:H25	fimH27	na	0	0	0	none	1981	blood	male	73	Seattle, USA
H17_BUTI_Uro	H17	BUTI_uro	NCBI	read data	PRJNA475142	SAMN09405752	SRS3413592	na	urinary-source bacteremia	invasive UPEC	invasive UPEC	180199	145	5291999	131	CC131	B2	B2	BAPS_cluster_22	no	H4	O25	O25	O25:H4	fimH27	na	0	0	1	shiF/iuc/iutA1	1985	blood	male	32	Seattle, USA
U3_BUTI_Uro	U3	BUTI_uro	NCBI	read data	PRJNA475142	SAMN09405672	SRS3413519	na	urinary-source bacteremia	invasive UPEC	invasive UPEC	196605	127	5312192	73	CC73	B2	B2	BAPS_cluster_38	yes	H1	O6	O6	O6:H1	fimH30	CC73-L3	1	0	1	shiF/iuc/iutA1	1985	blood	female	64	Seattle, USA
V23_BUTI_Uro	V23	BUTI_uro	NCBI	read data	PRJNA475142	SAMN09405714	SRS3413438	na	urinary-source bacteremia	invasive UPEC	invasive UPEC	428381	29	5327112	95	CC95	B2	B2	BAPS_cluster_3	yes	H7	O1	O1	O1:H7	fimH41	CC95-L	1	0	0	none	1984	blood	male	53	Seattle, USA
ABU_1	ABU1	dsABU	NCBI	read data	PRJNA415978	SAMN07839395	SRS2635641	na	ABU	ABU	non-invasive UPEC	272567	48	4576156	205	CC205	B1	B1	BAPS_cluster_62	no	H19	O178	Gp11	O178:H19	fimH31	na	0	0	0	none	2010-2012	urine	female	53	Pécs, Hungary
ABU_123	ABU123	dsABU	NCBI	read data	PRJNA415978	SAMN07839402	SRS2635637	na	ABU	ABU	non-invasive UPEC	221198	74	4937833	69	CC69	D	D	BAPS_cluster_102	no	H18	O17-O77	Gp9	O17-O77:H18	fimH27	na	0	0	0	none	2010-2012	urine	female	12-25	Pécs, Hungary
ABU_106	ABU106	dsABU	NCBI	read data	PRJNA415978	SAMN07839401	SRS2635638	na	ABU	ABU	non-invasive UPEC	175272	87	4953931	95	CC95	B2	B2	BAPS_cluster_4	no	H4	O2	Gp7	O2:H4	fimH27	na	0	0	1	shiFp/iuc/iutA1	2010-2012	urine	female	12-25	Pécs, Hungary
ABU_148	ABU148	dsABU	NCBI	read data	PRJNA415978	SAMN07839403	SRS2635636	na	ABU	ABU	non-invasive UPEC	279398	91	5146484	73	CC73	B2	B2	BAPS_cluster_40	no	H1	O6	O6	O6:H1	fimH30	na	0	0	1	shiF/iuc/iutA2	2010-2012	urine	female	12-25	Pécs, Hungary
ABU_65	ABU65	dsABU	NCBI	read data	PRJNA415978	SAMN07839398	SRR6224584	na	ABU	ABU	non-invasive UPEC	83408	185	5189205	117	CC117	G	G	BAPS_cluster_104	no	H4	O33	O33	O33:H4	fimH97	na	0	0	0	none	2010-2012	urine	female	12-25	Pécs, Hungary
ABU_61	ABU61	dsABU	NCBI	read data	PRJNA415978	SAMN07839397	SRS2635639	na	ABU	ABU	non-invasive UPEC	58332	199	5193799	59	CC59	F	F	BAPS_cluster_108	no	H7	O1	O1	O1:H7	fimH41	na	0	0	1	shiF/iuc/iutA1	2010-2012	urine	female	12-25	Pécs, Hungary
ABU_84	ABU84	dsABU	NCBI	read data	PRJNA415978	SAMN07839399	SRS2635643	na	ABU	ABU	non-invasive UPEC	362555	78	5218983	73	CC73	B2	B2	BAPS_cluster_29	no	H1	O25	O25	O25:H1	fimH12	na	0	0	1	shiF/iuc/iutA2	2010-2012	urine	female	12-25	Pécs, Hungary
ABU_9	ABU9	dsABU	NCBI	read data	PRJNA415978	SAMN07839396	SRS2635640	na	ABU	ABU	non-invasive UPEC	204140	74	5227484	95	CC95	B2	B2	BAPS_cluster_10	no	H7	O18	Gp12	O18:H7	fimH107	na	0	0	1	shiFp/iuc/iutA1	2010-2012	urine	female	12-25	Pécs, Hungary
ABU_91	ABU91	dsABU	NCBI	read data	PRJNA415978	SAMN07839400	SRS2635642	na	ABU	ABU	non-invasive UPEC	268507	79	5284872	95	CC95	B2	B2	BAPS_cluster_10	no	H7	O18	Gp12	O18:H7	fimH15	na	0	0	0	none	2010-2012	urine	female	12-25	Pécs, Hungary
HVH_209	HVH 209 (4-3062651)	HVH_urb	NCBI	read data	PRJNA186236	SAMN01885848	SRS399715	na	urinary-source bacteremia	invasive UPEC	invasive UPEC	4583029	7	4592734	43	CC10	A	A	BAPS_cluster_83	no	H10	O6	O6	O6:H10	fimH32	na	0	0	0	none	2003	blood	male	84	Copenhagen, Denmark
HVH_91	HVH 91 (4-4638751)	HVH_urb	NCBI	read data	PRJNA186113	SAMN01885740	SRS402233	na	urinary-source bacteremia	invasive UPEC	invasive UPEC	1035559	42	4620018	398	CC398	A	A	BAPS_cluster_92	no	H20	O8/O133	O8/O133	O8/O133:H20	fimH54	na	0	0	0	none	2004	blood	female	91	Copenhagen, Denmark
HVH_164	HVH 164 (4-5953081)	HVH_urb	NCBI	read data	PRJNA186196	SAMN01885809	SRS399676	na	urinary-source bacteremia	invasive UPEC	invasive UPEC	4620481	10	4651244	10	CC10	A	A	BAPS_cluster_83	no	H10	O29	O29	O29:H10	fimH419	na	0	0	0	none	2004	blood	female	93	Copenhagen, Denmark
HVH_195	HVH 195 (3-7155360)	HVH_urb	NCBI	read data	PRJNA186221	SAMN01885834	SRS399701	na	urinary-source bacteremia	invasive UPEC	invasive UPEC	4640073	26	4667811	1248	CC1248	B1	B1	BAPS_cluster_62	no	H21	Onovel5	Onovel5	Onovel5:H21	fimH31	na	0	0	0	none	2003	blood	female	63	Copenhagen, Denmark
HVH_221	HVH 221 (4-3136817)	HVH_urb	NCBI	read data	PRJNA186248	SAMN01885859	SRS402155	na	urinary-source bacteremia	invasive UPEC	invasive UPEC	4588000	16	4726354	398	CC398	A	A	BAPS_cluster_92	no	H20	O8/O155	O8/O155	O8/O155:H20	fimH54	na	0	0	0	none	2003	blood	male	89	Copenhagen, Denmark
HVH_204	HVH 204 (4-3112802)	HVH_urb	NCBI	read data	PRJNA186231	SAMN01885843	SRS399710	na	urinary-source bacteremia	invasive UPEC	invasive UPEC	2862463	34	4791256	73	CC73	B2	B2	BAPS_cluster_35	no	H1	none	none	H1	fimH11	na	0	0	0	none	2003	blood	female	81	Copenhagen, Denmark
HVH_9	HVH 9 (4-6942539)	HVH_urb	NCBI	read data	PRJNA186045	SAMN01885675	SRS402236	na	urinary-source bacteremia	invasive UPEC	invasive UPEC	4689479	14	4856806	135	CC135	B2	B2	BAPS_cluster_19	no	H1	O2	Gp7	O2:H1	fimH2	na	0	0	1	shiFp/iuc/iutA1	2004	blood	female	89	Copenhagen, Denmark
HVH_24	HVH 24 (4-5985145)	HVH_urb	NCBI	read data	PRJNA186057	SAMN01885687	SRS402163	na	urinary-source bacteremia	invasive UPEC	invasive UPEC	4708252	2	4856816	4612	CC4612	B2	B2	BAPS_cluster_50	no	H6	O120	O120	O120:H6	fimH9	na	0	0	0	none	2004	blood	female	88	Copenhagen, Denmark
HVH_152	HVH 152 (4-3447545)	HVH_urb	NCBI	read data	PRJNA186184	SAMN01885797	SRS399663	na	urinary-source bacteremia	invasive UPEC	invasive UPEC	464028	49	4883260	93	CC168	A	A	BAPS_cluster_80	no	H10	O5	O5	O5:H10	na	na	0	0	1	shiFp/iuc/iutA1	2004	blood	male	57	Copenhagen, Denmark
HVH_147	HVH 147 (4-5893887)	HVH_urb	NCBI	read data	PRJNA186179	SAMN01885792	SRS399657	na	urinary-source bacteremia	invasive UPEC	invasive UPEC	4794326	14	4885860	1798	CC1798	B1	B1	BAPS_cluster_62	no	H2	O8	O8	O8:H2	fimH39	na	0	0	0	none	2004	blood	male	76	Copenhagen, Denmark
HVH_111	HVH 111 (4-7039018)	HVH_urb	NCBI	read data	PRJNA186132	SAMN01885759	SRS402113	na	urinary-source bacteremia	invasive UPEC	invasive UPEC	4867389	8	4889167	12	CC12	B2	B2	BAPS_cluster_54	no	H5	O4	O4	O4:H5	fimH5	na	0	0	0	none	2004	blood	female	95	Copenhagen, Denmark
HVH_56	HVH 56 (4-2153033)	HVH_urb	NCBI	read data	PRJNA186088	SAMN01885715	SRS402199	na	urinary-source bacteremia	invasive UPEC	invasive UPEC	3286441	22	4929881	127	CC127	B2	B2	BAPS_cluster_12	no	H31	O6	O6	O6:H31	fimH2	na	0	0	0	none	2003	blood	male	82	Copenhagen, Denmark
HVH_158	HVH 158 (4-3224287)	HVH_urb	NCBI	read data	PRJNA186190	SAMN01885803	SRS399670	na	urinary-source bacteremia	invasive UPEC	invasive UPEC	4830228	11	4954439	144	CC144	B2	B2	BAPS_cluster_1	yes	H6	O16	O16	O16:H6	fimH176	CC144-L	1	0	0	none	2004	blood	female	66	Copenhagen, Denmark
HVH_193	HVH 193 (4-3331423)	HVH_urb	NCBI	read data	PRJNA186219	SAMN01885832	SRS399699	na	urinary-source bacteremia	invasive UPEC	invasive UPEC	4791769	13	4973158	3672	CC3672	B2	B2	BAPS_cluster_67	no	H14	none	none	H14	fimH5	na	0	0	0	none	2003	blood	male	79	Copenhagen, Denmark
HVH_23	HVH 23 (4-6066488)	HVH_urb	NCBI	read data	PRJNA186056	SAMN01885686	SRS402161	na	urinary-source bacteremia	invasive UPEC	invasive UPEC	720382	31	4976932	1618	CC73	B2	B2	BAPS_cluster_45	no	H1	O4	O4	O4:H1	fimH9	na	0	0	0	none	2004	blood	male	65	Copenhagen, Denmark
HVH_18	HVH 18 (4-8589585)	HVH_urb	NCBI	read data	PRJNA186051	SAMN01885681	SRS402135	na	urinary-source bacteremia	invasive UPEC	invasive UPEC	520603	60	4982649	88	CC23	C	C	BAPS_cluster_14	no	H19	O9/Onovel22	O9/Onovel22	O9/Onovel22:H19	fimH41	na	0	1	1	shiF/iuc/iutA1	2005	blood	female	73	Copenhagen, Denmark
HVH_196	HVH 196 (4-4530470)	HVH_urb	NCBI	read data	PRJNA186222	SAMN01885835	SRS399702	na	urinary-source bacteremia	invasive UPEC	invasive UPEC	3008447	14	4985868	421	CC95	B2	B2	BAPS_cluster_6	no	H7	O1	O1	O1:H7	fimH92	CC95-L	1	0	1	shiF/iuc/iutA1	2004	blood	male	85	Copenhagen, Denmark
HVH_39	HVH 39 (4-2679949)	HVH_urb	NCBI	read data	PRJNA186071	SAMN01885701	SRS402181	na	urinary-source bacteremia	invasive UPEC	invasive UPEC	1777080	44	4996597	73	CC73	B2	B2	BAPS_cluster_45	no	H1	O2	Gp7	O2:H1	fimH13	na	0	0	0	none	2003	blood	female	75	Copenhagen, Denmark
HVH_203	HVH 203 (4-3126218)	HVH_urb	NCBI	read data	PRJNA186230	SAMN01885842	SRS399709	na	urinary-source bacteremia	invasive UPEC	invasive UPEC	4841563	22	4997279	95	CC95	B2	B2	BAPS_cluster_5	no	H7	O1	O1	O1:H7	fimH30	CC95-L	1	0	1	shiFp/iuc/iutA1	2003	blood	female	81	Copenhagen, Denmark
HVH_31	HVH 31 (4-2602156)	HVH_urb	NCBI	read data	PRJNA186064	SAMN01885694	SRS402172	na	urinary-source bacteremia	invasive UPEC	invasive UPEC	4972534	26	4998498	73	CC73	B2	B2	BAPS_cluster_32	no	H1	O18	Gp12	O18:H1	fimH10	na	1	0	1	shiF/iuc/iutA2	2003	blood	female	78	Copenhagen, Denmark
HVH_120	HVH 120 (4-6978681)	HVH_urb	NCBI	read data	PRJNA186142	SAMN01885769	SRS399640	na	urinary-source bacteremia	invasive UPEC	invasive UPEC	2738599	31	4999239	73	CC73	B2	B2	BAPS_cluster_33	yes	H1	O2	Gp7	O2:H1	fimH10	CC73-L1	1	0	1	shiF/iuc/iutA2	2004	blood	female	71	Copenhagen, Denmark
HVH_27	HVH 27 (4-7449267)	HVH_urb	NCBI	read data	PRJNA186060	SAMN01885690	SRS402167	na	urinary-source bacteremia	invasive UPEC	invasive UPEC	1081581	47	5007887	73	CC73	B2	B2	BAPS_cluster_30	yes	H1	O6	O6	O6:H1	fimH10	CC73-L4	1	0	0	none	2005	blood	male	72	Copenhagen, Denmark
HVH_22	HVH 22 (4-2258986)	HVH_urb	NCBI	read data	PRJNA186055	SAMN01885685	SRS402158	na	urinary-source bacteremia	invasive UPEC	invasive UPEC	4953680	21	5014271	5355	CC5355	D	D	BAPS_cluster_97	yes	H18	O17-O77	Gp9	O17-O77:H18	fimH27	CC69-L	1	0	1	shiF/iuc/iutA1	2004	blood	female	68	Copenhagen, Denmark
HVH_188	HVH 188 (4-2356988)	HVH_urb	NCBI	read data	PRJNA186214	SAMN01885827	SRS399694	na	urinary-source bacteremia	invasive UPEC	invasive UPEC	4803301	33	5017942	117	CC117	G	G	BAPS_cluster_104	no	H4	O161	O161	O161:H4	fimH97	na	1	0	1	shiFp/iuc/iutA1	2003	blood	female	71	Copenhagen, Denmark
HVH_5	HVH 5 (4-7148410)	HVH_urb	NCBI	read data	PRJNA186042	SAMN01885672	SRS402197	na	urinary-source bacteremia	invasive UPEC	invasive UPEC	1419341	52	5027547	95	CC95	B2	B2	BAPS_cluster_5	no	H7	O1	O1	O1:H7	fimH30	CC95-L	1	0	1	shiFp/iuc/iutA1	2004	blood	male	41	Copenhagen, Denmark
HVH_112	HVH 112 (4-5987253)	HVH_urb	NCBI	read data	PRJNA186133	SAMN01885760	SRS402115	na	urinary-source bacteremia	invasive UPEC	invasive UPEC	3018268	29	5028306	127	CC127	B2	B2	BAPS_cluster_12	no	H31	none	none	H31	fimH2	na	0	0	0	none	2004	blood	male	74	Copenhagen, Denmark
HVH_139	HVH 139 (4-3192644)	HVH_urb	NCBI	read data	PRJNA186168	SAMN01885784	SRS399649	na	urinary-source bacteremia	invasive UPEC	invasive UPEC	649109	43	5030564	2520	CC2520	B1	B1	BAPS_cluster_62	no	H40	O76	O76	O76:H40	fimH31	na	0	0	0	none	2004	blood	female	84	Copenhagen, Denmark
HVH_177	HVH 177 (4-2876612)	HVH_urb	NCBI	read data	PRJNA186205	SAMN01885818	SRS399685	na	urinary-source bacteremia	invasive UPEC	invasive UPEC	4878879	14	5033004	131	CC131	B2	B2	BAPS_cluster_22	no	H4	O25	O25	O25:H4	fimH22	na	0	0	0	none	2003	blood	female	84	Copenhagen, Denmark
HVH_102	HVH 102 (4-6906788)	HVH_urb	NCBI	read data	PRJNA186123	SAMN01885750	SRS402104	na	urinary-source bacteremia	invasive UPEC	invasive UPEC	1438317	48	5039715	95	CC95	B2	B2	BAPS_cluster_5	no	H7	O1	O1	O1:H7	fimH30	CC95-L	1	0	1	shiFp/iuc/iutA1	2004	blood	female	24	Copenhagen, Denmark
HVH_150	HVH 150 (4-3258106)	HVH_urb	NCBI	read data	PRJNA186182	SAMN01885795	SRS399660	na	urinary-source bacteremia	invasive UPEC	invasive UPEC	3735495	83	5040913	88	CC23	C	C	BAPS_cluster_14	no	H4	O179	O179	O179:H4	fimH27	na	0	0	1	shiFp/iuc/iutA1	2003	blood	female	95	Copenhagen, Denmark
HVH_198	HVH 198 (4-3206106)	HVH_urb	NCBI	read data	PRJNA186224	SAMN01885837	SRS399704	na	urinary-source bacteremia	invasive UPEC	invasive UPEC	4806716	15	5042943	363	CC363	B2	B2	BAPS_cluster_18	no	H31	O134	Gp6	O134:H31	fimH5	na	0	0	1	shiFp/iuc/iutA1	2003	blood	female	90	Copenhagen, Denmark
HVH_85	HVH 85 (4-0792144)	HVH_urb	NCBI	read data	PRJNA186107	SAMN01885734	SRS402226	na	urinary-source bacteremia	invasive UPEC	invasive UPEC	4426657	32	5045392	69	CC69	D	D	BAPS_cluster_98	no	H18	O17-O77	Gp9	O17-O77:H18	fimH27	na	0	0	1	shiFp/iuc/iutA1	2003	blood	female	81	Copenhagen, Denmark
HVH_190	HVH 190 (4-3255514)	HVH_urb	NCBI	read data	PRJNA186216	SAMN01885829	SRS399696	na	urinary-source bacteremia	invasive UPEC	invasive UPEC	2866364	333	5049142	1851	CC1851	B2	B2	BAPS_cluster_24	no	H4	O19	O19	O19:H4	fimH20	na	0	0	0	none	2003	blood	female	68	Copenhagen, Denmark
HVH_33	HVH 33 (4-2174936)	HVH_urb	NCBI	read data	PRJNA186066	SAMN01885696	SRS402174	na	urinary-source bacteremia	invasive UPEC	invasive UPEC	4210806	34	5050958	88	CC23	C	C	BAPS_cluster_15	yes	H4	O9	O9	O9:H4	fimH39	na	0	0	1	shiFp/iuc/iutA1	2003	blood	female	88	Copenhagen, Denmark
HVH_103	HVH 103 (4-5904188)	HVH_urb	NCBI	read data	PRJNA186124	SAMN01885751	SRS402106	na	urinary-source bacteremia	invasive UPEC	invasive UPEC	4137236	18	5051019	73	CC73	B2	B2	BAPS_cluster_34	no	H1	O6	O6	O6:H1	fimH10	CC73-L2	1	0	1	shiF/iuc/iutA2	2004	blood	female	77	Copenhagen, Denmark
HVH_228	HVH 228 (4-7787030)	HVH_urb	NCBI	read data	PRJNA186254	SAMN01885864	SRS402162	na	urinary-source bacteremia	invasive UPEC	invasive UPEC	3480592	8	5051487	12	CC12	B2	B2	BAPS_cluster_54	no	H5	O4	O4	O4:H5	fimH5	na	0	0	0	none	2005	blood	female	61	Copenhagen, Denmark
HVH_178	HVH 178 (4-3189163)	HVH_urb	NCBI	read data	PRJNA186206	SAMN01885819	SRS399686	na	urinary-source bacteremia	invasive UPEC	invasive UPEC	3405748	58	5055838	95	CC95	B2	B2	BAPS_cluster_4	no	H4	O2	Gp7	O2:H4	fimH27	CC95-L	1	0	1	shiFp/iuc/iutA1	2003	blood	female	74	Copenhagen, Denmark
HVH_222	HVH 222 (4-2977443)	HVH_urb	NCBI	read data	PRJNA186249	SAMN01885860	SRS402156	na	urinary-source bacteremia	invasive UPEC	invasive UPEC	1462008	54	5056927	95	CC95	B2	B2	BAPS_cluster_4	no	H4	O2	Gp7	O2:H4	fimH27	CC95-L	1	0	1	shiFp/iuc/iutA1; not resolved	2003	blood	male	86	Copenhagen, Denmark
HVH_13	HVH 13 (4-7634056)	HVH_urb	NCBI	read data	PRJNA186048	SAMN01885678	SRS402121	na	urinary-source bacteremia	invasive UPEC	invasive UPEC	2838922	54	5059708	73	CC73	B2	B2	BAPS_cluster_44	no	H1	O22	O22	O22:H1	fimH103	na	0	0	0	none	2005	blood	male	87	Copenhagen, Denmark
HVH_98	HVH 98 (4-5799287)	HVH_urb	NCBI	read data	PRJNA186119	SAMN01885746	SRS402242	na	urinary-source bacteremia	invasive UPEC	invasive UPEC	5022107	19	5063174	101	CC101	B1	B1	BAPS_cluster_62	no	H12	O11	O11	O11:H12	fimH86	na	0	0	0	none	2004	blood	male	62	Copenhagen, Denmark
HVH_83	HVH 83 (4-2051087)	HVH_urb	NCBI	read data	PRJNA186105	SAMN01885732	SRS402224	na	urinary-source bacteremia	invasive UPEC	invasive UPEC	757445	44	5068109	73	CC73	B2	B2	BAPS_cluster_44	no	H1	O22	O22	O22:H1	fimH103	na	0	0	0	none	2003	blood	female	87	Copenhagen, Denmark
HVH_50	HVH 50 (4-2593475)	HVH_urb	NCBI	read data	PRJNA186083	SAMN01885710	SRS402193	na	urinary-source bacteremia	invasive UPEC	invasive UPEC	4929294	64	5068991	409	CC409	A	A	BAPS_cluster_88	no	H38/H55	O125	O125	O125:H38/H55	na	na	0	0	0	none	2003	blood	male	90	Copenhagen, Denmark
HVH_143	HVH 143 (4-5674999)	HVH_urb	NCBI	read data	PRJNA186175	SAMN01885788	SRS399653	na	urinary-source bacteremia	invasive UPEC	invasive UPEC	3458785	18	5074520	12	CC12	B2	B2	BAPS_cluster_52	yes	H1	O4	O4	O4:H1	fimH106	CC12-L	1	0	1	shiF/iuc/iutA1	2004	blood	male	58	Copenhagen, Denmark
HVH_68	HVH 68 (4-0888028)	HVH_urb	NCBI	read data	PRJNA186094	SAMN01885721	SRS402209	na	urinary-source bacteremia	invasive UPEC	invasive UPEC	3934715	40	5074967	73	CC73	B2	B2	BAPS_cluster_40	no	H1	O6	O6	O6:H1	fimH30	na	0	0	1	shiF/iuc/iutA2	2003	blood	female	74	Copenhagen, Denmark
HVH_142	HVH 142 (4-5627451)	HVH_urb	NCBI	read data	PRJNA186174	SAMN01885787	SRS399652	na	urinary-source bacteremia	invasive UPEC	invasive UPEC	4012572	46	5079927	73	CC73	B2	B2	BAPS_cluster_38	yes	H1	O6	O6	O6:H1	fimH30	CC73-L3	1	0	1	shiF/iuc/iutA1	2004	blood	male	92	Copenhagen, Denmark
HVH_186	HVH 186 (4-3405044)	HVH_urb	NCBI	read data	PRJNA186212	SAMN01885825	SRS399692	na	urinary-source bacteremia	invasive UPEC	invasive UPEC	1499898	60	5084810	131	CC131	B2	B2	BAPS_cluster_22	no	H4	O25	O25	O25:H4	fimH30	na	0	0	1	shiF/iuc/iutA2	2003	blood	female	70	Copenhagen, Denmark
HVH_37	HVH 37 (4-2773848)	HVH_urb	NCBI	read data	PRJNA186069	SAMN01885699	SRS402179	na	urinary-source bacteremia	invasive UPEC	invasive UPEC	3051138	40	5086419	73	CC73	B2	B2	BAPS_cluster_33	yes	H1	O2	Gp7	O2:H1	fimH10	CC73-L1	1	0	1	shiF/iuc/iutA2	2003	blood	female	95	Copenhagen, Denmark
HVH_89	HVH 89 (4-5885604)	HVH_urb	NCBI	read data	PRJNA186111	SAMN01885738	SRS402231	na	urinary-source bacteremia	invasive UPEC	invasive UPEC	1118813	38	5086892	73	CC73	B2	B2	BAPS_cluster_34	no	H1	O6	O6	O6:H1	fimH10	CC73-L2	1	0	1	shiF/iuc/iutA2	2004	blood	female	59	Copenhagen, Denmark
HVH_194	HVH 194 (4-2356805)	HVH_urb	NCBI	read data	PRJNA186220	SAMN01885833	SRS399700	na	urinary-source bacteremia	invasive UPEC	invasive UPEC	3443896	57	5087753	144	CC144	B2	B2	BAPS_cluster_1	yes	H6	O16	O16	O16:H6	fimH176	CC144-L	1	0	1	shiF/iuc/iutA1	2003	blood	female	83	Copenhagen, Denmark
HVH_16	HVH 16 (4-7649002)	HVH_urb	NCBI	read data	PRJNA186049	SAMN01885679	SRS402130	na	urinary-source bacteremia	invasive UPEC	invasive UPEC	2604475	24	5092007	73	CC73	B2	B2	BAPS_cluster_38	yes	H1	O6	O6	O6:H1	fimH30	CC73-L3	1	0	1	shiF/iuc/iutA1	2005	blood	female	86	Copenhagen, Denmark
HVH_51	HVH 51 (4-2172526)	HVH_urb	NCBI	read data	PRJNA186084	SAMN01885711	SRS402194	na	urinary-source bacteremia	invasive UPEC	invasive UPEC	982717	36	5092805	5274	CC73	B2	B2	BAPS_cluster_34	no	H1	O6	O6	O6:H1	fimH10	CC73-L2	1	0	1	shiF/iuc/iutA2	2003	blood	female	53	Copenhagen, Denmark
HVH_79	HVH 79 (4-2512823)	HVH_urb	NCBI	read data	PRJNA186102	SAMN01885729	SRS402219	na	urinary-source bacteremia	invasive UPEC	invasive UPEC	4590955	33	5096846	117	CC117	G	G	BAPS_cluster_104	no	H4	O24	O24	O24:H4	fimH97	na	0	0	1	shiFp/iuc/iutA1	2003	blood	female	87	Copenhagen, Denmark
HVH_138	HVH 138 (4-6066704)	HVH_urb	NCBI	read data	PRJNA186165	SAMN01885783	SRS399664	na	urinary-source bacteremia	invasive UPEC	invasive UPEC	1432411	30	5101467	12	CC12	B2	B2	BAPS_cluster_52	yes	H1	O4	O4	O4:H1	fimH41	CC12-L	1	0	1	shiF/iuc/iutA1	2004	blood	female	39	Copenhagen, Denmark
HVH_171	HVH 171 (4-3191958)	HVH_urb	NCBI	read data	PRJNA186200	SAMN01885813	SRS399680	na	urinary-source bacteremia	invasive UPEC	invasive UPEC	1326147	47	5101653	12	CC12	B2	B2	BAPS_cluster_54	no	H5	O4	O4	O4:H5	fimH223	na	0	0	0	none	2003	blood	male	76	Copenhagen, Denmark
HVH_214	HVH 214 (4-3062198)	HVH_urb	NCBI	read data	PRJNA186241	SAMN01885853	SRS405931	na	urinary-source bacteremia	invasive UPEC	invasive UPEC	3559262	44	5102052	95	CC95	B2	B2	BAPS_cluster_6	no	H7	O45	O45	O45:H7	fimH54	CC95-L	1	0	1	shiFp/iuc/iutA1	2003	blood	female	89	Copenhagen, Denmark
HVH_38	HVH 38 (4-2774682)	HVH_urb	NCBI	read data	PRJNA186070	SAMN01885700	SRS402180	na	urinary-source bacteremia	invasive UPEC	invasive UPEC	1741486	48	5105043	141	CC141	B2	B2	BAPS_cluster_17	no	H6	O2	Gp7	O2:H6	fimH14	na	0	0	0	none	2003	blood	female	87	Copenhagen, Denmark
HVH_185	HVH 185 (4-2876639)	HVH_urb	NCBI	read data	PRJNA186211	SAMN01885824	SRS399691	na	urinary-source bacteremia	invasive UPEC	invasive UPEC	1612627	60	5105669	127	CC127	B2	B2	BAPS_cluster_12	no	H31	O6	O6	O6:H31	fimH2	na	0	0	0	none	2003	blood	male	52	Copenhagen, Denmark
HVH_48	HVH 48 (4-2658593)	HVH_urb	NCBI	read data	PRJNA186082	SAMN01885709	SRS402190	na	urinary-source bacteremia	invasive UPEC	invasive UPEC	4811101	14	5108515	95	CC95	B2	B2	BAPS_cluster_3	yes	H7	O1	O1	O1:H7	fimH41	CC95-L	1	0	1	shiFp/iuc/iutA1	2003	blood	female	92	Copenhagen, Denmark
HVH_169	HVH 169 (4-1075578)	HVH_urb	NCBI	read data	PRJNA186198	SAMN01885811	SRS399678	na	urinary-source bacteremia	invasive UPEC	invasive UPEC	3949970	36	5109723	73	CC73	B2	B2	BAPS_cluster_34	no	H1	O6	O6	O6:H1	fimH10	na	0	0	1	shiF/iuc/iutA2	2003	blood	male	80	Copenhagen, Denmark
HVH_80	HVH 80 (4-2428830)	HVH_urb	NCBI	read data	PRJNA186103	SAMN01885730	SRS402220	na	urinary-source bacteremia	invasive UPEC	invasive UPEC	1539123	29	5110210	390	CC95	B2	B2	BAPS_cluster_10	no	H7	O18	Gp12	O18:H7	fimH15	na	0	0	1	shiFp/iuc/iutA1	2003	blood	female	45	Copenhagen, Denmark
HVH_20	HVH 20 (4-5865042)	HVH_urb	NCBI	read data	PRJNA186053	SAMN01885683	SRS402142	na	urinary-source bacteremia	invasive UPEC	invasive UPEC	1400330	60	5110532	73	CC73	B2	B2	BAPS_cluster_38	yes	H1	O6	O6	O6:H1	fimH30	CC73-L3	1	0	1	shiF/iuc/iutA1	2004	blood	female	68	Copenhagen, Denmark
HVH_227	HVH 227 (4-2277670)	HVH_urb	NCBI	read data	PRJNA186252	SAMN01885863	SRS402160	na	urinary-source bacteremia	invasive UPEC	invasive UPEC	860425	36	5113617	73	CC73	B2	B2	BAPS_cluster_36	no	H1	O6	O6	O6:H1	fimH103	na	0	0	0	none	2004	blood	male	52	Copenhagen, Denmark
HVH_149	HVH 149 (4-4451880)	HVH_urb	NCBI	read data	PRJNA186181	SAMN01885794	SRS399659	na	urinary-source bacteremia	invasive UPEC	invasive UPEC	1465172	60	5116386	73	CC73	B2	B2	BAPS_cluster_37	no	H1	O6	O6	O6:H1	fimH30	na	0	0	1	shiF/iuc/iutA2	2004	blood	female	85	Copenhagen, Denmark
HVH_95	HVH 95 (4-6074464)	HVH_urb	NCBI	read data	PRJNA186116	SAMN01885743	SRS402239	na	urinary-source bacteremia	invasive UPEC	invasive UPEC	1087744	53	5119574	73	CC73	B2	B2	BAPS_cluster_30	yes	H1	O6	O6	O6:H1	fimH10	CC73-L4	1	0	1	shiF/iuc/iutA2	2004	blood	female	85	Copenhagen, Denmark
HVH_30	HVH 30 (4-2661829)	HVH_urb	NCBI	read data	PRJNA186063	SAMN01885693	SRS402170	na	urinary-source bacteremia	invasive UPEC	invasive UPEC	4987343	14	5121956	95	CC95	B2	B2	BAPS_cluster_3	yes	H7	O1	O1	O1:H7	fimH41	CC95-L	1	0	1	shiFp/iuc/iutA1	2003	blood	male	79	Copenhagen, Denmark
HVH_207	HVH 207 (4-3113221)	HVH_urb	NCBI	read data	PRJNA186234	SAMN01885846	SRS399713	na	urinary-source bacteremia	invasive UPEC	invasive UPEC	1086226	38	5123207	73	CC73	B2	B2	BAPS_cluster_47	no	H31	O120	O120	O120:H31	fimH9	na	0	0	0	none	2003	blood	female	75	Copenhagen, Denmark
HVH_220	HVH 220 (4-5876842)	HVH_urb	NCBI	read data	PRJNA186247	SAMN01885858	SRS402154	na	urinary-source bacteremia	invasive UPEC	invasive UPEC	618192	82	5124580	73	CC73	B2	B2	BAPS_cluster_30	yes	H1	O6	O6	O6:H1	fimH118	CC73-L4	1	0	1	shiF/iuc/iutA2	2004	blood	female	92	Copenhagen, Denmark
HVH_76	HVH 76 (4-2538717)	HVH_urb	NCBI	read data	PRJNA186099	SAMN01885726	SRS402216	na	urinary-source bacteremia	invasive UPEC	invasive UPEC	4981222	27	5124863	95	CC95	B2	B2	BAPS_cluster_3	yes	H7	O1	O1	O1:H7	fimH41	CC95-L	1	0	1	shiFp/iuc/iutA1	2003	blood	female	82	Copenhagen, Denmark
HVH_90	HVH 90 (4-3191362)	HVH_urb	NCBI	read data	PRJNA186112	SAMN01885739	SRS402232	na	urinary-source bacteremia	invasive UPEC	invasive UPEC	5008084	13	5126133	131	CC131	B2	B2	BAPS_cluster_22	no	H4	O25	O25	O25:H4	fimH22	na	0	0	1	shiF/iuc/iutA2	2004	blood	female	89	Copenhagen, Denmark
HVH_154	HVH 154 (4-5636698)	HVH_urb	NCBI	read data	PRJNA186186	SAMN01885799	SRS399666	na	urinary-source bacteremia	invasive UPEC	invasive UPEC	511154	41	5133057	131	CC131	B2	B2	BAPS_cluster_22	no	H4	O25	O25	O25:H4	fimH22	na	0	0	1	shiF/iuc/iutA2	2004	blood	female	76	Copenhagen, Denmark
HVH_2	HVH 2 (4-6943160)	HVH_urb	NCBI	read data	PRJNA186039	SAMN01885669	SRS402164	na	urinary-source bacteremia	invasive UPEC	invasive UPEC	4086506	34	5133144	73	CC73	B2	B2	BAPS_cluster_44	no	H1	O22	O22	O22:H1	fimH9	na	0	0	0	none	2004	blood	male	85	Copenhagen, Denmark
HVH_182	HVH 182 (4-0985554)	HVH_urb	NCBI	read data	PRJNA186208	SAMN01885821	SRS399688	na	urinary-source bacteremia	invasive UPEC	invasive UPEC	2588000	36	5134273	393	CC31	D	D	BAPS_cluster_112	no	H1	O15	O15	O15:H1	fimH54	CC31-L	1	0	1	shiF/iuc/iutA1	2003	blood	male	93	Copenhagen, Denmark
HVH_218	HVH 218 (4-4500903)	HVH_urb	NCBI	read data	PRJNA186246	SAMN01885857	SRS402152	na	urinary-source bacteremia	invasive UPEC	invasive UPEC	1085724	66	5134900	73	CC73	B2	B2	BAPS_cluster_30	yes	H1	O6	O6	O6:H1	fimH118	CC73-L4	1	0	1	shiF/iuc/iutA2	2004	blood	female	79	Copenhagen, Denmark
HVH_40	HVH 40 (4-1219782)	HVH_urb	NCBI	read data	PRJNA186072	SAMN01885702	SRS402182	na	urinary-source bacteremia	invasive UPEC	invasive UPEC	4068535	48	5137527	73	CC73	B2	B2	BAPS_cluster_33	yes	H1	O2	Gp7	O2:H1	fimH10	CC73-L1	1	0	1	shiF/iuc/iutA2	2003	blood	female	88	Copenhagen, Denmark
HVH_132	HVH 132 (4-6876862)	HVH_urb	NCBI	read data	PRJNA186153	SAMN01885777	SRS399644	na	urinary-source bacteremia	invasive UPEC	invasive UPEC	1001118	66	5138104	73	CC73	B2	B2	BAPS_cluster_30	yes	H1	O6	O6	O6:H1	fimH118	CC73-L4	1	0	1	shiF/iuc/iutA2	2004	blood	male	70	Copenhagen, Denmark
HVH_144	HVH 144 (4-4451937)	HVH_urb	NCBI	read data	PRJNA186176	SAMN01885789	SRS399654	na	urinary-source bacteremia	invasive UPEC	invasive UPEC	1084733	64	5140484	73	CC73	B2	B2	BAPS_cluster_30	yes	H1	O6	O6	O6:H1	fimH118	CC73-L4	1	0	1	shiF/iuc/iutA2	2004	blood	female	80	Copenhagen, Denmark
HVH_141	HVH 141 (4-5995973)	HVH_urb	NCBI	read data	PRJNA186173	SAMN01885786	SRS399651	na	urinary-source bacteremia	invasive UPEC	invasive UPEC	3300851	23	5140555	131	CC131	B2	B2	BAPS_cluster_22	no	H4	O25	O25	O25:H4	fimH22	na	0	0	1	shiFp/iuc/iutA1	2004	blood	male	73	Copenhagen, Denmark
HVH_192	HVH 192 (4-3054470)	HVH_urb	NCBI	read data	PRJNA186218	SAMN01885831	SRS399698	na	urinary-source bacteremia	invasive UPEC	invasive UPEC	4996525	38	5140823	95	CC95	B2	B2	BAPS_cluster_3	yes	H7	O2	Gp7	O2:H7	fimH41	CC95-L	1	0	0	none	2003	blood	male	68	Copenhagen, Denmark
HVH_210	HVH 210 (4-3042480)	HVH_urb	NCBI	read data	PRJNA186237	SAMN01885849	SRS399717	na	urinary-source bacteremia	invasive UPEC	invasive UPEC	5016567	16	5141366	95	CC95	B2	B2	BAPS_cluster_3	yes	H7	O2	Gp7	O2:H7	fimH41	CC95-L	1	0	0	none	2003	blood	female	84	Copenhagen, Denmark
HVH_157	HVH 157 (4-3406229)	HVH_urb	NCBI	read data	PRJNA186189	SAMN01885802	SRS399669	na	urinary-source bacteremia	invasive UPEC	invasive UPEC	757865	66	5142824	73	CC73	B2	B2	BAPS_cluster_30	yes	H1	O6	O6	O6:H1	fimH118	CC73-L4	1	0	1	shiF/iuc/iutA2	2003	blood	male	83	Copenhagen, Denmark
HVH_180	HVH 180 (4-3051617)	HVH_urb	NCBI	read data	PRJNA186207	SAMN01885820	SRS399687	na	urinary-source bacteremia	invasive UPEC	invasive UPEC	4965652	37	5142972	95	CC95	B2	B2	BAPS_cluster_7	yes	H4	O25	O25	O25:H4	fimH27	CC95-L	1	0	1	shiFp/iuc/iutA1	2003	blood	male	89	Copenhagen, Denmark
HVH_44	HVH 44 (4-2298570)	HVH_urb	NCBI	read data	PRJNA186079	SAMN01885706	SRS402191	na	urinary-source bacteremia	invasive UPEC	invasive UPEC	5028384	32	5143055	393	CC31	D	D	BAPS_cluster_112	no	H1	O15	O15	O15:H1	fimH54	CC31-L	1	0	1	shiF/iuc/iutA1	2003	blood	female	42	Copenhagen, Denmark
HVH_74	HVH 74 (4-1034782)	HVH_urb	NCBI	read data	PRJNA186098	SAMN01885725	SRS402213	na	urinary-source bacteremia	invasive UPEC	invasive UPEC	1448924	34	5144145	73	CC73	B2	B2	BAPS_cluster_129	no	H1	O6	O6	O6:H1	fimH102	na	0	0	0	none	2003	blood	female	83	Copenhagen, Denmark
HVH_159	HVH 159 (4-5818141)	HVH_urb	NCBI	read data	PRJNA186191	SAMN01885804	SRS399671	na	urinary-source bacteremia	invasive UPEC	invasive UPEC	1082822	66	5144614	73	CC73	B2	B2	BAPS_cluster_30	yes	H1	O6	O6	O6:H1	fimH118	CC73-L4	1	0	1	shiF/iuc/iutA2	2004	blood	female	90	Copenhagen, Denmark
HVH_115	HVH 115 (4-4465997)	HVH_urb	NCBI	read data	PRJNA186137	SAMN01885764	SRS399627	na	urinary-source bacteremia	invasive UPEC	invasive UPEC	553873	55	5146538	453	CC86	B1	B1	BAPS_cluster_63	no	H16	O23	O23	O23:H16	fimH31	na	0	0	0	none	2004	blood	female	71	Copenhagen, Denmark
HVH_35	HVH 35 (4-2962667)	HVH_urb	NCBI	read data	PRJNA186067	SAMN01885697	SRS402176	na	urinary-source bacteremia	invasive UPEC	invasive UPEC	4881575	23	5147010	95	CC95	B2	B2	BAPS_cluster_3	yes	H7	O2	Gp7	O2:H7	fimH41	CC95-L	1	0	0	none	2003	blood	female	82	Copenhagen, Denmark
HVH_199	HVH 199 (4-5670322)	HVH_urb	NCBI	read data	PRJNA186225	SAMN01885838	SRS399705	na	urinary-source bacteremia	invasive UPEC	invasive UPEC	5027362	9	5147185	95	CC95	B2	B2	BAPS_cluster_3	yes	H7	O2	Gp7	O2:H7	fimH41	CC95-L	1	0	0	none	2004	blood	female	50	Copenhagen, Denmark
HVH_201	HVH 201 (4-4459431)	HVH_urb	NCBI	read data	PRJNA186228	SAMN01885840	SRS399707	na	urinary-source bacteremia	invasive UPEC	invasive UPEC	2891077	34	5148906	95	CC95	B2	B2	BAPS_cluster_5	no	H7	O1	O1	O1:H7	fimH30	CC95-L	1	0	1	shiFp/iuc/iutA1	2003	blood	female	33	Copenhagen, Denmark
HVH_127	HVH 127 (4-7303629)	HVH_urb	NCBI	read data	PRJNA186147	SAMN01885774	SRS399641	na	urinary-source bacteremia	invasive UPEC	invasive UPEC	3895617	52	5149820	95	CC95	B2	B2	BAPS_cluster_4	no	H4	O2	Gp7	O2:H4	fimH27	CC95-L	1	0	1	shiFp/iuc/iutA1	2004	blood	female	87	Copenhagen, Denmark
HVH_59	HVH 59 (4-1119338)	HVH_urb	NCBI	read data	PRJNA186090	SAMN01885717	SRS402203	na	urinary-source bacteremia	invasive UPEC	invasive UPEC	752409	74	5154701	95	CC95	B2	B2	BAPS_cluster_4	no	H4	O2	Gp7	O2:H4	fimH27	CC95-L	1	0	1	shiFp/iuc/iutA1	2003	blood	female	78	Copenhagen, Denmark
HVH_125	HVH 125 (4-2634716)	HVH_urb	NCBI	read data	PRJNA186145	SAMN01885772	SRS399638	na	urinary-source bacteremia	invasive UPEC	invasive UPEC	3074846	31	5155992	80	CC568	B2	B2	BAPS_cluster_71	no	H7	O75	O75	O75:H7	fimH1	na	0	0	1	shiFp/iuc/iutA1	2004	blood	male	74	Copenhagen, Denmark
HVH_32	HVH 32 (4-3773988)	HVH_urb	NCBI	read data	PRJNA186065	SAMN01885695	SRS402173	na	urinary-source bacteremia	invasive UPEC	invasive UPEC	3633952	27	5158982	95	CC95	B2	B2	BAPS_cluster_4	no	H4	O2	Gp7	O2:H4	fimH30	CC95-L	1	0	1	shiFp/iuc/iutA1	2003	blood	female	38	Copenhagen, Denmark
HVH_61	HVH 61 (4-2736020)	HVH_urb	NCBI	read data	PRJNA186091	SAMN01885718	SRS402204	na	urinary-source bacteremia	invasive UPEC	invasive UPEC	3074580	31	5159374	73	CC73	B2	B2	BAPS_cluster_34	no	H1	O6	O6	O6:H1	fimH10	CC73-L2	1	0	1	shiF/iuc/iutA2	2003	blood	female	59	Copenhagen, Denmark
HVH_116	HVH 116 (4-6879942)	HVH_urb	NCBI	read data	PRJNA186138	SAMN01885765	SRS399630	na	urinary-source bacteremia	invasive UPEC	invasive UPEC	1186773	40	5160976	73	CC73	B2	B2	BAPS_cluster_33	yes	H1	O2	Gp7	O2:H1	fimH41	na	0	0	1	shiF/iuc/iutA2	2004	blood	male	85	Copenhagen, Denmark
HVH_114	HVH 114 (4-7037740)	HVH_urb	NCBI	read data	PRJNA186135	SAMN01885762	SRS399626	na	urinary-source bacteremia	invasive UPEC	invasive UPEC	2509276	35	5164595	73	CC73	B2	B2	BAPS_cluster_33	yes	H1	O2	Gp7	O2:H1	fimH10	CC73-L1	1	0	1	shiF/iuc/iutA2	2004	blood	female	87	Copenhagen, Denmark
HVH_216	HVH 216 (4-3042952)	HVH_urb	NCBI	read data	PRJNA186244	SAMN01885855	SRS402150	na	urinary-source bacteremia	invasive UPEC	invasive UPEC	1016399	56	5164616	73	CC73	B2	B2	BAPS_cluster_33	yes	H1	O2	Gp7	O2:H1	fimH10	na	0	0	1	shiF/iuc/iutA2	2003	blood	female	74	Copenhagen, Denmark
HVH_117	HVH 117 (4-6857191)	HVH_urb	NCBI	read data	PRJNA186139	SAMN01885766	SRS399631	na	urinary-source bacteremia	invasive UPEC	invasive UPEC	1194129	61	5166645	73	CC73	B2	B2	BAPS_cluster_33	yes	H1	O2	Gp7	O2:H1	fimH10	CC73-L1	1	0	1	shiF/iuc/iutA2	2004	blood	male	57	Copenhagen, Denmark
HVH_137	HVH 137 (4-2124971)	HVH_urb	NCBI	read data	PRJNA186163	SAMN01885782	SRS399661	na	urinary-source bacteremia	invasive UPEC	invasive UPEC	4942034	32	5167753	95	CC95	B2	B2	BAPS_cluster_3	yes	H7	O1	O1	O1:H7	fimH43	CC95-L	1	0	1	shiFp/iuc/iutA1	2004	blood	female	85	Copenhagen, Denmark
HVH_84	HVH 84 (4-1021478)	HVH_urb	NCBI	read data	PRJNA186106	SAMN01885733	SRS402228	na	urinary-source bacteremia	invasive UPEC	invasive UPEC	4993363	12	5171676	131	CC131	B2	B2	BAPS_cluster_22	no	H4	O25	O25	O25:H4	fimH30	na	0	0	1	shiF/iuc/iutA2	2003	blood	male	61	Copenhagen, Denmark
HVH_108	HVH 108 (4-6924867)	HVH_urb	NCBI	read data	PRJNA186129	SAMN01885756	SRS402110	na	urinary-source bacteremia	invasive UPEC	invasive UPEC	3386414	46	5171859	428	CC428	B2	B2	BAPS_cluster_23	no	H4	O120	O120	O120:H4	fimH22	na	0	0	1	shiFp/iuc/iutA1	2004	blood	female	78	Copenhagen, Denmark
HVH_211	HVH 211 (4-3041891)	HVH_urb	NCBI	read data	PRJNA186238	SAMN01885850	SRS402144	na	urinary-source bacteremia	invasive UPEC	invasive UPEC	1470362	47	5172683	95	CC95	B2	B2	BAPS_cluster_3	yes	H7	O1	O1	O1:H7	fimH41	CC95-L	1	0	1	shiFp/iuc/iutA1	2003	blood	female	79	Copenhagen, Denmark
HVH_58	HVH 58 (4-2839709)	HVH_urb	NCBI	read data	PRJNA186089	SAMN01885716	SRS402201	na	urinary-source bacteremia	invasive UPEC	invasive UPEC	3982542	41	5173854	73	CC73	B2	B2	BAPS_cluster_34	no	H1	O6	O6	O6:H1	fimH10	CC73-L2	1	0	1	shiF/iuc/iutA2	2003	blood	male	83	Copenhagen, Denmark
HVH_26	HVH 26 (4-5703913)	HVH_urb	NCBI	read data	PRJNA186059	SAMN01885689	SRS402166	na	urinary-source bacteremia	invasive UPEC	invasive UPEC	3727961	39	5176123	550	CC14	B2	B2	BAPS_cluster_75	no	H5	O75	O75	O75:H5	fimH30	na	0	0	1	shiF/iuc/iutA2; not resolved	2004	blood	female	53	Copenhagen, Denmark
HVH_217	HVH 217 (4-1022806)	HVH_urb	NCBI	read data	PRJNA186245	SAMN01885856	SRS402153	na	urinary-source bacteremia	invasive UPEC	invasive UPEC	933678	44	5176463	95	CC95	B2	B2	BAPS_cluster_6	no	H7	O45	O45	O45:H7	fimH54	CC95-L	1	0	1	shiFp/iuc/iutA1	2003	blood	female	80	Copenhagen, Denmark
HVH_135	HVH 135 (4-4449320)	HVH_urb	NCBI	read data	PRJNA186159	SAMN01885780	SRS399647	na	urinary-source bacteremia	invasive UPEC	invasive UPEC	4997706	29	5177977	69	CC69	D	D	BAPS_cluster_97	yes	H18	O17-O77	Gp9	O17-O77:H18	fimH27	CC69-L	1	0	1	shiF/iuc/iutA1	2004	blood	female	71	Copenhagen, Denmark
HVH_7	HVH 7 (4-7315031)	HVH_urb	NCBI	read data	PRJNA186044	SAMN01885674	SRS402214	na	urinary-source bacteremia	invasive UPEC	invasive UPEC	1048638	38	5180092	73	CC73	B2	B2	BAPS_cluster_34	no	H1	O6	O6	O6:H1	fimH10	CC73-L2	1	0	1	shiF/iuc/iutA2	2004	blood	male	62	Copenhagen, Denmark
HVH_133	HVH 133 (4-4466519)	HVH_urb	NCBI	read data	PRJNA186155	SAMN01885778	SRS399645	na	urinary-source bacteremia	invasive UPEC	invasive UPEC	3393668	54	5183332	69	CC69	D	D	BAPS_cluster_97	yes	H18	O17-O77	Gp9	O17-O77:H18	fimH27	CC69-L	1	0	1	shiF/iuc/iutA1	2004	blood	female	74	Copenhagen, Denmark
HVH_167	HVH 167 (4-6073565)	HVH_urb	NCBI	read data	PRJNA186197	SAMN01885810	SRS399677	na	urinary-source bacteremia	invasive UPEC	invasive UPEC	4357661	26	5190308	69	CC69	D	D	BAPS_cluster_96	no	H18	O17-O77	Gp9	O17-O77:H18	fimH27	CC69-L	1	0	1	shiF/iuc/iutA1	2004	blood	female	24	Copenhagen, Denmark
HVH_46	HVH 46 (4-2758776)	HVH_urb	NCBI	read data	PRJNA186081	SAMN01885708	SRS402189	na	urinary-source bacteremia	invasive UPEC	invasive UPEC	1522508	36	5191711	372	CC372	B2	B2	BAPS_cluster_13	no	H31	O83	O83	O83:H31	fimH102	na	0	1	1	shiFp/iuc/iutA1	2003	blood	female	68	Copenhagen, Denmark
HVH_78	HVH 78 (4-2735946)	HVH_urb	NCBI	read data	PRJNA186101	SAMN01885728	SRS402222	na	urinary-source bacteremia	invasive UPEC	invasive UPEC	1251709	64	5193484	12	CC12	B2	B2	BAPS_cluster_52	yes	H1	O4	O4	O4:H1	fimH106	CC12-L	1	0	1	shiF/iuc/iutA1	2003	blood	male	77	Copenhagen, Denmark
HVH_17	HVH 17 (4-7473087)	HVH_urb	NCBI	read data	PRJNA186050	SAMN01885680	SRS402133	na	urinary-source bacteremia	invasive UPEC	invasive UPEC	3445369	22	5194015	131	CC131	B2	B2	BAPS_cluster_22	no	H4	O25	O25	O25:H4	fimH22	na	0	0	1	shiFp/iuc/iutA1	2005	blood	female	88	Copenhagen, Denmark
HVH_160	HVH 160 (4-5695937)	HVH_urb	NCBI	read data	PRJNA186192	SAMN01885805	SRS399672	na	urinary-source bacteremia	invasive UPEC	invasive UPEC	982609	40	5195129	73	CC73	B2	B2	BAPS_cluster_34	no	H1	O6	O6	O6:H1	fimH10	CC73-L2	1	0	1	shiF/iuc/iutA2	2004	blood	female	82	Copenhagen, Denmark
HVH_10	HVH 10 (4-6832164)	HVH_urb	NCBI	read data	PRJNA186046	SAMN01885676	SRS402108	na	urinary-source bacteremia	invasive UPEC	invasive UPEC	2925626	28	5198586	69	CC69	D	D	BAPS_cluster_96	no	H18	O17-O77	Gp9	O17-O77:H18	fimH27	CC69-L	1	0	1	shiF/iuc/iutA1	2004	blood	female	78	Copenhagen, Denmark
HVH_55	HVH 55 (4-2646161)	HVH_urb	NCBI	read data	PRJNA186087	SAMN01885714	SRS402198	na	urinary-source bacteremia	invasive UPEC	invasive UPEC	3124133	31	5201778	537	CC14	B2	B2	BAPS_cluster_76	no	H5	O75	O75	O75:H5	fimH5	na	0	0	0	none	2003	blood	male	58	Copenhagen, Denmark
HVH_118	HVH 118 (4-7345399)	HVH_urb	NCBI	read data	PRJNA186140	SAMN01885767	SRS399633	na	urinary-source bacteremia	invasive UPEC	invasive UPEC	4856711	46	5202838	95	CC95	B2	B2	BAPS_cluster_3	yes	H7	O1	O1	O1:H7	fimH41	CC95-L	1	0	0	none	2004	blood	male	85	Copenhagen, Denmark
HVH_4	HVH 4 (4-7276109)	HVH_urb	NCBI	read data	PRJNA186041	SAMN01885671	SRS402187	na	urinary-source bacteremia	invasive UPEC	invasive UPEC	832505	64	5206069	12	CC12	B2	B2	BAPS_cluster_52	yes	H1	O4	O4	O4:H1	fimH106	CC12-L	1	0	1	shiF/iuc/iutA1	2004	blood	female	77	Copenhagen, Denmark
HVH_148	HVH 148 (4-3192490)	HVH_urb	NCBI	read data	PRJNA186180	SAMN01885793	SRS399658	na	urinary-source bacteremia	invasive UPEC	invasive UPEC	3076181	80	5214358	95	CC95	B2	B2	BAPS_cluster_4	no	H4	O2	Gp7	O2:H4	fimH27	CC95-L	1	0	1	shiFp/iuc/iutA1	2004	blood	female	88	Copenhagen, Denmark
HVH_200	HVH 200 (4-4449924)	HVH_urb	NCBI	read data	PRJNA186226	SAMN01885839	SRS399706	na	urinary-source bacteremia	invasive UPEC	invasive UPEC	3596736	37	5215898	1480	CC23	C	C	BAPS_cluster_15	yes	H4	O9	O9	O9:H4	fimH274	na	0	1	1	shiFp/iuc/iutA1; incomplete (IS insertion)	2004	blood	female	89	Copenhagen, Denmark
HVH_92	HVH 92 (4-5930790)	HVH_urb	NCBI	read data	PRJNA186114	SAMN01885741	SRS402234	na	urinary-source bacteremia	invasive UPEC	invasive UPEC	1709899	79	5220595	73	CC73	B2	B2	BAPS_cluster_30	yes	H1	O6	O6	O6:H1	fimH10	CC73-L4	1	0	1	shiF/iuc/iutA2	2004	blood	female	87	Copenhagen, Denmark
HVH_29	HVH 29 (4-3418073)	HVH_urb	NCBI	read data	PRJNA186062	SAMN01885692	SRS402169	na	urinary-source bacteremia	invasive UPEC	invasive UPEC	3419787	26	5222689	69	CC69	D	D	BAPS_cluster_97	yes	H18	O17-O77	Gp9	O17-O77:H18	fimH27	CC69-L	1	0	1	shiF/iuc/iutA1	2003	blood	female	44	Copenhagen, Denmark
HVH_162	HVH 162 (4-5627982)	HVH_urb	NCBI	read data	PRJNA186194	SAMN01885807	SRS399674	na	urinary-source bacteremia	invasive UPEC	invasive UPEC	4954866	44	5224408	91	CC91	B2	B2	BAPS_cluster_20	no	H4	O39	O39	O39:H4	fimH21	na	0	0	1	shiFp/iuc/iutA1	2004	blood	female	78	Copenhagen, Denmark
HVH_134	HVH 134 (4-6073441)	HVH_urb	NCBI	read data	PRJNA186157	SAMN01885779	SRS399646	na	urinary-source bacteremia	invasive UPEC	invasive UPEC	4353568	23	5224473	69	CC69	D	D	BAPS_cluster_96	no	H18	O17-O77	Gp9	O17-O77:H18	fimH27	CC69-L	1	0	1	shiF/iuc/iutA1	2004	blood	female	27	Copenhagen, Denmark
HVH_82	HVH 82 (4-2209276)	HVH_urb	NCBI	read data	PRJNA186104	SAMN01885731	SRS402221	na	urinary-source bacteremia	invasive UPEC	invasive UPEC	4527579	57	5225491	5440	CC5440	C	C	BAPS_cluster_14	no	H4	none	none	H4	fimH27	na	0	0	1	shiFp/iuc/iutA1	2003	blood	male	84	Copenhagen, Denmark
HVH_100	HVH 100 (4-2850729)	HVH_urb	NCBI	read data	PRJNA186121	SAMN01885748	SRS399625	na	urinary-source bacteremia	invasive UPEC	invasive UPEC	3677043	31	5225720	127	CC127	B2	B2	BAPS_cluster_12	no	H31	O6	O6	O6:H31	fimH2	na	0	0	0	none	2003	blood	male	90	Copenhagen, Denmark
HVH_65	HVH 65 (4-2262045)	HVH_urb	NCBI	read data	PRJNA186093	SAMN01885720	SRS402208	na	urinary-source bacteremia	invasive UPEC	invasive UPEC	5060854	59	5226498	405	CC405	D	D	BAPS_cluster_116	no	H6	O102	O102	O102:H6	fimH27	na	0	0	1	shiF/iuc/iutA2	2003	blood	male	91	Copenhagen, Denmark
HVH_96	HVH 96 (4-5934869)	HVH_urb	NCBI	read data	PRJNA186117	SAMN01885744	SRS402241	na	urinary-source bacteremia	invasive UPEC	invasive UPEC	1095253	55	5229383	73	CC73	B2	B2	BAPS_cluster_30	yes	H1	O6	O6	O6:H1	fimH10	CC73-L4	1	0	1	shiF/iuc/iutA2	2004	blood	female	86	Copenhagen, Denmark
HVH_12	HVH 12 (4-7653042)	HVH_urb	NCBI	read data	PRJNA186047	SAMN01885677	SRS402117	na	urinary-source bacteremia	invasive UPEC	invasive UPEC	4977658	24	5231290	95	CC95	B2	B2	BAPS_cluster_4	no	H4	O2	Gp7	O2:H4	fimH27	CC95-L	1	0	1	shiFp/iuc/iutA1	2005	blood	female	84	Copenhagen, Denmark
HVH_161	HVH 161 (4-3119890)	HVH_urb	NCBI	read data	PRJNA186193	SAMN01885806	SRS399673	na	urinary-source bacteremia	invasive UPEC	invasive UPEC	1573273	83	5233927	73	CC73	B2	B2	BAPS_cluster_32	no	H1	O18	Gp12	O18:H1	fimH10	na	0	0	1	shiF/iuc/iutA2	2004	blood	male	68	Copenhagen, Denmark
HVH_206	HVH 206 (4-3128229)	HVH_urb	NCBI	read data	PRJNA186233	SAMN01885845	SRS399712	na	urinary-source bacteremia	invasive UPEC	invasive UPEC	4415647	31	5233954	69	CC69	D	D	BAPS_cluster_97	yes	H18	O17-O77	Gp9	O17-O77:H18	fimH27	CC69-L	1	0	1	shiF/iuc/iutA1	2003	blood	female	64	Copenhagen, Denmark
HVH_155	HVH 155 (4-4509048)	HVH_urb	NCBI	read data	PRJNA186187	SAMN01885800	SRS399667	na	urinary-source bacteremia	invasive UPEC	invasive UPEC	718124	31	5234158	69	CC69	D	D	BAPS_cluster_97	yes	H18	O17-O77	Gp9	O17-O77:H18	fimH27	CC69-L	1	0	1	shiF/iuc/iutA1	2004	blood	female	84	Copenhagen, Denmark
HVH_104	HVH 104 (4-6977960)	HVH_urb	NCBI	read data	PRJNA186125	SAMN01885752	SRS402107	na	urinary-source bacteremia	invasive UPEC	invasive UPEC	3433034	86	5235228	95	CC95	B2	B2	BAPS_cluster_7	yes	H4	O25	O25	O25:H4	fimH27	CC95-L	1	0	1	shiFp/iuc/iutA1	2004	blood	female	87	Copenhagen, Denmark
HVH_172	HVH 172 (4-3248542)	HVH_urb	NCBI	read data	PRJNA186201	SAMN01885814	SRS399684	na	urinary-source bacteremia	invasive UPEC	invasive UPEC	1466388	36	5237480	73	CC73	B2	B2	BAPS_cluster_129	no	H1	O6	O6	O6:H1	fimH102	na	0	0	0	none	2003	blood	male	75	Copenhagen, Denmark
HVH_156	HVH 156 (4-3206505)	HVH_urb	NCBI	read data	PRJNA186188	SAMN01885801	SRS399668	na	urinary-source bacteremia	invasive UPEC	invasive UPEC	4105395	56	5237792	73	CC73	B2	B2	BAPS_cluster_29	no	H1	O25	O25	O25:H1	fimH12	na	0	0	1	shiF/iuc/iutA2; incomplete (frameshift)	2003	blood	female	90	Copenhagen, Denmark
HVH_1	HVH 1 (4-6876161)	HVH_urb	NCBI	read data	PRJNA186038	SAMN01885668	SRS402124	na	urinary-source bacteremia	invasive UPEC	invasive UPEC	3288429	81	5239720	95	CC95	B2	B2	BAPS_cluster_3	yes	H7	O2	Gp7	O2:H7	fimH41	CC95-L	1	0	1	shiFp/iuc/iutA1	2004	blood	female	86	Copenhagen, Denmark
HVH_121	HVH 121 (4-6877826)	HVH_urb	NCBI	read data	PRJNA186143	SAMN01885770	SRS399636	na	urinary-source bacteremia	invasive UPEC	invasive UPEC	2754224	84	5241291	88	CC23	C	C	BAPS_cluster_15	yes	H4	O11	O11	O11:H4	fimH39	na	0	1	1	shiFp/iuc/iutA1	2004	blood	male	95	Copenhagen, Denmark
HVH_128	HVH 128 (4-7030436)	HVH_urb	NCBI	read data	PRJNA186149	SAMN01885775	SRS399642	na	urinary-source bacteremia	invasive UPEC	invasive UPEC	1243511	51	5243637	1057	CC14	B2	B2	BAPS_cluster_74	yes	H5	O75	O75	O75:H5	fimH27	CC14-L	1	0	1	shiF/iuc/iutA2	2004	blood	female	65	Copenhagen, Denmark
HVH_187	HVH 187 (4-4471660)	HVH_urb	NCBI	read data	PRJNA186213	SAMN01885826	SRS399693	na	urinary-source bacteremia	invasive UPEC	invasive UPEC	3169423	38	5245768	62	CC62	F	F	BAPS_cluster_107	yes	H45	O7	O7	O7:H45	fimH44	CC62-L	1	0	1	shiF/iuc/iutA2	2003	blood	male	44	Copenhagen, Denmark
HVH_153	HVH 153 (3-9344314)	HVH_urb	NCBI	read data	PRJNA186185	SAMN01885798	SRS399665	na	urinary-source bacteremia	invasive UPEC	invasive UPEC	3271796	82	5246250	372	CC372	B2	B2	BAPS_cluster_13	no	H31	O83	O83	O83:H31	fimH102	na	0	1	1	shiFp/iuc/iutA1	2004	blood	female	88	Copenhagen, Denmark
HVH_151	HVH 151 (4-5755573)	HVH_urb	NCBI	read data	PRJNA186183	SAMN01885796	SRS399662	na	urinary-source bacteremia	invasive UPEC	invasive UPEC	4430381	20	5250200	69	CC69	D	D	BAPS_cluster_97	yes	H18	O17-O77	Gp9	O17-O77:H18	fimH27	CC69-L	1	0	1	shiF/iuc/iutA1	2004	blood	female	68	Copenhagen, Denmark
HVH_119	HVH 119 (4-6879578)	HVH_urb	NCBI	read data	PRJNA186141	SAMN01885768	SRS399634	na	urinary-source bacteremia	invasive UPEC	invasive UPEC	4393576	34	5251781	69	CC69	D	D	BAPS_cluster_97	yes	H18	O17-O77	Gp9	O17-O77:H18	fimH27	CC69-L	1	0	1	shiF/iuc/iutA1	2004	blood	female	89	Copenhagen, Denmark
HVH_42	HVH 42 (4-2100061)	HVH_urb	NCBI	read data	PRJNA186074	SAMN01885704	SRS402183	na	urinary-source bacteremia	invasive UPEC	invasive UPEC	4459558	42	5253538	95	CC95	B2	B2	BAPS_cluster_10	no	H7	O18	Gp12	O18:H7	fimH15	na	0	0	0	none	2003	blood	male	79	Copenhagen, Denmark
HVH_215	HVH 215 (4-3008371)	HVH_urb	NCBI	read data	PRJNA186242	SAMN01885854	SRS402149	na	urinary-source bacteremia	invasive UPEC	invasive UPEC	4397114	22	5256332	69	CC69	D	D	BAPS_cluster_97	yes	none	O17-O77	Gp9	O17-O77	fimH27	na	0	0	0	none	2003	blood	female	42	Copenhagen, Denmark
HVH_106	HVH 106 (4-6881831)	HVH_urb	NCBI	read data	PRJNA186127	SAMN01885754	SRS402109	na	urinary-source bacteremia	invasive UPEC	invasive UPEC	4345369	27	5263367	69	CC69	D	D	BAPS_cluster_97	yes	H18	O17-O77	Gp9	O17-O77:H18	fimH27	CC69-L	1	0	1	shiF/iuc/iutA1	2004	blood	female	87	Copenhagen, Denmark
HVH_53	HVH 53 (4-0631051)	HVH_urb	NCBI	read data	PRJNA186085	SAMN01885712	SRS402195	na	urinary-source bacteremia	invasive UPEC	invasive UPEC	4116444	51	5263911	62	CC62	F	F	BAPS_cluster_107	yes	H45	O7	O7	O7:H45	fimH44	CC62-L	1	0	1	shiF/iuc/iutA2	2003	blood	female	89	Copenhagen, Denmark
HVH_107	HVH 107 (4-5860571)	HVH_urb	NCBI	read data	PRJNA186128	SAMN01885755	SRS402114	na	urinary-source bacteremia	invasive UPEC	invasive UPEC	1524396	36	5264576	1057	CC14	B2	B2	BAPS_cluster_74	yes	H5	O75	O75	O75:H5	fimH27	CC14-L	1	0	0	none	2004	blood	male	78	Copenhagen, Denmark
HVH_43	HVH 43 (4-2173468)	HVH_urb	NCBI	read data	PRJNA186075	SAMN01885705	SRS402184	na	urinary-source bacteremia	invasive UPEC	invasive UPEC	3237983	40	5268102	5412	CC31	D	D	BAPS_cluster_112	no	H12	O15	O15	O15:H12	fimH54	CC31-L	1	0	1	shiF/iuc/iutA1	2003	blood	female	42	Copenhagen, Denmark
HVH_28	HVH 28 (4-0907367)	HVH_urb	NCBI	read data	PRJNA186061	SAMN01885691	SRS402168	na	urinary-source bacteremia	invasive UPEC	invasive UPEC	3489082	11	5271233	127	CC127	B2	B2	BAPS_cluster_12	no	H31	O6	O6	O6:H31	fimH180	na	0	0	0	none	2003	blood	male	83	Copenhagen, Denmark
HVH_146	HVH 146 (4-3189767)	HVH_urb	NCBI	read data	PRJNA186178	SAMN01885791	SRS399656	na	urinary-source bacteremia	invasive UPEC	invasive UPEC	1117255	57	5272724	131	CC131	B2	B2	BAPS_cluster_22	no	H4	O25	O25	O25:H4	fimH22	na	0	0	1	shiFp/iuc/iutA1	2004	blood	female	77	Copenhagen, Denmark
HVH_191	HVH 191 (3-9341900)	HVH_urb	NCBI	read data	PRJNA186217	SAMN01885830	SRS399697	na	urinary-source bacteremia	invasive UPEC	invasive UPEC	747038	91	5274644	95	CC95	B2	B2	BAPS_cluster_6	no	H7	O45	O45	O45:H7	fimH54	CC95-L	1	0	1	shiFp/iuc/iutA1	2003	blood	female	90	Copenhagen, Denmark
HVH_73	HVH 73 (4-2393174)	HVH_urb	NCBI	read data	PRJNA186097	SAMN01885724	SRS402212	na	urinary-source bacteremia	invasive UPEC	invasive UPEC	5048586	90	5275082	95	CC95	B2	B2	BAPS_cluster_7	yes	H4	O25	O25	O25:H4	fimH27	CC95-L	1	0	1	shiFp/iuc/iutA1	2003	blood	female	85	Copenhagen, Denmark
HVH_122	HVH 122 (4-6851606)	HVH_urb	NCBI	read data	PRJNA186144	SAMN01885771	SRS399637	na	urinary-source bacteremia	invasive UPEC	invasive UPEC	3680332	37	5276261	69	CC69	D	D	BAPS_cluster_96	no	H18	O17-O77	Gp9	O17-O77:H18	fimH27	CC69-L	1	0	1	shiF/iuc/iutA1	2004	blood	female	72	Copenhagen, Denmark
HVH_213	HVH 213 (4-3042928)	HVH_urb	NCBI	read data	PRJNA186240	SAMN01885852	SRS402147	na	urinary-source bacteremia	invasive UPEC	invasive UPEC	722992	49	5276494	404	CC14	B2	B2	BAPS_cluster_74	yes	H5	O75	O75	O75:H5	fimH27	na	0	0	1	shiF/iuc/iutA2; incomplete (frameshift)	2003	blood	female	59	Copenhagen, Denmark
HVH_176	HVH 176 (4-3428664)	HVH_urb	NCBI	read data	PRJNA186204	SAMN01885817	SRS399683	na	urinary-source bacteremia	invasive UPEC	invasive UPEC	3364227	38	5281052	131	CC131	B2	B2	BAPS_cluster_22	no	H4	O25	O25	O25:H4	fimH30	na	0	0	1	shiF/iuc/iutA2	2003	blood	male	83	Copenhagen, Denmark
HVH_88	HVH 88 (4-5854636)	HVH_urb	NCBI	read data	PRJNA186110	SAMN01885737	SRS402237	na	urinary-source bacteremia	invasive UPEC	invasive UPEC	1265187	68	5285177	69	CC69	D	D	BAPS_cluster_99	no	H18	O17-O77	Gp9	O17-O77:H18	fimH27	na	0	1	1	shiFp/iuc/iutA1	2004	blood	female	56	Copenhagen, Denmark
HVH_140	HVH 140 (4-5894387)	HVH_urb	NCBI	read data	PRJNA186171	SAMN01885785	SRS399650	na	urinary-source bacteremia	invasive UPEC	invasive UPEC	1165932	64	5289108	69	CC69	D	D	BAPS_cluster_97	yes	H18	O15	O15	O15:H18	fimH27	CC69-L	1	0	1	shiF/iuc/iutA1	2004	blood	female	83	Copenhagen, Denmark
HVH_212	HVH 212 (3-9305343)	HVH_urb	NCBI	read data	PRJNA186239	SAMN01885851	SRS402145	na	urinary-source bacteremia	invasive UPEC	invasive UPEC	824358	53	5290262	73	CC73	B2	B2	BAPS_cluster_30	yes	H1	O6	O6	O6:H1	fimH10	CC73-L4	1	0	1	shiF/iuc/iutA2	2003	blood	male	78	Copenhagen, Denmark
HVH_173	HVH 173 (3-9175482)	HVH_urb	NCBI	read data	PRJNA186202	SAMN01885815	SRS399681	na	urinary-source bacteremia	invasive UPEC	invasive UPEC	4352927	32	5290679	69	CC69	D	D	BAPS_cluster_97	yes	H18	O17-O77	Gp9	O17-O77:H18	fimH27	CC69-L	1	0	1	shiF/iuc/iutA1	2003	blood	female	79	Copenhagen, Denmark
HVH_69	HVH 69 (4-2837072)	HVH_urb	NCBI	read data	PRJNA186095	SAMN01885722	SRS402210	na	urinary-source bacteremia	invasive UPEC	invasive UPEC	4003820	24	5293011	69	CC69	D	D	BAPS_cluster_97	yes	H18	O17-O77	Gp9	O17-O77:H18	fimH27	CC69-L	1	0	1	shiF/iuc/iutA1	2003	blood	female	83	Copenhagen, Denmark
HVH_21	HVH 21 (4-4517873)	HVH_urb	NCBI	read data	PRJNA186054	SAMN01885684	SRS402148	na	urinary-source bacteremia	invasive UPEC	invasive UPEC	755874	60	5294189	827	CC12	B2	B2	BAPS_cluster_52	yes	H1	O4	O4	O4:H1	fimH171	CC12-L	1	0	1	shiF/iuc/iutA1	2004	blood	male	53	Copenhagen, Denmark
HVH_202	HVH 202 (4-3163997)	HVH_urb	NCBI	read data	PRJNA186229	SAMN01885841	SRS399708	na	urinary-source bacteremia	invasive UPEC	invasive UPEC	5136404	32	5295358	131	CC131	B2	B2	BAPS_cluster_22	no	H4	O25	O25	O25:H4	fimH22	na	0	0	1	shiF/iuc/iutA2	2003	blood	female	86	Copenhagen, Denmark
HVH_6	HVH 6 (3-8296502)	HVH_urb	NCBI	read data	PRJNA186043	SAMN01885673	SRS402207	na	urinary-source bacteremia	invasive UPEC	invasive UPEC	2752099	55	5301143	362	CC362	D	D	BAPS_cluster_117	no	H28	O86	O86	O86:H28	fimH96	na	0	1	0	none	2004	blood	female	79	Copenhagen, Denmark
HVH_41	HVH 41 (4-2677849)	HVH_urb	NCBI	read data	PRJNA186073	SAMN01885703	SRS402185	na	urinary-source bacteremia	invasive UPEC	invasive UPEC	966519	98	5301426	38	CC38	D	D	BAPS_cluster_118	no	H18	O86	O86	O86:H18	fimH5	na	0	0	0	none	2003	blood	female	83	Copenhagen, Denmark
HVH_184	HVH 184 (4-3343286)	HVH_urb	NCBI	read data	PRJNA186210	SAMN01885823	SRS399690	na	urinary-source bacteremia	invasive UPEC	invasive UPEC	1480429	90	5307948	144	CC144	B2	B2	BAPS_cluster_1	yes	H6	O16	O16	O16:H6	fimH54	CC144-L	1	0	1	shiF/iuc/iutA1	2003	blood	male	82	Copenhagen, Denmark
HVH_145	HVH 145 (4-5672112)	HVH_urb	NCBI	read data	PRJNA186177	SAMN01885790	SRS399655	na	urinary-source bacteremia	invasive UPEC	invasive UPEC	4462470	26	5321332	69	CC69	D	D	BAPS_cluster_97	yes	H18	O17-O77	Gp9	O17-O77:H18	fimH27	CC69-L	1	0	1	shiF/iuc/iutA1	2004	blood	female	89	Copenhagen, Denmark
HVH_223	HVH 223 (4-2976528)	HVH_urb	NCBI	read data	PRJNA186250	SAMN01885861	SRS402157	na	urinary-source bacteremia	invasive UPEC	invasive UPEC	688010	67	5324577	69	CC69	D	D	BAPS_cluster_97	yes	H18	O11	O11	O11:H18	fimH27	CC69-L	1	0	1	shiF/iuc/iutA1	2003	blood	female	56	Copenhagen, Denmark
HVH_225	HVH 225 (4-1273116)	HVH_urb	NCBI	read data	PRJNA186251	SAMN01885862	SRS402159	na	urinary-source bacteremia	invasive UPEC	invasive UPEC	619404	64	5326314	1057	CC14	B2	B2	BAPS_cluster_74	yes	H5	O75	O75	O75:H5	fimH27	CC14-L	1	0	1	shiF/iuc/iutA2	2003	blood	female	52	Copenhagen, Denmark
HVH_163	HVH 163 (4-4697553)	HVH_urb	NCBI	read data	PRJNA186195	SAMN01885808	SRS399675	na	urinary-source bacteremia	invasive UPEC	invasive UPEC	4414024	27	5326988	69	CC69	D	D	BAPS_cluster_97	yes	H18	O17-O77	Gp9	O17-O77:H18	fimH27	CC69-L	1	0	1	shiF/iuc/iutA1	2004	blood	female	55	Copenhagen, Denmark
HVH_175	HVH 175 (4-3405184)	HVH_urb	NCBI	read data	PRJNA186203	SAMN01885816	SRS399682	na	urinary-source bacteremia	invasive UPEC	invasive UPEC	3354167	94	5334449	144	CC144	B2	B2	BAPS_cluster_1	yes	H6	O16	O16	O16:H6	fimH54	CC144-L	1	0	1	shiF/iuc/iutA1	2003	blood	female	85	Copenhagen, Denmark
HVH_3	HVH 3 (4-7276001)	HVH_urb	NCBI	read data	PRJNA186040	SAMN01885670	SRS402175	na	urinary-source bacteremia	invasive UPEC	invasive UPEC	3847348	55	5335309	95	CC95	B2	B2	BAPS_cluster_11	no	H5	O2	Gp7	O2:H5	fimH15	CC95-L	1	0	0	none	2004	blood	female	102	Copenhagen, Denmark
HVH_130	HVH 130 (4-7036876)	HVH_urb	NCBI	read data	PRJNA186151	SAMN01885776	SRS399643	na	urinary-source bacteremia	invasive UPEC	invasive UPEC	646065	76	5340781	69	CC69	D	D	BAPS_cluster_97	yes	H4	O11	O11	O11:H4	fimH27	CC69-L	1	0	1	shiF/iuc/iutA1	2004	blood	female	28	Copenhagen, Denmark
HVH_183	HVH 183 (4-3205932)	HVH_urb	NCBI	read data	PRJNA186209	SAMN01885822	SRS399689	na	urinary-source bacteremia	invasive UPEC	invasive UPEC	4281483	65	5341473	69	CC69	D	D	BAPS_cluster_97	yes	H18	O17-O77	Gp9	O17-O77:H18	fimH27	CC69-L	1	0	1	shiF/iuc/iutA1	2003	blood	female	94	Copenhagen, Denmark
HVH_63	HVH 63 (4-2542528)	HVH_urb	NCBI	read data	PRJNA186092	SAMN01885719	SRS402205	na	urinary-source bacteremia	invasive UPEC	invasive UPEC	1142221	32	5342027	69	CC69	D	D	BAPS_cluster_97	yes	H18	O17-O77	Gp9	O17-O77:H18	fimH27	CC69-L	1	0	1	shiF/iuc/iutA1	2003	blood	female	89	Copenhagen, Denmark
HVH_36	HVH 36 (4-5675286)	HVH_urb	NCBI	read data	PRJNA186068	SAMN01885698	SRS402178	na	urinary-source bacteremia	invasive UPEC	invasive UPEC	4945817	44	5346261	443	CC205	B1	B1	BAPS_cluster_62	no	H21	O64	O64	O64:H21	fimH24	na	0	0	1	shiFp/iuc/iutA1	2004	blood	male	64	Copenhagen, Denmark
HVH_205	HVH 205 (4-3094677)	HVH_urb	NCBI	read data	PRJNA186232	SAMN01885844	SRS399711	na	urinary-source bacteremia	invasive UPEC	invasive UPEC	4592211	26	5347437	131	CC131	B2	B2	BAPS_cluster_22	no	H4	O25	O25	O25:H4	fimH30	na	0	0	1	shiF/iuc/iutA2	2003	blood	male	86	Copenhagen, Denmark
HVH_208	HVH 208 (4-3112292)	HVH_urb	NCBI	read data	PRJNA186235	SAMN01885847	SRS399714	na	urinary-source bacteremia	invasive UPEC	invasive UPEC	3188920	38	5349893	69	CC69	D	D	BAPS_cluster_97	yes	H18	O17-O77	Gp9	O17-O77:H18	fimH27	CC69-L	1	0	1	shiF/iuc/iutA1	2003	blood	female	81	Copenhagen, Denmark
HVH_19	HVH 19 (4-7154984)	HVH_urb	NCBI	read data	PRJNA186052	SAMN01885682	SRS402138	na	urinary-source bacteremia	invasive UPEC	invasive UPEC	1085564	84	5351965	95	CC95	B2	B2	BAPS_cluster_2	no	H7	O2	Gp7	O2:H7	fimH27	CC95-L	1	0	1	shiFp/iuc/iutA1	2005	blood	female	64	Copenhagen, Denmark
HVH_197	HVH 197 (4-4466217)	HVH_urb	NCBI	read data	PRJNA186223	SAMN01885836	SRS399703	na	urinary-source bacteremia	invasive UPEC	invasive UPEC	1756412	68	5353790	12	CC12	B2	B2	BAPS_cluster_55	no	H5	O4	O4	O4:H5	fimH54	CC12-L	1	0	1	shiF/iuc/iutA1	2004	blood	male	60	Copenhagen, Denmark
HVH_86	HVH 86 (4-7026218)	HVH_urb	NCBI	read data	PRJNA186108	SAMN01885735	SRS402227	na	urinary-source bacteremia	invasive UPEC	invasive UPEC	3905650	66	5358986	73	CC73	B2	B2	BAPS_cluster_36	no	H1	O6	O6	O6:H1	fimH103	na	0	0	0	none	2004	blood	male	83	Copenhagen, Denmark
HVH_113	HVH 113 (4-7535473)	HVH_urb	NCBI	read data	PRJNA186134	SAMN01885761	SRS399624	na	urinary-source bacteremia	invasive UPEC	invasive UPEC	4430467	43	5370413	69	CC69	D	D	BAPS_cluster_97	yes	H18	O15	O15	O15:H18	fimH27	CC69-L	1	0	1	shiF/iuc/iutA1	2005	blood	male	56	Copenhagen, Denmark
HVH_136	HVH 136 (4-5970458)	HVH_urb	NCBI	read data	PRJNA186161	SAMN01885781	SRS399648	na	urinary-source bacteremia	invasive UPEC	invasive UPEC	679394	65	5375194	393	CC31	D	D	BAPS_cluster_112	no	H1	O15	O15	O15:H1	fimH54	CC31-L	1	0	1	shiF/iuc/iutA1	2004	blood	female	35	Copenhagen, Denmark
HVH_93	HVH 93 (4-5851025)	HVH_urb	NCBI	read data	PRJNA186115	SAMN01885742	SRS402235	na	urinary-source bacteremia	invasive UPEC	invasive UPEC	839787	168	5380522	73	CC73	B2	B2	BAPS_cluster_33	yes	H1	O2	Gp7	O2:H1	fimH10	CC73-L1	1	0	1	shiF/iuc/iutA2; not resolved	2004	blood	female	82	Copenhagen, Denmark
HVH_109	HVH 109 (4-6977162)	HVH_urb	NCBI	read data	PRJNA186130	SAMN01885757	SRS402111	na	urinary-source bacteremia	invasive UPEC	invasive UPEC	1390835	93	5393228	73	CC73	B2	B2	BAPS_cluster_33	yes	H1	O2	Gp7	O2:H1	fimH10	CC73-L1	1	0	1	shiF/iuc/iutA2	2004	blood	female	86	Copenhagen, Denmark
HVH_189	HVH 189 (4-3220125)	HVH_urb	NCBI	read data	PRJNA186215	SAMN01885828	SRS399695	na	urinary-source bacteremia	invasive UPEC	invasive UPEC	1250999	94	5415790	69	CC69	D	D	BAPS_cluster_97	yes	H18	O86	O86	O86:H18	fimH27	CC69-L	1	0	1	shiF/iuc/iutA1	2003	blood	female	78	Copenhagen, Denmark
HVH_126	HVH 126 (4-6034225)	HVH_urb	NCBI	read data	PRJNA186146	SAMN01885773	SRS399639	na	urinary-source bacteremia	invasive UPEC	invasive UPEC	1673579	78	5453784	95	CC95	B2	B2	BAPS_cluster_10	no	H7	O18	Gp12	O18:H7	fimH15	na	0	0	1	shiFp/iuc/iutA1	2004	blood	female	57	Copenhagen, Denmark
HVH_45	HVH 45 (4-3129918)	HVH_urb	NCBI	read data	PRJNA186080	SAMN01885707	SRS402188	na	urinary-source bacteremia	invasive UPEC	invasive UPEC	4484444	56	5454341	69	CC69	D	D	BAPS_cluster_97	yes	H18	O17-O77	Gp9	O17-O77:H18	fimH27	CC69-L	1	0	1	shiF/iuc/iutA1	2003	blood	female	87	Copenhagen, Denmark
HVH_170	HVH 170 (4-3026949)	HVH_urb	NCBI	read data	PRJNA186199	SAMN01885812	SRS399679	na	urinary-source bacteremia	invasive UPEC	invasive UPEC	5047464	88	5463517	95	CC95	B2	B2	BAPS_cluster_6	no	H7	O45	O45	O45:H7	fimH54	CC95-L	1	0	1	shiFp/iuc/iutA1	2003	blood	female	19	Copenhagen, Denmark
HVH_70	HVH 70 (4-2963531)	HVH_urb	NCBI	read data	PRJNA186096	SAMN01885723	SRS402211	na	urinary-source bacteremia	invasive UPEC	invasive UPEC	1056486	99	5472334	144	CC144	B2	B2	BAPS_cluster_1	yes	H6	O16	O16	O16:H6	fimH27	CC144-L	1	0	1	shiF/iuc/iutA1	2003	blood	female	64	Copenhagen, Denmark
HVH_87	HVH 87 (4-5977630)	HVH_urb	NCBI	read data	PRJNA186109	SAMN01885736	SRS402229	na	urinary-source bacteremia	invasive UPEC	invasive UPEC	1558374	77	5481888	59	CC59	F	F	BAPS_cluster_108	no	H7	O1	O1	O1:H7	fimH41	CC59-L	1	0	1	shiF/iuc/iutA1	2004	blood	male	97	Copenhagen, Denmark
HVH_110	HVH 110 (4-6978754)	HVH_urb	NCBI	read data	PRJNA186131	SAMN01885758	SRS402112	na	urinary-source bacteremia	invasive UPEC	invasive UPEC	723869	148	5519277	69	CC69	D	D	BAPS_cluster_97	yes	H18	O17-O77	Gp9	O17-O77:H18	fimH27	CC69-L	1	0	1	shiF/iuc/iutA1	2004	blood	female	70	Copenhagen, Denmark
HVH_25	HVH 25 (4-5851939)	HVH_urb	NCBI	read data	PRJNA186058	SAMN01885688	SRS402165	na	urinary-source bacteremia	invasive UPEC	invasive UPEC	818692	101	5529624	405	CC405	D	D	BAPS_cluster_116	no	H4	O2	Gp7	O2:H4	fimH56	CC405-L	1	0	1	shiF/iuc/iutA2	2004	blood	male	81	Copenhagen, Denmark
KOEGE_3	KOEGE 3 (4a)	Koege_cys	NCBI	read data	PRJNA186255	SAMN01885865	SRS402251	na	cystitis	cystitis	non-invasive UPEC	4503263	18	4579263	542	CC542	A	A	BAPS_cluster_86	no	H45	O109	O109	O109:H45	na	na	0	0	0	none	2005	urine	female	59	Copenhagen, Denmark
KOEGE_40	KOEGE 40 (102a)	Koege_cys	NCBI	read data	PRJNA186261	SAMN01885871	SRS402257	na	cystitis	cystitis	non-invasive UPEC	4616516	14	4831124	93	CC168	A	A	BAPS_cluster_80	no	H10	O5	O5	O5:H10	na	na	0	0	1	shiFp/iuc/iutA1	2006	urine	female	70	Copenhagen, Denmark
KOEGE_68	KOEGE 68 (182a)	Koege_cys	NCBI	read data	PRJNA186268	SAMN01885878	SRS402261	na	cystitis	cystitis	non-invasive UPEC	4227241	27	4923612	69	CC69	D	D	BAPS_cluster_98	no	H18	O17-O77	Gp9	O17-O77:H18	fimH27	na	0	0	0	none	2006	urine	female	31	Copenhagen, Denmark
KOEGE_58	KOEGE 58 (171a)	Koege_cys	NCBI	read data	PRJNA186265	SAMN01885875	SRS402255	na	cystitis	cystitis	non-invasive UPEC	3349721	47	4986908	127	CC127	B2	B2	BAPS_cluster_12	no	H31	O6	O6	O6:H31	fimH2	na	0	0	0	none	2006	urine	female	66	Copenhagen, Denmark
KOEGE_44	KOEGE 44 (106a)	Koege_cys	NCBI	read data	PRJNA186263	SAMN01885873	SRS402253	na	cystitis	cystitis	non-invasive UPEC	4980716	19	4999009	2013	CC73	B2	B2	BAPS_cluster_42	no	H1	O6	O6	O6:H1	fimH70	na	0	0	0	none	2006	urine	male	61	Copenhagen, Denmark
KOEGE_118	KOEGE 118 (317a)	Koege_cys	NCBI	read data	PRJNA186273	SAMN01885883	SRS402244	na	cystitis	cystitis	non-invasive UPEC	5001389	10	5012708	1670	CC1670	D	D	BAPS_cluster_115	no	H45	O23	O23	O23:H45	fimH47	na	0	0	0	none	2006	urine	male	70	Copenhagen, Denmark
KOEGE_7	KOEGE 7 (16a)	Koege_cys	NCBI	read data	PRJNA186256	SAMN01885866	SRS402265	na	cystitis	cystitis	non-invasive UPEC	736926	39	5025991	93	CC168	A	A	BAPS_cluster_80	no	H4	O15	O15	O15:H4	na	na	0	0	0	none	2005	urine	female	80	Copenhagen, Denmark
KOEGE_43	KOEGE 43 (105a)	Koege_cys	NCBI	read data	PRJNA186262	SAMN01885872	SRS402252	na	cystitis	cystitis	non-invasive UPEC	1326340	28	5028903	73	CC73	B2	B2	BAPS_cluster_35	no	H1	O6	O6	O6:H1	fimH70	na	0	0	0	none	2006	urine	male	41	Copenhagen, Denmark
KOEGE_61	KOEGE 61 (174a)	Koege_cys	NCBI	read data	PRJNA186266	SAMN01885876	SRS402256	na	cystitis	cystitis	non-invasive UPEC	3029087	21	5116099	5369	CC73	B2	B2	BAPS_cluster_35	no	H1	O6	O6	O6:H1	fimH70	na	0	0	0	none	2006	urine	female	76	Copenhagen, Denmark
KOEGE_30	KOEGE 30 (63a)	Koege_cys	NCBI	read data	PRJNA186258	SAMN01885868	SRS402246	na	cystitis	cystitis	non-invasive UPEC	3018905	37	5126322	127	CC127	B2	B2	BAPS_cluster_12	no	H31	O6	O6	O6:H31	fimH515	na	0	0	0	none	2006	urine	male	61	Copenhagen, Denmark
KOEGE_131	KOEGE 131 (358a)	Koege_cys	NCBI	read data	PRJNA186274	SAMN01885884	SRS402245	na	cystitis	cystitis	non-invasive UPEC	1917234	49	5147378	410	CC23	C	C	BAPS_cluster_14	no	H27	O8	O8	O8:H27	fimH53	na	0	0	0	none	2006	urine	male	40	Copenhagen, Denmark
KOEGE_70	KOEGE 70 (185a)	Koege_cys	NCBI	read data	PRJNA186269	SAMN01885879	SRS402262	na	cystitis	cystitis	non-invasive UPEC	2972989	25	5152321	127	CC127	B2	B2	BAPS_cluster_12	no	H31	O6	O6	O6:H31	fimH2	na	0	0	0	none	2006	urine	male	70	Copenhagen, Denmark
KOEGE_56	KOEGE 56 (169a)	Koege_cys	NCBI	read data	PRJNA186264	SAMN01885874	SRS402254	na	cystitis	cystitis	non-invasive UPEC	745067	53	5166698	80	CC568	B2	B2	BAPS_cluster_71	no	H7	O75	O75	O75:H7	fimH1	na	0	0	1	shiFp/iuc/iutA1	2006	urine	male	62	Copenhagen, Denmark
KOEGE_33	KOEGE 33 (68a)	Koege_cys	NCBI	read data	PRJNA186260	SAMN01885870	SRS402250	na	cystitis	cystitis	non-invasive UPEC	1318923	92	5178441	58	CC155	B1	B1	BAPS_cluster_59	no	H12	O9/Onovel22	O9/Onovel22	O9/Onovel22:H12	fimH27	na	0	0	1	shiFp/iuc/iutA1	2006	urine	female	65	Copenhagen, Denmark
KOEGE_32	KOEGE 32 (66a)	Koege_cys	NCBI	read data	PRJNA186259	SAMN01885869	SRS402247	na	cystitis	cystitis	non-invasive UPEC	4940810	40	5182400	95	CC95	B2	B2	BAPS_cluster_4	no	H4	O2	Gp7	O2:H4	fimH27	CC95-L	1	0	1	shiFp/iuc/iutA1	2006	urine	female	43	Copenhagen, Denmark
KOEGE_77	KOEGE 77 (202a)	Koege_cys	NCBI	read data	PRJNA186272	SAMN01885882	SRS402267	na	cystitis	cystitis	non-invasive UPEC	4549499	52	5224098	405	CC405	D	D	BAPS_cluster_116	no	H6	O102	O102	O102:H6	fimH27	na	0	0	1	shiF/iuc/iutA2	2006	urine	male	81	Copenhagen, Denmark
KOEGE_10	KOEGE 10 (25a)	Koege_cys	NCBI	read data	PRJNA186257	SAMN01885867	SRS402243	na	cystitis	cystitis	non-invasive UPEC	576997	97	5243776	703	CC703	B2	B2	BAPS_cluster_1	yes	H6	O16	O16	O16:H6	fimH54	CC144-L	1	0	1	shiF/iuc/iutA1	2005	urine	male	60	Copenhagen, Denmark
KOEGE_62	KOEGE 62 (175a)	Koege_cys	NCBI	read data	PRJNA186267	SAMN01885877	SRS402260	na	cystitis	cystitis	non-invasive UPEC	4490016	67	5479011	69	CC69	D	D	BAPS_cluster_97	yes	H18	O17-O77	Gp9	O17-O77:H18	fimH27	CC69-L	1	0	1	shiF/iuc/iutA1	2006	urine	female	17	Copenhagen, Denmark
KOEGE_73	KOEGE 73 (195a)	Koege_cys	NCBI	read data	PRJNA186271	SAMN01885881	SRS402266	na	cystitis	cystitis	non-invasive UPEC	4422339	39	5480612	69	CC69	D	D	BAPS_cluster_97	yes	H18	O17-O77	Gp9	O17-O77:H18	fimH27	CC69-L	1	0	1	shiF/iuc/iutA1	2006	urine	male	3	Copenhagen, Denmark
KTE197	KTE197	KTE_cys	NCBI	read data	PRJNA163407	SAMN00974052	SRS410364	na	cystitis	cystitis	non-invasive UPEC	4686832	7	4694182	10	CC10	A	A	BAPS_cluster_83	no	H21	O159	O159	O159:H21	fimH137	na	0	0	0	none	2010	urine	female	29.2	Zealand, Denmark
KTE192	KTE192	KTE_cys	NCBI	read data	PRJNA163397	SAMN00974047	SRS410295	na	cystitis	cystitis	non-invasive UPEC	4741762	2	4745743	978	CC978	B2	B2	BAPS_cluster_49	no	H27	O83	O83	O83:H27	fimH2	na	0	0	0	none	2010	urine	female	25.2	Zealand, Denmark
KTE203	KTE203	KTE_cys	NCBI	read data	PRJNA163419	SAMN00974058	SRS410399	na	cystitis	cystitis	non-invasive UPEC	4586281	33	4783010	345	CC345	B1	B1	BAPS_cluster_58	no	H11	O9/O160	O9/O160	O9/O160:H11	fimH31	na	0	0	0	none	2010	urine	female	38.5	Zealand, Denmark
KTE212	KTE212	KTE_cys	NCBI	read data	PRJNA163437	SAMN00974067	SRS410400	na	cystitis	cystitis	non-invasive UPEC	2391849	17	4821407	5404	CC5404	A	A	BAPS_cluster_89	no	H30	O176	O176	O176:H30	fimH54	na	0	0	0	none	2010	urine	female	38.8	Zealand, Denmark
KTE196	KTE196	KTE_cys	NCBI	read data	PRJNA163405	SAMN00974051	SRS410401	na	cystitis	cystitis	non-invasive UPEC	4459616	26	4843096	3018	CC3018	E	E	BAPS_cluster_95	no	H41	O137	Gp1	O137:H41	fimH215	na	0	0	0	none	2010	urine	female	23	Zealand, Denmark
KTE210	KTE210	KTE_cys	NCBI	read data	PRJNA163433	SAMN00974065	SRS410418	na	cystitis	cystitis	non-invasive UPEC	4745109	28	4897228	4088	CC4088	B1	B1	BAPS_cluster_60	no	H7	none	none	H7	fimH60	na	0	0	0	none	2010	urine	female	28.2	Zealand, Denmark
KTE217	KTE217	KTE_cys	NCBI	read data	PRJNA163447	SAMN00974072	SRS410355	na	cystitis	cystitis	non-invasive UPEC	4771797	10	4923102	357	CC357	B2	B2	BAPS_cluster_23	no	H4	O129-O13	Gp10	O129-O13:H4	fimH21	na	0	0	0	none	2010	urine	female	48.6	Zealand, Denmark
KTE187	KTE187	KTE_cys	NCBI	read data	PRJNA163387	SAMN00974042	SRS410473	na	cystitis	cystitis	non-invasive UPEC	1033678	33	4928855	104	CC73	B2	B2	BAPS_cluster_46	no	H1	O22	O22	O22:H1	fimH352	na	0	0	0	none	2009	urine	female	38.1	Zealand, Denmark
KTE240	KTE240	KTE_cys	NCBI	read data	PRJNA163485	SAMN00974091	SRS410506	na	cystitis	cystitis	non-invasive UPEC	3473494	35	4952903	95	CC95	B2	B2	BAPS_cluster_4	no	H4	O2	Gp7	O2:H4	fimH27	CC95-L	1	0	1	shiFp/iuc/iutA1	2010	urine	female	28.2	Zealand, Denmark
KTE215	KTE215	KTE_cys	NCBI	read data	PRJNA163443	SAMN00974070	SRS410523	na	cystitis	cystitis	non-invasive UPEC	1218018	32	4997564	141	CC141	B2	B2	BAPS_cluster_17	no	H6	O2	Gp7	O2:H6	fimH7	na	0	0	0	none	2010	urine	female	39.5	Zealand, Denmark
KTE184	KTE184	KTE_cys	NCBI	read data	PRJNA163381	SAMN00974039	SRS410395	na	cystitis	cystitis	non-invasive UPEC	4865047	11	5000545	101	CC101	B1	B1	BAPS_cluster_62	no	H8	none	none	H8	fimH86	na	0	0	1	shiFp/iuc/iutA1	2009	urine	female	45.7	Zealand, Denmark
KTE207	KTE207	KTE_cys	NCBI	read data	PRJNA163427	SAMN00974062	SRS410419	na	cystitis	cystitis	non-invasive UPEC	4498202	13	5017565	998	CC998	B2	B2	BAPS_cluster_17	no	H6	O2	Gp7	O2:H6	fimH76	na	0	0	0	none	2010	urine	female	19	Zealand, Denmark
KTE183	KTE183	KTE_cys	NCBI	read data	PRJNA163379	SAMN00974038	SRS410405	na	cystitis	cystitis	non-invasive UPEC	2157912	32	5022759	141	CC141	B2	B2	BAPS_cluster_17	no	H6	O2	Gp7	O2:H6	fimH5	na	0	0	0	none	2009	urine	female	53.7	Zealand, Denmark
KTE190	KTE190	KTE_cys	NCBI	read data	PRJNA163393	SAMN00974045	SRS410349	na	cystitis	cystitis	non-invasive UPEC	4206317	29	5026920	69	CC69	D	D	BAPS_cluster_99	no	H18	O17-O77	Gp9	O17-O77:H18	fimH27	na	0	0	1	shiFp/iuc/iutA1	2010	urine	female	34.9	Zealand, Denmark
KTE213	KTE213	KTE_cys	NCBI	read data	PRJNA163439	SAMN00974068	SRS410362	na	cystitis	cystitis	non-invasive UPEC	5014954	13	5028041	394	CC394	D	D	BAPS_cluster_103	no	H18	O17-O77	Gp9	O17-O77:H18	fimH30	na	0	0	0	none	2010	urine	female	40.8	Zealand, Denmark
KTE206	KTE206	KTE_cys	NCBI	read data	PRJNA163425	SAMN00974061	SRS410462	na	cystitis	cystitis	non-invasive UPEC	2986604	26	5031300	127	CC127	B2	B2	BAPS_cluster_12	no	H31	O6	O6	O6:H31	fimH224	na	0	0	0	none	2010	urine	female	32.2	Zealand, Denmark
KTE226	KTE226	KTE_cys	NCBI	read data	PRJNA163465	SAMN00974081	SRS410495	na	cystitis	cystitis	non-invasive UPEC	1084795	34	5035830	73	CC73	B2	B2	BAPS_cluster_38	yes	H1	O6	O6	O6:H1	fimH30	CC73-L3	1	0	1	shiF/iuc/iutA1	2010	urine	female	29.4	Zealand, Denmark
KTE218	KTE218	KTE_cys	NCBI	read data	PRJNA163449	SAMN00974073	SRS410443	na	cystitis	cystitis	non-invasive UPEC	4918544	20	5047750	73	CC73	B2	B2	BAPS_cluster_34	no	H1	O6	O6	O6:H1	fimH10	CC73-L2	1	0	1	shiF/iuc/iutA2	2010	urine	female	33.1	Zealand, Denmark
KTE223	KTE223	KTE_cys	NCBI	read data	PRJNA163459	SAMN00974078	SRS410512	na	cystitis	cystitis	non-invasive UPEC	1088720	28	5048354	73	CC73	B2	B2	BAPS_cluster_38	yes	H1	O6	O6	O6:H1	fimH30	CC73-L3	1	0	1	shiF/iuc/iutA1	2010	urine	female	47.4	Zealand, Denmark
KTE220	KTE220	KTE_cys	NCBI	read data	PRJNA163453	SAMN00974075	SRS410441	na	cystitis	cystitis	non-invasive UPEC	1088298	30	5048960	73	CC73	B2	B2	BAPS_cluster_38	yes	H1	O6	O6	O6:H1	fimH30	CC73-L3	1	0	1	shiF/iuc/iutA1	2010	urine	female	29.6	Zealand, Denmark
KTE189	KTE189	KTE_cys	NCBI	read data	PRJNA163391	SAMN00974044	SRS410420	na	cystitis	cystitis	non-invasive UPEC	1485765	42	5049893	12	CC12	B2	B2	BAPS_cluster_55	no	H5	O4	O4	O4:H5	fimH5	na	0	0	0	none	2010	urine	female	36.5	Zealand, Denmark
KTE209	KTE209	KTE_cys	NCBI	read data	PRJNA163431	SAMN00974064	SRS410442	na	cystitis	cystitis	non-invasive UPEC	4961097	22	5052624	73	CC73	B2	B2	BAPS_cluster_33	yes	H1	O2	Gp7	O2:H1	fimH10	CC73-L1	1	0	1	shiF/iuc/iutA2	2010	urine	female	31.1	Zealand, Denmark
KTE221	KTE221	KTE_cys	NCBI	read data	PRJNA163455	SAMN00974076	SRS410369	na	cystitis	cystitis	non-invasive UPEC	1439935	27	5058140	410	CC23	C	C	BAPS_cluster_14	no	H9	O8	O8	O8:H9	fimH53	na	1	0	0	none	2010	urine	female	42.8	Zealand, Denmark
KTE194	KTE194	KTE_cys	NCBI	read data	PRJNA163401	SAMN00974049	SRS410479	na	cystitis	cystitis	non-invasive UPEC	1531983	37	5078317	141	CC141	B2	B2	BAPS_cluster_17	no	H6	O2	Gp7	O2:H6	fimH14	na	0	0	0	none	2010	urine	female	34.4	Zealand, Denmark
KTE227	KTE227	KTE_cys	NCBI	read data	PRJNA163467	SAMN00974082	SRS410392	na	cystitis	cystitis	non-invasive UPEC	1939023	23	5084727	421	CC95	B2	B2	BAPS_cluster_6	no	H7	O1	O1	O1:H7	fimH92	CC95-L	1	0	1	shiF/iuc/iutA1	2010	urine	female	34.9	Zealand, Denmark
KTE188	KTE188	KTE_cys	NCBI	read data	PRJNA163389	SAMN00974043	SRS410352	na	cystitis	cystitis	non-invasive UPEC	918447	59	5105234	73	CC73	B2	B2	BAPS_cluster_29	no	H1	O25	O25	O25:H1	fimH9	na	0	0	0	none	2009	urine	female	31.4	Zealand, Denmark
KTE186	KTE186	KTE_cys	NCBI	read data	PRJNA163385	SAMN00974041	SRS410356	na	cystitis	cystitis	non-invasive UPEC	3711806	111	5106041	452	CC452	B2	B2	BAPS_cluster_28	no	H27	O81	O81	O81:H27	fimH225	na	0	0	1	not identified; incomplete (IS insertion)	2009	urine	female	40.8	Zealand, Denmark
KTE230	KTE230	KTE_cys	NCBI	read data	PRJNA163473	SAMN00974085	SRS410403	na	cystitis	cystitis	non-invasive UPEC	838079	76	5110177	73	CC73	B2	B2	BAPS_cluster_29	no	H1	O25	O25	O25:H1	fimH9	na	0	0	0	none	2010	urine	female	36.7	Zealand, Denmark
KTE219	KTE219	KTE_cys	NCBI	read data	PRJNA163451	SAMN00974074	SRS410360	na	cystitis	cystitis	non-invasive UPEC	4885983	49	5111613	1193	CC14	B2	B2	BAPS_cluster_73	no	H5	O75	O75	O75:H5	fimH64	na	0	0	1	shiF/iuc/iutA2	2010	urine	female	28.3	Zealand, Denmark
KTE228	KTE228	KTE_cys	NCBI	read data	PRJNA163469	SAMN00974083	SRS410368	na	cystitis	cystitis	non-invasive UPEC	4928022	42	5134357	69	CC69	D	D	BAPS_cluster_99	no	H18	O15	O15	O15:H18	fimH27	na	0	0	0	none	2010	urine	female	20	Zealand, Denmark
KTE204	KTE204	KTE_cys	NCBI	read data	PRJNA163421	SAMN00974059	SRS410359	na	cystitis	cystitis	non-invasive UPEC	1329818	41	5154445	69	CC69	D	D	BAPS_cluster_97	yes	H4	O11	O11	O11:H4	fimH27	CC69-L	1	0	1	shiF/iuc/iutA1	2010	urine	female	31.6	Zealand, Denmark
KTE229	KTE229	KTE_cys	NCBI	read data	PRJNA163471	SAMN00974084	SRS410489	na	cystitis	cystitis	non-invasive UPEC	4873116	26	5157032	95	CC95	B2	B2	BAPS_cluster_8	no	H7	O2	Gp7	O2:H7	fimH27	CC95-L	1	0	1	shiFp/iuc/iutA1	2010	urine	female	41.5	Zealand, Denmark
KTE185	KTE185	KTE_cys	NCBI	read data	PRJNA163383	SAMN00974040	SRS410357	na	cystitis	cystitis	non-invasive UPEC	3503672	50	5181972	929	CC929	B2	B2	BAPS_cluster_57	no	H14	O21	O21	O21:H14	fimH458	na	0	0	0	none	2009	urine	female	51.2	Zealand, Denmark
KTE202	KTE202	KTE_cys	NCBI	read data	PRJNA163417	SAMN00974057	SRS410361	na	cystitis	cystitis	non-invasive UPEC	5010942	31	5183938	393	CC31	D	D	BAPS_cluster_112	no	H1	O86	O86	O86:H1	fimH54	CC31-L	1	0	1	shiF/iuc/iutA1	2010	urine	female	41.4	Zealand, Denmark
KTE198	KTE198	KTE_cys	NCBI	read data	PRJNA163409	SAMN00974053	SRS410448	na	cystitis	cystitis	non-invasive UPEC	3595336	68	5191228	10	CC10	A	A	BAPS_cluster_83	no	H4	O12	O12	O12:H4	fimH27	na	0	0	1	shiF/iuc/iutA2; incomplete (deletion)	2010	urine	female	34.1	Zealand, Denmark
KTE216	KTE216	KTE_cys	NCBI	read data	PRJNA163445	SAMN00974071	SRS410404	na	cystitis	cystitis	non-invasive UPEC	1132078	55	5192040	131	CC131	B2	B2	BAPS_cluster_21	no	H5	O16	O16	O16:H5	fimH41	na	0	0	1	shiF/iuc/iutA2	2010	urine	female	20.5	Zealand, Denmark
KTE201	KTE201	KTE_cys	NCBI	read data	PRJNA163415	SAMN00974056	SRS410433	na	cystitis	cystitis	non-invasive UPEC	3033813	39	5193699	73	CC73	B2	B2	BAPS_cluster_32	no	H1	O18	Gp12	O18:H1	fimH10	na	0	0	1	shiF/iuc/iutA2	2010	urine	female	37.3	Zealand, Denmark
KTE195	KTE195	KTE_cys	NCBI	read data	PRJNA163403	SAMN00974050	SRS410348	na	cystitis	cystitis	non-invasive UPEC	1663214	61	5204791	12	CC12	B2	B2	BAPS_cluster_52	yes	H1	O4	O4	O4:H1	fimH106	CC12-L	1	0	1	shiF/iuc/iutA1	2010	urine	female	37.9	Zealand, Denmark
KTE225	KTE225	KTE_cys	NCBI	read data	PRJNA163463	SAMN00974080	SRS410436	na	cystitis	cystitis	non-invasive UPEC	4397183	48	5218384	69	CC69	D	D	BAPS_cluster_96	no	H4	O25	O25	O25:H4	fimH27	na	0	0	0	none	2010	urine	female	28.1	Zealand, Denmark
KTE200	KTE200	KTE_cys	NCBI	read data	PRJNA163413	SAMN00974055	SRS410300	na	cystitis	cystitis	non-invasive UPEC	3061693	34	5226031	69	CC69	D	D	BAPS_cluster_96	no	H18	O17-O77	Gp9	O17-O77:H18	fimH27	CC69-L	1	0	1	shiF/iuc/iutA1	2010	urine	female	33.1	Zealand, Denmark
KTE205	KTE205	KTE_cys	NCBI	read data	PRJNA163423	SAMN00974060	SRS410398	na	cystitis	cystitis	non-invasive UPEC	2951965	55	5268699	404	CC14	B2	B2	BAPS_cluster_74	yes	H5	O75	O75	O75:H5	fimH27	na	0	0	1	shiF/iuc/iutA2; incomplete (frameshift)	2010	urine	female	40.4	Zealand, Denmark
KTE199	KTE199	KTE_cys	NCBI	read data	PRJNA163411	SAMN00974054	SRS410396	na	cystitis	cystitis	non-invasive UPEC	3283071	74	5270400	38	CC38	D	D	BAPS_cluster_118	no	H18	O86	O86	O86:H18	fimH5	na	0	0	1	shiF/iuc/iutA2	2010	urine	female	39.6	Zealand, Denmark
KTE214	KTE214	KTE_cys	NCBI	read data	PRJNA163441	SAMN00974069	SRS410487	na	cystitis	cystitis	non-invasive UPEC	5107405	60	5274993	73	CC73	B2	B2	BAPS_cluster_29	no	H1	O25	O25	O25:H1	fimH12	na	0	0	1	shiF/iuc/iutA2	2010	urine	female	25.9	Zealand, Denmark
KTE191	KTE191	KTE_cys	NCBI	read data	PRJNA163395	SAMN00974046	SRS410496	na	cystitis	cystitis	non-invasive UPEC	2661543	74	5287921	3352	CC12	B2	B2	BAPS_cluster_54	no	H5	O4	O4	O4:H5	fimH5	na	0	0	0	none	2010	urine	female	26	Zealand, Denmark
KTE208	KTE208	KTE_cys	NCBI	read data	PRJNA163429	SAMN00974063	SRS410402	na	cystitis	cystitis	non-invasive UPEC	3263491	48	5300357	69	CC69	D	D	BAPS_cluster_98	no	H18	O25	O25	O25:H18	fimH27	na	0	0	1	shiFp/iuc/iutA1	2010	urine	female	34.2	Zealand, Denmark
KTE181	KTE181	KTE_cys	NCBI	read data	PRJNA163375	SAMN00974036	SRS410365	na	cystitis	cystitis	non-invasive UPEC	2200201	46	5300457	69	CC69	D	D	BAPS_cluster_96	no	H18	O17-O77	Gp9	O17-O77:H18	fimH27	CC69-L	1	0	1	shiF/iuc/iutA1	2009	urine	female	36.6	Zealand, Denmark
KTE193	KTE193	KTE_cys	NCBI	read data	PRJNA163399	SAMN00974048	SRS410452	na	cystitis	cystitis	non-invasive UPEC	4507412	68	5390228	543	CC543	E	E	BAPS_cluster_95	no	H9	O169	Gp16	O169:H9	fimH331	na	0	0	0	none	2010	urine	female	40	Zealand, Denmark
KTE182	KTE182	KTE_cys	NCBI	read data	PRJNA163377	SAMN00974037	SRS410438	na	cystitis	cystitis	non-invasive UPEC	1282253	96	5474092	404	CC14	B2	B2	BAPS_cluster_74	yes	H5	O75	O75	O75:H5	fimH27	na	0	0	1	shiF/iuc/iutA2; incomplete (frameshift)	2009	urine	female	44.6	Zealand, Denmark
KTE84	KTE84	KTE_fec	NCBI	read data	PRJNA164923	SAMN00854642	SRS410375	na	fecal	fecal	fecal	3291588	14	4560829	5394	CC5394	B2	B2	BAPS_cluster_79	no	H34	O55	O55	O55:H34	fimH9	na	0	0	0	none	2009	fecal	female	44.6	Zealand, Denmark
KTE155	KTE155	KTE_fec	NCBI	read data	PRJNA165001	SAMN00854681	SRS410517	na	fecal	fecal	fecal	4613284	15	4625903	10	CC10	A	A	BAPS_cluster_83	no	H37	Onovel9	Onovel9	Onovel9:H37	fimH137	na	0	0	0	none	2010	fecal	female	33.1	Zealand, Denmark
KTE138	KTE138	KTE_fec	NCBI	read data	PRJNA157695	SAMN00847706	SRS410490	na	fecal	fecal	fecal	211839	60	4652646	2351	CC2351	B1	B1	BAPS_cluster_62	no	H28	Onovel13	Onovel13	Onovel13:H28	fimH32	na	0	0	0	none	2010	fecal	female	28.2	Zealand, Denmark
KTE135	KTE135	KTE_fec	NCBI	read data	PRJNA164979	SAMN00854670	SRS410310	na	fecal	fecal	fecal	3752247	31	4682488	5478	CC5478	B1	B1	BAPS_cluster_62	no	H8	O8	O8	O8:H8	fimH38	na	0	0	0	none	2010	fecal	female	34.2	Zealand, Denmark
KTE136	KTE136	KTE_fec	NCBI	read data	PRJNA164981	SAMN00854671	SRS410331	na	fecal	fecal	fecal	4669976	16	4693967	58	CC155	B1	B1	BAPS_cluster_59	no	H30	O154	O154	O154:H30	fimH31	na	0	0	0	none	2010	fecal	female	34.2	Zealand, Denmark
KTE29	KTE29	KTE_fec	NCBI	read data	PRJNA157615	SAMN00847666	SRS410294	na	fecal	fecal	fecal	4677163	23	4701167	5493	CC5493	A	B1	BAPS_cluster_62	no	H28	O173	O173	O173:H28	fimH396	na	0	0	0	none	2010	fecal	female	36.9	Zealand, Denmark
KTE77	KTE77	KTE_fec	NCBI	read data	PRJNA164911	SAMN00854636	SRS410309	na	fecal	fecal	fecal	4136741	19	4740750	10	CC10	A	A	BAPS_cluster_83	no	H32	O147	O147	O147:H32	fimH32	na	0	0	0	none	2010	fecal	female	30.5	Zealand, Denmark
KTE56	KTE56	KTE_fec	NCBI	read data	PRJNA164869	SAMN00854615	SRS410482	na	fecal	fecal	fecal	3660240	17	4757333	10	CC10	A	A	BAPS_cluster_82	no	H27/H54	O4	O4	O4:H27/H54	fimH27	na	0	0	0	none	2010	fecal	female	39.8	Zealand, Denmark
KTE81	KTE81	KTE_fec	NCBI	read data	PRJNA164919	SAMN00854640	SRS410522	na	fecal	fecal	fecal	4619897	19	4757779	1695	CC1695	A	A	BAPS_cluster_83	no	H4	O9	O9	O9:H4	fimH41	na	0	0	0	none	2010	fecal	female	37.8	Zealand, Denmark
KTE54	KTE54	KTE_fec	NCBI	read data	PRJNA164865	SAMN00854613	SRS410457	na	fecal	fecal	fecal	4687968	9	4770774	69	CC69	D	D	BAPS_cluster_100	no	H18	O17-O77	Gp9	O17-O77:H18	fimH47	na	0	0	0	none	2010	fecal	female	40.4	Zealand, Denmark
KTE102	KTE102	KTE_fec	NCBI	read data	PRJNA164945	SAMN00854653	SRS410423	na	fecal	fecal	fecal	4566527	62	4801183	120	CC120	A	A	BAPS_cluster_64	no	H21	O9	O9	O9:H21	fimH237	na	0	0	1	shiFp/iuc/iutA1	2010	fecal	female	36.5	Zealand, Denmark
KTE42	KTE42	KTE_fec	NCBI	read data	PRJNA157637	SAMN00847677	SRS410427	na	fecal	fecal	fecal	952119	25	4805989	10	CC10	A	A	BAPS_cluster_83	no	H10	Onovel32	Onovel32	Onovel32:H10	fimH54	na	0	0	0	none	2010	fecal	female	39.4	Zealand, Denmark
KTE144	KTE144	KTE_fec	NCBI	read data	PRJNA164991	SAMN00854676	SRS410414	na	fecal	fecal	fecal	4790820	7	4822412	2797	CC2797	D	D	BAPS_cluster_119	no	H48	O120	O120	O120:H48	fimH47	na	0	0	0	none	2010	fecal	female	39.5	Zealand, Denmark
KTE171	KTE171	KTE_fec	NCBI	read data	PRJNA165019	SAMN00854690	SRS346082	na	fecal	fecal	fecal	1186661	23	4823010	227	CC10	A	A	BAPS_cluster_83	no	H10	O52	O52	O52:H10	na	na	0	0	1	shiF/iuc/iutA1	2010	fecal	female	28.1	Zealand, Denmark
KTE45	KTE45	KTE_fec	NCBI	read data	PRJNA157643	SAMN00847680	SRS410344	na	fecal	fecal	fecal	3349652	15	4831267	569	CC569	B2	B2	BAPS_cluster_18	no	H31	O134	Gp6	O134:H31	fimH5	na	0	0	0	none	2010	fecal	female	26.3	Zealand, Denmark
KTE23	KTE23	KTE_fec	NCBI	read data	PRJNA157603	SAMN00847660	SRS410503	na	fecal	fecal	fecal	4754103	9	4846558	357	CC357	B2	B2	BAPS_cluster_23	no	H4	O129-O13	Gp10	O129-O13:H4	fimH21	na	0	0	0	none	2010	fecal	female	48.3	Zealand, Denmark
KTE78	KTE78	KTE_fec	NCBI	read data	PRJNA164913	SAMN00854637	SRS410376	na	fecal	fecal	fecal	3439402	9	4851464	362	CC362	D	D	BAPS_cluster_117	no	H6	O7	O7	O7:H6	fimH96	na	0	0	0	none	2010	fecal	female	30.5	Zealand, Denmark
KTE101	KTE101	KTE_fec	NCBI	read data	PRJNA164943	SAMN00854652	SRS410429	na	fecal	fecal	fecal	4710207	46	4868601	316	CC278	B1	B1	BAPS_cluster_62	no	H21	O160	O160	O160:H21	fimH54	na	0	0	0	none	2010	fecal	female	36.5	Zealand, Denmark
KTE18	KTE18	KTE_fec	NCBI	read data	PRJNA157593	SAMN00847655	SRS410410	na	fecal	fecal	fecal	4737046	6	4881971	357	CC357	B2	B2	BAPS_cluster_23	no	H4	O129-O13	Gp10	O129-O13:H4	fimH21	na	0	0	0	none	2009	fecal	female	38.7	Zealand, Denmark
KTE17	KTE17	KTE_fec	NCBI	read data	PRJNA157591	SAMN00847654	SRS410430	na	fecal	fecal	fecal	4645558	10	4882013	357	CC357	B2	B2	BAPS_cluster_23	no	H4	O129-O13	Gp10	O129-O13:H4	fimH21	na	0	0	0	none	2010	fecal	female	43.7	Zealand, Denmark
KTE154	KTE154	KTE_fec	NCBI	read data	PRJNA164999	SAMN00854680	SRS410332	na	fecal	fecal	fecal	4822019	28	4891566	746	CC746	A	A	BAPS_cluster_84	no	H4/H44	none	none	H4/H44	fimH27	na	0	0	0	none	2010	fecal	female	33.1	Zealand, Denmark
KTE12	KTE12	KTE_fec	NCBI	read data	PRJNA157583	SAMN00847650	SRS410301	na	fecal	fecal	fecal	3950720	57	4900917	767	CC767	B1	B1	BAPS_cluster_59	no	H9	O8	O8	O8:H9	fimH32	na	0	0	1	shiFp/iuc/iutA1	2009	fecal	female	45.4	Zealand, Denmark
KTE233	KTE233	KTE_fec	NCBI	read data	PRJNA163475	SAMN00974086	SRS410298	na	fecal	fecal	fecal	4813182	24	4906943	1429	CC1429	A	A	BAPS_cluster_93	no	H7	O40	O40	O40:H7	fimH86	na	0	0	0	none	2010	fecal	female	38.8	Zealand, Denmark
KTE47	KTE47	KTE_fec	NCBI	read data	PRJNA164851	SAMN00854606	SRS410388	na	fecal	fecal	fecal	769490	22	4919017	567	CC567	B2	B2	BAPS_cluster_51	no	H33	O83	O83	O83:H33	fimH13	na	0	0	1	shiFp/iuc/iutA1	2010	fecal	female	18.5	Zealand, Denmark
KTE158	KTE158	KTE_fec	NCBI	read data	PRJNA165005	SAMN00854683	SRS410328	na	fecal	fecal	fecal	4245653	16	4923812	69	CC69	D	D	BAPS_cluster_98	no	H18	O17-O77	Gp9	O17-O77:H18	fimH27	na	0	0	0	none	2010	fecal	female	28.3	Zealand, Denmark
KTE147	KTE147	KTE_fec	NCBI	read data	PRJNA164995	SAMN00854678	SRS410385	na	fecal	fecal	fecal	4459586	24	4930716	349	CC349	D	D	BAPS_cluster_123	no	H15	O166	O166	O166:H15	fimH93	na	0	0	0	none	2010	fecal	female	39.5	Zealand, Denmark
KTE61	KTE61	KTE_fec	NCBI	read data	PRJNA164879	SAMN00854620	SRS410453	na	fecal	fecal	fecal	3470789	46	4934294	10	CC10	A	A	BAPS_cluster_83	no	H12	O21	O21	O21:H12	fimH24	na	0	0	0	none	2010	fecal	female	42.2	Zealand, Denmark
KTE41	KTE41	KTE_fec	NCBI	read data	PRJNA157635	SAMN00847676	SRS410491	na	fecal	fecal	fecal	3979812	50	4937402	10	CC10	A	A	BAPS_cluster_83	no	H9	O10	O10	O10:H9	fimH444	na	0	0	0	none	2010	fecal	female	39.4	Zealand, Denmark
KTE9	KTE9	KTE_fec	NCBI	read data	PRJNA157577	SAMN00847647	SRS410323	na	fecal	fecal	fecal	4903439	11	4949881	1670	CC1670	D	D	BAPS_cluster_115	no	H45	O23	O23	O23:H45	fimH47	na	0	0	0	none	2009	fecal	female	42.8	Zealand, Denmark
KTE162	KTE162	KTE_fec	NCBI	read data	PRJNA165011	SAMN00854686	SRS410415	na	fecal	fecal	fecal	1433411	45	4950783	131	CC131	B2	B2	BAPS_cluster_21	no	H5	O16	O16	O16:H5	fimH41	na	0	0	0	none	2010	fecal	female	42.8	Zealand, Denmark
KTE67	KTE67	KTE_fec	NCBI	read data	PRJNA164891	SAMN00854626	SRS410387	na	fecal	fecal	fecal	2653121	12	4953421	73	CC73	B2	B2	BAPS_cluster_45	no	H1	O2	Gp7	O2:H1	fimH9	na	0	0	0	none	2010	fecal	female	39.6	Zealand, Denmark
KTE25	KTE25	KTE_fec	NCBI	read data	PRJNA157607	SAMN00847662	SRS410504	na	fecal	fecal	fecal	4800677	23	4961958	357	CC357	B2	B2	BAPS_cluster_23	no	H4	O129-O13	Gp10	O129-O13:H4	fimH21	na	0	0	0	none	2010	fecal	female	22.8	Zealand, Denmark
KTE142	KTE142	KTE_fec	NCBI	read data	PRJNA164987	SAMN00854674	SRS410377	na	fecal	fecal	fecal	3410015	48	4966223	5320	CC5320	B1	B1	BAPS_cluster_64	no	H8	O108var1	O108var1	O108var1:H8	fimH31	na	0	0	0	none	2010	fecal	female	25.9	Zealand, Denmark
KTE126	KTE126	KTE_fec	NCBI	read data	PRJNA164969	SAMN00854665	SRS410499	na	fecal	fecal	fecal	3432097	25	4972070	567	CC567	B2	B2	BAPS_cluster_51	no	H33	O83	O83	O83:H33	fimH13	na	0	0	1	shiFp/iuc/iutA1	2010	fecal	female	38.5	Zealand, Denmark
KTE48	KTE48	KTE_fec	NCBI	read data	PRJNA164853	SAMN00854607	SRS410316	na	fecal	fecal	fecal	4824420	19	4972254	2723	CC2723	B1	B1	BAPS_cluster_62	no	H2	O104	O104	O104:H2	fimH32	na	0	0	0	none	2010	fecal	female	18.5	Zealand, Denmark
KTE234	KTE234	KTE_fec	NCBI	read data	PRJNA163477	SAMN00974087	SRS410469	na	fecal	fecal	fecal	3136404	47	4973233	635	CC399	A	A	BAPS_cluster_93	no	H9	Onovel17	Onovel17	Onovel17:H9	fimH34	na	0	0	0	none	2010	fecal	female	38.8	Zealand, Denmark
KTE141	KTE141	KTE_fec	NCBI	read data	PRJNA164985	SAMN00854673	SRS410327	na	fecal	fecal	fecal	4877138	13	4974675	104	CC73	B2	B2	BAPS_cluster_48	no	H1	O22	O22	O22:H1	fimH352	na	0	0	0	none	2010	fecal	female	40.8	Zealand, Denmark
KTE95	KTE95	KTE_fec	NCBI	read data	PRJNA157657	SAMN00847687	SRS410337	na	fecal	fecal	fecal	218071	79	4983400	394	CC394	D	D	BAPS_cluster_103	no	H18	O17-O77	Gp9	O17-O77:H18	fimH30	na	0	0	0	none	2009	fecal	female	40.8	Zealand, Denmark
KTE93	KTE93	KTE_fec	NCBI	read data	PRJNA164935	SAMN00854648	SRS410307	na	fecal	fecal	fecal	1496838	41	4985257	141	CC141	B2	B2	BAPS_cluster_17	no	H6	O2	Gp7	O2:H6	fimH5	na	0	0	0	none	2009	fecal	female	51.2	Zealand, Denmark
KTE28	KTE28	KTE_fec	NCBI	read data	PRJNA157613	SAMN00847665	SRS410413	na	fecal	fecal	fecal	2841280	45	4986168	428	CC428	B2	B2	BAPS_cluster_23	no	H4	O120	O120	O120:H4	fimH322	na	0	0	1	shiFp/iuc/iutA1	2010	fecal	female	44.1	Zealand, Denmark
KTE161	KTE161	KTE_fec	NCBI	read data	PRJNA165009	SAMN00854685	SRS410384	na	fecal	fecal	fecal	4888272	20	4988300	10	CC10	A	A	BAPS_cluster_83	no	H2	O86	O86	O86:H2	fimH54	na	1	0	1	shiF/iuc/iutA1	2010	fecal	female	42.8	Zealand, Denmark
KTE43	KTE43	KTE_fec	NCBI	read data	PRJNA157639	SAMN00847678	SRS410411	na	fecal	fecal	fecal	3612045	32	4997897	141	CC141	B2	B2	BAPS_cluster_17	no	H6	O2	Gp7	O2:H6	fimH14	na	0	0	0	none	2010	fecal	female	35.3	Zealand, Denmark
KTE111	KTE111	KTE_fec	NCBI	read data	PRJNA164955	SAMN00854658	SRS410439	na	fecal	fecal	fecal	4648695	51	4999491	10	CC10	A	A	BAPS_cluster_83	no	H27	O109	O109	O109:H27	fimH24	na	0	0	0	none	2010	fecal	female	25.2	Zealand, Denmark
KTE63	KTE63	KTE_fec	NCBI	read data	PRJNA164883	SAMN00854622	SRS410317	na	fecal	fecal	fecal	4975799	23	5008637	73	CC73	B2	B2	BAPS_cluster_40	no	H1	O6	O6	O6:H1	fimH30	na	1	0	1	shiF/iuc/iutA2	2010	fecal	female	43.9	Zealand, Denmark
KTE143	KTE143	KTE_fec	NCBI	read data	PRJNA164989	SAMN00854675	SRS410431	na	fecal	fecal	fecal	2559780	22	5029647	59	CC59	F	F	BAPS_cluster_108	no	H7	O1	O1	O1:H7	fimH41	CC59-L	1	0	1	shiF/iuc/iutA1	2010	fecal	female	25.9	Zealand, Denmark
KTE10	KTE10	KTE_fec	NCBI	read data	PRJNA157579	SAMN00847648	SRS410318	na	fecal	fecal	fecal	4823613	59	5034137	1316	CC1316	A	A	BAPS_cluster_88	no	H38/H55	O75	O75	O75:H38/H55	na	na	0	0	0	none	2009	fecal	female	42.8	Zealand, Denmark
KTE19	KTE19	KTE_fec	NCBI	read data	PRJNA157595	SAMN00847656	SRS410351	na	fecal	fecal	fecal	4012557	39	5035982	1442	CC1442	B2	B2	BAPS_cluster_68	no	H10	O153var2	O153var2	O153var2:H10	fimH3	na	0	0	0	none	2010	fecal	female	53.2	Zealand, Denmark
KTE34	KTE34	KTE_fec	NCBI	read data	PRJNA157623	SAMN00847670	SRS410302	na	fecal	fecal	fecal	3820013	84	5037506	10	CC10	A	A	BAPS_cluster_83	no	H4	O10	O10	O10:H4	fimH168	na	0	0	1	not identified; incomplete (IS insertion)	2010	fecal	female	38.3	Zealand, Denmark
KTE50	KTE50	KTE_fec	NCBI	read data	PRJNA164857	SAMN00854609	SRS410485	na	fecal	fecal	fecal	3205232	36	5046361	393	CC31	D	D	BAPS_cluster_112	no	H12	O15	O15	O15:H12	fimH54	na	0	0	0	none	2010	fecal	female	18.5	Zealand, Denmark
KTE71	KTE71	KTE_fec	NCBI	read data	PRJNA164899	SAMN00854630	SRS410382	na	fecal	fecal	fecal	1403724	91	5047574	330	CC10	A	A	BAPS_cluster_83	no	H33	O101/O162	Gp15	O101/O162:H33	na	na	0	0	0	none	2010	fecal	female	39.6	Zealand, Denmark
KTE60	KTE60	KTE_fec	NCBI	read data	PRJNA164877	SAMN00854619	SRS410311	na	fecal	fecal	fecal	3027363	28	5061530	1618	CC73	B2	B2	BAPS_cluster_45	no	H1	O4	O4	O4:H1	fimH9	na	0	0	0	none	2010	fecal	female	42.2	Zealand, Denmark
KTE27	KTE27	KTE_fec	NCBI	read data	PRJNA157611	SAMN00847664	SRS410367	na	fecal	fecal	fecal	3513393	65	5079612	95	CC95	B2	B2	BAPS_cluster_5	no	H7	O1	O1	O1:H7	fimH30	CC95-L	1	0	1	shiFp/iuc/iutA1	2010	fecal	female	41.4	Zealand, Denmark
KTE8	KTE8	KTE_fec	NCBI	read data	PRJNA157575	SAMN00847646	SRS410315	na	fecal	fecal	fecal	1522579	16	5086090	127	CC127	B2	B2	BAPS_cluster_12	no	H31	O6	O6	O6:H31	fimH180	na	0	0	0	none	2009	fecal	female	42.8	Zealand, Denmark
KTE62	KTE62	KTE_fec	NCBI	read data	PRJNA164881	SAMN00854621	SRS410463	na	fecal	fecal	fecal	1130418	50	5087768	95	CC95	B2	B2	BAPS_cluster_5	no	H7	O1	O1	O1:H7	fimH30	CC95-L	1	0	1	shiFp/iuc/iutA1	2010	fecal	female	33.6	Zealand, Denmark
KTE103	KTE103	KTE_fec	NCBI	read data	PRJNA164947	SAMN00854654	SRS410475	na	fecal	fecal	fecal	4085638	78	5098681	4358	CC4358	A	A	BAPS_cluster_81	no	H16	O45	O45	O45:H16	na	na	0	0	1	shiF/iuc/iutA2	2010	fecal	female	36.5	Zealand, Denmark
KTE59	KTE59	KTE_fec	NCBI	read data	PRJNA164875	SAMN00854618	SRS410466	na	fecal	fecal	fecal	3056221	25	5099010	95	CC95	B2	B2	BAPS_cluster_3	yes	H7	O1	O1	O1:H7	fimH41	CC95-L	1	0	1	shiFp/iuc/iutA1	2010	fecal	female	52	Zealand, Denmark
KTE22	KTE22	KTE_fec	NCBI	read data	PRJNA157601	SAMN00847659	SRS410488	na	fecal	fecal	fecal	4816397	33	5101563	95	CC95	B2	B2	BAPS_cluster_3	yes	H7	O2	Gp7	O2:H7	fimH41	CC95-L	1	0	1	shiFp/iuc/iutA1	2010	fecal	female	18.8	Zealand, Denmark
KTE74	KTE74	KTE_fec	NCBI	read data	PRJNA164905	SAMN00854633	SRS410383	na	fecal	fecal	fecal	1534620	46	5106822	59	CC59	F	F	BAPS_cluster_108	no	H7	O1	O1	O1:H7	fimH41	CC59-L	1	0	1	shiF/iuc/iutA1	2010	fecal	female	37	Zealand, Denmark
KTE57	KTE57	KTE_fec	NCBI	read data	PRJNA164871	SAMN00854616	SRS410426	na	fecal	fecal	fecal	2654410	27	5109027	550	CC14	B2	B2	BAPS_cluster_75	no	H5	O75	O75	O75:H5	fimH30	na	0	0	1	shiF/iuc/iutA2	2010	fecal	female	43.2	Zealand, Denmark
KTE3	KTE3	KTE_fec	NCBI	read data	PRJNA157551	SAMN00847634	SRS410325	na	fecal	fecal	fecal	1732156	62	5117124	95	CC95	B2	B2	BAPS_cluster_4	no	H4	O2	Gp7	O2:H4	fimH27	CC95-L	1	0	1	shiFp/iuc/iutA1; not resolved	2009	fecal	female	33.1	Zealand, Denmark
KTE115	KTE115	KTE_fec	NCBI	read data	PRJNA164957	SAMN00854659	SRS410372	na	fecal	fecal	fecal	4617372	25	5117681	963	CC38	D	D	BAPS_cluster_118	no	H18	O2	Gp7	O2:H18	fimH65	na	0	0	0	none	2010	fecal	female	37.9	Zealand, Denmark
KTE119	KTE119	KTE_fec	NCBI	read data	PRJNA164963	SAMN00854662	SRS410306	na	fecal	fecal	fecal	4176258	32	5120861	540	CC540	A	A	BAPS_cluster_89	no	H11	O11	O11	O11:H11	fimH54	na	0	0	0	none	2010	fecal	female	34.1	Zealand, Denmark
KTE66	KTE66	KTE_fec	NCBI	read data	PRJNA164889	SAMN00854625	SRS410314	na	fecal	fecal	fecal	3643477	47	5127876	5321	CC5321	D	D	BAPS_cluster_124	no	H20	none	none	H20	fimH45	na	0	0	0	none	2010	fecal	female	20	Zealand, Denmark
KTE107	KTE107	KTE_fec	NCBI	read data	PRJNA164949	SAMN00854655	SRS410379	na	fecal	fecal	fecal	4760276	44	5136694	5523	CC5523	A	A	BAPS_cluster_92	no	H10	O21	O21	O21:H10	fimH25	na	0	0	0	none	2010	fecal	female	25.2	Zealand, Denmark
KTE73	KTE73	KTE_fec	NCBI	read data	PRJNA164903	SAMN00854632	SRS410460	na	fecal	fecal	fecal	2591641	38	5137830	216	CC216	A	A	BAPS_cluster_92	no	H4	O3	O3	O3:H4	fimH69	na	0	0	0	none	2010	fecal	female	38	Zealand, Denmark
KTE65	KTE65	KTE_fec	NCBI	read data	PRJNA164887	SAMN00854624	SRS410477	na	fecal	fecal	fecal	5001143	27	5139039	95	CC95	B2	B2	BAPS_cluster_3	yes	H7	O1	O1	O1:H7	fimH41	CC95-L	1	0	1	shiFp/iuc/iutA1	2010	fecal	female	34.6	Zealand, Denmark
KTE100	KTE100	KTE_fec	NCBI	read data	PRJNA164941	SAMN00854651	SRS410428	na	fecal	fecal	fecal	3761210	53	5145911	399	CC399	A	A	BAPS_cluster_93	no	H30	O126	O126	O126:H30	fimH34	na	0	0	0	none	2009	fecal	female	31.4	Zealand, Denmark
KTE14	KTE14	KTE_fec	NCBI	read data	PRJNA157585	SAMN00847651	SRS410347	na	fecal	fecal	fecal	2811880	112	5149040	10	CC10	A	A	BAPS_cluster_83	no	H32	O141	O141	O141:H32	fimH54	na	0	0	1	shiF/iuc/iutA1; incomplete (deletion)	2009	fecal	female	34.5	Zealand, Denmark
KTE123	KTE123	KTE_fec	NCBI	read data	PRJNA164967	SAMN00854664	SRS410483	na	fecal	fecal	fecal	4926292	27	5149052	95	CC95	B2	B2	BAPS_cluster_3	yes	H7	O1	O1	O1:H7	fimH41	na	0	0	1	shiFp/iuc/iutA1	2010	fecal	female	37.3	Zealand, Denmark
KTE15	KTE15	KTE_fec	NCBI	read data	PRJNA157587	SAMN00847652	SRS410354	na	fecal	fecal	fecal	703398	53	5149454	141	CC141	B2	B2	BAPS_cluster_17	no	H6	O2	Gp7	O2:H6	fimH5	na	0	0	1	shiFp/iuc/iutA1	2009	fecal	female	41.6	Zealand, Denmark
KTE72	KTE72	KTE_fec	NCBI	read data	PRJNA164901	SAMN00854631	SRS410422	na	fecal	fecal	fecal	3253160	31	5149874	141	CC141	B2	B2	BAPS_cluster_17	no	H6	O2	Gp7	O2:H6	fimH5	na	0	0	0	none	2010	fecal	female	23.3	Zealand, Denmark
KTE98	KTE98	KTE_fec	NCBI	read data	PRJNA164939	SAMN00854650	SRS410447	na	fecal	fecal	fecal	4967442	16	5154195	59	CC59	F	F	BAPS_cluster_108	no	H7	O1	O1	O1:H7	fimH54	na	0	0	1	shiFp/iuc/iutA1	2009	fecal	female	31.4	Zealand, Denmark
KTE87	KTE87	KTE_fec	NCBI	read data	PRJNA164927	SAMN00854644	SRS410297	na	fecal	fecal	fecal	1438407	57	5154832	73	CC73	B2	B2	BAPS_cluster_38	yes	H1	O6	O6	O6:H1	fimH30	CC73-L3	1	0	1	shiF/iuc/iutA1	2009	fecal	female	53.7	Zealand, Denmark
KTE16	KTE16	KTE_fec	NCBI	read data	PRJNA157589	SAMN00847653	SRS410434	na	fecal	fecal	fecal	4128252	37	5155793	141	CC141	B2	B2	BAPS_cluster_17	no	H6	O2	Gp7	O2:H6	fimH14	na	0	0	0	none	2010	fecal	female	43.7	Zealand, Denmark
KTE55	KTE55	KTE_fec	NCBI	read data	PRJNA164867	SAMN00854614	SRS410373	na	fecal	fecal	fecal	833059	27	5157294	95	CC95	B2	B2	BAPS_cluster_10	no	H7	O18	Gp12	O18:H7	fimH18	na	0	0	0	none	2010	fecal	female	39.8	Zealand, Denmark
KTE108	KTE108	KTE_fec	NCBI	read data	PRJNA164951	SAMN00854656	SRS410467	na	fecal	fecal	fecal	4932262	56	5159842	5295	CC5295	A	A	BAPS_cluster_91	no	H12	O71	O71	O71:H12	na	na	0	0	0	none	2010	fecal	female	25.2	Zealand, Denmark
KTE118	KTE118	KTE_fec	NCBI	read data	PRJNA164961	SAMN00854661	SRS410435	na	fecal	fecal	fecal	4962174	36	5163935	95	CC95	B2	B2	BAPS_cluster_3	yes	H7	O1	O1	O1:H7	fimH41	CC95-L	1	0	0	none	2010	fecal	female	29.2	Zealand, Denmark
KTE231	KTE231	KTE_fec	NCBI	read data	PRJNA157565	SAMN00847641	SRS410464	na	fecal	fecal	fecal	877169	51	5164779	69	CC69	D	D	BAPS_cluster_99	no	H18	O15	O15	O15:H18	fimH27	na	0	0	0	none	2010	fecal	female	34.6	Zealand, Denmark
KTE130	KTE130	KTE_fec	NCBI	read data	PRJNA164973	SAMN00854667	SRS410374	na	fecal	fecal	fecal	4005878	101	5167500	1286	CC1286	A	A	BAPS_cluster_83	no	H4	none	none	H4	fimH27	na	0	0	1	shiF/iuc/iutA2	2010	fecal	female	32.2	Zealand, Denmark
KTE51	KTE51	KTE_fec	NCBI	read data	PRJNA164859	SAMN00854610	SRS410497	na	fecal	fecal	fecal	515982	83	5169839	3877	CC3877	A	A	BAPS_cluster_83	no	H4	none	none	H4	fimH27	na	0	0	1	shiF/iuc/iutA2	2010	fecal	female	47	Zealand, Denmark
KTE180	KTE180	KTE_fec	NCBI	read data	PRJNA157727	SAMN00847722	SRS410501	na	fecal	fecal	fecal	192141	116	5170746	5388	CC95	B2	B2	BAPS_cluster_10	no	H7	O18	Gp12	O18:H7	fimH15	na	0	0	1	shiFp/iuc/iutA1	2010	fecal	female	36.7	Zealand, Denmark
KTE64	KTE64	KTE_fec	NCBI	read data	PRJNA164885	SAMN00854623	SRS410513	na	fecal	fecal	fecal	4933735	69	5170753	399	CC399	A	A	BAPS_cluster_93	no	H30	O8	O8	O8:H30	fimH34	na	0	0	0	none	2010	fecal	female	43.9	Zealand, Denmark
KTE53	KTE53	KTE_fec	NCBI	read data	PRJNA164863	SAMN00854612	SRS410380	na	fecal	fecal	fecal	717483	37	5172325	73	CC73	B2	B2	BAPS_cluster_36	no	H1	O6	O6	O6:H1	fimH9	na	0	0	0	none	2010	fecal	female	40.4	Zealand, Denmark
KTE58	KTE58	KTE_fec	NCBI	read data	PRJNA164873	SAMN00854617	SRS410305	na	fecal	fecal	fecal	2921616	47	5174788	95	CC95	B2	B2	BAPS_cluster_3	yes	H7	O1	O1	O1:H7	fimH41	CC95-L	1	0	0	none	2010	fecal	female	30.8	Zealand, Denmark
KTE6	KTE6	KTE_fec	NCBI	read data	PRJNA157573	SAMN00847645	SRS410326	na	fecal	fecal	fecal	5031756	18	5176928	131	CC131	B2	B2	BAPS_cluster_22	no	H4	O25	O25	O25:H4	fimH22	na	0	0	1	shiF/iuc/iutA2	2009	fecal	female	43.4	Zealand, Denmark
KTE173	KTE173	KTE_fec	NCBI	read data	PRJNA163369	SAMN00974033	SRS410393	na	fecal	fecal	fecal	1635114	22	5189981	131	CC131	B2	B2	BAPS_cluster_21	no	H5	O16	O16	O16:H5	fimH41	na	0	0	1	shiF/iuc/iutA2; not resolved	2010	fecal	female	29.4	Zealand, Denmark
KTE146	KTE146	KTE_fec	NCBI	read data	PRJNA164993	SAMN00854677	SRS410329	na	fecal	fecal	fecal	1501419	36	5193154	5313	CC5313	E or cladeI	cladeI	BAPS_cluster_125	no	H28	O142	O142	O142:H28	fimH25	na	0	0	0	none	2010	fecal	female	39.5	Zealand, Denmark
KTE49	KTE49	KTE_fec	NCBI	read data	PRJNA164855	SAMN00854608	SRS410451	na	fecal	fecal	fecal	1943892	39	5205432	131	CC131	B2	B2	BAPS_cluster_22	no	H4	O25	O25	O25:H4	fimH30	na	0	0	1	shiF/iuc/iutA2	2010	fecal	female	18.5	Zealand, Denmark
KTE36	KTE36	KTE_fec	NCBI	read data	PRJNA157625	SAMN00847671	SRS410324	na	fecal	fecal	fecal	2995954	48	5207562	2617	CC59	F	F	BAPS_cluster_108	no	H7	O1	O1	O1:H7	fimH34	na	0	0	0	none	2010	fecal	female	48.1	Zealand, Denmark
KTE7	KTE7	KTE_fec	NCBI	read data	PRJNA157553	SAMN00847635	SRS410319	na	fecal	fecal	fecal	2744377	61	5212994	95	CC95	B2	B2	BAPS_cluster_6	no	H7	O45	O45	O45:H7	fimH54	CC95-L	1	0	1	shiFp/iuc/iutA1	2009	fecal	female	43.4	Zealand, Denmark
KTE1	KTE1	KTE_fec	NCBI	read data	PRJNA157549	SAMN00847633	SRS410322	na	fecal	fecal	fecal	1174519	61	5240579	69	CC69	D	D	BAPS_cluster_96	no	H18	O17-O77	Gp9	O17-O77:H18	fimH27	CC69-L	1	0	1	shiF/iuc/iutA1	2009	fecal	female	38.6	Zealand, Denmark
KTE178	KTE178	KTE_fec	NCBI	read data	PRJNA163373	SAMN00974035	SRS410444	na	fecal	fecal	fecal	1254972	43	5256454	131	CC131	B2	B2	BAPS_cluster_22	no	H4	O25	O25	O25:H4	fimH22	na	0	0	1	shiFp/iuc/iutA1	2010	fecal	female	41.5	Zealand, Denmark
KTE80	KTE80	KTE_fec	NCBI	read data	PRJNA164917	SAMN00854639	SRS410472	na	fecal	fecal	fecal	791929	74	5261298	69	CC69	D	D	BAPS_cluster_97	yes	H18	O15	O15	O15:H18	fimH27	CC69-L	1	0	1	shiF/iuc/iutA1	2010	fecal	female	37.3	Zealand, Denmark
KTE44	KTE44	KTE_fec	NCBI	read data	PRJNA157641	SAMN00847679	SRS410370	na	fecal	fecal	fecal	1359050	199	5263031	10	CC10	A	A	BAPS_cluster_83	no	H48	O2	Gp7	O2:H48	fimH34	na	0	0	0	none	2010	fecal	female	35.3	Zealand, Denmark
KTE26	KTE26	KTE_fec	NCBI	read data	PRJNA157609	SAMN00847663	SRS410468	na	fecal	fecal	fecal	4345319	73	5265037	69	CC69	D	D	BAPS_cluster_97	yes	H18	O17-O77	Gp9	O17-O77:H18	fimH27	CC69-L	1	0	1	shiF/iuc/iutA1	2010	fecal	female	39.4	Zealand, Denmark
KTE76	KTE76	KTE_fec	NCBI	read data	PRJNA164909	SAMN00854635	SRS410313	na	fecal	fecal	fecal	1115570	53	5278502	38	CC38	D	D	BAPS_cluster_118	no	H30	O153var1	O153var1	O153var1:H30	fimH5	na	0	0	1	not identified; incomplete (IS insertion)	2010	fecal	female	37	Zealand, Denmark
KTE24	KTE24	KTE_fec	NCBI	read data	PRJNA157605	SAMN00847661	SRS410474	na	fecal	fecal	fecal	958865	60	5314475	5438	CC59	F	F	BAPS_cluster_108	no	H7	O1	O1	O1:H7	na	CC59-L	1	0	1	shiF/iuc/iutA1	2010	fecal	female	29.3	Zealand, Denmark
KTE69	KTE69	KTE_fec	NCBI	read data	PRJNA164895	SAMN00854628	SRS410425	na	fecal	fecal	fecal	1302231	106	5338495	59	CC59	F	F	BAPS_cluster_108	no	H7	O1	O1	O1:H7	fimH41	CC59-L	1	0	1	shiF/iuc/iutA1	2010	fecal	female	39.6	Zealand, Denmark
KTE68	KTE68	KTE_fec	NCBI	read data	PRJNA164893	SAMN00854627	SRS410378	na	fecal	fecal	fecal	3916659	92	5458244	69	CC69	D	D	BAPS_cluster_101	no	H18	O17-O77	Gp9	O17-O77:H18	fimH27	na	0	0	0	none	2010	fecal	female	39.6	Zealand, Denmark
KTE37	KTE37	KTE_fec	NCBI	read data	PRJNA157627	SAMN00847672	SRS410320	na	fecal	fecal	fecal	708399	113	5487183	59	CC59	F	F	BAPS_cluster_108	no	H7	O1	O1	O1:H7	fimH41	CC59-L	1	0	1	shiF/iuc/iutA1	2010	fecal	female	38.8	Zealand, Denmark
KTE20	KTE20	KTE_fec	NCBI	read data	PRJNA157597	SAMN00847657	SRS410363	na	fecal	fecal	fecal	799772	92	5497222	405	CC405	D	D	BAPS_cluster_116	no	H4	O2	Gp7	O2:H4	fimH56	na	0	0	1	shiF/iuc/iutA2	2010	fecal	female	18.8	Zealand, Denmark
KTE75	KTE75	KTE_fec	NCBI	read data	PRJNA164907	SAMN00854634	SRS410389	na	fecal	fecal	fecal	832200	119	5572246	738	CC738	G	G	BAPS_cluster_105	no	H28	O146	O146	O146:H28	fimH222	na	0	0	0	none	2010	fecal	female	37	Zealand, Denmark
LtABU17	na	LtABU	this study	read data	PRJNA592372	SAMN13422922	SRR10568438	na	ABU	ABU	non-invasive UPEC	73962	121	4625196	540	CC540	A	A	BAPS_cluster_89	no	H30	none	none	H30	fimH54	na	0	0	0	none	2017	urine	female	93	Gent, Belgium
LtABU15	na	LtABU	this study	read data	PRJNA592372	SAMN13422920	SRR10568460	na	ABU	ABU	non-invasive UPEC	666160	23	4705093	2622	CC2622	B2	B2	BAPS_cluster_72	no	H6	O83	O83	O83:H6	fimH10	na	0	0	0	none	2017	urine	female	87	Gent, Belgium
LtABU10	na	LtABU	this study	read data	PRJNA592372	SAMN13422915	SRR10568326	na	ABU	ABU	non-invasive UPEC	263891	44	4768776	127	CC127	B2	B2	BAPS_cluster_12	no	H31	none	none	H31	fimH2	na	0	0	0	none	2017	urine	female	88	Gent, Belgium
LtABU16	na	LtABU	this study	read data	PRJNA592372	SAMN13422921	SRR10568449	na	ABU	ABU	non-invasive UPEC	324664	56	4784133	372	CC372	B2	B2	BAPS_cluster_13	no	H31	O18	Gp12	O18:H31	fimH9	na	0	0	0	none	2017	urine	female	85	Gent, Belgium
LtABU43	na	LtABU	this study	read data	PRJNA592372	SAMN13422948	SRR10568368	na	ABU	ABU	non-invasive UPEC	81842	128	4788727	10	CC10	A	A	BAPS_cluster_83	no	H19	Onovel9	Onovel9	Onovel9:H19	fimH124	na	0	0	0	none	2018	urine	female	79	Antwerp, Belgium
LtABU22	na	LtABU	this study	read data	PRJNA592372	SAMN13422927	SRR10568391	na	ABU	ABU	non-invasive UPEC	102786	119	4837905	46	CC46	A	A	BAPS_cluster_92	no	H4	O9	O9	O9:H4	fimH35	na	0	0	0	none	2017	urine	female	82	Gent, Belgium
LtABU18	na	LtABU	this study	read data	PRJNA592372	SAMN13422923	SRR10568427	na	ABU	ABU	non-invasive UPEC	196075	87	4851230	23	CC23	C	C	BAPS_cluster_16	no	H32	O9	O9	O9:H32	fimH32	na	0	0	1	shiFp/iuc/iutA1	2017	urine	female	81	Gent, Belgium
LtABU14	na	LtABU	this study	read data	PRJNA592372	SAMN13422919	SRR10568471	na	ABU	ABU	non-invasive UPEC	322505	58	4854495	550	CC14	B2	B2	BAPS_cluster_75	no	H56	O75	O75	O75:H56	fimH30	na	0	0	0	none	2017	urine	female	88	Gent, Belgium
LtABU20	na	LtABU	this study	read data	PRJNA592372	SAMN13422925	SRR10568405	na	ABU	ABU	non-invasive UPEC	323301	64	4860931	654	CC654	B1	B1	BAPS_cluster_60	no	H49	O8	O8	O8:H49	fimH31	na	0	0	0	none	2017	urine	female	88	Gent, Belgium
LtABU08	na	LtABU	this study	read data	PRJNA592372	SAMN13422913	SRR10568348	na	ABU	ABU	non-invasive UPEC	148156	79	4887280	10	CC10	A	A	BAPS_cluster_83	no	H9/H55	Onovel32	Onovel32	Onovel32:H9/H55	fimH54	na	0	0	0	none	2017	urine	female	94	Gent, Belgium
LtABU41	na	LtABU	this study	read data	PRJNA592372	SAMN13422946	SRR10568371	na	ABU	ABU	non-invasive UPEC	290946	62	4930996	73	CC73	B2	B2	BAPS_cluster_39	no	H1	none	none	H1	fimH30	na	0	0	1	shiF/iuc/iutA2	2018	urine	female	86	Antwerp, Belgium
LtABU24	na	LtABU	this study	read data	PRJNA592372	SAMN13422929	SRR10568389	na	ABU	ABU	non-invasive UPEC	229881	73	4950593	131	CC131	B2	B2	BAPS_cluster_22	no	H4	O25	O25	O25:H4	fimH30	na	0	0	1	shiF/iuc/iutA2	2017	urine	female	88	Gent, Belgium
LtABU23	na	LtABU	this study	read data	PRJNA592372	SAMN13422928	SRR10568390	na	ABU	ABU	non-invasive UPEC	206499	79	4961864	141	CC141	B2	B2	BAPS_cluster_17	no	H6	O2	Gp7	O2:H6	fimH5	na	0	0	0	none	2017	urine	female	94	Gent, Belgium
LtABU01	na	LtABU	this study	read data	PRJNA592372	SAMN13422907	SRR10568495	na	ABU	ABU	non-invasive UPEC	276432	83	5012951	88	CC23	C	C	BAPS_cluster_15	yes	H9	O8	O8	O8:H9	fimH39	na	0	0	0	none	2017	urine	female	75	Gent, Belgium
LtABU09	na	LtABU	this study	read data	PRJNA592372	SAMN13422914	SRR10568337	na	ABU	ABU	non-invasive UPEC	208821	59	5016450	131	CC131	B2	B2	BAPS_cluster_22	no	H4	O25	O25	O25:H4	fimH30	na	0	0	1	shiF/iuc/iutA2	2017	urine	female	84	Gent, Belgium
LtABU37	na	LtABU	this study	read data	PRJNA592372	SAMN13422942	SRR10568375	na	ABU	ABU	non-invasive UPEC	106246	140	5043660	93	CC168	A	A	BAPS_cluster_80	no	H4	O11	O11	O11:H4	fimH54	na	0	0	0	none	2018	urine	female	89	Antwerp, Belgium
LtABU33	na	LtABU	this study	read data	PRJNA592372	SAMN13422938	SRR10568379	na	ABU	ABU	non-invasive UPEC	225668	49	5058821	131	CC131	B2	B2	BAPS_cluster_22	no	H4	O25	O25	O25:H4	fimH22	na	0	0	0	none	2018	urine	female	82	Antwerp, Belgium
LtABU27	na	LtABU	this study	read data	PRJNA592372	SAMN13422932	SRR10568386	na	ABU	ABU	non-invasive UPEC	253058	78	5059910	362	CC362	D	D	BAPS_cluster_117	no	H6	O7	O7	O7:H6	fimH96	na	0	0	0	none	2018	urine	female	86	Antwerp, Belgium
LtABU35	na	LtABU	this study	read data	PRJNA592372	SAMN13422940	SRR10568377	na	ABU	ABU	non-invasive UPEC	294018	65	5062852	69	CC69	D	D	BAPS_cluster_99	no	H6	O15	O15	O15:H6	fimH27	na	0	0	1	shiFp/iuc/iutA1	2018	urine	female	87	Antwerp, Belgium
LtABU12	na	LtABU	this study	read data	PRJNA592372	SAMN13422917	SRR10568493	na	ABU	ABU	non-invasive UPEC	176251	85	5063686	131	CC131	B2	B2	BAPS_cluster_22	no	H4	O25	O25	O25:H4	fimH322	na	0	0	0	none	2017	urine	female	92	Gent, Belgium
LtABU32	na	LtABU	this study	read data	PRJNA592372	SAMN13422937	SRR10568380	na	ABU	ABU	non-invasive UPEC	229888	104	5071809	131	CC131	B2	B2	BAPS_cluster_22	no	H4	O25	O25	O25:H4	fimH30	na	0	0	1	shiF/iuc/iutA2	2018	urine	female	77	Antwerp, Belgium
LtABU25	na	LtABU	this study	read data	PRJNA592372	SAMN13422930	SRR10568388	na	ABU	ABU	non-invasive UPEC	143042	126	5073022	117	CC117	G	G	BAPS_cluster_104	no	H4	O143	O143	O143:H4	fimH97	na	0	0	1	shiFp/iuc/iutA1	2017	urine	female	89	Gent, Belgium
LtABU07	na	LtABU	this study	read data	PRJNA592372	SAMN13422912	SRR10568359	na	ABU	ABU	non-invasive UPEC	320664	57	5097437	73	CC73	B2	B2	BAPS_cluster_34	no	H1	O6	O6	O6:H1	fimH10	CC73-L2	1	0	1	shiF/iuc/iutA2	2017	urine	female	84	Gent, Belgium
LtABU42	na	LtABU	this study	read data	PRJNA592372	SAMN13422947	SRR10568369	na	ABU	ABU	non-invasive UPEC	300787	70	5106268	69	CC69	D	D	BAPS_cluster_99	no	H6	O15	O15	O15:H6	fimH27	na	0	0	1	shiFp/iuc/iutA1	2018	urine	female	76	Antwerp, Belgium
LtABU11	na	LtABU	this study	read data	PRJNA592372	SAMN13422916	SRR10568315	na	ABU	ABU	non-invasive UPEC	130321	120	5110021	117	CC117	G	G	BAPS_cluster_104	no	H4	O143	O143	O143:H4	fimH97	na	0	0	0	none	2017	urine	female	76	Gent, Belgium
LtABU38	na	LtABU	this study	read data	PRJNA592372	SAMN13422943	SRR10568374	na	ABU	ABU	non-invasive UPEC	159186	122	5113778	131	CC131	B2	B2	BAPS_cluster_22	no	H4	O25	O25	O25:H4	fimH30	na	0	0	1	shiF/iuc/iutA2	2018	urine	female	91	Antwerp, Belgium
LtABU04	na	LtABU	this study	read data	PRJNA592372	SAMN13422910	SRR10568381	na	ABU	ABU	non-invasive UPEC	191227	77	5121067	131	CC131	B2	B2	BAPS_cluster_22	no	H4	O25	O25	O25:H4	fimH30	na	0	0	1	shiF/iuc/iutA2	2017	urine	female	85	Gent, Belgium
LtABU34	na	LtABU	this study	read data	PRJNA592372	SAMN13422939	SRR10568378	na	ABU	ABU	non-invasive UPEC	230059	111	5124058	131	CC131	B2	B2	BAPS_cluster_22	no	H4	O25	O25	O25:H4	fimH30	CC131-L	1	0	1	shiF/iuc/iutA2; not resolved	2018	urine	female	86	Antwerp, Belgium
LtABU19	na	LtABU	this study	read data	PRJNA592372	SAMN13422924	SRR10568416	na	ABU	ABU	non-invasive UPEC	557843	45	5124468	95	CC95	B2	B2	BAPS_cluster_3	yes	H7	O2	Gp7	O2:H7	fimH41	CC95-L	1	0	0	none	2017	urine	female	89	Gent, Belgium
LtABU40	na	LtABU	this study	read data	PRJNA592372	SAMN13422945	SRR10568372	na	ABU	ABU	non-invasive UPEC	221099	68	5128677	91	CC91	B2	B2	BAPS_cluster_20	no	H4	O39	O39	O39:H4	fimH21	na	0	0	0	none	2018	urine	female	77	Antwerp, Belgium
LtABU02	na	LtABU	this study	read data	PRJNA592372	SAMN13422908	SRR10568494	na	ABU	ABU	non-invasive UPEC	205707	126	5131576	73	CC73	B2	B2	BAPS_cluster_38	yes	H1	none	none	H1	fimH30	CC73-L3	1	0	1	shiF/iuc/iutA1	2017	urine	male	84	Gent, Belgium
LtABU05	na	LtABU	this study	read data	PRJNA592372	SAMN13422911	SRR10568370	na	ABU	ABU	non-invasive UPEC	212457	62	5137715	998	CC998	B2	B2	BAPS_cluster_17	no	H6	O2	Gp7	O2:H6	fimH76	na	0	0	0	none	2017	urine	female	89	Gent, Belgium
LtABU29	na	LtABU	this study	read data	PRJNA592372	SAMN13422934	SRR10568384	na	ABU	ABU	non-invasive UPEC	364963	75	5138263	73	CC73	B2	B2	BAPS_cluster_34	no	H1	O6	O6	O6:H1	fimH10	CC73-L2	1	0	1	shiF/iuc/iutA2	2018	urine	female	97	Antwerp, Belgium
LtABU26	na	LtABU	this study	read data	PRJNA592372	SAMN13422931	SRR10568387	na	ABU	ABU	non-invasive UPEC	209045	115	5145344	131	CC131	B2	B2	BAPS_cluster_22	no	H4	O25	O25	O25:H4	fimH30	na	0	0	1	shiF/iuc/iutA2	2018	urine	female	93	Antwerp, Belgium
LtABU21	na	LtABU	this study	read data	PRJNA592372	SAMN13422926	SRR10568394	na	ABU	ABU	non-invasive UPEC	363004	79	5169683	73	CC73	B2	B2	BAPS_cluster_29	no	H1	O25	O25	O25:H1	fimH12	na	0	0	1	shiF/iuc/iutA2; incomplete (deletion)	2017	urine	female	86	Gent, Belgium
LtABU30	na	LtABU	this study	read data	PRJNA592372	SAMN13422935	SRR10568383	na	ABU	ABU	non-invasive UPEC	71398	209	5176867	635	CC399	A	A	BAPS_cluster_93	no	H25	O129-O13	Gp10	O129-O13:H25	fimH34	na	0	0	0	none	2018	urine	female	84	Antwerp, Belgium
LtABU13	na	LtABU	this study	read data	PRJNA592372	SAMN13422918	SRR10568482	na	ABU	ABU	non-invasive UPEC	285712	72	5185395	127	CC127	B2	B2	BAPS_cluster_12	no	H31	O6	O6	O6:H31	fimH349	na	0	0	0	none	2017	urine	female	82	Gent, Belgium
LtABU39	na	LtABU	this study	read data	PRJNA592372	SAMN13422944	SRR10568373	na	ABU	ABU	non-invasive UPEC	264431	108	5185621	69	CC69	D	D	BAPS_cluster_99	no	H18	O15	O15	O15:H18	fimH27	na	0	0	0	none	2018	urine	female	90	Antwerp, Belgium
LtABU36	na	LtABU	this study	read data	PRJNA592372	SAMN13422941	SRR10568376	na	ABU	ABU	non-invasive UPEC	220390	63	5207934	12	CC12	B2	B2	BAPS_cluster_55	no	H5	O4	O4	O4:H5	fimH223	na	0	0	0	none	2018	urine	female	70	Antwerp, Belgium
LtABU44	na	LtABU	this study	read data	PRJNA592372	SAMN13422949	SRR10568367	na	ABU	ABU	non-invasive UPEC	221742	120	5263269	73	CC73	B2	B2	BAPS_cluster_44	no	H1	O22	O22	O22:H1	fimH103	na	0	0	0	none	2018	urine	female	92	Antwerp, Belgium
LtABU28	na	LtABU	this study	read data	PRJNA592372	SAMN13422933	SRR10568385	na	ABU	ABU	non-invasive UPEC	202656	131	5293887	131	CC131	B2	B2	BAPS_cluster_22	no	H4	O25	O25	O25:H4	fimH30	na	0	0	1	shiF/iuc/iutA2	2018	urine	female	94	Antwerp, Belgium
LtABU03	na	LtABU	this study	read data	PRJNA592372	SAMN13422909	SRR10568392	na	ABU	ABU	non-invasive UPEC	208010	131	5315459	131	CC131	B2	B2	BAPS_cluster_22	no	H4	O25	O25	O25:H4	fimH30	na	0	0	1	shiF/iuc/iutA2	2017	urine	female	87	Gent, Belgium
LtABU31	na	LtABU	this study	read data	PRJNA592372	SAMN13422936	SRR10568382	na	ABU	ABU	non-invasive UPEC	114892	137	5419776	405	CC405	D	D	BAPS_cluster_116	no	H4	O2	Gp7	O2:H4	fimH56	CC405-L	1	0	1	shiF/iuc/iutA2	2018	urine	female	80	Antwerp, Belgium
16_Pyelo_Pye	16	MC_pye	NCBI	read data	PRJNA475142	SAMN09405823	SRS3413417	na	pyelonephritis	invasive UPEC	invasive UPEC	301282	63	4658882	410	CC23	C	C	BAPS_cluster_16	no	H25	O21	O21	O21:H25	fimH24	na	0	0	0	none	1996	urine	na	na	USA (Multicenter)
196_Pyelo_Pye	196	MC_pye	NCBI	read data	PRJNA475142	SAMN09405604	SRS3413467	na	pyelonephritis	invasive UPEC	invasive UPEC	81766	165	4704842	216	CC216	A	A	BAPS_cluster_92	no	H4	O127	Gp4	O127:H4	fimH388	na	0	0	0	none	1996	urine	na	na	USA (Multicenter)
25_Pyelo_Pye	25	MC_pye	NCBI	read data	PRJNA475142	SAMN09405622	SRS3413437	na	pyelonephritis	invasive UPEC	invasive UPEC	184001	66	4709972	155	CC155	B1	B1	BAPS_cluster_59	no	H10	O37	O37	O37:H10	fimH121	na	0	0	0	none	1995	urine	na	na	USA (Multicenter)
191_Pyelo_Pye	191	MC_pye	NCBI	read data	PRJNA475142	SAMN09405772	SRS3413462	na	pyelonephritis	invasive UPEC	invasive UPEC	289906	55	4758782	372	CC372	B2	B2	BAPS_cluster_13	no	H31	O18	Gp12	O18:H31	fimH70	na	0	0	0	none	1996	urine	na	na	USA (Multicenter)
114_Pyelo_Pye	114	MC_pye	NCBI	read data	PRJNA475142	SAMN09405784	SRS3413496	na	pyelonephritis	invasive UPEC	invasive UPEC	460830	36	4785596	420	CC420	B2	B2	BAPS_cluster_18	no	H31	O134	Gp6	O134:H31	fimH202	na	0	0	0	none	1995	urine	na	na	USA (Multicenter)
36_Pyelo_Pye	36	MC_pye	NCBI	read data	PRJNA475142	SAMN09405786	SRS3413504	na	pyelonephritis	invasive UPEC	invasive UPEC	448444	37	4815029	420	CC420	B2	B2	BAPS_cluster_18	no	H31	O46	Gp6	O46:H31	fimH5	na	0	0	0	none	1995	urine	na	na	USA (Multicenter)
149_Pyelo_Pye	149	MC_pye	NCBI	read data	PRJNA475142	SAMN09405785	SRS3413506	na	pyelonephritis	invasive UPEC	invasive UPEC	474465	30	4817241	420	CC420	B2	B2	BAPS_cluster_18	no	H31	O134	Gp6	O134:H31	fimH116	na	0	0	0	none	1996	urine	na	na	USA (Multicenter)
151_Pyelo_Pye	151	MC_pye	NCBI	read data	PRJNA475142	SAMN09405864	SRS3413566	na	pyelonephritis	invasive UPEC	invasive UPEC	271136	37	4835520	4279	CC4279	D	D	BAPS_cluster_120	no	H20	O8/O96	O8/O96	O8/O96:H20	fimH93	na	0	0	0	none	1996	urine	na	na	USA (Multicenter)
38_Pyelo_Pye	38	MC_pye	NCBI	read data	PRJNA475142	SAMN09405847	SRS3413613	na	pyelonephritis	invasive UPEC	invasive UPEC	309158	49	4860730	362	CC362	D	D	BAPS_cluster_117	no	H6	O7	O7	O7:H6	fimH96	na	0	0	0	none	1995	urine	na	na	USA (Multicenter)
177_Pyelo_Pye	177	MC_pye	NCBI	read data	PRJNA475142	SAMN09405792	SRS3413600	na	pyelonephritis	invasive UPEC	invasive UPEC	261872	77	4918725	538	CC538	B2	B2	BAPS_cluster_27	no	H4	O17-O77/O25	Gp9/O25	O17-O77/O25:H4	fimH20	na	0	0	0	none	1996	urine	na	na	USA (Multicenter)
184_Pyelo_Pye	184	MC_pye	NCBI	read data	PRJNA475142	SAMN09405859	SRS3413568	na	pyelonephritis	invasive UPEC	invasive UPEC	188139	55	4920981	973	CC973	D	D	BAPS_cluster_122	no	H15	O11	O11	O11:H15	fimH95	na	0	0	0	none	1996	urine	na	na	USA (Multicenter)
94_Pyelo_Pye	94	MC_pye	NCBI	read data	PRJNA475142	SAMN09405695	SRS3413528	na	pyelonephritis	invasive UPEC	invasive UPEC	433548	65	4980712	73	CC73	B2	B2	BAPS_cluster_44	no	H1	O22	O22	O22:H1	fimH9	na	0	0	0	none	1995	urine	na	na	USA (Multicenter)
43_Pyelo_Pye	43	MC_pye	NCBI	read data	PRJNA475142	SAMN09405693	SRS3413527	na	pyelonephritis	invasive UPEC	invasive UPEC	287275	66	5031963	73	CC73	B2	B2	BAPS_cluster_32	no	H1	O18	Gp12	O18:H1	fimH10	na	0	0	1	shiF/iuc/iutA2	1996	urine	na	na	USA (Multicenter)
134_Pyelo_Pye	134	MC_pye	NCBI	read data	PRJNA475142	SAMN09405688	SRS3413521	na	pyelonephritis	invasive UPEC	invasive UPEC	280384	67	5101719	8990	CC8990	B2	B2	BAPS_cluster_44	no	H1	O22	O22	O22:H1	fimH9	na	0	0	0	none	1995	urine	na	na	USA (Multicenter)
27_Pyelo_Pye	27	MC_pye	NCBI	read data	PRJNA475142	SAMN09405691	SRS3413524	na	pyelonephritis	invasive UPEC	invasive UPEC	227421	103	5127898	73	CC73	B2	B2	BAPS_cluster_33	yes	H1	O2	Gp7	O2:H1	fimH10	CC73-L1	1	0	1	shiF/iuc/iutA2	1995	urine	na	na	USA (Multicenter)
42_Pyelo_Pye	42	MC_pye	NCBI	read data	PRJNA475142	SAMN09405599	SRS3413469	na	pyelonephritis	invasive UPEC	invasive UPEC	121686	158	5133356	8995	CC8995	A	A	BAPS_cluster_83	no	H48	O123	Gp5	O123:H48	fimH54	na	0	0	0	none	1996	urine	na	na	USA (Multicenter)
64_Pyelo_Pye	64	MC_pye	NCBI	read data	PRJNA475142	SAMN09405694	SRS3413530	na	pyelonephritis	invasive UPEC	invasive UPEC	277812	83	5133616	73	CC73	B2	B2	BAPS_cluster_33	yes	H1	O2	Gp7	O2:H1	fimH10	CC73-L1	1	0	1	shiF/iuc/iutA2	1995	urine	na	na	USA (Multicenter)
97_Pyelo_Pye	97	MC_pye	NCBI	read data	PRJNA475142	SAMN09405696	SRS3413526	na	pyelonephritis	invasive UPEC	invasive UPEC	286919	92	5151111	73	CC73	B2	B2	BAPS_cluster_33	yes	H1	O2	Gp7	O2:H1	fimH10	CC73-L1	1	0	1	shiF/iuc/iutA2	1995	urine	na	na	USA (Multicenter)
19-Pyelo	19-Pyelo	MC_pye	NCBI	read data	PRJNA475142	SAMN09405653	SRS3413379	SRR10568413	pyelonephritis	invasive UPEC	invasive UPEC	5076139	2	5199923	12	CC12	B2	B2	BAPS_cluster_52	yes	H1	O4	O4	O4:H1	fimH41	CC12-L	1	0	1	shiF/iuc/iutA1	1995	urine	na	na	USA (Multicenter)
198_Pyelo_Pye	198	MC_pye	NCBI	read data	PRJNA475142	SAMN09405837	SRS3413348	na	pyelonephritis	invasive UPEC	invasive UPEC	164716	96	5203579	69	CC69	D	D	BAPS_cluster_97	yes	H18	O17-O77	Gp9	O17-O77:H18	fimH27	CC69-L	1	0	1	shiF/iuc/iutA1	1996	urine	na	na	USA (Multicenter)
136_Pyelo_Pye	136	MC_pye	NCBI	read data	PRJNA475142	SAMN09405689	SRS3413522	na	pyelonephritis	invasive UPEC	invasive UPEC	230891	96	5230430	73	CC73	B2	B2	BAPS_cluster_38	yes	H1	O6	O6	O6:H1	fimH30	CC73-L3	1	0	1	shiF/iuc/iutA1	1996	urine	na	na	USA (Multicenter)
116_Pyelo_Pye	116	MC_pye	NCBI	read data	PRJNA475142	SAMN09405775	SRS3413451	na	pyelonephritis	invasive UPEC	invasive UPEC	292795	79	5240614	404	CC14	B2	B2	BAPS_cluster_74	yes	H5	O75	O75	O75:H5	fimH27	na	0	0	0	none	1995	urine	na	na	USA (Multicenter)
41_Pyelo_Pye	41	MC_pye	NCBI	read data	PRJNA475142	SAMN09405692	SRS3413523	na	pyelonephritis	invasive UPEC	invasive UPEC	223026	215	5242037	73	CC73	B2	B2	BAPS_cluster_38	yes	H1	O6/O18ac	O6/O18ac	O6/O18ac:H1	fimH30	CC73-L3	1	0	1	shiF/iuc/iutA1	1996	urine	na	na	USA (Multicenter)
37_Pyelo_Pye	37	MC_pye	NCBI	read data	PRJNA475142	SAMN09405777	SRS3413505	na	pyelonephritis	invasive UPEC	invasive UPEC	198786	125	5263374	404	CC14	B2	B2	BAPS_cluster_74	yes	H5	O75	O75	O75:H5	fimH27	na	0	0	1	shiF/iuc/iutA2; incomplete (frameshift)	1995	urine	na	na	USA (Multicenter)
146_Pyelo_Pye	146	MC_pye	NCBI	read data	PRJNA475142	SAMN09405836	SRS3413390	na	pyelonephritis	invasive UPEC	invasive UPEC	215338	80	5275386	69	CC69	D	D	BAPS_cluster_97	yes	H18	O17-O77	Gp9	O17-O77:H18	fimH27	CC69-L	1	0	1	shiF/iuc/iutA1	1996	urine	na	na	USA (Multicenter)
158_Pyelo_Pye	158	MC_pye	NCBI	read data	PRJNA475142	SAMN09405659	SRS3413531	na	pyelonephritis	invasive UPEC	invasive UPEC	135192	134	5289825	14	CC14	B2	B2	BAPS_cluster_74	yes	H12	O18	Gp12	O18:H12	fimH27	CC14-L	1	0	1	shiF/iuc/iutA2	1995	urine	na	na	USA (Multicenter)
77_Pyelo_Pye	77	MC_pye	NCBI	read data	PRJNA475142	SAMN09405655	SRS3413507	na	pyelonephritis	invasive UPEC	invasive UPEC	156417	159	5296722	12	CC12	B2	B2	BAPS_cluster_53	yes	H5	O21	O21	O21:H5	fimH5	CC12-L	1	0	1	shiFp/iuc/iutA1	1995	urine	na	na	USA (Multicenter)
139_Pyelo_Pye	139	MC_pye	NCBI	read data	PRJNA475142	SAMN09405776	SRS3413449	na	pyelonephritis	invasive UPEC	invasive UPEC	332499	123	5298192	404	CC14	B2	B2	BAPS_cluster_74	yes	H5	O21/O75	O21/O75	O21/O75:H5	fimH27	na	0	0	1	shiF/iuc/iutA2; incomplete (frameshift)	1995	urine	na	na	USA (Multicenter)
11_Pyelo_Pye	11	MC_pye	NCBI	read data	PRJNA475142	SAMN09405854	SRS3413610	na	pyelonephritis	invasive UPEC	invasive UPEC	104979	125	5320244	405	CC405	D	D	BAPS_cluster_116	no	H6	O102/O86	O102/O86	O102/O86:H6	fimH27	CC405-L	1	0	1	shiF/iuc/iutA1	1995	urine	na	na	USA (Multicenter)
170_Pyelo_Pye	170	MC_pye	NCBI	read data	PRJNA475142	SAMN09405690	SRS3413525	na	pyelonephritis	invasive UPEC	invasive UPEC	103778	391	5721970	73	CC73	B2	B2	BAPS_cluster_44	no	H1	O18/O22	Gp12/O22	O18/O22:H1	fimH72	na	1	0	1	shiF/iuc/iutA2	1996	urine	na	na	USA (Multicenter)
52_Pyelo_Pye	52	MC_pye	NCBI	read data	PRJNA475142	SAMN09405654	SRS3413412	na	pyelonephritis	invasive UPEC	invasive UPEC	101018	388	5777646	12	CC12	B2	B2	BAPS_cluster_55	no	H5	O4	O4	O4:H5	fimH27	CC12-L	1	0	1	shiF/iuc/iutA2; not resolved	1996	urine	na	na	USA (Multicenter)
101-Pyelo	na	MC_pye	this study	read data	PRJNA592372	SAMN13422950	SRR10568366	na	pyelonephritis	invasive UPEC	invasive UPEC	233749	97	5232024	73	CC73	B2	B2	BAPS_cluster_33	yes	H1	O2	Gp7	O2:H1	fimH10	CC73-L1	1	0	1	shiF/iuc/iutA2	1994 - 1996	urine	na	na	USA (Multicenter)
108-Pyelo	na	MC_pye	this study	read data	PRJNA592372	SAMN13422951	SRR10568365	na	pyelonephritis	invasive UPEC	invasive UPEC	189258	146	5260114	12	CC12	B2	B2	BAPS_cluster_53	yes	H5	O21	O21	O21:H5	fimH5	na	0	0	1	shiF/iuc/iutA2	1994 - 1996	urine	na	na	USA (Multicenter)
10-Pyelo	na	MC_pye	this study	read data	PRJNA592372	SAMN13422952	SRR10568364	na	pyelonephritis	invasive UPEC	invasive UPEC	196724	97	5182283	12	CC12	B2	B2	BAPS_cluster_53	yes	H5	O21	O21	O21:H5	fimH5	CC12-L	1	0	1	shiFp/iuc/iutA1	1994 - 1996	urine	na	na	USA (Multicenter)
112-Pyelo	na	MC_pye	this study	read data	PRJNA592372	SAMN13422953	SRR10568363	na	pyelonephritis	invasive UPEC	invasive UPEC	365899	96	5325045	73	CC73	B2	B2	BAPS_cluster_33	yes	H1	O2	Gp7	O2:H1	fimH10	CC73-L1	1	0	1	shiF/iuc/iutA2	1994 - 1996	urine	na	na	USA (Multicenter)
117-Pyelo	na	MC_pye	this study	read data	PRJNA592372	SAMN13422954	SRR10568362	na	pyelonephritis	invasive UPEC	invasive UPEC	252149	75	5243989	404	CC14	B2	B2	BAPS_cluster_74	yes	H5	O75	O75	O75:H5	fimH27	na	0	0	0	none	1994 - 1996	urine	na	na	USA (Multicenter)
128-Pyelo	na	MC_pye	this study	read data	PRJNA592372	SAMN13422955	SRR10568361	na	pyelonephritis	invasive UPEC	invasive UPEC	550105	51	5138521	95	CC95	B2	B2	BAPS_cluster_3	yes	H7	O2	Gp7	O2:H7	fimH41	CC95-L	1	0	0	none	1994 - 1996	urine	na	na	USA (Multicenter)
145-Pyelo	na	MC_pye	this study	read data	PRJNA592372	SAMN13422956	SRR10568360	na	pyelonephritis	invasive UPEC	invasive UPEC	579607	39	5084002	95	CC95	B2	B2	BAPS_cluster_3	yes	H7	O2	Gp7	O2:H7	fimH41	CC95-L	1	0	0	none	1994 - 1996	urine	na	na	USA (Multicenter)
15-Pyelo	na	MC_pye	this study	read data	PRJNA592372	SAMN13422957	SRR10568358	na	pyelonephritis	invasive UPEC	invasive UPEC	288937	128	5423324	14	CC14	B2	B2	BAPS_cluster_74	yes	H5	O18	Gp12	O18:H5	fimH27	CC14-L	1	0	1	shiF/iuc/iutA2	1994 - 1996	urine	na	na	USA (Multicenter)
161-Pyelo	na	MC_pye	this study	read data	PRJNA592372	SAMN13422958	SRR10568357	na	pyelonephritis	invasive UPEC	invasive UPEC	183542	92	5228367	550	CC14	B2	B2	BAPS_cluster_75	no	H5	O75	O75	O75:H5	fimH30	na	0	0	1	shiF/iuc/iutA2	1994 - 1996	urine	na	na	USA (Multicenter)
17-Pyelo	na	MC_pye	this study	read data	PRJNA592372	SAMN13422959	SRR10568356	na	pyelonephritis	invasive UPEC	invasive UPEC	286564	73	5191968	69	CC69	D	D	BAPS_cluster_97	yes	H18	O17-O77	Gp9	O17-O77:H18	fimH27	CC69-L	1	0	1	shiF/iuc/iutA1	1994 - 1996	urine	na	na	USA (Multicenter)
181-Pyelo	na	MC_pye	this study	read data	PRJNA592372	SAMN13422960	SRR10568355	SRR10568415	pyelonephritis	invasive UPEC	invasive UPEC	4211032	10	5582340	59*	CC59	F	F	BAPS_cluster_108	no	H7	O1	O1	O1:H7	na	CC59-L	1	0	1	shiF/iuc/iutA1	1994 - 1996	urine	na	na	USA (Multicenter)
185-Pyelo	na	MC_pye	this study	read data	PRJNA592372	SAMN13422961	SRR10568354	na	pyelonephritis	invasive UPEC	invasive UPEC	142862	111	5121332	12	CC12	B2	B2	BAPS_cluster_55	no	H5	O4	O4	O4:H5	fimH27	na	0	0	0	none	1994 - 1996	urine	na	na	USA (Multicenter)
188-Pyelo	na	MC_pye	this study	read data	PRJNA592372	SAMN13422962	SRR10568353	SRR10568414	pyelonephritis	invasive UPEC	invasive UPEC	5223761	6	5423286	73	CC73	B2	B2	BAPS_cluster_38	yes	H1	O6	O6	O6:H1	fimH30	CC73-L3	1	0	1	shiF/iuc/iutA1	1994 - 1996	urine	na	na	USA (Multicenter)
193-Pyelo	na	MC_pye	this study	read data	PRJNA592372	SAMN13422963	SRR10568352	na	pyelonephritis	invasive UPEC	invasive UPEC	353348	153	5302063	73	CC73	B2	B2	BAPS_cluster_33	yes	H1	O2-O50	Gp7	O2-O50:H1	fimH10	CC73-L1	1	0	1	shiF/iuc/iutA2	1994 - 1996	urine	na	na	USA (Multicenter)
194-Pyelo	na	MC_pye	this study	read data	PRJNA592372	SAMN13422964	SRR10568351	SRR10568412	pyelonephritis	invasive UPEC	invasive UPEC	5314391	6	5518699	73	CC73	B2	B2	BAPS_cluster_33	yes	H1	O2	Gp7	O2:H1	fimH10	CC73-L1	1	0	1	shiF/iuc/iutA2	1994 - 1996	urine	na	na	USA (Multicenter)
201-Pyelo	na	MC_pye	this study	read data	PRJNA592372	SAMN13422965	SRR10568350	na	pyelonephritis	invasive UPEC	invasive UPEC	174783	77	5207233	95*?	CC95	B2	B2	BAPS_cluster_4	no	H4	O2	Gp7	O2:H4	fimH27	CC95-L	1	0	0	none	1994 - 1996	urine	na	na	USA (Multicenter)
204-Pyelo	na	MC_pye	this study	read data	PRJNA592372	SAMN13422966	SRR10568349	na	pyelonephritis	invasive UPEC	invasive UPEC	287946	160	5241848	144	CC144	B2	B2	BAPS_cluster_1	yes	H6	O16	O16	O16:H6	fimH54	CC144-L	1	0	1	shiF/iuc/iutA1	1994 - 1996	urine	na	na	USA (Multicenter)
20-Pyelo	na	MC_pye	this study	read data	PRJNA592372	SAMN13422967	SRR10568347	na	pyelonephritis	invasive UPEC	invasive UPEC	395605	51	5133743	95	CC95	B2	B2	BAPS_cluster_3	yes	H7	O2	Gp7	O2:H7	fimH41	CC95-L	1	0	0	none	1994 - 1996	urine	na	na	USA (Multicenter)
24-Pyelo	na	MC_pye	this study	read data	PRJNA592372	SAMN13422968	SRR10568346	na	pyelonephritis	invasive UPEC	invasive UPEC	207218	123	5164130	73	CC73	B2	B2	BAPS_cluster_33	yes	H1	O2	Gp7	O2:H1	fimH10	CC73-L1	1	0	1	shiF/iuc/iutA2	1994 - 1996	urine	na	na	USA (Multicenter)
2-Pyelo	na	MC_pye	this study	read data	PRJNA592372	SAMN13422969	SRR10568345	SRR10568411	pyelonephritis	invasive UPEC	invasive UPEC	5120824	2	5125987	393	CC31	D	D	BAPS_cluster_112	no	H12	O15	O15	O15:H12	fimH54	CC31-L	1	0	1	shiF/iuc/iutA1	1994 - 1996	urine	na	na	USA (Multicenter)
30-Pyelo	na	MC_pye	this study	read data	PRJNA592372	SAMN13422970	SRR10568344	na	pyelonephritis	invasive UPEC	invasive UPEC	112457	154	5131362	10	CC10	A	A	BAPS_cluster_83	no	H4	O21	O21	O21:H4	fimH28	na	0	0	1	shiF/iuc/iutA2	1994 - 1996	urine	na	na	USA (Multicenter)
31-Pyelo	na	MC_pye	this study	read data	PRJNA592372	SAMN13422971	SRR10568343	na	pyelonephritis	invasive UPEC	invasive UPEC	132732	182	5346234	405	CC405	D	D	BAPS_cluster_116	no	H4	O2	Gp7	O2:H4	fimH56	CC405-L	1	0	1	shiF/iuc/iutA2	1994 - 1996	urine	na	na	USA (Multicenter)
32-Pyelo	na	MC_pye	this study	read data	PRJNA592372	SAMN13422972	SRR10568342	na	pyelonephritis	invasive UPEC	invasive UPEC	250616	63	5241398	404	CC14	B2	B2	BAPS_cluster_74	yes	H5	O75	O75	O75:H5	fimH27	na	0	0	0	none	1994 - 1996	urine	na	na	USA (Multicenter)
33-Pyelo	na	MC_pye	this study	read data	PRJNA592372	SAMN13422973	SRR10568341	na	pyelonephritis	invasive UPEC	invasive UPEC	98368	180	5278615	127	CC127	B2	B2	BAPS_cluster_12	no	H31	none	none	H31	fimH2	na	0	0	0	none	1994 - 1996	urine	na	na	USA (Multicenter)
3-Pyelo	na	MC_pye	this study	read data	PRJNA592372	SAMN13422974	SRR10568340	na	pyelonephritis	invasive UPEC	invasive UPEC	295170	65	5199691	69	CC69	D	D	BAPS_cluster_97	yes	H18	O17-O77	Gp9	O17-O77:H18	fimH27	CC69-L	1	0	1	shiF/iuc/iutA1	1994 - 1996	urine	na	na	USA (Multicenter)
45-Pyelo	na	MC_pye	this study	read data	PRJNA592372	SAMN13422975	SRR10568339	na	pyelonephritis	invasive UPEC	invasive UPEC	185038	94	5252603	73	CC73	B2	B2	BAPS_cluster_38	yes	H1	O6	O6	O6:H1	fimH30	CC73-L3	1	0	1	shiF/iuc/iutA1	1994 - 1996	urine	na	na	USA (Multicenter)
47-Pyelo	na	MC_pye	this study	read data	PRJNA592372	SAMN13422976	SRR10568338	SRR10568410	pyelonephritis	invasive UPEC	invasive UPEC	5235277	5	5313467	62	CC62	F	F	BAPS_cluster_107	yes	H45	O7	O7	O7:H45	fimH44	CC62-L	1	0	1	shiF/iuc/iutA2	1994 - 1996	urine	na	na	USA (Multicenter)
54-Pyelo	na	MC_pye	this study	read data	PRJNA592372	SAMN13422977	SRR10568336	na	pyelonephritis	invasive UPEC	invasive UPEC	341196	116	5226113	73	CC73	B2	B2	BAPS_cluster_33	yes	H1	O2	Gp7	O2:H1	fimH10	CC73-L1	1	0	1	shiF/iuc/iutA2	1994 - 1996	urine	na	na	USA (Multicenter)
55-Pyelo	na	MC_pye	this study	read data	PRJNA592372	SAMN13422978	SRR10568335	na	pyelonephritis	invasive UPEC	invasive UPEC	327875	66	5323579	131	CC131	B2	B2	BAPS_cluster_22	no	H4	O25	O25	O25:H4	fimH22	na	0	0	1	shiFp/iuc/iutA1	1994 - 1996	urine	na	na	USA (Multicenter)
57-Pyelo	na	MC_pye	this study	read data	PRJNA592372	SAMN13422979	SRR10568334	na	pyelonephritis	invasive UPEC	invasive UPEC	365714	79	5145187	73	CC73	B2	B2	BAPS_cluster_33	yes	H1	O2	Gp7	O2:H1	fimH10	CC73-L1	1	0	1	shiF/iuc/iutA2	1994 - 1996	urine	na	na	USA (Multicenter)
67-Pyelo	na	MC_pye	this study	read data	PRJNA592372	SAMN13422980	SRR10568333	SRR10568409	pyelonephritis	invasive UPEC	invasive UPEC	5121940	5	5291408	144	CC144	B2	B2	BAPS_cluster_1	yes	H6	O16	O16	O16:H6	fimH176	CC144-L	1	0	1	shiF/iuc/iutA1	1994 - 1996	urine	na	na	USA (Multicenter)
6-Pyelo	na	MC_pye	this study	read data	PRJNA592372	SAMN13422981	SRR10568332	SRR10568408	pyelonephritis	invasive UPEC	invasive UPEC	5079260	3	5205020	144	CC144	B2	B2	BAPS_cluster_1	yes	H6	O16	O16	O16:H6	fimH54	CC144-L	1	0	1	shiF/iuc/iutA1	1994 - 1996	urine	na	na	USA (Multicenter)
75-Pyelo	na	MC_pye	this study	read data	PRJNA592372	SAMN13422982	SRR10568331	SRR10568407	pyelonephritis	invasive UPEC	invasive UPEC	5259167	4	5385329	144	CC144	B2	B2	BAPS_cluster_1	yes	H6	O16	O16	O16:H6	fimH176	CC144-L	1	0	1	shiF/iuc/iutA1	1994 - 1996	urine	na	na	USA (Multicenter)
78-Pyelo	na	MC_pye	this study	read data	PRJNA592372	SAMN13422983	SRR10568330	SRR10568406	pyelonephritis	invasive UPEC	invasive UPEC	5192390	3	5436876	12	CC12	B2	B2	BAPS_cluster_53	yes	H5	O21	O21	O21:H5	fimH5	CC12-L	1	0	1	shiFp/iuc/iutA1	1994 - 1996	urine	na	na	USA (Multicenter)
80-Pyelo	na	MC_pye	this study	read data	PRJNA592372	SAMN13422984	SRR10568329	na	pyelonephritis	invasive UPEC	invasive UPEC	169470	166	5378561	14	CC14	B2	B2	BAPS_cluster_74	yes	H5	O11	O11	O11:H5	fimH27	CC14-L	1	0	1	shiF/iuc/iutA2	1994 - 1996	urine	na	na	USA (Multicenter)
83-Pyelo	na	MC_pye	this study	read data	PRJNA592372	SAMN13422985	SRR10568328	na	pyelonephritis	invasive UPEC	invasive UPEC	367444	42	5076619	95	CC95	B2	B2	BAPS_cluster_3	yes	H7	O1	O1	O1:H7	fimH41	CC95-L	1	0	0	none	1994 - 1996	urine	na	na	USA (Multicenter)
90-Pyelo	na	MC_pye	this study	read data	PRJNA592372	SAMN13422986	SRR10568327	na	pyelonephritis	invasive UPEC	invasive UPEC	358013	37	4989738	95	CC95	B2	B2	BAPS_cluster_6	no	H7	O1	O1	O1:H7	fimH55	CC95-L	1	0	1	shiFp/iuc/iutA1	1994 - 1996	urine	na	na	USA (Multicenter)
98-Pyelo	na	MC_pye	this study	read data	PRJNA592372	SAMN13422987	SRR10568325	na	pyelonephritis	invasive UPEC	invasive UPEC	343438	43	5067607	95	CC95	B2	B2	BAPS_cluster_3	yes	H7	O1	O1	O1:H7	fimH41	CC95-L	1	0	0	none	1994 - 1996	urine	na	na	USA (Multicenter)
9-Pyelo	na	MC_pye	this study	read data	PRJNA592372	SAMN13422988	SRR10568324	SRR10568404	pyelonephritis	invasive UPEC	invasive UPEC	4467753	9	5573881	405	CC405	D	D	BAPS_cluster_116	no	H4	O2	Gp7	O2:H4	fimH56	CC405-L	1	0	1	shiF/iuc/iutA2	1994 - 1996	urine	na	na	USA (Multicenter)
1617_FVEC_Fec	1617	MN_fec	NCBI	read data	PRJNA475142	SAMN09405614	SRS3413434	na	fecal	fecal	fecal	79638	121	4482937	1638	CC10	A	A	BAPS_cluster_87	no	H32	none	none	H32	fimH167	na	0	0	0	none	2002	fecal	na	na	Minneapolis, USA
489_PUTI_Fec	489	MN_fec	NCBI	read data	PRJNA475142	SAMN09405813	SRS3413456	na	fecal	fecal	fecal	211611	56	4489407	4268	CC4268	B2	B2	BAPS_cluster_127	no	H45	O2var1	O2var1	O2var1:H45	fimH21	na	0	0	0	none	1998	fecal	na	na	Minneapolis, USA
632_FVEC_Fec	632	MN_fec	NCBI	read data	PRJNA475142	SAMN09405620	SRS3413397	na	fecal	fecal	fecal	198273	53	4537672	101	CC101	B1	B1	BAPS_cluster_62	no	H21	O21	O21	O21:H21	fimH54	na	0	0	0	none	1998	fecal	na	na	Minneapolis, USA
964_FVEC_Fec	964	MN_fec	NCBI	read data	PRJNA475142	SAMN09405805	SRS3413552	na	fecal	fecal	fecal	327468	38	4577737	1164	CC1164	B2	B2	BAPS_cluster_79	no	H27	O71	O71	O71:H27	fimH5	na	0	0	0	none	1998	fecal	na	na	Minneapolis, USA
497_PUTI_Fec	497	MN_fec	NCBI	read data	PRJNA475142	SAMN09405621	SRS3413398	na	fecal	fecal	fecal	212530	61	4651500	101	CC101	B1	B1	BAPS_cluster_62	no	H21	O21	O21	O21:H21	fimH86	na	0	0	0	none	2000	fecal	na	na	Minneapolis, USA
835_FVEC_Fec	835	MN_fec	NCBI	read data	PRJNA475142	SAMN09405640	SRS3413529	na	fecal	fecal	fecal	236107	58	4667105	2536	CC2536	B1	B1	BAPS_cluster_62	no	H28	none	none	H28	fimH31	na	0	0	0	none	1998	fecal	na	na	Minneapolis, USA
302_PUTI_Fec	302	MN_fec	NCBI	read data	PRJNA475142	SAMN09405624	SRS3413399	na	fecal	fecal	fecal	232574	58	4668068	192	CC192	B1	B1	BAPS_cluster_62	no	H7	Onovel18	Onovel18	Onovel18:H7	fimH38	na	0	0	0	none	1999	fecal	na	na	Minneapolis, USA
1523_FVEC_Fec	1523	MN_fec	NCBI	read data	PRJNA475142	SAMN09405632	SRS3413359	na	fecal	fecal	fecal	168773	52	4689616	448	CC448	B1	B1	BAPS_cluster_62	no	H28	O148	O148	O148:H28	fimH31	na	0	0	0	none	2002	fecal	na	na	Minneapolis, USA
311_PUTI_Fec	311	MN_fec	NCBI	read data	PRJNA475142	SAMN09405643	SRS3413625	na	fecal	fecal	fecal	200006	57	4698306	8589	CC8589	B1	B1	BAPS_cluster_62	no	H21	O8	O8	O8:H21	fimH31	na	0	0	0	none	1999	fecal	na	na	Minneapolis, USA
888_FVEC_Fec	888	MN_fec	NCBI	read data	PRJNA475142	SAMN09405845	SRS3413345	na	fecal	fecal	fecal	368100	40	4708725	349	CC349	D	D	BAPS_cluster_123	no	H15	O166	O166	O166:H15	fimH93	na	0	0	0	none	1998	fecal	na	na	Minneapolis, USA
457_FVEC_Fec	457	MN_fec	NCBI	read data	PRJNA475142	SAMN09405629	SRS3413364	na	fecal	fecal	fecal	268398	57	4721256	345	CC345	B1	B1	BAPS_cluster_58	no	H21	O8	O8	O8:H21	fimH31	na	0	0	0	none	1998	fecal	na	na	Minneapolis, USA
993_FVEC_Fec	993	MN_fec	NCBI	read data	PRJNA475142	SAMN09405626	SRS3413394	na	fecal	fecal	fecal	185257	77	4721955	201	CC469	B1	B1	BAPS_cluster_62	no	H19	O8/O124var1	O8/O124var1	O8/O124var1:H19	fimH32	na	0	0	0	none	1998	fecal	na	na	Minneapolis, USA
260_FVEC_Fec	260	MN_fec	NCBI	read data	PRJNA475142	SAMN09405771	SRS3413461	na	fecal	fecal	fecal	267012	45	4731425	372	CC372	B2	B2	BAPS_cluster_13	no	H31	O45	O45	O45:H31	fimH9	na	0	0	0	none	1998	fecal	na	na	Minneapolis, USA
927_FVEC_Fec	927	MN_fec	NCBI	read data	PRJNA475142	SAMN09405613	SRS3413432	na	fecal	fecal	fecal	131868	90	4736587	1433	CC1433	A	A	BAPS_cluster_85	no	H18	O29	O29	O29:H18	fimH23	na	0	0	0	none	1998	fecal	na	na	Minneapolis, USA
358_FVEC_Fec	358	MN_fec	NCBI	read data	PRJNA475142	SAMN09405637	SRS3413621	na	fecal	fecal	fecal	238569	52	4747171	1431	CC1431	B1	B1	BAPS_cluster_62	no	H19	O8	O8	O8:H19	fimH32	na	0	0	0	none	1998	fecal	na	na	Minneapolis, USA
1524_PUTI_Fec	1524	MN_fec	NCBI	read data	PRJNA475142	SAMN09405860	SRS3413569	na	fecal	fecal	fecal	203475	58	4748331	2570	CC2570	D	D	BAPS_cluster_119	no	H45	O8	O8	O8:H45	fimH47	na	0	0	0	none	2002	fecal	na	na	Minneapolis, USA
377_PUTI_Fec	377	MN_fec	NCBI	read data	PRJNA475142	SAMN09405635	SRS3413356	na	fecal	fecal	fecal	514076	77	4769774	1148	CC1148	B1	B1	BAPS_cluster_60	no	H7	O168	O168	O168:H7	fimH68	na	0	0	0	none	2000	fecal	na	na	Minneapolis, USA
478_FVEC_Fec	478	MN_fec	NCBI	read data	PRJNA475142	SAMN09405778	SRS3413502	na	fecal	fecal	fecal	440097	39	4777219	420	CC420	B2	B2	BAPS_cluster_18	no	H31	O134	Gp6	O134:H31	fimH5	na	0	0	0	none	1998	fecal	na	na	Minneapolis, USA
379_PUTI_Fec	379	MN_fec	NCBI	read data	PRJNA475142	SAMN09405783	SRS3413497	na	fecal	fecal	fecal	459692	34	4781014	420	CC420	B2	B2	BAPS_cluster_18	no	H31	O134	Gp6	O134:H31	fimH5	na	0	0	0	none	2000	fecal	na	na	Minneapolis, USA
1067_FVEC_Fec	1067	MN_fec	NCBI	read data	PRJNA475142	SAMN09405638	SRS3413622	na	fecal	fecal	fecal	215210	60	4790920	2178	CC2178	B1	B1	BAPS_cluster_62	no	H49	none	none	H49	fimH87	na	0	0	0	none	1999	fecal	na	na	Minneapolis, USA
867_FVEC_Fec	867	MN_fec	NCBI	read data	PRJNA475142	SAMN09405641	SRS3413630	na	fecal	fecal	fecal	333914	81	4810729	2602	CC2602	B1	B1	BAPS_cluster_60	no	H16	O8	O8	O8:H16	fimH38	na	0	0	0	none	1998	fecal	na	na	Minneapolis, USA
1537_FVEC_Fec	1537	MN_fec	NCBI	read data	PRJNA475142	SAMN09405615	SRS3413427	na	fecal	fecal	fecal	313081	45	4828255	1718	CC1718	A	A	BAPS_cluster_126	no	H31	O8	O8	O8:H31	fimH33	na	0	0	0	none	2002	fecal	na	na	Minneapolis, USA
629_FVEC_Fec	629	MN_fec	NCBI	read data	PRJNA475142	SAMN09405590	SRS3413601	na	fecal	fecal	fecal	146768	102	4829977	10	CC10	A	A	BAPS_cluster_83	no	H16	O4	O4	O4:H16	fimH24	na	0	0	0	none	1998	fecal	na	na	Minneapolis, USA
1271_FVEC_Fec	1271	MN_fec	NCBI	read data	PRJNA475142	SAMN09405824	SRS3413419	na	fecal	fecal	fecal	187598	104	4865070	38	CC38	D	D	BAPS_cluster_118	no	H15	O7	O7	O7:H15	fimH65	na	0	0	0	none	2002	fecal	na	na	Minneapolis, USA
638_FVEC_Fec	638	MN_fec	NCBI	read data	PRJNA475142	SAMN09405644	SRS3413620	na	fecal	fecal	fecal	197059	91	4868892	9002	CC9002	B1	B1	BAPS_cluster_62	no	H49	O8	O8	O8:H49	fimH87	na	0	0	0	none	1998	fecal	na	na	Minneapolis, USA
995_FVEC_Fec	995	MN_fec	NCBI	read data	PRJNA475142	SAMN09405780	SRS3413500	na	fecal	fecal	fecal	249038	44	4870059	420	CC420	B2	B2	BAPS_cluster_18	no	H31	O46	Gp6	O46:H31	fimH5	na	0	0	1	shiFp/iuc/iutA1	1998	fecal	na	na	Minneapolis, USA
272_FVEC_Fec	272	MN_fec	NCBI	read data	PRJNA475142	SAMN09405825	SRS3413423	na	fecal	fecal	fecal	262747	65	4875381	38	CC38	D	D	BAPS_cluster_118	no	H15	O7	O7	O7:H15	fimH65	na	0	0	0	none	1998	fecal	na	na	Minneapolis, USA
1631_FVEC_Fec	1631	MN_fec	NCBI	read data	PRJNA475142	SAMN09405625	SRS3413391	na	fecal	fecal	fecal	160817	86	4884710	201	CC469	B1	B1	BAPS_cluster_62	no	H19	O55	O55	O55:H19	fimH32	na	1	1	0	none	2002	fecal	na	na	Minneapolis, USA
744_FVEC_Fec	744	MN_fec	NCBI	read data	PRJNA475142	SAMN09405607	SRS3413431	na	fecal	fecal	fecal	241585	69	4885114	607	CC607	A	A	BAPS_cluster_91	no	H12	O32	O32	O32:H12	fimH305	na	0	0	0	none	1998	fecal	na	na	Minneapolis, USA
386_PUTI_Fec	386	MN_fec	NCBI	read data	PRJNA475142	SAMN09405863	SRS3413567	na	fecal	fecal	fecal	188426	54	4889305	973	CC973	D	D	BAPS_cluster_122	no	H15	O11	O11	O11:H15	fimH95	na	0	0	0	none	2000	fecal	na	na	Minneapolis, USA
370_PUTI_Fec	370	MN_fec	NCBI	read data	PRJNA475142	SAMN09405633	SRS3413360	na	fecal	fecal	fecal	116749	73	4905181	453	CC86	B1	B1	BAPS_cluster_63	no	H16	O23	O23	O23:H16	fimH31	na	0	0	0	none	2000	fecal	na	na	Minneapolis, USA
347_FVEC_Fec	347	MN_fec	NCBI	read data	PRJNA475142	SAMN09405603	SRS3413465	na	fecal	fecal	fecal	75802	165	4910466	216	CC216	A	A	BAPS_cluster_92	no	H4	O154	O154	O154:H4	fimH69	na	0	0	0	none	1998	fecal	na	na	Minneapolis, USA
389_PUTI_Fec	389	MN_fec	NCBI	read data	PRJNA475142	SAMN09405610	SRS3413430	na	fecal	fecal	fecal	82929	156	4918812	635	CC399	A	A	BAPS_cluster_93	no	H25	O117	Gp8	O117:H25	fimH34	na	0	0	0	none	2000	fecal	na	na	Minneapolis, USA
819_FVEC_Fec	819	MN_fec	NCBI	read data	PRJNA475142	SAMN09405756	SRS3413581	na	fecal	fecal	fecal	379593	40	4919542	131	CC131	B2	B2	BAPS_cluster_21	no	H5	O16	O16	O16:H5	fimH41	na	0	0	0	none	1998	fecal	na	na	Minneapolis, USA
375_PUTI_Fec	375	MN_fec	NCBI	read data	PRJNA475142	SAMN09405609	SRS3413429	na	fecal	fecal	fecal	74603	155	4919813	635	CC399	A	A	BAPS_cluster_93	no	H25	O117	Gp8	O117:H25	fimH34	na	0	0	0	none	2000	fecal	na	na	Minneapolis, USA
357_FVEC_Fec	357	MN_fec	NCBI	read data	PRJNA475142	SAMN09405843	SRS3413353	na	fecal	fecal	fecal	255116	66	4922172	106	CC69	D	D	BAPS_cluster_100	no	H18	O17-O77	Gp9	O17-O77:H18	fimH47	na	0	0	0	none	1998	fecal	na	na	Minneapolis, USA
1670_FVEC_Fec	1670	MN_fec	NCBI	read data	PRJNA475142	SAMN09405605	SRS3413475	na	fecal	fecal	fecal	86702	163	4940125	6085	CC399	A	A	BAPS_cluster_93	no	H12	O132	O132	O132:H12	fimH34	na	0	0	0	none	2002	fecal	na	na	Minneapolis, USA
452_PUTI_Fec	452	MN_fec	NCBI	read data	PRJNA475142	SAMN09405791	SRS3413595	na	fecal	fecal	fecal	107178	223	4956070	452	CC452	B2	B2	BAPS_cluster_28	no	H16	O25	O25	O25:H16	fimH225	na	0	0	1	not identified; incomplete (IS insertion)	2000	fecal	na	na	Minneapolis, USA
704_FVEC_Fec	704	MN_fec	NCBI	read data	PRJNA475142	SAMN09405617	SRS3413395	na	fecal	fecal	fecal	156490	138	4967251	56	CC155	B1	B1	BAPS_cluster_59	no	H51	O153var1	O153var1	O153var1:H51	fimH54	na	0	0	0	none	1998	fecal	na	na	Minneapolis, USA
1007_FVEC_Fec	1007	MN_fec	NCBI	read data	PRJNA475142	SAMN09405677	SRS3413485	na	fecal	fecal	fecal	363097	92	4981928	73	CC73	B2	B2	BAPS_cluster_33	yes	H1	O2	Gp7	O2:H1	fimH10	na	0	0	1	shiF/iuc/iutA2	1998	fecal	na	na	Minneapolis, USA
366_PUTI_Fec	366	MN_fec	NCBI	read data	PRJNA475142	SAMN09405811	SRS3413454	na	fecal	fecal	fecal	242316	66	4984327	4260	CC4260	B2	B2	BAPS_cluster_78	no	H14	O54	O54	O54:H14	fimH115	na	0	0	0	none	2000	fecal	na	na	Minneapolis, USA
828_FVEC_Fec	828	MN_fec	NCBI	read data	PRJNA475142	SAMN09405683	SRS3413554	na	fecal	fecal	fecal	288093	69	4984837	73	CC73	B2	B2	BAPS_cluster_32	no	H1	O18	Gp12	O18:H1	fimH10	na	0	0	1	shiF/iuc/iutA2	1998	fecal	na	na	Minneapolis, USA
699_FVEC_Fec	699	MN_fec	NCBI	read data	PRJNA475142	SAMN09405770	SRS3413460	na	fecal	fecal	fecal	367058	46	5013171	372	CC372	B2	B2	BAPS_cluster_13	no	H31	O83	O83	O83:H31	fimH9	na	0	0	0	none	1998	fecal	na	na	Minneapolis, USA
1108_FVEC_Fec	1108	MN_fec	NCBI	read data	PRJNA475142	SAMN09405844	SRS3413354	na	fecal	fecal	fecal	258813	72	5034941	349	CC349	D	D	BAPS_cluster_123	no	H15	O166	O166	O166:H15	fimH93	na	0	0	0	none	1999	fecal	na	na	Minneapolis, USA
393_PUTI_Fec	393	MN_fec	NCBI	read data	PRJNA475142	SAMN09405705	SRS3413545	na	fecal	fecal	fecal	279047	43	5035205	83	CC83	B2	B2	BAPS_cluster_25	no	H5	O6	O6	O6:H5	fimH21	na	0	0	0	none	2000	fecal	na	na	Minneapolis, USA
417_FVEC_Fec	417	MN_fec	NCBI	read data	PRJNA475142	SAMN09405723	SRS3413489	na	fecal	fecal	fecal	563434	30	5036617	95	CC95	B2	B2	BAPS_cluster_3	yes	H7	O2	Gp7	O2:H7	fimH41	CC95-L	1	0	0	none	1998	fecal	na	na	Minneapolis, USA
966_FVEC_Fec	966	MN_fec	NCBI	read data	PRJNA475142	SAMN09405684	SRS3413477	na	fecal	fecal	fecal	290355	73	5039756	73	CC73	B2	B2	BAPS_cluster_32	no	H1	O18	Gp12	O18:H1	fimH10	na	0	0	1	shiF/iuc/iutA2	1998	fecal	na	na	Minneapolis, USA
308_PUTI_Fec	308	MN_fec	NCBI	read data	PRJNA475142	SAMN09405639	SRS3413533	na	fecal	fecal	fecal	154631	102	5042828	2521	CC2521	B1	B1	BAPS_cluster_62	no	H7	O147	O147	O147:H7	fimH31	na	0	0	1	shiF/iuc/iutA1	1999	fecal	na	na	Minneapolis, USA
940_FVEC_Fec	940	MN_fec	NCBI	read data	PRJNA475142	SAMN09405800	SRS3413562	na	fecal	fecal	fecal	190218	116	5051484	550	CC14	B2	B2	BAPS_cluster_75	no	H5	O75	O75	O75:H5	fimH30	na	0	0	1	shiF/iuc/iutA2; not resolved	1998	fecal	na	na	Minneapolis, USA
492_FVEC_Fec	492	MN_fec	NCBI	read data	PRJNA475142	SAMN09405627	SRS3413362	na	fecal	fecal	fecal	196902	69	5052839	297	CC297	B1	B1	BAPS_cluster_61	no	H8	O132	O132	O132:H8	fimH38	na	0	0	0	none	1998	fecal	na	na	Minneapolis, USA
479_FVEC_Fec	479	MN_fec	NCBI	read data	PRJNA475142	SAMN09405842	SRS3413352	na	fecal	fecal	fecal	250134	56	5056947	106	CC69	D	D	BAPS_cluster_100	no	H18	O17-O77	Gp9	O17-O77:H18	fimH47	na	0	0	0	none	1998	fecal	na	na	Minneapolis, USA
495_PUTI_Fec	495	MN_fec	NCBI	read data	PRJNA475142	SAMN09405877	SRS3413539	na	fecal	fecal	fecal	347148	36	5060985	747	CC747	cladeI	cladeI	BAPS_cluster_128	no	H45	O16-O77/O106	Gp9	O16-O77/O106:H45	fimH54	na	0	0	0	none	1998	fecal	na	na	Minneapolis, USA
382_PUTI_Fec	382	MN_fec	NCBI	read data	PRJNA475142	SAMN09405767	SRS3413457	na	fecal	fecal	fecal	369842	98	5062525	144	CC144	B2	B2	BAPS_cluster_1	yes	H6	O16/O2	Gp7	O16/O2:H6	fimH54	CC144-L	1	0	1	shiF/iuc/iutA1	2000	fecal	na	na	Minneapolis, USA
1468_FVEC_Fec	1468	MN_fec	NCBI	read data	PRJNA475142	SAMN09405628	SRS3413363	na	fecal	fecal	fecal	182921	109	5071660	297	CC297	B1	B1	BAPS_cluster_61	no	H8	Onovel3	Onovel3	Onovel3:H8	fimH26	na	0	0	0	none	2002	fecal	na	na	Minneapolis, USA
455_PUTI_Fec	455	MN_fec	NCBI	read data	PRJNA475142	SAMN09405737	SRS3413404	na	fecal	fecal	fecal	192131	77	5074180	95	CC95	B2	B2	BAPS_cluster_3	yes	H7	O1	O1	O1:H7	fimH41	CC95-L	1	0	0	none	2000	fecal	na	na	Minneapolis, USA
457_PUTI_Fec	457	MN_fec	NCBI	read data	PRJNA475142	SAMN09405596	SRS3413446	na	fecal	fecal	fecal	132781	124	5079853	10	CC10	A	A	BAPS_cluster_83	no	H4	Onovel32	Onovel32	Onovel32:H4	fimH54	na	0	0	1	shiFp/iuc/iutA1	2000	fecal	na	na	Minneapolis, USA
373_PUTI_Fec	373	MN_fec	NCBI	read data	PRJNA475142	SAMN09405734	SRS3413370	na	fecal	fecal	fecal	345716	43	5088731	95	CC95	B2	B2	BAPS_cluster_3	yes	H7	O1	O1	O1:H7	fimH41	CC95-L	1	0	0	none	2000	fecal	na	na	Minneapolis, USA
342_PUTI_Fec	342	MN_fec	NCBI	read data	PRJNA475142	SAMN09405732	SRS3413367	na	fecal	fecal	fecal	191643	78	5089760	95	CC95	B2	B2	BAPS_cluster_10	no	H7	O18	Gp12	O18:H7	fimH18	na	0	0	0	none	1999	fecal	na	na	Minneapolis, USA
864_FVEC_Fec	864	MN_fec	NCBI	read data	PRJNA475142	SAMN09405608	SRS3413433	na	fecal	fecal	fecal	71805	212	5095966	635	CC399	A	A	BAPS_cluster_93	no	H25	O11	O11	O11:H25	fimH34	na	0	0	0	none	1998	fecal	na	na	Minneapolis, USA
1144_FVEC_Fec	1144	MN_fec	NCBI	read data	PRJNA475142	SAMN09405741	SRS3413409	na	fecal	fecal	fecal	266202	99	5097751	127	CC127	B2	B2	BAPS_cluster_12	no	H1	O6	O6	O6:H1	fimH2	na	1	0	0	none	1999	fecal	na	na	Minneapolis, USA
374_PUTI_Fec	374	MN_fec	NCBI	read data	PRJNA475142	SAMN09405828	SRS3413387	na	fecal	fecal	fecal	73394	160	5111754	68	CC68	D	D	BAPS_cluster_121	no	H1	O7	O7	O7:H1	fimH49	na	0	0	0	none	2000	fecal	na	na	Minneapolis, USA
421_PUTI_Fec	421	MN_fec	NCBI	read data	PRJNA475142	SAMN09405876	SRS3413638	na	fecal	fecal	fecal	117426	171	5112910	9001	CC9001	G	G	BAPS_cluster_106	no	H34	none	none	H34	fimH222	na	0	0	1	shiF/iuc/iutA1	2000	fecal	na	na	Minneapolis, USA
1234_FVEC_Fec	1234	MN_fec	NCBI	read data	PRJNA475142	SAMN09405742	SRS3413407	na	fecal	fecal	fecal	356345	81	5127050	127	CC127	B2	B2	BAPS_cluster_12	no	H31	O6	O6	O6:H31	fimH100	na	0	0	0	none	2002	fecal	na	na	Minneapolis, USA
1093_FVEC_Fec	1093	MN_fec	NCBI	read data	PRJNA475142	SAMN09405789	SRS3413593	na	fecal	fecal	fecal	204441	86	5133771	421	CC95	B2	B2	BAPS_cluster_6	no	H7	O1	O1	O1:H7	fimH92	CC95-L	1	0	1	shiF/iuc/iutA1	1999	fecal	na	na	Minneapolis, USA
1162_FVEC_Fec	1162	MN_fec	NCBI	read data	PRJNA475142	SAMN09405678	SRS3413484	na	fecal	fecal	fecal	287444	92	5142628	73	CC73	B2	B2	BAPS_cluster_34	no	H1	O6	O6	O6:H1	fimH10	CC73-L2	1	0	1	shiF/iuc/iutA2	1999	fecal	na	na	Minneapolis, USA
417_PUTI_Fec	417	MN_fec	NCBI	read data	PRJNA475142	SAMN09405749	SRS3413582	na	fecal	fecal	fecal	245167	62	5143395	127	CC127	B2	B2	BAPS_cluster_12	no	H31	O6	O6	O6:H31	fimH2	na	0	0	1	shiF/iuc/iutA2	2000	fecal	na	na	Minneapolis, USA
541_FVEC_Fec	541	MN_fec	NCBI	read data	PRJNA475142	SAMN09405831	SRS3413385	na	fecal	fecal	fecal	196356	76	5145786	69	CC69	D	D	BAPS_cluster_97	yes	H18	O17-O77	Gp9	O17-O77:H18	fimH27	CC69-L	1	0	1	shiF/iuc/iutA1	1998	fecal	na	na	Minneapolis, USA
1012_FVEC_Fec	1012	MN_fec	NCBI	read data	PRJNA475142	SAMN09405753	SRS3413589	na	fecal	fecal	fecal	186394	118	5146965	131	CC131	B2	B2	BAPS_cluster_22	no	H4	O25	O25	O25:H4	fimH22	na	0	0	1	shiF/iuc/iutA2	1998	fecal	na	na	Minneapolis, USA
235_FVEC_Fec	235	MN_fec	NCBI	read data	PRJNA475142	SAMN09405681	SRS3413481	na	fecal	fecal	fecal	375547	92	5149064	73	CC73	B2	B2	BAPS_cluster_29	no	H1	O25	O25	O25:H1	fimH12	na	0	0	1	shiF/iuc/iutA2	1998	fecal	na	na	Minneapolis, USA
211_FVEC_Fec	211	MN_fec	NCBI	read data	PRJNA475142	SAMN09405658	SRS3413480	na	fecal	fecal	fecal	219613	92	5155099	14	CC14	B2	B2	BAPS_cluster_74	yes	H5	O75	O75	O75:H5	na	CC14-L	1	0	1	shiF/iuc/iutA2	1998	fecal	na	na	Minneapolis, USA
285_FVEC_Fec	285	MN_fec	NCBI	read data	PRJNA475142	SAMN09405754	SRS3413591	na	fecal	fecal	fecal	223108	78	5155266	131	CC131	B2	B2	BAPS_cluster_22	no	H4	O2	Gp7	O2:H4	fimH22	na	0	0	1	shiF/iuc/iutA2	1998	fecal	na	na	Minneapolis, USA
405_PUTI_Fec	405	MN_fec	NCBI	read data	PRJNA475142	SAMN09405867	SRS3413614	na	fecal	fecal	fecal	63098	190	5162126	59	CC59	F	F	BAPS_cluster_108	no	H7	O1	O1	O1:H7	fimH41	CC59-L	1	0	1	shiF/iuc/iutA1	2000	fecal	na	na	Minneapolis, USA
1288_FVEC_Fec	1288	MN_fec	NCBI	read data	PRJNA475142	SAMN09405807	SRS3413421	na	fecal	fecal	fecal	219562	150	5183183	1735	CC73	B2	B2	BAPS_cluster_129	no	H1	O6	O6	O6:H1	fimH102	na	0	0	0	none	2002	fecal	na	na	Minneapolis, USA
492_PUTI_Fec	492	MN_fec	NCBI	read data	PRJNA475142	SAMN09405738	SRS3413403	na	fecal	fecal	fecal	133009	139	5183933	95	CC95	B2	B2	BAPS_cluster_10	no	H7	O18/O117	Gp12/Gp8	O18/O117:H7	fimH18	na	0	0	0	none	2000	fecal	na	na	Minneapolis, USA
465_FVEC_Fec	465	MN_fec	NCBI	read data	PRJNA475142	SAMN09405743	SRS3413406	na	fecal	fecal	fecal	377483	127	5187224	127	CC127	B2	B2	BAPS_cluster_12	no	H1	O6/O18	Gp12	O6/O18:H1	fimH2	na	1	0	0	none	1998	fecal	na	na	Minneapolis, USA
1147_FVEC_Fec	1147	MN_fec	NCBI	read data	PRJNA475142	SAMN09405798	SRS3413559	na	fecal	fecal	fecal	163673	124	5198782	550	CC14	B2	B2	BAPS_cluster_75	no	H5	O75	O75	O75:H5	fimH30	na	0	0	1	shiF/iuc/iutA2	1999	fecal	na	na	Minneapolis, USA
88_FVEC_Fec	88	MN_fec	NCBI	read data	PRJNA475142	SAMN09405871	SRS3413584	na	fecal	fecal	fecal	109593	183	5252316	62	CC62	F	F	BAPS_cluster_107	yes	H45	O7	O7	O7:H45	fimH44	CC62-L	1	0	1	shiF/iuc/iutA2	1998	fecal	na	na	Minneapolis, USA
384_PUTI_Fec	384	MN_fec	NCBI	read data	PRJNA475142	SAMN09405735	SRS3413376	na	fecal	fecal	fecal	230324	169	5292038	95	CC95	B2	B2	BAPS_cluster_3	yes	H7	O17-O77/O2	Gp9/Gp7	O17-O77/O2:H7	fimH41	CC95-L	1	0	1	shiFp/iuc/iutA1	2000	fecal	na	na	Minneapolis, USA
421_FVEC_Fec	421	MN_fec	NCBI	read data	PRJNA475142	SAMN09405755	SRS3413576	na	fecal	fecal	fecal	191127	102	5319131	131	CC131	B2	B2	BAPS_cluster_22	no	H4	O25	O25	O25:H4	fimH22	na	0	0	1	shiF/iuc/iutA2	1998	fecal	na	na	Minneapolis, USA
466_PUTI_Fec	466	MN_fec	NCBI	read data	PRJNA475142	SAMN09405631	SRS3413474	na	fecal	fecal	fecal	155280	152	5422341	442	CC442	B1	B1	BAPS_cluster_62	no	H21	O146	O146	O146:H21	fimH32	na	0	0	0	none	2000	fecal	na	na	Minneapolis, USA
984_FVEC_Fec	984	MN_fec	NCBI	read data	PRJNA475142	SAMN09405832	SRS3413383	na	fecal	fecal	fecal	145093	121	5434322	69	CC69	D	D	BAPS_cluster_97	yes	H18	O25	O25	O25:H18	fimH27	CC69-L	1	0	1	shiF/iuc/iutA2	1998	fecal	na	na	Minneapolis, USA
MVAST0255	na	MVAST_ABU	this study	read data	PRJNA592372	SAMN13423008	SRR10568491	na	ABU	ABU	non-invasive UPEC	327206	40	4663961	491	CC491	B2	B2	BAPS_cluster_66	no	H45	O54	O54	O54:H45	fimH3	na	0	0	0	none	2010 - 2011	urine	male	65	Minneapolis, USA
MVAST0363	na	MVAST_ABU	this study	read data	PRJNA592372	SAMN13423022	SRR10568476	na	ABU	ABU	non-invasive UPEC	138808	80	4727537	10	CC10	A	A	BAPS_cluster_83	no	H9	Onovel32	Onovel32	Onovel32:H9	fimH54	na	0	0	0	none	2010 - 2011	urine	male	70	Minneapolis, USA
MVAST0103	na	MVAST_ABU	this study	read data	PRJNA592372	SAMN13422995	SRR10568317	na	ABU	ABU	non-invasive UPEC	95648	99	4783174	1308	CC1308	B1	B1	BAPS_cluster_63	no	H7	Onovel7	Onovel7	Onovel7:H7	fimH32	na	0	0	0	none	2010 - 2011	urine	male	64	Minneapolis, USA
MVAST0289	na	MVAST_ABU	this study	read data	PRJNA592372	SAMN13423011	SRR10568488	na	ABU	ABU	non-invasive UPEC	525579	34	4796417	unknown	unknown	A	A	BAPS_cluster_94	no	H20	O103	O103	O103:H20	fimH60	na	0	0	0	none	2010 - 2011	urine	male	74	Minneapolis, USA
MVAST0045	na	MVAST_ABU	this study	read data	PRJNA592372	SAMN13422991	SRR10568321	na	ABU	ABU	non-invasive UPEC	346347	43	4850871	1896	CC1896	B2	B2	BAPS_cluster_24	no	H4	none	none	H4	fimH20	na	0	0	0	none	2010 - 2011	urine	male	76	Minneapolis, USA
MVAST0188	na	MVAST_ABU	this study	read data	PRJNA592372	SAMN13423004	SRR10568307	na	ABU	ABU	non-invasive UPEC	258506	64	4856917	349	CC349	D	D	BAPS_cluster_123	no	H15	O166	O166	O166:H15	fimH93	na	0	0	0	none	2010 - 2011	urine	male	85	Minneapolis, USA
MVAST0403	na	MVAST_ABU	this study	read data	PRJNA592372	SAMN13423027	SRR10568470	na	ABU	ABU	non-invasive UPEC	132883	72	4873270	2173	CC2173	B2	B2	BAPS_cluster_70	no	H10	none	none	H10	fimH313	na	0	0	0	none	2010 - 2011	urine	male	81	Minneapolis, USA
MVAST0325	na	MVAST_ABU	this study	read data	PRJNA592372	SAMN13423018	SRR10568480	na	ABU	ABU	non-invasive UPEC	134710	81	4885839	2248	CC2248	B1	B1	BAPS_cluster_62	no	H49	O78	O78	O78:H49	fimH39	na	0	0	0	none	2010 - 2011	urine	male	46	Minneapolis, USA
MVAST0106	na	MVAST_ABU	this study	read data	PRJNA592372	SAMN13422997	SRR10568314	na	ABU	ABU	non-invasive UPEC	175862	67	4909264	2590	CC2590	B2	B2	BAPS_cluster_69	no	H10	O8	O8	O8:H10	fimH9	na	0	0	0	none	2010 - 2011	urine	male	92	Minneapolis, USA
MVAST0163	na	MVAST_ABU	this study	read data	PRJNA592372	SAMN13423002	SRR10568309	na	ABU	ABU	non-invasive UPEC	280384	54	4913458	297	CC297	B1	B1	BAPS_cluster_61	no	H8	Onovel3	Onovel3	Onovel3:H8	fimH26	na	0	0	0	none	2010 - 2011	urine	male	71	Minneapolis, USA
MVAST0366	na	MVAST_ABU	this study	read data	PRJNA592372	SAMN13423023	SRR10568475	na	ABU	ABU	non-invasive UPEC	84863	171	4927476	38	CC38	D	D	BAPS_cluster_118	no	H30	none	none	H30	fimH5	na	0	0	0	none	2010 - 2011	urine	male	75	Minneapolis, USA
MVAST0296	na	MVAST_ABU	this study	read data	PRJNA592372	SAMN13423013	SRR10568486	na	ABU	ABU	non-invasive UPEC	179978	97	4959189	607	CC607	A	A	BAPS_cluster_91	no	H12	O32	O32	O32:H12	fimH305	na	0	0	0	none	2010 - 2011	urine	male	73	Minneapolis, USA
MVAST0175	na	MVAST_ABU	this study	read data	PRJNA592372	SAMN13423003	SRR10568308	na	ABU	ABU	non-invasive UPEC	122701	92	5010947	453	CC86	B1	B1	BAPS_cluster_63	no	H16	O23	O23	O23:H16	fimH31	na	0	0	0	none	2010 - 2011	urine	male	59	Minneapolis, USA
MVAST0082	na	MVAST_ABU	this study	read data	PRJNA592372	SAMN13422993	SRR10568319	na	ABU	ABU	non-invasive UPEC	294952	38	5018781	95	CC95	B2	B2	BAPS_cluster_3	yes	H7	O2	Gp7	O2:H7	fimH41	CC95-L	1	0	0	none	2010 - 2011	urine	male	59	Minneapolis, USA
MVAST0399	na	MVAST_ABU	this study	read data	PRJNA592372	SAMN13423025	SRR10568473	na	ABU	ABU	non-invasive UPEC	213988	91	5043944	349	CC349	D	D	BAPS_cluster_123	no	H15	O166	O166	O166:H15	fimH302	na	0	0	0	none	2010 - 2011	urine	male	75	Minneapolis, USA
MVAST0401	na	MVAST_ABU	this study	read data	PRJNA592372	SAMN13423026	SRR10568472	na	ABU	ABU	non-invasive UPEC	181731	82	5044443	131	CC131	B2	B2	BAPS_cluster_22	no	H4	O25	O25	O25:H4	fimH30	na	0	0	1	shiF/iuc/iutA2	2010 - 2011	urine	male	73	Minneapolis, USA
MVAST0200	na	MVAST_ABU	this study	read data	PRJNA592372	SAMN13423006	SRR10568305	na	ABU	ABU	non-invasive UPEC	94577	138	5067379	131	CC131	B2	B2	BAPS_cluster_22	no	H4	O25	O25	O25:H4	fimH30	na	0	0	1	shiF/iuc/iutA2	2010 - 2011	urine	male	64	Minneapolis, USA
MVAST0322	na	MVAST_ABU	this study	read data	PRJNA592372	SAMN13423017	SRR10568481	na	ABU	ABU	non-invasive UPEC	280537	54	5071807	967	CC967	F	F	BAPS_cluster_111	no	H42	O36	O36	O36:H42	fimH486	na	0	0	0	none	2010 - 2011	urine	male	86	Minneapolis, USA
MVAST0348	na	MVAST_ABU	this study	read data	PRJNA592372	SAMN13423020	SRR10568478	na	ABU	ABU	non-invasive UPEC	185106	85	5073234	131	CC131	B2	B2	BAPS_cluster_22	no	H4	O25	O25	O25:H4	fimH30	na	0	0	1	shiF/iuc/iutA2	2010 - 2011	urine	male	65	Minneapolis, USA
MVAST0291	na	MVAST_ABU	this study	read data	PRJNA592372	SAMN13423012	SRR10568487	na	ABU	ABU	non-invasive UPEC	167975	105	5074240	550	CC14	B2	B2	BAPS_cluster_75	no	H5	O75	O75	O75:H5	fimH30	na	0	0	0	none	2010 - 2011	urine	male	78	Minneapolis, USA
MVAST0379	na	MVAST_ABU	this study	read data	PRJNA592372	SAMN13423024	SRR10568474	na	ABU	ABU	non-invasive UPEC	102059	145	5078103	131	CC131	B2	B2	BAPS_cluster_22	no	H4	O25	O25	O25:H4	fimH30	na	0	0	1	shiF/iuc/iutA2	2010 - 2011	urine	male	49	Minneapolis, USA
MVAST0269	na	MVAST_ABU	this study	read data	PRJNA592372	SAMN13423009	SRR10568490	na	ABU	ABU	non-invasive UPEC	146541	123	5094544	88	CC23	C	C	BAPS_cluster_15	yes	H4	O8	O8	O8:H4	fimH39	na	0	0	1	shiFp/iuc/iutA1; incomplete (IS insertion)	2010 - 2011	urine	male	62	Minneapolis, USA
MVAST0273	na	MVAST_ABU	this study	read data	PRJNA592372	SAMN13423010	SRR10568489	na	ABU	ABU	non-invasive UPEC	371172	65	5096020	73	CC73	B2	B2	BAPS_cluster_40	no	H1	O6	O6	O6:H1	fimH30	na	0	0	1	shiF/iuc/iutA2	2010 - 2011	urine	male	63	Minneapolis, USA
MVAST0068	na	MVAST_ABU	this study	read data	PRJNA592372	SAMN13422992	SRR10568320	na	ABU	ABU	non-invasive UPEC	274069	54	5112926	131	CC131	B2	B2	BAPS_cluster_22	no	H4	O25	O25	O25:H4	fimH22	na	0	0	1	shiF/iuc/iutA2	2010 - 2011	urine	male	69	Minneapolis, USA
MVAST0024	na	MVAST_ABU	this study	read data	PRJNA592372	SAMN13422989	SRR10568323	na	ABU	ABU	non-invasive UPEC	132659	133	5115516	127	CC127	B2	B2	BAPS_cluster_12	no	H31	O6	O6	O6:H31	fimH2	na	0	0	0	none	2010 - 2011	urine	male	70	Minneapolis, USA
MVAST0141	na	MVAST_ABU	this study	read data	PRJNA592372	SAMN13422999	SRR10568312	na	ABU	ABU	non-invasive UPEC	229838	76	5118299	131	CC131	B2	B2	BAPS_cluster_22	no	H4	O25	O25	O25:H4	fimH30	na	0	0	1	shiF/iuc/iutA2	2010 - 2011	urine	male	76	Minneapolis, USA
MVAST0113	na	MVAST_ABU	this study	read data	PRJNA592372	SAMN13422998	SRR10568313	na	ABU	ABU	non-invasive UPEC	175752	107	5148479	1670	CC1670	D	D	BAPS_cluster_115	no	H45	O23	O23	O23:H45	fimH47	na	0	0	1	shiFp/iuc/iutA1	2010 - 2011	urine	male	87	Minneapolis, USA
MVAST0301	na	MVAST_ABU	this study	read data	PRJNA592372	SAMN13423014	SRR10568485	na	ABU	ABU	non-invasive UPEC	119841	138	5159627	58	CC155	B1	B1	BAPS_cluster_59	no	H25	O8	O8	O8:H25	fimH27	na	1	0	1	shiFp/iuc/iutA1	2010 - 2011	urine	male	59	Minneapolis, USA
MVAST0105	na	MVAST_ABU	this study	read data	PRJNA592372	SAMN13422996	SRR10568316	na	ABU	ABU	non-invasive UPEC	206705	100	5163830	73	CC73	B2	B2	BAPS_cluster_34	no	H1	none	none	H1	fimH10	CC73-L2	1	0	1	shiF/iuc/iutA2; incomplete (IS insertion)	2010 - 2011	urine	male	64	Minneapolis, USA
MVAST0318	na	MVAST_ABU	this study	read data	PRJNA592372	SAMN13423016	SRR10568483	na	ABU	ABU	non-invasive UPEC	287613	73	5174742	127	CC127	B2	B2	BAPS_cluster_12	no	H31	O6	O6	O6:H31	fimH2	na	0	0	0	none	2010 - 2011	urine	male	66	Minneapolis, USA
MVAST0350	na	MVAST_ABU	this study	read data	PRJNA592372	SAMN13423021	SRR10568477	na	ABU	ABU	non-invasive UPEC	124946	161	5176649	131	CC131	B2	B2	BAPS_cluster_22	no	H4	O25	O25	O25:H4	fimH30	na	0	0	1	shiF/iuc/iutA2; not resolved	2010 - 2011	urine	male	76	Minneapolis, USA
MVAST0146	na	MVAST_ABU	this study	read data	PRJNA592372	SAMN13423000	SRR10568311	na	ABU	ABU	non-invasive UPEC	334411	72	5176976	131	CC131	B2	B2	BAPS_cluster_22	no	H4	O25	O25	O25:H4	fimH30	na	0	0	1	shiF/iuc/iutA2	2010 - 2011	urine	male	80	Minneapolis, USA
MVAST0041	na	MVAST_ABU	this study	read data	PRJNA592372	SAMN13422990	SRR10568322	na	ABU	ABU	non-invasive UPEC	69187	228	5189799	1303	CC1303	A	A	BAPS_cluster_84	no	H18	O130	O130	O130:H18	fimH54	na	0	0	0	none	2010 - 2011	urine	male	38	Minneapolis, USA
MVAST0328	na	MVAST_ABU	this study	read data	PRJNA592372	SAMN13423019	SRR10568479	na	ABU	ABU	non-invasive UPEC	373179	64	5200707	73	CC73	B2	B2	BAPS_cluster_43	no	H1	O6	O6	O6:H1	fimH9	na	0	0	0	none	2010 - 2011	urine	male	64	Minneapolis, USA
MVAST0198	na	MVAST_ABU	this study	read data	PRJNA592372	SAMN13423005	SRR10568306	na	ABU	ABU	non-invasive UPEC	211798	88	5202007	131	CC131	B2	B2	BAPS_cluster_22	no	H4	O25	O25	O25:H4	fimH30	na	0	0	1	shiF/iuc/iutA2	2010 - 2011	urine	male	63	Minneapolis, USA
MVAST0243	na	MVAST_ABU	this study	read data	PRJNA592372	SAMN13423007	SRR10568492	na	ABU	ABU	non-invasive UPEC	240685	76	5229225	95	CC95	B2	B2	BAPS_cluster_10	no	H7	O18	Gp12	O18:H7	fimH18	na	0	0	0	none	2010 - 2011	urine	male	84	Minneapolis, USA
MVAST0312	na	MVAST_ABU	this study	read data	PRJNA592372	SAMN13423015	SRR10568484	na	ABU	ABU	non-invasive UPEC	88764	188	5237700	10	CC10	A	A	BAPS_cluster_83	no	H4	O12	O12	O12:H4	fimH27	na	0	0	1	shiF/iuc/iutA2	2010 - 2011	urine	male	55	Minneapolis, USA
MVAST0150	na	MVAST_ABU	this study	read data	PRJNA592372	SAMN13423001	SRR10568310	na	ABU	ABU	non-invasive UPEC	110836	195	5240302	405	CC405	D	D	BAPS_cluster_116	no	H6	O102	O102	O102:H6	fimH27	CC405-L	1	0	0	none	2010 - 2011	urine	male	68	Minneapolis, USA
MVAST0093	na	MVAST_ABU	this study	read data	PRJNA592372	SAMN13422994	SRR10568318	na	ABU	ABU	non-invasive UPEC	105334	145	5269395	131	CC131	B2	B2	BAPS_cluster_22	no	H4	O25	O25	O25:H4	fimH30	na	0	0	1	shiF/iuc/iutA2	2010 - 2011	urine	male	55	Minneapolis, USA
166_PUTI_Cys	166	PUTI_cys	NCBI	read data	PRJNA475142	SAMN09405593	SRS3413534	na	cystitis	cystitis	non-invasive UPEC	228574	57	4656126	10	CC10	A	A	BAPS_cluster_82	no	H32	O148	O148	O148:H32	fimH23	na	0	0	0	none	1998	urine	na	na	Minneapolis, USA
163_PUTI_Cys	163	PUTI_cys	NCBI	read data	PRJNA475142	SAMN09405592	SRS3413605	na	cystitis	cystitis	non-invasive UPEC	215855	61	4657287	10	CC10	A	A	BAPS_cluster_82	no	H32	O148	O148	O148:H32	fimH23	na	0	0	0	none	1998	urine	na	na	Minneapolis, USA
124_PUTI_Cys	124	PUTI_cys	NCBI	read data	PRJNA475142	SAMN09405618	SRS3413393	na	cystitis	cystitis	non-invasive UPEC	186601	71	4687200	67	CC67	B1	B1	BAPS_cluster_62	no	H2/H47	Onovel6	Onovel6	Onovel6:H2/H47	fimH39	na	0	0	0	none	1998	urine	na	na	Minneapolis, USA
169_PUTI_Cys	169	PUTI_cys	NCBI	read data	PRJNA475142	SAMN09405594	SRS3413535	na	cystitis	cystitis	non-invasive UPEC	302749	49	4690417	10	CC10	A	A	BAPS_cluster_83	no	H37	O42-	Gp2	O42-:H37	fimH24	na	0	0	0	none	1998	urine	na	na	Minneapolis, USA
53_PUTI_Cys	53	PUTI_cys	NCBI	read data	PRJNA475142	SAMN09405761	SRS3413628	na	cystitis	cystitis	non-invasive UPEC	484572	29	4721387	135	CC135	B2	B2	BAPS_cluster_19	no	H1	O83	O83	O83:H1	fimH2	na	0	0	0	none	1998	urine	na	na	Minneapolis, USA
102_PUTI_Cys	102	PUTI_cys	NCBI	read data	PRJNA475142	SAMN09405862	SRS3413571	na	cystitis	cystitis	non-invasive UPEC	209095	58	4761508	8936	CC8936	D	D	BAPS_cluster_120	no	H4	O127	Gp4	O127:H4	fimH218	na	0	0	0	none	1998	urine	na	na	Minneapolis, USA
288_PUTI_Cys	288	PUTI_cys	NCBI	read data	PRJNA475142	SAMN09405595	SRS3413378	na	cystitis	cystitis	non-invasive UPEC	161553	97	4834957	10	CC10	A	A	BAPS_cluster_83	no	H16	O157	O157	O157:H16	fimH24	na	0	0	0	none	1999	urine	na	na	Minneapolis, USA
156_PUTI_Cys	156	PUTI_cys	NCBI	read data	PRJNA475142	SAMN09405630	SRS3413365	na	cystitis	cystitis	non-invasive UPEC	288220	55	4841698	345	CC345	B1	B1	BAPS_cluster_58	no	H11	O8/O155	O8/O155	O8/O155:H11	fimH27	na	0	0	0	none	1998	urine	na	na	Minneapolis, USA
148_PUTI_Cys	148	PUTI_cys	NCBI	read data	PRJNA475142	SAMN09405846	SRS3413346	na	cystitis	cystitis	non-invasive UPEC	314537	48	4863752	349	CC349	D	D	BAPS_cluster_123	no	H15	O166	O166	O166:H15	fimH302	na	0	0	0	none	1998	urine	na	na	Minneapolis, USA
269_PUTI_Cys	269	PUTI_cys	NCBI	read data	PRJNA475142	SAMN09405782	SRS3413498	na	cystitis	cystitis	non-invasive UPEC	475643	50	4922091	420	CC420	B2	B2	BAPS_cluster_18	no	H4	O134/O46	Gp6	O134/O46:H4	fimH5	na	0	0	0	none	1999	urine	na	na	Minneapolis, USA
139_PUTI_Cys	139	PUTI_cys	NCBI	read data	PRJNA475142	SAMN09405781	SRS3413499	na	cystitis	cystitis	non-invasive UPEC	531263	40	4931672	420	CC420	B2	B2	BAPS_cluster_18	no	H4	O134	Gp6	O134:H4	fimH5	na	0	0	0	none	1998	urine	na	na	Minneapolis, USA
173_PUTI_Cys	173	PUTI_cys	NCBI	read data	PRJNA475142	SAMN09405866	SRS3413564	na	cystitis	cystitis	non-invasive UPEC	219329	56	4938277	753	CC753	E	E	BAPS_cluster_95	no	H30	O27	O27	O27:H30	fimH124	na	0	0	0	none	1998	urine	na	na	Minneapolis, USA
276_PUTI_Cys	276	PUTI_cys	NCBI	read data	PRJNA475142	SAMN09405706	SRS3413542	na	cystitis	cystitis	non-invasive UPEC	231836	98	4953223	91	CC91	B2	B2	BAPS_cluster_20	no	H4	O39	O39	O39:H4	fimH21	na	0	0	0	none	1999	urine	na	na	Minneapolis, USA
268_PUTI_Cys	268	PUTI_cys	NCBI	read data	PRJNA475142	SAMN09405804	SRS3413558	na	cystitis	cystitis	non-invasive UPEC	357861	55	4971579	998	CC998	B2	B2	BAPS_cluster_17	no	H6	O18	Gp12	O18:H6	fimH76	na	0	0	0	none	1999	urine	na	na	Minneapolis, USA
4_PUTI_Cys	4	PUTI_cys	NCBI	read data	PRJNA475142	SAMN09405652	SRS3413503	na	cystitis	cystitis	non-invasive UPEC	237157	79	5061475	12	CC12	B2	B2	BAPS_cluster_52	yes	H1	O4	O4	O4:H1	fimH106	CC12-L	1	0	0	none	1998	urine	na	na	Minneapolis, USA
105_PUTI_Cys	105	PUTI_cys	NCBI	read data	PRJNA475142	SAMN09405591	SRS3413606	na	cystitis	cystitis	non-invasive UPEC	201390	109	5073185	10	CC10	A	A	BAPS_cluster_83	no	H32	O147	O147	O147:H32	fimH453	na	0	0	0	none	1998	urine	na	na	Minneapolis, USA
235_PUTI_Cys	235	PUTI_cys	NCBI	read data	PRJNA475142	SAMN09405757	SRS3413629	na	cystitis	cystitis	non-invasive UPEC	191611	66	5088081	131	CC131	B2	B2	BAPS_cluster_22	no	H4	O25	O25	O25:H4	fimH22	na	0	0	1	shiF/iuc/iutA2	1999	urine	na	na	Minneapolis, USA
258_PUTI_Cys	258	PUTI_cys	NCBI	read data	PRJNA475142	SAMN09405747	SRS3413583	na	cystitis	cystitis	non-invasive UPEC	349101	82	5097491	127	CC127	B2	B2	BAPS_cluster_12	no	H31	O6	O6	O6:H31	fimH2	na	0	0	0	none	1999	urine	na	na	Minneapolis, USA
31_PUTI_Cys	31	PUTI_cys	NCBI	read data	PRJNA475142	SAMN09405759	SRS3413631	na	cystitis	cystitis	non-invasive UPEC	241737	70	5120578	131	CC131	B2	B2	BAPS_cluster_22	no	H4	O25	O25	O25:H4	fimH22	CC131-L	1	0	0	none	1998	urine	na	na	Minneapolis, USA
20_PUTI_Cys	20	PUTI_cys	NCBI	read data	PRJNA475142	SAMN09405729	SRS3413373	na	cystitis	cystitis	non-invasive UPEC	345789	55	5122197	95	CC95	B2	B2	BAPS_cluster_10	no	H7	O18	Gp12	O18:H7	fimH18	na	0	0	0	none	1998	urine	na	na	Minneapolis, USA
259_PUTI_Cys	259	PUTI_cys	NCBI	read data	PRJNA475142	SAMN09405762	SRS3413633	na	cystitis	cystitis	non-invasive UPEC	267127	94	5148281	141	CC141	B2	B2	BAPS_cluster_17	no	H6	O2	Gp7	O2:H6	fimH14	na	0	0	0	none	1999	urine	na	na	Minneapolis, USA
112_PUTI_Cys	112	PUTI_cys	NCBI	read data	PRJNA475142	SAMN09405685	SRS3413479	na	cystitis	cystitis	non-invasive UPEC	365324	82	5156293	73	CC73	B2	B2	BAPS_cluster_33	yes	H1	O2	Gp7	O2:H1	fimH10	CC73-L1	1	0	1	shiF/iuc/iutA2	1998	urine	na	na	Minneapolis, USA
142_PUTI_Cys	142	PUTI_cys	NCBI	read data	PRJNA475142	SAMN09405728	SRS3413372	na	cystitis	cystitis	non-invasive UPEC	255137	89	5177593	95	CC95	B2	B2	BAPS_cluster_10	no	H7	O18	Gp12	O18:H7	fimH18	na	0	0	0	none	1998	urine	na	na	Minneapolis, USA
118_PUTI_Cys	118	PUTI_cys	NCBI	read data	PRJNA475142	SAMN09405727	SRS3413371	na	cystitis	cystitis	non-invasive UPEC	215305	73	5183736	95	CC95	B2	B2	BAPS_cluster_10	no	H7	O18	Gp12	O18:H7	fimH18	na	0	0	0	none	1998	urine	na	na	Minneapolis, USA
236_PUTI_Cys	236	PUTI_cys	NCBI	read data	PRJNA475142	SAMN09405826	SRS3413424	na	cystitis	cystitis	non-invasive UPEC	151142	129	5253625	38	CC38	D	D	BAPS_cluster_118	no	H18	O86	O86	O86:H18	fimH7	na	0	0	0	none	1999	urine	na	na	Minneapolis, USA
23_PUTI_Cys	23	PUTI_cys	NCBI	read data	PRJNA475142	SAMN09405774	SRS3413464	na	cystitis	cystitis	non-invasive UPEC	325715	92	5255743	9096	CC9096	B2	B2	BAPS_cluster_74	yes	H5	O75	O75	O75:H5	fimH27	na	0	0	1	shiF/iuc/iutA2; incomplete (frameshift)	1998	urine	na	na	Minneapolis, USA
216_PUTI_Cys	216	PUTI_cys	NCBI	read data	PRJNA475142	SAMN09405834	SRS3413381	na	cystitis	cystitis	non-invasive UPEC	164713	112	5273852	69	CC69	D	D	BAPS_cluster_97	yes	H18	O11	O11	O11:H18	fimH27	CC69-L	1	0	1	shiF/iuc/iutA1	1999	urine	na	na	Minneapolis, USA
115_PUTI_Cys	115	PUTI_cys	NCBI	read data	PRJNA475142	SAMN09405686	SRS3413476	na	cystitis	cystitis	non-invasive UPEC	327207	104	5295148	73	CC73	B2	B2	BAPS_cluster_33	yes	H1	O2	Gp7	O2:H1	fimH10	CC73-L1	1	0	1	shiF/iuc/iutA2	1998	urine	na	na	Minneapolis, USA
56_PUTI_Cys	56	PUTI_cys	NCBI	read data	PRJNA475142	SAMN09405849	SRS3413615	na	cystitis	cystitis	non-invasive UPEC	179014	102	5333154	394	CC394	D	D	BAPS_cluster_103	no	H18	O17-O77	Gp9	O17-O77:H18	fimH47	na	0	0	0	none	1998	urine	na	na	Minneapolis, USA
16_PUTI_Cys	16	PUTI_cys	NCBI	read data	PRJNA475142	SAMN09405874	SRS3413579	na	cystitis	cystitis	non-invasive UPEC	160871	335	5447686	2171	CC2171	F	F	BAPS_cluster_110	no	H1	O1/O2-O50	Gp7	O1/O2-O50:H1	fimH65	na	1	0	1	shiFp/iuc/iutA1	1998	urine	na	na	Minneapolis, USA
Ecoli_2_1a	2.1a	Rec_cys	NCBI	assembly	PRJNA269984	SAMN06856390	GCA_002166195.1	na	cystitis	cystitis	non-invasive UPEC	96171	144	4752016	398	CC398	A	A	BAPS_cluster_92	no	H20	O8/O155	O8/O155	O8/O155:H20	fimH54	na	0	0	0	none	2007	urine	female	18 - 49	Seattle, USA
Ecoli_41_5r	41.4p	Rec_cys	NCBI	assembly	PRJNA269984	SAMN06856406	GCA_002166535.1	na	cystitis	cystitis	non-invasive UPEC	41636	255	4764148	410	CC23	C	C	BAPS_cluster_16	no	H9	O8	O8	O8:H9	fimH24	na	0	0	1	shiFp/iuc/iutA1	2008	urine	female	18 - 49	Seattle, USA
Ecoli_9_3r	9.3r	Rec_cys	NCBI	assembly	PRJNA269984	SAMN06856416	GCA_002166755.1	na	cystitis	cystitis	non-invasive UPEC	94141	124	4782718	67	CC67	B1	B1	BAPS_cluster_62	no	H2	Onovel6	Onovel6	Onovel6:H2	fimH39	na	0	0	0	none	2007	urine	female	18 - 49	Seattle, USA
Ecoli_56_1a	56.3r	Rec_cys	NCBI	assembly	PRJNA269984	SAMN06856413	GCA_002166705.1	na	cystitis	cystitis	non-invasive UPEC	173162	99	4822666	155	CC155	B1	B1	BAPS_cluster_59	no	H21	O42	OGp2	O42:H21	fimH121	na	0	0	0	none	2008	urine	female	18 - 49	Seattle, USA
Ecoli_11_1a	11.1a	Rec_cys	NCBI	assembly	PRJNA269984	SAMN06856374	GCA_002165925.1	na	cystitis	cystitis	non-invasive UPEC	125458	135	4823178	34	CC10	A	A	BAPS_cluster_83	no	H10	O162	OGp15	O162:H10	fimH94	na	0	0	0	none	2007	urine	female	18 - 49	Seattle, USA
Ecoli_20_1a	20.1a	Rec_cys	NCBI	assembly	PRJNA269984	SAMN06856384	GCA_002166075.1	na	cystitis	cystitis	non-invasive UPEC	214689	104	4963684	127	CC127	B2	B2	BAPS_cluster_12	no	H31	O6	O6	O6:H31	fimH2	na	0	0	0	none	2007	urine	female	18 - 49	Seattle, USA
Ecoli_12_1a	12.1a	Rec_cys	NCBI	assembly	PRJNA269984	SAMN06856377	GCA_002165955.1	na	cystitis	cystitis	non-invasive UPEC	164426	138	4966271	131	CC131	B2	B2	BAPS_cluster_21	no	H5	O16	O16	O16:H5	fimH41	na	0	0	1	shiFp/iuc/iutA1	2007	urine	female	18 - 49	Seattle, USA
Ecoli_21_1a	21.1a	Rec_cys	NCBI	assembly	PRJNA269984	SAMN06856387	GCA_002166175.1	na	cystitis	cystitis	non-invasive UPEC	144399	122	4969120	127	CC127	B2	B2	BAPS_cluster_12	no	H31	O6	O6	O6:H31	fimH2	na	0	0	0	none	2007	urine	female	18 - 49	Seattle, USA
Ecoli_41_1a	41.1a	Rec_cys	NCBI	assembly	PRJNA269984	SAMN06856403	GCA_002166465.1	na	cystitis	cystitis	non-invasive UPEC	143725	137	5031632	1859	CC1859	B2	B2	BAPS_cluster_56	no	H6	O99/O155	O99/O155	O99/O155:H6	fimH117	na	0	0	0	none	2008	urine	female	18 - 49	Seattle, USA
Ecoli_5_1a	5.1a	Rec_cys	NCBI	assembly	PRJNA269984	SAMN06856408	GCA_002166595.1	na	cystitis	cystitis	non-invasive UPEC	83400	196	5057915	5607	CC5607	B1	B1	BAPS_cluster_59	no	H27	O128	O128	O128:H27	na	na	0	0	0	none	2007	urine	female	18 - 49	Seattle, USA
Ecoli_35_1a	35.1a	Rec_cys	NCBI	assembly	PRJNA269984	SAMN06856400	GCA_002166415.1	na	cystitis	cystitis	non-invasive UPEC	89307	164	5122521	127	CC127	B2	B2	BAPS_cluster_12	no	H31	O6	O6	O6:H31	fimH2	na	0	0	0	none	2007	urine	female	18 - 49	Seattle, USA
Ecoli_34_1a	34.1a	Rec_cys	NCBI	assembly	PRJNA269984	SAMN06856398	GCA_002166345.1	na	cystitis	cystitis	non-invasive UPEC	198544	87	5129171	95	CC95	B2	B2	BAPS_cluster_10	no	H7	O18	OGp12	O18:H7	fimH18	na	0	0	0	none	2007	urine	female	18 - 49	Seattle, USA
Ecoli_5_3r	5.3r	Rec_cys	NCBI	assembly	PRJNA269984	SAMN06856410	GCA_002166625.1	na	cystitis	cystitis	non-invasive UPEC	169597	93	5130167	95	CC95	B2	B2	BAPS_cluster_10	no	H7	O18	OGp12	O18:H7	fimH18	na	0	0	0	none	2007	urine	female	18 - 49	Seattle, USA
Ecoli_17_1a	17.1a	Rec_cys	NCBI	assembly	PRJNA269984	SAMN06856381	GCA_002166025.1	na	cystitis	cystitis	non-invasive UPEC	149875	140	5142434	73	CC73	B2	B2	BAPS_cluster_33	yes	H1	O2	OGp7	O2:H1	fimH10	CC73-L1	1	0	1	shiF/iuc/iutA2	2007	urine	female	18 - 49	Seattle, USA
Ecoli_26_1a	26.1a	Rec_cys	NCBI	assembly	PRJNA269984	SAMN06856392	GCA_002166275.1	na	cystitis	cystitis	non-invasive UPEC	153436	137	5191822	625	CC625	B2	B2	BAPS_cluster_77	no	H7	O6	O6	O6:H7	fimH115	na	0	0	0	none	2007	urine	female	18 - 49	Seattle, USA
E75	na	ref_ABU	NCBI	read data	PRJNA316969	SAMN04622672	SRS1381200	na	ABU	ABU	non-invasive UPEC	18709	463	5032328	127	CC127	B2	B2	BAPS_cluster_12	no	H31	O6	O6	O6:H31	fimH2	na	0	0	0	none	2014	urine	na	na	Chicago, USA
ABU83972	ABU 83972	ref_ABU	NCBI	assembly	PRJNA38725	SAMN02603258	GCA_000148365.1	na	ABU	ABU	non-invasive UPEC	5131397	2	5132961	73	CC73	B2	B2	BAPS_cluster_29	no	H1	O25	O25	O25:H1	fimH12	na	0	0	1	shiF/iuc/iutA2	1971 - 1973	urine	female	7 - 15	Göteborg, Sweden
VR50	na	ref_ABU	NCBI	assembly	PRJEA61445	SAMN03371467	GCA_000968515.1	na	ABU	ABU	non-invasive UPEC	5000386	10	5196066	10	CC10	A	A	BAPS_cluster_83	no	H4	O12	O12	O12:H4	fimH27	na	0	0	1	shiF/iuc/iutA2	na	urine	female	30	na
E78	na	ref_cys	NCBI	assembly	PRJNA316969	SAMN04622947	GCA_001652805.1	na	cystitis	cystitis	non-invasive UPEC	166935	60	5027398	1193	CC14	B2	B2	BAPS_cluster_73	no	H5	none	none	H5	fimH64	na	0	0	1	shiF/iuc/iutA2	2014	urine	na	na	Chicago, USA
NU14	na	ref_cys	NCBI	assembly	PRJNA373796	SAMN06314223	GCA_002024865.1	na	cystitis	cystitis	non-invasive UPEC	5076615	1	5076615	95	CC95	B2	B2	BAPS_cluster_10	no	H7	O18	OGp12	O18:H7	fimH18	na	0	0	0	none	na	na	female	na	na
UTI89	na	ref_cys	NCBI	assembly	PRJNA16259	SAMN00000110	GCA_000013265.1	na	cystitis	cystitis	non-invasive UPEC	5065741	2	5179971	95	CC95	B2	B2	BAPS_cluster_10	no	H7	O18	OGp12	O18:H7	fimH18	na	0	0	0	none	na	urine	na	na	na
F11	na	ref_cys	NCBI	assembly	PRJNA15576	SAMN02435853	GCA_000167835.1	na	cystitis	cystitis	non-invasive UPEC	112832	119	5215961	127	CC127	B2	B2	BAPS_cluster_12	no	H31	O6	O6	O6:H31	fimH4	na	0	0	0	none	1981 - 1987	urine	female	20	Washington, USA
118UI	na	ref_cys	NCBI	assembly	PRJNA492884	SAMN10112494	GCA_003627855.1	na	cystitis	cystitis	non-invasive UPEC	5205677	3	5300729	69	CC69	D	D	BAPS_cluster_97	yes	H18	O15	O15	O15:H18	fimH27	CC69-L	1	0	1	shiF/iuc/iutA1	2009	urine	female	17	Mexico City, Mexico
UMN026	na	ref_cys	NCBI	assembly	PRJNA62981	SAMEA3138233	GCA_000026325.2	na	cystitis	cystitis	non-invasive UPEC	5202090	3	5358200	597	CC69	D	D	BAPS_cluster_97	yes	H18	O17-O77	OGp9	O17-O77:H18	fimH27	CC69-L	1	0	1	shiF/iuc/iutA1	1999	urine	female	na	Minneapolis, USA
ATCC700415	na	ref_cys	NCBI	assembly	PRJNA395376	SAMN07376260	GCA_003491265.1	na	cystitis	cystitis	non-invasive UPEC	5237257	2	5374385	493?*	CC12	B2	B2	BAPS_cluster_55	no	H5	O4	O4	O4:H5	fimH27	na	0	0	1	shiFp/iuc/iutA1; incomplete (frameshift)	1992	urine	female	na	Austin, USA
Nissle1917	na	ref_fec	NCBI	assembly	PRJNA248167	SAMN02794012	GCA_000714595.1	na	fecal	fecal	fecal	5441200	3	5458213	73	CC73	B2	B2	BAPS_cluster_41	no	H1	O6	O6	O6:H1	fimH30	na	0	0	1	shiF/iuc/iutA2	1917	fecal	male	na	Freiburg, Germany
K-12	K-12	ref_fec	NCBI	assembly	PRJNA57779	SAMN02604091	GCA_000005845.2	na	fecal	fecal	fecal	4641652	1	4641652	10	CC10	A	A	BAPS_cluster_83	no	H48	O16	O16	O16:H48	fimH27	na	0	0	0	none	1922	fecal	na	na	Palo Alto, USA
Ecoli_536	536	ref_pye	NCBI	assembly	PRJNA16235	SAMN02604181	GCA_000013305.1	na	pyelonephritis	invasive UPEC	invasive UPEC	4938920	1	4938920	127	CC127	B2	B2	BAPS_cluster_12	no	H31	O6	O6	O6:H31	fimH2	na	0	0	0	none	na	na	na	na	Würzburg, Germany
IAI39	na	ref_pye	NCBI	assembly	PRJNA33411	SAMEA3138234	GCA_000026345.1	na	pyelonephritis	invasive UPEC	invasive UPEC	5132068	1	5132068	62	CC62	F	F	BAPS_cluster_107	yes	H45	O7	O7	O7:H45	fimH44	CC62-L	1	0	1	shiF/iuc/iutA2	1980 - 1990	na	na	na	France
UPEC26-1	na	ref_pye	NCBI	assembly	PRJNA329167	SAMN05392487	GCA_001693315.1	na	pyelonephritis	invasive UPEC	invasive UPEC	5178720	2	5329753	73	CC73	B2	B2	BAPS_cluster_43	no	H1	O6	O6	O6:H1	fimH146	na	1	0	0	none	na	urine	na	na	Daejeon, Korea
PA45B	na	ref_uro	NCBI	assembly	PRJNA385892	SAMN07156237	GCA_002285755.1	na	urosepsis	invasive UPEC	invasive UPEC	5074754	2	5221926	95	CC95	B2	B2	BAPS_cluster_3	yes	H7	O2	OGp7	O2:H7	fimH41	CC95-L	1	0	0	none	1910	blood	na	na	Brisbane, Australia
CFT073	na	ref_uro	NCBI	assembly	PRJNA313	SAMN02604094	GCA_000007445.1	na	urosepsis	invasive UPEC	invasive UPEC	5231428	1	5231428	73	CC73	B2	B2	BAPS_cluster_42	no	H1	O6	O6	O6:H1	fimH10	na	1	0	1	shiF/iuc/iutA1	na	na	na	na	Maryland, USA
JJ1886	na	ref_uro	NCBI	assembly	PRJNA218163	SAMN02603887	GCA_000493755.1	na	urosepsis	invasive UPEC	invasive UPEC	5129938	6	5308284	131	CC131	B2	B2	BAPS_cluster_22	no	H4	O25	O25	O25:H4	fimH30	na	0	0	1	shiF/iuc/iutA2	na	na	female	na	USA
RT_ABU_234	234	RT_ABU	NCBI	read data	PRJNA592372	SAMN13423038	SRR10568425	na	ABU	ABU	non-invasive UPEC	132422	81	4792868	361	CC361	A	A	BAPS_cluster_90	no	H30	O9	O9	O9:H30	fimH54	na	0	0	0	none	2012 - 2015	urine	female	44	Brussels, Belgium
RT_ABU_207	207	RT_ABU	NCBI	read data	PRJNA592372	SAMN13423037	SRR10568426	na	ABU	ABU	non-invasive UPEC	200623	54	4852086	162	CC469	B1	B1	BAPS_cluster_62	no	H16	O9/O160	O9/O160	O9/O160:H16	fimH32	na	0	0	1	shiFp/iuc/iutA1	2012 - 2015	urine	male	56	Brussels, Belgium
RT_ABU_2	2	RT_ABU	NCBI	read data	PRJNA592372	SAMN13423035	SRR10568429	na	ABU	ABU	non-invasive UPEC	186316	100	4886631	155	CC155	B1	B1	BAPS_cluster_59	no	H21	none	none	H21	na	na	0	0	0	none	2012 - 2015	urine	female	64	Brussels, Belgium
RT_ABU_140	140	RT_ABU	NCBI	read data	PRJNA592372	SAMN13423033	SRR10568431	na	ABU	ABU	non-invasive UPEC	140029	96	4933702	453	CC86	B1	B1	BAPS_cluster_63	no	H16	O23	O23	O23:H16	fimH31	na	0	0	1	shiFp/iuc/iutA1	2012 - 2015	urine	female	54	Brussels, Belgium
RT_ABU_261	261	RT_ABU	NCBI	read data	PRJNA592372	SAMN13423040	SRR10568423	na	ABU	ABU	non-invasive UPEC	336299	51	4940228	131	CC131	B2	B2	BAPS_cluster_22	no	H4	O25	O25	O25:H4	fimH30	na	0	0	1	shiF/iuc/iutA2	2012 - 2015	urine	female	66	Brussels, Belgium
RT_ABU_445	445	RT_ABU	NCBI	read data	PRJNA592372	SAMN13423044	SRR10568419	na	ABU	ABU	non-invasive UPEC	402105	81	5068263	73	CC73	B2	B2	BAPS_cluster_32	no	H1	O18	Gp12	O18:H1	fimH10	na	0	0	1	shiF/iuc/iutA2	2012 - 2015	urine	female	52	Brussels, Belgium
RT_ABU_295	295	RT_ABU	NCBI	read data	PRJNA592372	SAMN13423041	SRR10568422	na	ABU	ABU	non-invasive UPEC	370813	33	5092501	357	CC357	B2	B2	BAPS_cluster_23	no	H4	O129-O13	Gp10	O129-O13:H4	fimH21	na	0	0	0	none	2012 - 2015	urine	female	53	Brussels, Belgium
RT_ABU_11	11	RT_ABU	NCBI	read data	PRJNA592372	SAMN13423029	SRR10568435	na	ABU	ABU	non-invasive UPEC	261661	73	5096930	14	CC14	B2	B2	BAPS_cluster_74	yes	H5	none	none	H5	fimH27	na	0	0	1	shiF/iuc/iutA2	2012 - 2015	urine	male	70	Brussels, Belgium
RT_ABU_477	477	RT_ABU	NCBI	read data	PRJNA592372	SAMN13423045	SRR10568418	na	ABU	ABU	non-invasive UPEC	178381	70	5101991	1193	CC14	B2	B2	BAPS_cluster_73	no	H5	none	none	H5	fimH64	na	0	0	1	shiF/iuc/iutA2	2012 - 2015	urine	female	57	Brussels, Belgium
RT_ABU_155	155	RT_ABU	NCBI	read data	PRJNA592372	SAMN13423034	SRR10568430	na	ABU	ABU	non-invasive UPEC	184926	80	5122674	131	CC131	B2	B2	BAPS_cluster_22	no	H4	O25	O25	O25:H4	fimH30	na	0	0	0	none	2012 - 2015	urine	female	43	Brussels, Belgium
RT_ABU_137	137	RT_ABU	NCBI	read data	PRJNA592372	SAMN13423032	SRR10568432	na	ABU	ABU	non-invasive UPEC	135674	121	5122948	1136	CC1136	B1	B1	BAPS_cluster_63	no	H19	O59	O59	O59:H19	fimH31	na	0	0	1	shiFp/iuc/iutA1; not resolved	2012 - 2015	urine	male	36	Brussels, Belgium
RT_ABU_128	128	RT_ABU	NCBI	read data	PRJNA592372	SAMN13423030	SRR10568434	na	ABU	ABU	non-invasive UPEC	103187	143	5146951	10	CC10	A	A	BAPS_cluster_83	no	H4	O16	O16	O16:H4	fimH27	na	0	0	0	none	2012 - 2015	urine	female	29	Brussels, Belgium
RT_ABU_109	109	RT_ABU	NCBI	read data	PRJNA592372	SAMN13423028	SRR10568436	na	ABU	ABU	non-invasive UPEC	384140	48	5150116	998	CC998	B2	B2	BAPS_cluster_17	no	H6	O2	Gp7	O2:H6	fimH14	na	0	0	0	none	2012 - 2015	urine	female	38	Brussels, Belgium
RT_ABU_3	3	RT_ABU	NCBI	read data	PRJNA592372	SAMN13423042	SRR10568421	na	ABU	ABU	non-invasive UPEC	184177	93	5207653	443	CC205	B1	B1	BAPS_cluster_62	no	H21	O64	O64	O64:H21	fimH24	na	0	0	1	shiFp/iuc/iutA1	2012 - 2015	urine	female	63	Brussels, Belgium
RT_ABU_202	202	RT_ABU	NCBI	read data	PRJNA592372	SAMN13423036	SRR10568428	na	ABU	ABU	non-invasive UPEC	168478	155	5222591	88	CC23	C	C	BAPS_cluster_14	no	H19	none	none	H19	fimH25	na	0	1	1	shiFp/iuc/iutA1	2012 - 2015	urine	male	74	Brussels, Belgium
RT_ABU_442	442	RT_ABU	NCBI	read data	PRJNA592372	SAMN13423043	SRR10568420	na	ABU	ABU	non-invasive UPEC	193121	107	5264466	73	CC73	B2	B2	BAPS_cluster_44	no	H1	O22	O22	O22:H1	fimH103	na	0	0	0	none	2012 - 2015	urine	female	43	Brussels, Belgium
RT_ABU_54	54	RT_ABU	NCBI	read data	PRJNA592372	SAMN13423046	SRR10568417	na	ABU	ABU	non-invasive UPEC	81937	148	5345321	950	CC950	E	E	BAPS_cluster_95	no	H11	O63	O63	O63:H11	fimH31	na	0	1	1	shiFp/iuc/iutA1	2012 - 2015	urine	female	58	Brussels, Belgium
RT_ABU_132	132	RT_ABU	NCBI	read data	PRJNA592372	SAMN13423031	SRR10568433	na	ABU	ABU	non-invasive UPEC	187278	118	5402465	117	CC117	G	G	BAPS_cluster_104	no	H4	O33	O33	O33:H4	fimH97	na	0	0	1	shiFp/iuc/iutA1	2012 - 2015	urine	female	46	Brussels, Belgium
RT_ABU_253	253	RT_ABU	NCBI	read data	PRJNA592372	SAMN13423039	SRR10568424	na	ABU	ABU	non-invasive UPEC	209747	138	5483826	131	CC131	B2	B2	BAPS_cluster_22	no	H4	O25	O25	O25:H4	fimH30	na	0	0	1	shiF/iuc/iutA2	2012 - 2015	urine	female	67	Brussels, Belgium
10-bcus	10 bacteraemia isolate urinary source/Dale_Ec_Col 75	UHS_urb	National Genomics Data Center NGDC	read data	PRJCA001033	SAMC048175	CRR040072	na	urinary-source bacteremia	invasive UPEC	invasive UPEC	95136	146	5025624	10*	CC10	A	A	BAPS_cluster_83	no	H4	O12	O12	O12:H4	fimH27	na	0	0	1	shiF/iuc/iutA2	2015 - 2016	blood	na	na	Southampton, UK
11-bcus	11 bacteraemia isolate urinary source/Dale_Ec_Col 76	UHS_urb	National Genomics Data Center NGDC	read data	PRJCA001033	SAMC048176	CRR036812	na	urinary-source bacteremia	invasive UPEC	invasive UPEC	155645	89	5056818	69	CC69	D	D	BAPS_cluster_97	yes	H4	O117	Gp8	O117:H4	fimH27	CC69-L	1	0	1	shiF/iuc/iutA1	2015 - 2016	blood	na	na	Southampton, UK
12-bcus	12 bacteraemia isolate urinary source/Dale_Ec_Col 77	UHS_urb	National Genomics Data Center NGDC	read data	PRJCA001033	SAMC048177	CRR036813	na	urinary-source bacteremia	invasive UPEC	invasive UPEC	236725	63	5060244	131	CC131	B2	B2	BAPS_cluster_22	no	H4	O25	O25	O25:H4	fimH22	na	0	0	1	shiFp/iuc/iutA1	2015 - 2016	blood	na	na	Southampton, UK
13-bcus	13 bacteraemia isolate urinary source/Dale_Ec_Col 78	UHS_urb	National Genomics Data Center NGDC	read data	PRJCA001033	SAMC048178	CRR036814	na	urinary-source bacteremia	invasive UPEC	invasive UPEC	180201	131	5216140	12	CC12	B2	B2	BAPS_cluster_52	yes	H1	O4	O4	O4:H1	fimH106	CC12-L	1	0	1	shiF/iuc/iutA1	2015 - 2016	blood	na	na	Southampton, UK
14-bcus	14 bacteraemia isolate urinary source/Dale_Ec_Col 79	UHS_urb	National Genomics Data Center NGDC	read data	PRJCA001033	SAMC048179	CRR036815	na	urinary-source bacteremia	invasive UPEC	invasive UPEC	191727	87	5185381	131	CC131	B2	B2	BAPS_cluster_22	no	H4	O25	O25	O25:H4	fimH30	CC131-L	1	0	1	not identified; incomplete (deletion)	2015 - 2016	blood	na	na	Southampton, UK
15-bcus	15 bacteraemia isolate urinary source/Dale_Ec_Col 80	UHS_urb	National Genomics Data Center NGDC	read data	PRJCA001033	SAMC048180	CRR036816	na	urinary-source bacteremia	invasive UPEC	invasive UPEC	203292	111	5150048	73	CC73	B2	B2	BAPS_cluster_30	yes	H1	O6	O6	O6:H1	fimH10	CC73-L4	1	0	0	none	2015 - 2016	blood	na	na	Southampton, UK
16-bcus	16 bacteraemia isolate urinary source/Dale_Ec_Col 81	UHS_urb	National Genomics Data Center NGDC	read data	PRJCA001033	SAMC048181	CRR036817	na	urinary-source bacteremia	invasive UPEC	invasive UPEC	174163	112	5181752	73	CC73	B2	B2	BAPS_cluster_30	yes	H1	O6	O6	O6:H1	fimH10	CC73-L4	1	0	1	shiF/iuc/iutA2	2015 - 2016	blood	na	na	Southampton, UK
17-bcus	17 bacteraemia isolate urinary source/Dale_Ec_Col 82	UHS_urb	National Genomics Data Center NGDC	read data	PRJCA001033	SAMC048182	CRR036818	na	urinary-source bacteremia	invasive UPEC	invasive UPEC	155680	97	5154873	69	CC69	D	D	BAPS_cluster_97	yes	H4	O117	Gp8	O117:H4	fimH27	CC69-L	1	0	1	shiF/iuc/iutA1; shiFp/iuc/iutA1	2015 - 2016	blood	na	na	Southampton, UK
18-bcus	18 bacteraemia isolate urinary source/Dale_Ec_Col 83	UHS_urb	National Genomics Data Center NGDC	read data	PRJCA001033	SAMC048183	CRR036819	na	urinary-source bacteremia	invasive UPEC	invasive UPEC	120658	170	5321088	405	CC405	D	D	BAPS_cluster_116	no	H4	O2	Gp7	O2:H4	fimH56	CC405-L	1	0	1	shiF/iuc/iutA2	2015 - 2016	blood	na	na	Southampton, UK
19-bcus	19 bacteraemia isolate urinary source/Dale_Ec_Col 84	UHS_urb	National Genomics Data Center NGDC	read data	PRJCA001033	SAMC048184	CRR036820	na	urinary-source bacteremia	invasive UPEC	invasive UPEC	197484	57	5048995	127	CC127	B2	B2	BAPS_cluster_12	no	H31	O6	O6	O6:H31	fimH180	na	0	0	0	none	2015 - 2016	blood	na	na	Southampton, UK
1-bcus	1 bacteraemia isolate urinary source/Dale_Ec_Col 65	UHS_urb	National Genomics Data Center NGDC	read data	PRJCA001033	SAMC048165	CRR036801	na	urinary-source bacteremia	invasive UPEC	invasive UPEC	239033	85	5121546	73	CC73	B2	B2	BAPS_cluster_34	no	H1	O6	O6	O6:H1	fimH10	CC73-L2	1	0	1	shiF/iuc/iutA2	2015 - 2016	blood	na	na	Southampton, UK
21-bcus	21 bacteraemia isolate urinary source/Dale_Ec_Col 86	UHS_urb	National Genomics Data Center NGDC	read data	PRJCA001033	SAMC048186	CRR036822	na	urinary-source bacteremia	invasive UPEC	invasive UPEC	191448	120	5184933	144	CC144	B2	B2	BAPS_cluster_1	yes	H6	O16	O16	O16:H6	fimH27	CC144-L	1	0	1	shiF/iuc/iutA1	2015 - 2016	blood	na	na	Southampton, UK
22-bcus	22 bacteraemia isolate urinary source/Dale_Ec_Col 87	UHS_urb	National Genomics Data Center NGDC	read data	PRJCA001033	SAMC048187	CRR036823	na	urinary-source bacteremia	invasive UPEC	invasive UPEC	167728	97	5383463	131	CC131	B2	B2	BAPS_cluster_22	no	H4	O25	O25	O25:H4	fimH30	CC131-L	1	0	1	shiF/iuc/iutA2	2015 - 2016	blood	na	na	Southampton, UK
23-bcus	23 bacteraemia isolate urinary source/Dale_Ec_Col 88	UHS_urb	National Genomics Data Center NGDC	read data	PRJCA001033	SAMC048188	CRR036824	na	urinary-source bacteremia	invasive UPEC	invasive UPEC	186383	85	5359902	131	CC131	B2	B2	BAPS_cluster_22	no	H4	O25	O25	O25:H4	fimH30	CC131-L	1	0	1	shiF/iuc/iutA2	2015 - 2016	blood	na	na	Southampton, UK
2-bcus	2 bacteraemia isolate urinary source/Dale_Ec_Col 66	UHS_urb	National Genomics Data Center NGDC	read data	PRJCA001033	SAMC048166	CRR036802	na	urinary-source bacteremia	invasive UPEC	invasive UPEC	263159	63	4951708	127	CC127	B2	B2	BAPS_cluster_12	no	H31	O6	O6	O6:H31	fimH2	na	0	0	0	none	2015 - 2016	blood	na	na	Southampton, UK
3-bcus	3 bacteraemia isolate urinary source/Dale_Ec_Col 67	UHS_urb	National Genomics Data Center NGDC	read data	PRJCA001033	SAMC048167	CRR036803	na	urinary-source bacteremia	invasive UPEC	invasive UPEC	180300	106	5239032	131	CC131	B2	B2	BAPS_cluster_22	no	H4	O25	O25	O25:H4	fimH30	CC131-L	1	0	1	shiFp/iuc/iutA1; not resolved	2015 - 2016	blood	na	na	Southampton, UK
4-bcus	4 bacteraemia isolate urinary source/Dale_Ec_Col 68	UHS_urb	National Genomics Data Center NGDC	read data	PRJCA001033	SAMC048168	CRR036804	na	urinary-source bacteremia	invasive UPEC	invasive UPEC	185373	143	5370181	131	CC131	B2	B2	BAPS_cluster_22	no	H4	O25	O25	O25:H4	fimH30	CC131-L	1	0	1	shiF/iuc/iutA2; not resolved	2015 - 2016	blood	na	na	Southampton, UK
5-bcus	5 bacteraemia isolate urinary source/Dale_Ec_Col 69	UHS_urb	National Genomics Data Center NGDC	read data	PRJCA001033	SAMC048169	CRR036805	na	urinary-source bacteremia	invasive UPEC	invasive UPEC	343413	61	4971199	12	CC12	B2	B2	BAPS_cluster_54	no	H5	O4	O4	O4:H5	fimH144	na	0	0	0	none	2015 - 2016	blood	na	na	Southampton, UK
6-bcus	6 bacteraemia isolate urinary source/Dale_Ec_Col 70	UHS_urb	National Genomics Data Center NGDC	read data	PRJCA001033	SAMC048170	CRR036806	na	urinary-source bacteremia	invasive UPEC	invasive UPEC	173906	79	5156730	95	CC95	B2	B2	BAPS_cluster_2	no	H7	O2	Gp7	O2:H7	fimH27	CC95-L	1	0	1	shiFp/iuc/iutA1	2015 - 2016	blood	na	na	Southampton, UK
7-bcus	7 bacteraemia isolate urinary source/Dale_Ec_Col 71	UHS_urb	National Genomics Data Center NGDC	read data	PRJCA001033	SAMC048171	CRR036807	na	urinary-source bacteremia	invasive UPEC	invasive UPEC	139561	98	5014345	69	CC69	D	D	BAPS_cluster_97	yes	H4	O117	Gp8	O117:H4	fimH27	CC69-L	1	0	1	shiF/iuc/iutA1	2015 - 2016	blood	na	na	Southampton, UK
8-bcus	8 bacteraemia isolate urinary source/Dale_Ec_Col 73	UHS_urb	National Genomics Data Center NGDC	read data	PRJCA001033	SAMC048173	CRR036809	na	urinary-source bacteremia	invasive UPEC	invasive UPEC	252803	87	5104571	12	CC12	B2	B2	BAPS_cluster_52	yes	H1	O4	O4	O4:H1	fimH41	CC12-L	1	0	1	shiF/iuc/iutA1	2015 - 2016	blood	na	na	Southampton, UK
9-bcus	9 bacteraemia isolate urinary source/Dale_Ec_Col 74	UHS_urb	National Genomics Data Center NGDC	read data	PRJCA001033	SAMC048174	CRR036810	na	urinary-source bacteremia	invasive UPEC	invasive UPEC	172032	279	5154850	69	CC69	D	D	BAPS_cluster_97	yes	H4	O117	Gp8	O117:H4	fimH27	CC69-L	1	0	1	shiF/iuc/iutA1	2015 - 2016	blood	na	na	Southampton, UK
UMEA_3889	UMEA 3889-1	UMEA_cys	NCBI	read data	PRJNA186376	SAMN01885985	SRS402392	na	cystitis	cystitis	non-invasive UPEC	4550027	7	4680122	10	CC10	A	A	BAPS_cluster_83	no	H4	O42-	Gp2	O42-:H4	fimH54	na	0	0	0	none	1996	urine	female	29	Sweden (Multicenter)
UMEA_3317	UMEA 3317-1	UMEA_cys	NCBI	read data	PRJNA186342	SAMN01885951	SRS402349	na	cystitis	cystitis	non-invasive UPEC	4707103	10	4719126	5332	CC5332	A	A	BAPS_cluster_83	no	H40	O70	O70	O70:H40	fimH24	na	0	0	0	none	1995	urine	female	68	Sweden (Multicenter)
UMEA_3152	UMEA 3152-1	UMEA_cys	NCBI	read data	PRJNA186297	SAMN01885907	SRS402294	na	cystitis	cystitis	non-invasive UPEC	4715261	8	4724809	722	CC722	B2	B2	BAPS_cluster_79	no	H34	O145	O145	O145:H34	fimH339	na	0	0	0	none	1996	urine	female	24	Sweden (Multicenter)
UMEA_3151	UMEA 3151-1	UMEA_cys	NCBI	read data	PRJNA186296	SAMN01885906	SRS402292	na	cystitis	cystitis	non-invasive UPEC	4573450	20	4741852	746	CC746	A	A	BAPS_cluster_84	no	H19	O143	O143	O143:H19	fimH54	na	0	0	0	none	1997	urine	female	19	Sweden (Multicenter)
UMEA_3682	UMEA 3682-1	UMEA_cys	NCBI	read data	PRJNA186364	SAMN01885973	SRS402376	na	cystitis	cystitis	non-invasive UPEC	4748722	6	4755569	1122	CC1122	A	A	BAPS_cluster_92	no	H10	O8	O8	O8:H10	fimH54	na	0	0	0	none	1996	urine	female	60	Sweden (Multicenter)
UMEA_3336	UMEA 3336-1	UMEA_cys	NCBI	read data	PRJNA186346	SAMN01885955	SRS402354	na	cystitis	cystitis	non-invasive UPEC	4620237	19	4772736	1128	CC469	B1	B1	BAPS_cluster_62	no	H19	O8/O124var1	O8/O124var1	O8/O124var1:H19	fimH32	na	0	0	0	none	1996	urine	female	65	Sweden (Multicenter)
UMEA_3117	UMEA 3117-1	UMEA_cys	NCBI	read data	PRJNA186287	SAMN01885897	SRS402280	na	cystitis	cystitis	non-invasive UPEC	4635497	5	4790009	420	CC420	B2	B2	BAPS_cluster_18	no	H31	O134	Gp6	O134:H31	fimH5	na	0	0	0	none	1995	urine	female	48	Sweden (Multicenter)
UMEA_3176	UMEA 3176-1	UMEA_cys	NCBI	read data	PRJNA186308	SAMN01885918	SRS402310	na	cystitis	cystitis	non-invasive UPEC	3730470	6	4810613	336	CC278	B1	B1	BAPS_cluster_62	no	H16	Onovel27	Onovel27	Onovel27:H16	fimH31	na	0	0	0	none	1995	urine	female	54	Sweden (Multicenter)
UMEA_3314	UMEA 3314-1	UMEA_cys	NCBI	read data	PRJNA186341	SAMN01885950	SRS402348	na	cystitis	cystitis	non-invasive UPEC	4737354	14	4822171	540	CC540	A	A	BAPS_cluster_89	no	H30	O9	O9	O9:H30	fimH54	na	0	0	0	none	1995	urine	female	19	Sweden (Multicenter)
UMEA_3155	UMEA 3155-1	UMEA_cys	NCBI	read data	PRJNA186298	SAMN01885908	SRS402296	na	cystitis	cystitis	non-invasive UPEC	4733608	11	4833905	1851	CC1851	B2	B2	BAPS_cluster_24	no	H4	O19	O19	O19:H4	fimH20	na	0	0	0	none	1997	urine	female	22	Sweden (Multicenter)
UMEA_3124	UMEA 3124-1	UMEA_cys	NCBI	read data	PRJNA186290	SAMN01885900	SRS402284	na	cystitis	cystitis	non-invasive UPEC	4754514	24	4838380	1011	CC1011	E	E	BAPS_cluster_95	no	H45	O15	O15	O15:H45	fimH31	na	0	0	0	none	1995	urine	female	38	Sweden (Multicenter)
UMEA_3489	UMEA 3489-1	UMEA_cys	NCBI	read data	PRJNA186353	SAMN01885962	SRS402367	na	cystitis	cystitis	non-invasive UPEC	4731924	4	4877434	2622	CC2622	B2	B2	BAPS_cluster_72	no	H6	O83	O83	O83:H6	fimH75	na	0	0	0	none	1996	urine	female	65	Sweden (Multicenter)
UMEA_3199	UMEA 3199-1	UMEA_cys	NCBI	read data	PRJNA186314	SAMN01885924	SRS402315	na	cystitis	cystitis	non-invasive UPEC	4008537	100	4886463	10	CC10	A	A	BAPS_cluster_82	no	H4	O10/Onovel3	O10/Onovel3	O10/Onovel3:H4	fimH54	na	0	0	0	none	1995	urine	female	44	Sweden (Multicenter)
UMEA_3671	UMEA 3671-1	UMEA_cys	NCBI	read data	PRJNA186363	SAMN01885972	SRS402374	na	cystitis	cystitis	non-invasive UPEC	2551350	20	4909979	543	CC543	E	E	BAPS_cluster_95	no	H9	O169	Gp16	O169:H9	fimH369	na	0	0	0	none	1996	urine	female	48	Sweden (Multicenter)
UMEA_4076	UMEA 4076-1	UMEA_cys	NCBI	read data	PRJNA186381	SAMN01885990	SRS402397	na	cystitis	cystitis	non-invasive UPEC	3843912	8	4930393	706	CC706	B2	B2	BAPS_cluster_66	no	H1	O85	O85	O85:H1	fimH229	na	0	0	0	none	1997	urine	female	65	Sweden (Multicenter)
UMEA_3150	UMEA 3150-1	UMEA_cys	NCBI	read data	PRJNA186295	SAMN01885905	SRS402293	na	cystitis	cystitis	non-invasive UPEC	4748811	30	4934470	10	CC10	A	A	BAPS_cluster_83	no	H30	O100	O100	O100:H30	fimH24	na	0	0	0	none	1995	urine	female	19	Sweden (Multicenter)
UMEA_3052	UMEA 3052-1	UMEA_cys	NCBI	read data	PRJNA186279	SAMN01885889	SRS402272	na	cystitis	cystitis	non-invasive UPEC	1033146	35	4945669	1823	CC1823	A	A	BAPS_cluster_91	no	H12	O40	O40	O40:H12	fimH39	na	0	0	0	none	1995	urine	female	45	Sweden (Multicenter)
UMEA_3329	UMEA 3329-1	UMEA_cys	NCBI	read data	PRJNA186345	SAMN01885954	SRS402353	na	cystitis	cystitis	non-invasive UPEC	4849531	8	4948951	5514	CC5514	A	A	BAPS_cluster_83	no	H32	O160	O160	O160:H32	fimH27	na	0	0	0	none	1996	urine	female	59	Sweden (Multicenter)
UMEA_3216	UMEA 3216-1	UMEA_cys	NCBI	read data	PRJNA186322	SAMN01885932	SRS402327	na	cystitis	cystitis	non-invasive UPEC	828433	22	4962145	73	CC73	B2	B2	BAPS_cluster_39	no	H1	O6	O6	O6:H1	fimH30	na	0	0	1	shiF/iuc/iutA2	1995	urine	female	70	Sweden (Multicenter)
UMEA_3702	UMEA 3702-1	UMEA_cys	NCBI	read data	PRJNA186368	SAMN01885977	SRS402382	na	cystitis	cystitis	non-invasive UPEC	4624104	34	4981333	95	CC95	B2	B2	BAPS_cluster_5	no	H7	O1	O1	O1:H7	fimH30	na	0	0	1	shiFp/iuc/iutA1	1996	urine	female	74	Sweden (Multicenter)
UMEA_3290	UMEA 3290-1	UMEA_cys	NCBI	read data	PRJNA186337	SAMN01885946	SRS402343	na	cystitis	cystitis	non-invasive UPEC	4961187	16	4989645	127	CC127	B2	B2	BAPS_cluster_12	no	H31	O6	O6	O6:H31	fimH136	na	0	0	0	none	1995	urine	female	60	Sweden (Multicenter)
UMEA_3217	UMEA 3217-1	UMEA_cys	NCBI	read data	PRJNA186323	SAMN01885933	SRS402328	na	cystitis	cystitis	non-invasive UPEC	4976120	14	4994495	127	CC127	B2	B2	BAPS_cluster_12	no	H31	O6	O6	O6:H31	fimH2	na	0	0	0	none	1995	urine	female	67	Sweden (Multicenter)
UMEA_3244	UMEA 3244-1	UMEA_cys	NCBI	read data	PRJNA186330	SAMN01885940	SRS402337	na	cystitis	cystitis	non-invasive UPEC	1299214	19	5011769	12	CC12	B2	B2	BAPS_cluster_54	no	H5	O4	O4	O4:H5	fimH223	na	0	0	0	none	1995	urine	female	65	Sweden (Multicenter)
UMEA_3144	UMEA 3144-1	UMEA_cys	NCBI	read data	PRJNA186293	SAMN01885903	SRS402288	na	cystitis	cystitis	non-invasive UPEC	3890696	26	5012918	393	CC31	D	D	BAPS_cluster_112	no	H1	O15	O15	O15:H1	fimH54	CC31-L	1	0	1	shiF/iuc/iutA1	1995	urine	female	27	Sweden (Multicenter)
UMEA_3148	UMEA 3148-1	UMEA_cys	NCBI	read data	PRJNA186294	SAMN01885904	SRS402289	na	cystitis	cystitis	non-invasive UPEC	4736377	44	5013063	10	CC10	A	A	BAPS_cluster_82	no	H4	O10/Onovel3	O10/Onovel3	O10/Onovel3:H4	fimH54	na	0	0	0	none	1995	urine	female	43	Sweden (Multicenter)
UMEA_3893	UMEA 3893-1	UMEA_cys	NCBI	read data	PRJNA186377	SAMN01885986	SRS402393	na	cystitis	cystitis	non-invasive UPEC	3610455	33	5014593	95	CC95	B2	B2	BAPS_cluster_6	no	H7	O45	O45	O45:H7	fimH54	CC95-L	1	0	0	none	1996	urine	female	50	Sweden (Multicenter)
UMEA_3014	UMEA 3014-1	UMEA_cys	NCBI	read data	PRJNA186275	SAMN01885885	SRS402268	na	cystitis	cystitis	non-invasive UPEC	4998282	19	5017940	73	CC73	B2	B2	BAPS_cluster_45	no	H1	O2	Gp7	O2:H1	fimH9	na	0	0	0	none	1995	urine	female	63	Sweden (Multicenter)
UMEA_3805	UMEA 3805-1	UMEA_cys	NCBI	read data	PRJNA186373	SAMN01885982	SRS402388	na	cystitis	cystitis	non-invasive UPEC	782214	33	5020663	4198	CC4198	B1	B1	BAPS_cluster_62	no	H38	O75	O75	O75:H38	fimH325	na	0	0	0	none	1997	urine	female	42	Sweden (Multicenter)
UMEA_3656	UMEA 3656-1	UMEA_cys	NCBI	read data	PRJNA186361	SAMN01885970	SRS402373	na	cystitis	cystitis	non-invasive UPEC	4796892	32	5026352	1441	CC1441	B2	B2	BAPS_cluster_49	no	H27	O83	O83	O83:H27	fimH9	na	0	0	0	none	1996	urine	female	64	Sweden (Multicenter)
UMEA_3703	UMEA 3703-1	UMEA_cys	NCBI	read data	PRJNA186369	SAMN01885978	SRS402383	na	cystitis	cystitis	non-invasive UPEC	2676776	21	5027019	640	CC640	B2	B2	BAPS_cluster_24	no	H4	O129-O13	Gp10	O129-O13:H4	fimH5	na	0	0	0	none	1996	urine	female	60	Sweden (Multicenter)
UMEA_3022	UMEA 3022-1	UMEA_cys	NCBI	read data	PRJNA186276	SAMN01885886	SRS402269	na	cystitis	cystitis	non-invasive UPEC	5015156	18	5032657	127	CC127	B2	B2	BAPS_cluster_12	no	H31	O6	O6	O6:H31	fimH2	na	0	0	0	none	1995	urine	female	17	Sweden (Multicenter)
UMEA_3341	UMEA 3341-1	UMEA_cys	NCBI	read data	PRJNA186348	SAMN01885957	SRS402357	na	cystitis	cystitis	non-invasive UPEC	4945948	10	5037383	127	CC127	B2	B2	BAPS_cluster_12	no	H31	O6	O6	O6:H31	fimH226	na	0	0	0	none	1996	urine	female	41	Sweden (Multicenter)
UMEA_3087	UMEA 3087-1	UMEA_cys	NCBI	read data	PRJNA186282	SAMN01885892	SRS402275	na	cystitis	cystitis	non-invasive UPEC	996289	58	5039178	1663	CC73	B2	B2	BAPS_cluster_35	no	H1	O6	O6	O6:H1	fimH296	na	0	0	0	none	1995	urine	female	52	Sweden (Multicenter)
UMEA_3318	UMEA 3318-1	UMEA_cys	NCBI	read data	PRJNA186343	SAMN01885952	SRS402351	na	cystitis	cystitis	non-invasive UPEC	4585612	31	5042129	10	CC10	A	A	BAPS_cluster_82	no	H31	O73	Gp9	O73:H31	fimH23	na	0	0	0	none	1995	urine	female	72	Sweden (Multicenter)
UMEA_3163	UMEA 3163-1	UMEA_cys	NCBI	read data	PRJNA186303	SAMN01885913	SRS402302	na	cystitis	cystitis	non-invasive UPEC	3319129	30	5045408	38	CC38	D	D	BAPS_cluster_118	no	H15	O1	O1	O1:H15	fimH65	na	0	0	0	none	1997	urine	female	20	Sweden (Multicenter)
UMEA_3662	UMEA 3662-1	UMEA_cys	NCBI	read data	PRJNA186362	SAMN01885971	SRS402375	na	cystitis	cystitis	non-invasive UPEC	4768761	36	5046210	95	CC95	B2	B2	BAPS_cluster_5	no	H7	O1	O1	O1:H7	fimH30	CC95-L	1	0	1	shiFp/iuc/iutA1	1996	urine	female	69	Sweden (Multicenter)
UMEA_3185	UMEA 3185-1	UMEA_cys	NCBI	read data	PRJNA186311	SAMN01885921	SRS402312	na	cystitis	cystitis	non-invasive UPEC	3163623	18	5053624	12	CC12	B2	B2	BAPS_cluster_54	no	H5	O4	O4	O4:H5	fimH5	na	0	0	0	none	1995	urine	female	23	Sweden (Multicenter)
UMEA_3180	UMEA 3180-1	UMEA_cys	NCBI	read data	PRJNA186310	SAMN01885920	SRS402311	na	cystitis	cystitis	non-invasive UPEC	3559066	47	5055464	10	CC10	A	A	BAPS_cluster_83	no	H2	O3	O3	O3:H2	fimH54	na	1	0	1	shiF/iuc/iutA1	1995	urine	female	57	Sweden (Multicenter)
UMEA_3687	UMEA 3687-1	UMEA_cys	NCBI	read data	PRJNA186365	SAMN01885974	SRS402378	na	cystitis	cystitis	non-invasive UPEC	4204874	21	5061498	73	CC73	B2	B2	BAPS_cluster_35	no	H1	O6	O6	O6:H1	fimH70	na	0	0	0	none	1996	urine	female	30	Sweden (Multicenter)
UMEA_3097	UMEA 3097-1	UMEA_cys	NCBI	read data	PRJNA186284	SAMN01885894	SRS402277	na	cystitis	cystitis	non-invasive UPEC	4949396	8	5062564	127	CC127	B2	B2	BAPS_cluster_12	no	H31	O6	O6	O6:H31	fimH2	na	0	0	0	none	1995	urine	female	43	Sweden (Multicenter)
UMEA_3161	UMEA 3161-1	UMEA_cys	NCBI	read data	PRJNA186301	SAMN01885911	SRS402303	na	cystitis	cystitis	non-invasive UPEC	1118946	32	5064687	968	CC73	B2	B2	BAPS_cluster_45	no	H1	O2	Gp7	O2:H1	fimH13	na	0	0	1	shiF/iuc/iutA1	1997	urine	female	22	Sweden (Multicenter)
UMEA_3108	UMEA 3108-1	UMEA_cys	NCBI	read data	PRJNA186285	SAMN01885895	SRS402278	na	cystitis	cystitis	non-invasive UPEC	1817550	35	5066107	5317	CC5317	B2	B2	BAPS_cluster_26	no	H5	O133	O133	O133:H5	fimH110	na	0	0	0	none	1996	urine	female	66	Sweden (Multicenter)
UMEA_4207	UMEA 4207-1	UMEA_cys	NCBI	read data	PRJNA186382	SAMN01885991	SRS402398	na	cystitis	cystitis	non-invasive UPEC	3894795	32	5066131	73	CC73	B2	B2	BAPS_cluster_35	no	H1	O6	O6	O6:H1	fimH70	na	0	0	0	none	1997	urine	female	24	Sweden (Multicenter)
UMEA_3113	UMEA 3113-1	UMEA_cys	NCBI	read data	PRJNA186286	SAMN01885896	SRS402279	na	cystitis	cystitis	non-invasive UPEC	2993371	30	5073495	127	CC127	B2	B2	BAPS_cluster_12	no	H31	O6	O6	O6:H31	fimH2	na	0	0	0	none	1996	urine	female	40	Sweden (Multicenter)
UMEA_3220	UMEA 3220-1	UMEA_cys	NCBI	read data	PRJNA186324	SAMN01885934	SRS402333	na	cystitis	cystitis	non-invasive UPEC	856849	41	5079279	73	CC73	B2	B2	BAPS_cluster_32	no	H1	O18	Gp12	O18:H1	fimH10	na	0	0	1	shiF/iuc/iutA2	1995	urine	female	67	Sweden (Multicenter)
UMEA_3240	UMEA 3240-1	UMEA_cys	NCBI	read data	PRJNA186329	SAMN01885939	SRS402335	na	cystitis	cystitis	non-invasive UPEC	1148068	33	5085835	540	CC540	A	A	BAPS_cluster_89	no	H33	O176	O176	O176:H33	fimH34	na	0	0	0	none	1996	urine	female	68	Sweden (Multicenter)
UMEA_3173	UMEA 3173-1	UMEA_cys	NCBI	read data	PRJNA186305	SAMN01885915	SRS402304	na	cystitis	cystitis	non-invasive UPEC	2034920	30	5089991	73	CC73	B2	B2	BAPS_cluster_29	no	H1	O25	O25	O25:H1	fimH12	na	0	0	1	shiF/iuc/iutA2	1995	urine	female	70	Sweden (Multicenter)
UMEA_3694	UMEA 3694-1	UMEA_cys	NCBI	read data	PRJNA186367	SAMN01885976	SRS402381	na	cystitis	cystitis	non-invasive UPEC	4175384	23	5091078	73	CC73	B2	B2	BAPS_cluster_35	no	H1	O6	O6	O6:H1	fimH70	na	0	0	0	none	1997	urine	female	37	Sweden (Multicenter)
UMEA_3178	UMEA 3178-1	UMEA_cys	NCBI	read data	PRJNA186309	SAMN01885919	SRS402309	na	cystitis	cystitis	non-invasive UPEC	2963399	50	5092924	73	CC73	B2	B2	BAPS_cluster_44	no	H1	O22	O22	O22:H1	fimH103	na	0	0	0	none	1995	urine	female	70	Sweden (Multicenter)
UMEA_3617	UMEA 3617-1	UMEA_cys	NCBI	read data	PRJNA186358	SAMN01885967	SRS402370	na	cystitis	cystitis	non-invasive UPEC	2571626	36	5094274	127	CC127	B2	B2	BAPS_cluster_12	no	H31	O6	O6	O6:H31	fimH136	na	0	0	0	none	1996	urine	female	18	Sweden (Multicenter)
UMEA_3426	UMEA 3426-1	UMEA_cys	NCBI	read data	PRJNA186352	SAMN01885961	SRS402362	na	cystitis	cystitis	non-invasive UPEC	951778	30	5094433	127	CC127	B2	B2	BAPS_cluster_12	no	H31	O6	O6	O6:H31	fimH2	na	0	0	0	none	1997	urine	female	48	Sweden (Multicenter)
UMEA_3391	UMEA 3391-1	UMEA_cys	NCBI	read data	PRJNA186351	SAMN01885960	SRS402360	na	cystitis	cystitis	non-invasive UPEC	1492744	59	5101908	141	CC141	B2	B2	BAPS_cluster_17	no	H6	O2	Gp7	O2:H6	fimH5	na	0	0	0	none	1996	urine	female	27	Sweden (Multicenter)
UMEA_3705	UMEA 3705-1	UMEA_cys	NCBI	read data	PRJNA186370	SAMN01885979	SRS402385	na	cystitis	cystitis	non-invasive UPEC	1339060	40	5101996	73	CC73	B2	B2	BAPS_cluster_44	no	H1	O22	O22	O22:H1	fimH363	na	0	0	0	none	1996	urine	female	52	Sweden (Multicenter)
UMEA_3175	UMEA 3175-1	UMEA_cys	NCBI	read data	PRJNA186307	SAMN01885917	SRS402308	na	cystitis	cystitis	non-invasive UPEC	1088971	75	5103313	73	CC73	B2	B2	BAPS_cluster_30	yes	H1	O6	O6	O6:H1	fimH10	CC73-L4	1	0	1	shiF/iuc/iutA2	1995	urine	female	19	Sweden (Multicenter)
UMEA_3609	UMEA 3609-1	UMEA_cys	NCBI	read data	PRJNA186357	SAMN01885966	SRS402368	na	cystitis	cystitis	non-invasive UPEC	4064925	44	5105067	10	CC10	A	A	BAPS_cluster_83	no	H4	O19	O19	O19:H4	fimH28	na	0	0	1	shiF/iuc/iutA1	1996	urine	female	57	Sweden (Multicenter)
UMEA_3160	UMEA 3160-1	UMEA_cys	NCBI	read data	PRJNA186300	SAMN01885910	SRS402298	na	cystitis	cystitis	non-invasive UPEC	2610463	11	5106421	372	CC372	B2	B2	BAPS_cluster_13	no	H31	O83	O83	O83:H31	fimH9	na	0	0	0	none	1996	urine	female	25	Sweden (Multicenter)
UMEA_3264	UMEA 3264-1	UMEA_cys	NCBI	read data	PRJNA186334	SAMN01885943	SRS402339	na	cystitis	cystitis	non-invasive UPEC	3763117	32	5107858	73	CC73	B2	B2	BAPS_cluster_31	no	H1	O6	O6	O6:H1	fimH12	na	0	0	0	none	1995	urine	female	47	Sweden (Multicenter)
UMEA_3355	UMEA 3355-1	UMEA_cys	NCBI	read data	PRJNA186350	SAMN01885959	SRS402359	na	cystitis	cystitis	non-invasive UPEC	4947540	26	5110245	88	CC23	C	C	BAPS_cluster_14	no	H19	O9	O9	O9:H19	fimH27	na	0	0	1	shiFp/iuc/iutA1	1996	urine	female	49	Sweden (Multicenter)
UMEA_3268	UMEA 3268-1	UMEA_cys	NCBI	read data	PRJNA186335	SAMN01885944	SRS402340	na	cystitis	cystitis	non-invasive UPEC	5023673	33	5113029	73	CC73	B2	B2	BAPS_cluster_31	no	H1	O6	O6	O6:H1	fimH12	na	0	0	0	none	1995	urine	female	42	Sweden (Multicenter)
UMEA_3053	UMEA 3053-1	UMEA_cys	NCBI	read data	PRJNA186280	SAMN01885890	SRS402273	na	cystitis	cystitis	non-invasive UPEC	3990561	26	5113691	537	CC14	B2	B2	BAPS_cluster_76	no	H5	O75	O75	O75:H5	fimH130	na	0	0	0	none	1995	urine	female	44	Sweden (Multicenter)
UMEA_4075	UMEA 4075-1	UMEA_cys	NCBI	read data	PRJNA186380	SAMN01885989	SRS402396	na	cystitis	cystitis	non-invasive UPEC	3589406	38	5115494	12	CC12	B2	B2	BAPS_cluster_54	no	H5	O4	O4	O4:H5	fimH223	na	0	0	0	none	1997	urine	female	60	Sweden (Multicenter)
UMEA_3065	UMEA 3065-1	UMEA_cys	NCBI	read data	PRJNA186281	SAMN01885891	SRS402274	na	cystitis	cystitis	non-invasive UPEC	4997060	23	5115696	200	CC40	B1	B1	BAPS_cluster_61	no	H27	O126	O126	O126:H27	fimH54	na	0	0	0	none	1996	urine	female	49	Sweden (Multicenter)
UMEA_3337	UMEA 3337-1	UMEA_cys	NCBI	read data	PRJNA186347	SAMN01885956	SRS402355	na	cystitis	cystitis	non-invasive UPEC	3829026	36	5124024	73	CC73	B2	B2	BAPS_cluster_29	no	H1	O25	O25	O25:H1	fimH12	na	0	0	1	shiF/iuc/iutA2; incomplete (deletion)	1996	urine	female	52	Sweden (Multicenter)
UMEA_3592	UMEA 3592-1	UMEA_cys	NCBI	read data	PRJNA186356	SAMN01885965	SRS402366	na	cystitis	cystitis	non-invasive UPEC	4078644	40	5125183	10	CC10	A	A	BAPS_cluster_83	no	H4	O19	O19	O19:H4	fimH28	na	0	0	1	shiF/iuc/iutA1	1996	urine	female	49	Sweden (Multicenter)
UMEA_3230	UMEA 3230-1	UMEA_cys	NCBI	read data	PRJNA186327	SAMN01885937	SRS402332	na	cystitis	cystitis	non-invasive UPEC	3009729	20	5127918	80	CC568	B2	B2	BAPS_cluster_71	no	H7	O75	O75	O75:H7	fimH1	na	0	0	0	none	1995	urine	female	39	Sweden (Multicenter)
UMEA_3821	UMEA 3821-1	UMEA_cys	NCBI	read data	PRJNA186374	SAMN01885983	SRS402389	na	cystitis	cystitis	non-invasive UPEC	5046985	31	5129604	73	CC73	B2	B2	BAPS_cluster_35	no	H1	O6	O6	O6:H1	fimH70	na	0	0	0	none	1997	urine	female	40	Sweden (Multicenter)
UMEA_3490	UMEA 3490-1	UMEA_cys	NCBI	read data	PRJNA186354	SAMN01885963	SRS402364	na	cystitis	cystitis	non-invasive UPEC	2935828	38	5130392	73	CC73	B2	B2	BAPS_cluster_29	no	H1	O25	O25	O25:H1	fimH12	na	0	0	1	shiF/iuc/iutA2	1995	urine	female	40	Sweden (Multicenter)
UMEA_3221	UMEA 3221-1	UMEA_cys	NCBI	read data	PRJNA186325	SAMN01885935	SRS402329	na	cystitis	cystitis	non-invasive UPEC	2026311	17	5132572	80	CC568	B2	B2	BAPS_cluster_71	no	H7	O75	O75	O75:H7	fimH1	na	0	0	0	none	1995	urine	female	21	Sweden (Multicenter)
UMEA_3271	UMEA 3271-1	UMEA_cys	NCBI	read data	PRJNA186336	SAMN01885945	SRS402342	na	cystitis	cystitis	non-invasive UPEC	4985585	41	5134522	10	CC10	A	A	BAPS_cluster_83	no	H48	O2	Gp7	O2:H48	fimH34	na	0	0	0	none	1997	urine	female	49	Sweden (Multicenter)
UMEA_3159	UMEA 3159-1	UMEA_cys	NCBI	read data	PRJNA186299	SAMN01885909	SRS402297	na	cystitis	cystitis	non-invasive UPEC	1125987	23	5135151	73	CC73	B2	B2	BAPS_cluster_43	no	H1	O6	O6	O6:H1	fimH9	na	0	0	0	none	1996	urine	female	24	Sweden (Multicenter)
UMEA_3139	UMEA 3139-1	UMEA_cys	NCBI	read data	PRJNA186291	SAMN01885901	SRS402286	na	cystitis	cystitis	non-invasive UPEC	3768824	68	5138474	10	CC10	A	A	BAPS_cluster_83	no	H2	O132	O132	O132:H2	fimH199	na	1	0	1	shiF/iuc/iutA1	1995	urine	female	32	Sweden (Multicenter)
UMEA_3206	UMEA 3206-1	UMEA_cys	NCBI	read data	PRJNA186318	SAMN01885928	SRS402322	na	cystitis	cystitis	non-invasive UPEC	4856025	26	5145719	95	CC95	B2	B2	BAPS_cluster_5	no	H7	O1	O1	O1:H7	fimH30	CC95-L	1	0	1	shiFp/iuc/iutA1	1995	urine	female	35	Sweden (Multicenter)
UMEA_3707	UMEA 3707-1	UMEA_cys	NCBI	read data	PRJNA186371	SAMN01885980	SRS402386	na	cystitis	cystitis	non-invasive UPEC	2881334	40	5146579	73	CC73	B2	B2	BAPS_cluster_34	no	H1	O6	O6	O6:H1	fimH10	na	0	0	1	shiF/iuc/iutA2	1996	urine	female	67	Sweden (Multicenter)
UMEA_3652	UMEA 3652-1	UMEA_cys	NCBI	read data	PRJNA186360	SAMN01885969	SRS402371	na	cystitis	cystitis	non-invasive UPEC	1425579	43	5147156	73	CC73	B2	B2	BAPS_cluster_34	no	H1	O6	O6	O6:H1	fimH10	CC73-L2	1	0	1	shiF/iuc/iutA2	1996	urine	female	33	Sweden (Multicenter)
UMEA_3298	UMEA 3298-1	UMEA_cys	NCBI	read data	PRJNA186339	SAMN01885948	SRS402345	na	cystitis	cystitis	non-invasive UPEC	4994327	31	5149175	95	CC95	B2	B2	BAPS_cluster_10	no	H7	O18	Gp12	O18:H7	fimH18	na	0	0	0	none	1995	urine	female	22	Sweden (Multicenter)
UMEA_3257	UMEA 3257-1	UMEA_cys	NCBI	read data	PRJNA186332	SAMN01885942	SRS402338	na	cystitis	cystitis	non-invasive UPEC	1040833	64	5149734	73	CC73	B2	B2	BAPS_cluster_33	yes	H1	O2	Gp7	O2:H1	fimH10	CC73-L1	1	0	1	shiF/iuc/iutA2	1996	urine	female	48	Sweden (Multicenter)
UMEA_3122	UMEA 3122-1	UMEA_cys	NCBI	read data	PRJNA186289	SAMN01885899	SRS402283	na	cystitis	cystitis	non-invasive UPEC	889620	61	5151891	550	CC14	B2	B2	BAPS_cluster_75	no	H5	O75	O75	O75:H5	fimH30	na	0	0	1	shiF/iuc/iutA2; not resolved	1995	urine	female	24	Sweden (Multicenter)
UMEA_3233	UMEA 3233-1	UMEA_cys	NCBI	read data	PRJNA186328	SAMN01885938	SRS402334	na	cystitis	cystitis	non-invasive UPEC	989273	35	5153629	73	CC73	B2	B2	BAPS_cluster_29	no	H1	O25	O25	O25:H1	fimH12	na	0	0	1	shiF/iuc/iutA2	1995	urine	female	24	Sweden (Multicenter)
UMEA_3201	UMEA 3201-1	UMEA_cys	NCBI	read data	PRJNA186316	SAMN01885926	SRS402318	na	cystitis	cystitis	non-invasive UPEC	4532025	61	5154834	295	CC295	B1	B1	BAPS_cluster_62	no	H16	Onovel1	Onovel1	Onovel1:H16	fimH27	na	0	0	0	none	1995	urine	female	18	Sweden (Multicenter)
UMEA_3342	UMEA 3342-1	UMEA_cys	NCBI	read data	PRJNA186349	SAMN01885958	SRS402358	na	cystitis	cystitis	non-invasive UPEC	5047521	74	5155211	73	CC73	B2	B2	BAPS_cluster_35	no	H1	O6	O6	O6:H1	fimH70	na	0	0	0	none	1996	urine	female	43	Sweden (Multicenter)
UMEA_3174	UMEA 3174-1	UMEA_cys	NCBI	read data	PRJNA186306	SAMN01885916	SRS402306	na	cystitis	cystitis	non-invasive UPEC	606776	63	5158893	10	CC10	A	A	BAPS_cluster_83	no	H4	O12	O12	O12:H4	fimH511	na	0	0	0	none	1995	urine	female	65	Sweden (Multicenter)
UMEA_3585	UMEA 3585-1	UMEA_cys	NCBI	read data	PRJNA186355	SAMN01885964	SRS402365	na	cystitis	cystitis	non-invasive UPEC	4927834	28	5160074	127	CC127	B2	B2	BAPS_cluster_12	no	H31	O6	O6	O6:H31	fimH2	na	0	0	0	none	1996	urine	female	62	Sweden (Multicenter)
UMEA_3208	UMEA 3208-1	UMEA_cys	NCBI	read data	PRJNA186319	SAMN01885929	SRS402325	na	cystitis	cystitis	non-invasive UPEC	3101951	18	5162294	73	CC73	B2	B2	BAPS_cluster_29	no	H1	O25	O25	O25:H1	fimH12	na	0	0	1	shiF/iuc/iutA2	1995	urine	female	57	Sweden (Multicenter)
UMEA_3162	UMEA 3162-1	UMEA_cys	NCBI	read data	PRJNA186302	SAMN01885912	SRS402301	na	cystitis	cystitis	non-invasive UPEC	2767980	47	5187936	5407	CC95	B2	B2	BAPS_cluster_6	no	H7	O45	O45	O45:H7	fimH54	CC95-L	1	0	1	shiFp/iuc/iutA1	1997	urine	female	26	Sweden (Multicenter)
UMEA_3222	UMEA 3222-1	UMEA_cys	NCBI	read data	PRJNA186326	SAMN01885936	SRS402331	na	cystitis	cystitis	non-invasive UPEC	831104	73	5196336	73	CC73	B2	B2	BAPS_cluster_129	no	H1	O6	O6	O6:H1	fimH102	na	0	0	0	none	1995	urine	female	40	Sweden (Multicenter)
UMEA_3121	UMEA 3121-1	UMEA_cys	NCBI	read data	PRJNA186288	SAMN01885898	SRS402281	na	cystitis	cystitis	non-invasive UPEC	1040713	72	5202326	73	CC73	B2	B2	BAPS_cluster_129	no	H1	O6	O6	O6:H1	fimH102	na	0	0	0	none	1995	urine	female	47	Sweden (Multicenter)
UMEA_3190	UMEA 3190-1	UMEA_cys	NCBI	read data	PRJNA186312	SAMN01885922	SRS402313	na	cystitis	cystitis	non-invasive UPEC	1759667	58	5204030	59	CC59	F	F	BAPS_cluster_108	no	H7	O1	O1	O1:H7	fimH41	na	0	0	1	shiF/iuc/iutA1	1995	urine	female	79	Sweden (Multicenter)
UMEA_3172	UMEA 3172-1	UMEA_cys	NCBI	read data	PRJNA186304	SAMN01885914	SRS402305	na	cystitis	cystitis	non-invasive UPEC	2675417	39	5205648	73	CC73	B2	B2	BAPS_cluster_37	no	H1	O6	O6	O6:H1	fimH30	na	0	0	1	shiF/iuc/iutA2	1995	urine	female	31	Sweden (Multicenter)
UMEA_3292	UMEA 3292-1	UMEA_cys	NCBI	read data	PRJNA186338	SAMN01885947	SRS402344	na	cystitis	cystitis	non-invasive UPEC	1283585	122	5212436	29	CC29	B1	B1	BAPS_cluster_65	no	H8	O119	O119	O119:H8	fimH86	na	0	0	1	shiF/iuc/iutA1	1995	urine	female	65	Sweden (Multicenter)
UMEA_3041	UMEA 3041-1	UMEA_cys	NCBI	read data	PRJNA186278	SAMN01885888	SRS402270	na	cystitis	cystitis	non-invasive UPEC	4892351	78	5221235	95	CC95	B2	B2	BAPS_cluster_4	no	H4	O2	Gp7	O2:H4	fimH27	CC95-L	1	0	1	shiFp/iuc/iutA1	1996	urine	female	63	Sweden (Multicenter)
UMEA_3693	UMEA 3693-1	UMEA_cys	NCBI	read data	PRJNA186366	SAMN01885975	SRS402379	na	cystitis	cystitis	non-invasive UPEC	1218479	59	5227610	12	CC12	B2	B2	BAPS_cluster_54	no	H5	O4	O4	O4:H5	fimH5	na	0	0	0	none	1997	urine	female	67	Sweden (Multicenter)
UMEA_3203	UMEA 3203-1	UMEA_cys	NCBI	read data	PRJNA186317	SAMN01885927	SRS402319	na	cystitis	cystitis	non-invasive UPEC	4748902	61	5234928	95	CC95	B2	B2	BAPS_cluster_5	no	H7	O1	O1	O1:H7	fimH30	CC95-L	1	0	1	shiFp/iuc/iutA1	1995	urine	female	35	Sweden (Multicenter)
UMEA_3193	UMEA 3193-1	UMEA_cys	NCBI	read data	PRJNA186313	SAMN01885923	SRS402314	na	cystitis	cystitis	non-invasive UPEC	850240	41	5235555	12	CC12	B2	B2	BAPS_cluster_55	no	H5	O4	O4	O4:H5	fimH260	na	0	0	0	none	1995	urine	female	53	Sweden (Multicenter)
UMEA_3212	UMEA 3212-1	UMEA_cys	NCBI	read data	PRJNA186320	SAMN01885930	SRS402323	na	cystitis	cystitis	non-invasive UPEC	3128078	80	5235860	5423	CC5423	A	A	BAPS_cluster_81	no	H4	O11	O11	O11:H4	fimH198	na	0	0	1	shiF/iuc/iutA2	1995	urine	female	20	Sweden (Multicenter)
UMEA_3632	UMEA 3632-1	UMEA_cys	NCBI	read data	PRJNA186359	SAMN01885968	SRS402372	na	cystitis	cystitis	non-invasive UPEC	4402854	39	5236400	95	CC95	B2	B2	BAPS_cluster_9	no	H1	O1	O1	O1:H1	fimH16	CC95-L	1	0	1	shiFp/iuc/iutA1	1996	urine	female	22	Sweden (Multicenter)
UMEA_3304	UMEA 3304-1	UMEA_cys	NCBI	read data	PRJNA186340	SAMN01885949	SRS402347	na	cystitis	cystitis	non-invasive UPEC	556142	66	5246243	59	CC59	F	F	BAPS_cluster_108	no	H7	O1	O1	O1:H7	fimH41	na	0	0	1	shiF/iuc/iutA1	1995	urine	female	43	Sweden (Multicenter)
UMEA_3834	UMEA 3834-1	UMEA_cys	NCBI	read data	PRJNA186375	SAMN01885984	SRS402391	na	cystitis	cystitis	non-invasive UPEC	3374297	83	5281453	95	CC95	B2	B2	BAPS_cluster_10	no	H7	O18	Gp12	O18:H7	fimH18	na	0	0	0	none	1996	urine	female	34	Sweden (Multicenter)
UMEA_3033	UMEA 3033-1	UMEA_cys	NCBI	read data	PRJNA186277	SAMN01885887	SRS402271	na	cystitis	cystitis	non-invasive UPEC	1145452	54	5292388	38	CC38	D	D	BAPS_cluster_118	no	H18	O86	O86	O86:H18	fimH5	na	0	0	0	none	1995	urine	female	70	Sweden (Multicenter)
UMEA_3215	UMEA 3215-1	UMEA_cys	NCBI	read data	PRJNA186321	SAMN01885931	SRS402324	na	cystitis	cystitis	non-invasive UPEC	3128768	38	5318026	404	CC14	B2	B2	BAPS_cluster_74	yes	H5	O75	O75	O75:H5	fimH27	na	0	0	1	shiF/iuc/iutA2; incomplete (frameshift)	1995	urine	female	68	Sweden (Multicenter)
UMEA_3088	UMEA 3088-1	UMEA_cys	NCBI	read data	PRJNA186283	SAMN01885893	SRS402276	na	cystitis	cystitis	non-invasive UPEC	1557742	41	5325207	1057	CC14	B2	B2	BAPS_cluster_74	yes	H5	O75	O75	O75:H5	fimH27	CC14-L	1	0	1	shiF/iuc/iutA2	1995	urine	female	59	Sweden (Multicenter)
UMEA_3955	UMEA 3955-1	UMEA_cys	NCBI	read data	PRJNA186379	SAMN01885988	SRS402395	na	cystitis	cystitis	non-invasive UPEC	1289429	55	5326596	12	CC12	B2	B2	BAPS_cluster_54	no	H5	O4	O4	O4:H5	fimH5	na	0	0	0	none	1996	urine	female	77	Sweden (Multicenter)
UMEA_3200	UMEA 3200-1	UMEA_cys	NCBI	read data	PRJNA186315	SAMN01885925	SRS402320	na	cystitis	cystitis	non-invasive UPEC	5079721	32	5331537	2	CC2	D	D	BAPS_cluster_114	no	H18	O17-O77	Gp9	O17-O77:H18	fimH47	na	0	0	0	none	1995	urine	female	49	Sweden (Multicenter)
UMEA_3718	UMEA 3718-1	UMEA_cys	NCBI	read data	PRJNA186372	SAMN01885981	SRS402387	na	cystitis	cystitis	non-invasive UPEC	4104433	90	5407560	219	CC219	E	E	BAPS_cluster_95	no	H48	O138	O138	O138:H48	fimH158	na	0	0	0	none	1996	urine	female	67	Sweden (Multicenter)
UMEA_3899	UMEA 3899-1	UMEA_cys	NCBI	read data	PRJNA186378	SAMN01885987	SRS402394	na	cystitis	cystitis	non-invasive UPEC	3011080	57	5418723	62	CC62	F	F	BAPS_cluster_107	yes	H45	none	none	H45	fimH44	CC62-L	1	0	1	shiF/iuc/iutA2	1996	urine	female	73	Sweden (Multicenter)
UMEA_3323	UMEA 3323-1	UMEA_cys	NCBI	read data	PRJNA186344	SAMN01885953	SRS402352	na	cystitis	cystitis	non-invasive UPEC	3182784	93	5459289	5377	CC405	D	D	BAPS_cluster_116	no	H4	O2	Gp7	O2:H4	fimH56	na	0	0	1	shiF/iuc/iutA2	1996	urine	female	85	Sweden (Multicenter)
US13	na	UZA_uro	this study	read data	PRJNA592372	SAMN13423059	SRR10568456	na	urosepsis	invasive UPEC	invasive UPEC	110697	128	4863930	450	CC450	A	A	BAPS_cluster_81	no	H16	O45	O45	O45:H16	fimH34	na	1	0	1	shiF/iuc/iutA1	2017	blood	female	26	Antwerp, Belgium
US27	na	UZA_uro	this study	read data	PRJNA592372	SAMN13423071	SRR10568443	na	urosepsis	invasive UPEC	invasive UPEC	333385	51	4947457	141	CC141	B2	B2	BAPS_cluster_17	no	H6	O2	Gp7	O2:H6	fimH5	na	0	0	0	none	2017	blood	female	57	Antwerp, Belgium
US23	na	UZA_uro	this study	read data	PRJNA592372	SAMN13423068	SRR10568446	na	urosepsis	invasive UPEC	invasive UPEC	170273	94	5035007	73	CC73	B2	B2	BAPS_cluster_38	yes	H1	O6	O6	O6:H1	fimH30	CC73-L3	1	0	1	shiF/iuc/iutA1	2014	blood	female	83	Antwerp, Belgium
US28	na	UZA_uro	this study	read data	PRJNA592372	SAMN13423072	SRR10568442	na	urosepsis	invasive UPEC	invasive UPEC	178511	82	5055999	69	CC69	D	D	BAPS_cluster_97	yes	H4	O117	Gp8	O117:H4	fimH27	CC69-L	1	0	1	shiF/iuc/iutA1	2017	blood	female	92	Antwerp, Belgium
US14	na	UZA_uro	this study	read data	PRJNA592372	SAMN13423060	SRR10568455	na	urosepsis	invasive UPEC	invasive UPEC	269670	58	5057072	69	CC69	D	D	BAPS_cluster_97	yes	H18	O86	O86	O86:H18	fimH483	CC69-L	1	0	1	shiF/iuc/iutA1	2016	blood	female	75	Antwerp, Belgium
US11	na	UZA_uro	this study	read data	PRJNA592372	SAMN13423057	SRR10568458	na	urosepsis	invasive UPEC	invasive UPEC	141797	88	5071690	95	CC95	B2	B2	BAPS_cluster_5	no	H7	O1	O1	O1:H7	fimH30	CC95-L	1	0	0	none	2016	blood	female	18	Antwerp, Belgium
US09	na	UZA_uro	this study	read data	PRJNA592372	SAMN13423055	SRR10568461	na	urosepsis	invasive UPEC	invasive UPEC	206910	101	5079335	69	CC69	D	D	BAPS_cluster_97	yes	H4	O117	Gp8	O117:H4	fimH27	CC69-L	1	0	1	shiF/iuc/iutA1	2016	blood	female	84	Antwerp, Belgium
US21	na	UZA_uro	this study	read data	PRJNA592372	SAMN13423066	SRR10568448	na	urosepsis	invasive UPEC	invasive UPEC	286577	55	5099407	69	CC69	D	D	BAPS_cluster_97	yes	H18	O86	O86	O86:H18	fimH483	na	0	0	0	none	2014	blood	female	75	Antwerp, Belgium
US18	na	UZA_uro	this study	read data	PRJNA592372	SAMN13423063	SRR10568452	na	urosepsis	invasive UPEC	invasive UPEC	234312	80	5119598	131	CC131	B2	B2	BAPS_cluster_22	no	H4	O25	O25	O25:H4	fimH30	na	0	0	1	shiF/iuc/iutA2	2014	blood	male	63	Antwerp, Belgium
US15	na	UZA_uro	this study	read data	PRJNA592372	SAMN13423061	SRR10568454	na	urosepsis	invasive UPEC	invasive UPEC	262779	90	5122119	95	CC95	B2	B2	BAPS_cluster_4	no	H4	O2	Gp7	O2:H4	fimH27	CC95-L	1	0	0	none	2017	blood	female	76	Antwerp, Belgium
US20	na	UZA_uro	this study	read data	PRJNA592372	SAMN13423065	SRR10568450	na	urosepsis	invasive UPEC	invasive UPEC	197961	93	5123657	69	CC69	D	D	BAPS_cluster_99	no	H18	O15	O15	O15:H18	fimH27	na	0	0	0	none	2014	blood	female	80	Antwerp, Belgium
US06	na	UZA_uro	this study	read data	PRJNA592372	SAMN13423052	SRR10568464	SRR10568401	urosepsis	invasive UPEC	invasive UPEC	4987818	4	5134784	95	CC95	B2	B2	BAPS_cluster_4	no	H4	O2	Gp7	O2:H4	fimH27	CC95-L	1	0	1	shiFp/iuc/iutA1	2015	blood	female	30	Antwerp, Belgium
US22	na	UZA_uro	this study	read data	PRJNA592372	SAMN13423067	SRR10568447	na	urosepsis	invasive UPEC	invasive UPEC	230363	85	5176717	1808	CC95	B2	B2	BAPS_cluster_6	no	H7	O1	O1	O1:H7	na	CC95-L	1	0	1	shiF/iuc/iutA1	2014	blood	female	30	Antwerp, Belgium
US03	na	UZA_uro	this study	read data	PRJNA592372	SAMN13423049	SRR10568467	SRR10568402	urosepsis	invasive UPEC	invasive UPEC	5057484	2	5194704	73	CC73	B2	B2	BAPS_cluster_34	no	H1	O6	O6	O6:H1	fimH10	CC73-L2	1	0	1	shiF/iuc/iutA2	2015	blood	female	77	Antwerp, Belgium
US08	na	UZA_uro	this study	read data	PRJNA592372	SAMN13423054	SRR10568462	na	urosepsis	invasive UPEC	invasive UPEC	233892	91	5212024	73	CC73	B2	B2	BAPS_cluster_40	no	H1	O6	O6	O6:H1	fimH214	na	1	0	1	shiF/iuc/iutA2	2016	blood	female	73	Antwerp, Belgium
US25	na	UZA_uro	this study	read data	PRJNA592372	SAMN13423069	SRR10568445	SRR10568398	urosepsis	invasive UPEC	invasive UPEC	4995386	3	5215222	73	CC73	B2	B2	BAPS_cluster_34	no	H1	O6	O6	O6:H1	fimH10	CC73-L2	1	0	1	shiF/iuc/iutA2	2014	blood	female	83	Antwerp, Belgium
US29	na	UZA_uro	this study	read data	PRJNA592372	SAMN13423073	SRR10568441	SRR10568397	urosepsis	invasive UPEC	invasive UPEC	5108743	3	5234676	73	CC73	B2	B2	BAPS_cluster_30	yes	H1	O6	O6	O6:H1	fimH10	CC73-L4	1	0	1	shiF/iuc/iutA2	2017	blood	male	49	Antwerp, Belgium
US04	na	UZA_uro	this study	read data	PRJNA592372	SAMN13423050	SRR10568466	na	urosepsis	invasive UPEC	invasive UPEC	74645	174	5243701	69	CC69	D	D	BAPS_cluster_96	no	H18	O17-O77	Gp9	O17-O77:H18	fimH27	CC69-L	1	0	1	shiF/iuc/iutA1	2015	blood	female	80	Antwerp, Belgium
US26	na	UZA_uro	this study	read data	PRJNA592372	SAMN13423070	SRR10568444	na	urosepsis	invasive UPEC	invasive UPEC	5111507	6	5269106	88	CC23	C	C	BAPS_cluster_15	yes	H4	O9	O9	O9:H4	fimH39	na	0	1	1	shiFp/iuc/iutA1	2017	blood	female	72	Antwerp, Belgium
US01	na	UZA_uro	this study	read data	PRJNA592372	SAMN13423047	SRR10568469	na	urosepsis	invasive UPEC	invasive UPEC	121458	152	5302951	2020	CC2020	D	D	BAPS_cluster_97	yes	H4	O11	O11	O11:H4	fimH27	CC69-L	1	0	1	shiF/iuc/iutA1	2015	blood	female	78	Antwerp, Belgium
US32	na	UZA_uro	this study	read data	PRJNA592372	SAMN13423076	SRR10568437	SRR10568395	urosepsis	invasive UPEC	invasive UPEC	5317156	1	5317156	73	CC73	B2	B2	BAPS_cluster_33	yes	H1	O2	Gp7	O2:H1	fimH10	CC73-L1	1	0	1	shiF/iuc/iutA2	2017	blood	male	0	Antwerp, Belgium
US19	na	UZA_uro	this study	read data	PRJNA592372	SAMN13423064	SRR10568451	na	urosepsis	invasive UPEC	invasive UPEC	225197	106	5320486	925	CC925	D	D	BAPS_cluster_112	no	H18	O17-O77	Gp9	O17-O77:H18	fimH47	na	0	1	1	shiFp/iuc/iutA1	2014	blood	female	84	Antwerp, Belgium
US31	na	UZA_uro	this study	read data	PRJNA592372	SAMN13423075	SRR10568439	SRR10568396	urosepsis	invasive UPEC	invasive UPEC	5201875	3	5320913	404	CC14	B2	B2	BAPS_cluster_74	yes	H56	O75	O75	O75:H56	fimH27	na	0	0	1	shiF/iuc/iutA2; incomplete (frameshift)	2017	blood	female	51	Antwerp, Belgium
US07	na	UZA_uro	this study	read data	PRJNA592372	SAMN13423053	SRR10568463	na	urosepsis	invasive UPEC	invasive UPEC	5223785	5	5363343	1480	CC23	C	C	BAPS_cluster_15	yes	H4	O9	O9	O9:H4	fimH274	na	0	1	1	shiFp/iuc/iutA1	2016	blood	male	82	Antwerp, Belgium
US05	na	UZA_uro	this study	read data	PRJNA592372	SAMN13423051	SRR10568465	na	urosepsis	invasive UPEC	invasive UPEC	5242221	4	5365960	69	CC69	D	D	BAPS_cluster_99	no	H18	O15	O15	O15:H18	fimH27	CC69-L	1	0	0	none	2015	blood	male	33	Antwerp, Belgium
US02	na	UZA_uro	this study	read data	PRJNA592372	SAMN13423048	SRR10568468	SRR10568403	urosepsis	invasive UPEC	invasive UPEC	5238946	3	5378768	131	CC131	B2	B2	BAPS_cluster_22	no	H4	O25	O25	O25:H4	fimH30	CC131-L	1	0	1	shiF/iuc/iutA2	2015	blood	female	56	Antwerp, Belgium
US16	na	UZA_uro	this study	read data	PRJNA592372	SAMN13423062	SRR10568453	SRR10568399	urosepsis	invasive UPEC	invasive UPEC	5252056	3	5382597	73	CC73	B2	B2	BAPS_cluster_33	yes	H1	O2	Gp7	O2:H1	fimH10	CC73-L1	1	0	1	shiF/iuc/iutA2	2014	blood	male	84	Antwerp, Belgium
US10	na	UZA_uro	this study	read data	PRJNA592372	SAMN13423056	SRR10568459	na	urosepsis	invasive UPEC	invasive UPEC	191161	80	5400970	95	CC95	B2	B2	BAPS_cluster_7	yes	H4	O25	O25	O25:H4	fimH27	CC95-L	1	0	1	shiFp/iuc/iutA1	2016	blood	female	83	Antwerp, Belgium
US30	na	UZA_uro	this study	read data	PRJNA592372	SAMN13423074	SRR10568440	na	urosepsis	invasive UPEC	invasive UPEC	173552	154	5408582	88	CC23	C	C	BAPS_cluster_15	yes	H4	O9	O9	O9:H4	fimH39	na	0	1	1	shiFp/iuc/iutA1	2017	blood	female	84	Antwerp, Belgium
US12	na	UZA_uro	this study	read data	PRJNA592372	SAMN13423058	SRR10568457	SRR10568400	urosepsis	invasive UPEC	invasive UPEC	5418064	2	5422657	14	CC14	B2	B2	BAPS_cluster_74	yes	H5	O18	Gp12	O18:H5	fimH27	CC14-L	1	0	1	shiF/iuc/iutA2	2016	blood	female	87	Antwerp, Belgium

## Sheet: info
*based on read-mapping when read data available (see column 'Data type'), otherwise identified using BLASTn
