# Supplementary material for: Horizontally acquired papGII-containing pathogenicity islands underlie the emergence of invasive uropathogenic Escherichia coli lineages
Source: Nat Commun. 2020 Nov 24;11:5968. doi: 10.1038/s41467-020-19714-9 (PMC7686366; doi:10.1038/s41467-020-19714-9)
Supplement: Supplementary file 4 — Supplementary Data 1–12 [file 41467_2020_19714_MOESM4_ESM.zip › Supplementary Data/Supplementary Data 10.xlsx]

## Sheet: table1
Isolate	Biosample/Accession/Enterobase assembly barcode/SRA accession	Uberstrain (Enterobase)	Dataset	Collection	Clinical phenotype	Clinical phenotype grouped	CC131 clade	papGII	papGIII	papGII+ PAI type	papGII+ PAI type identification method	No. mutations in QRDR	FimH type	H antigen type (in silico)	O antigen type (in silico)	O antigen type group (in silico)	Serotype (in silico)	blaCTX-M-14	blaCTX-M-15	blaCTX-M-27	clade B specific prfC allele (KTE6): >99% sequence identity	clade C1 specific allele (U12A_RS05235, U12A): 100% sequence identity	clade C2-specific allele ybbW (JJ1886): >99% sequence identity
AS001282	SAMN11125722	ESC_PA0237AA	CC131 dataset	Enterobase	unknown	unknown	cladeA	1	0	no read data available	na	4	fimH348	H5	na	na	H5	0	0	0	0	0	0
819_FVEC_Fec	SAMN09405756		main dataset	MN_fec	fecal isolate	fecal	cladeA	0	0	na (no papGII)	na	1	fimH41	H5	O16	O16	O16:H5	0	0	0	0	0	0
SE15	AP009379		CC131 dataset	NCBI	unknown	unknown	cladeA	0	0	na (no papGII)	na	1	fimH41	H5	O16	O16	O16:H5	0	0	0	0	0	0
AM_LREC-102	SAMEA92062918	ESC_FA9156AA	CC131 dataset	Enterobase	unknown	unknown	cladeA	0	0	na (no papGII)	na	1	fimH41	H5	O16	O16	O16:H5	0	0	0	0	0	0
S2EC	SAMEA1486620		CC131 dataset	Petty_2014	UTI	unknown	cladeA	0	1	na (no papGII)	na	1	fimH234	H5	O16	O16	O16:H5	0	0	0	0	0	0
eo1512	SAMEA2205156	ESC_BA6522AA	CC131 dataset	Enterobase	unknown	unknown	cladeA	0	0	na (no papGII)	na	1	fimH41	H5	O16	O16	O16:H5	0	0	0	0	0	0
AM_LREC-58	na	ESC_DA1995AA	CC131 dataset	Enterobase	unknown	unknown	cladeA	0	0	na (no papGII)	na	1	fimH41	H5	O16	O16	O16:H5	0	0	0	0	0	0
S26EC	SAMEA1486608		CC131 dataset	Petty_2014	UTI	unknown	cladeA	0	0	na (no papGII)	na	1	fimH41	H5	O16	O16	O16:H5	0	0	0	0	0	0
S37EC	SAMEA1486599		CC131 dataset	Petty_2014	UTI	unknown	cladeA	0	0	na (no papGII)	na	1	fimH41	H5	O16	O16	O16:H5	0	0	0	0	0	0
Ecoli_12_1a	SAMN06856377		main dataset	Rec_cys	cystitis	non-invasive UPEC	cladeA	0	0	na (no papGII)	na	1	fimH41	H5	O16	O16	O16:H5	0	0	0	0	0	0
11B00320	SAMN04159591	ESC_CA4391AA	CC131 dataset	Enterobase	unknown	unknown	cladeA	0	0	na (no papGII)	na	2	fimH41	H5	O16	O16	O16:H5	0	1	0	0	0	0
NCK21	SRR9615905		CC131 dataset	Birgy_2019	febrile UTI	invasive UPEC	cladeA	0	0	na (no papGII)	na	1	fimH41	H5	O16	O16	O16:H5	0	1	0	0	0	0
16AR1691	SAMN11381917	ESC_OA4919AA	CC131 dataset	Enterobase	unknown	unknown	cladeA	0	0	na (no papGII)	na	4	fimH41	H5	O16	O16	O16:H5	0	1	0	0	0	0
16AR1278	SAMN11381735	ESC_OA4824AA	CC131 dataset	Enterobase	unknown	unknown	cladeA	0	0	na (no papGII)	na	5	fimH41	H5	O16	O16	O16:H5	0	1	0	0	0	0
16AR1695	SAMN11381918	ESC_OA4918AA	CC131 dataset	Enterobase	unknown	unknown	cladeA	0	0	na (no papGII)	na	4	fimH41	H5	O16	O16	O16:H5	0	0	1	0	0	0
16AR1068	SAMN11381665	ESC_OA4955AA	CC131 dataset	Enterobase	unknown	unknown	cladeA	0	0	na (no papGII)	na	4	fimH41	H5	O16	O16	O16:H5	0	0	1	0	0	0
16AR1713	SAMN11381925	ESC_OA4912AA	CC131 dataset	Enterobase	unknown	unknown	cladeA	0	0	na (no papGII)	na	4	fimH41	H5	O16	O16	O16:H5	0	0	1	0	0	0
BIC10	SRR9615937		CC131 dataset	Birgy_2019	febrile UTI	invasive UPEC	cladeA	0	0	na (no papGII)	na	4	fimH41	H5	O16	O16	O16:H5	0	0	1	0	0	0
16AR1200	SAMN11381703	ESC_OA4858AA	CC131 dataset	Enterobase	unknown	unknown	cladeA	0	0	na (no papGII)	na	4	fimH348	H5	O16	O16	O16:H5	0	0	1	0	0	0
Escherichia coliVB 957883	SAMEA1877435	ESC_BA9721AA	CC131 dataset	Enterobase	unknown	unknown	cladeA	0	0	na (no papGII)	na	4	fimH41	H5	O16	O16	O16:H5	1	0	0	0	0	0
upec-134	SAMN02801947	ESC_BA5229AA	CC131 dataset	Enterobase	unknown	unknown	cladeA	0	0	na (no papGII)	na	4	fimH41	H5	O16	O16	O16:H5	0	0	0	0	0	0
ECBSI17-SJH	SAMEA3488307	ESC_CA3734AA	CC131 dataset	Enterobase	unknown	unknown	cladeA	0	0	na (no papGII)	na	4	fimH41	H5	O16	O16	O16:H5	0	0	1	0	0	0
KUN6617	SAMD00080511	ESC_GA6632AA	CC131 dataset	Enterobase	unknown	unknown	cladeA	0	0	na (no papGII)	na	4	fimH41	H5	O16	O16	O16:H5	1	0	0	0	0	0
na	SAMN10059017	ESC_KA0523AA	CC131 dataset	Enterobase	unknown	unknown	cladeA	0	0	na (no papGII)	na	4	fimH41	H5	O16	O16	O16:H5	1	0	0	0	0	0
ECO0281	SAMEA2204498	ESC_BA6785AA	CC131 dataset	Enterobase	unknown	unknown	cladeA	0	0	na (no papGII)	na	4	fimH41	H5	O16	O16	O16:H5	0	0	0	0	0	0
16AR1476	SAMN11381820	ESC_OA5018AA	CC131 dataset	Enterobase	unknown	unknown	cladeA	0	0	na (no papGII)	na	4	fimH41	H5	O16	O16	O16:H5	1	0	0	0	0	0
P2B	SAMEA1695641	ESC_CA1685AA	CC131 dataset	Enterobase	unknown	unknown	cladeA	1	0	not identied	read-mapping	1	fimH41	H5	O16	O16	O16:H5	0	0	0	0	0	0
ECO0188	SAMEA2204416	ESC_BA7386AA	CC131 dataset	Enterobase	unknown	unknown	cladeA	0	0	na (no papGII)	na	1	fimH41	H5	O16	O16	O16:H5	0	0	0	0	0	0
eo570	SAMEA2204845	ESC_BA6545AA	CC131 dataset	Enterobase	unknown	unknown	cladeA	0	0	na (no papGII)	na	1	fimH41	H5	O16	O16	O16:H5	0	0	0	0	0	0
S31EC	SAMEA1486624		CC131 dataset	Petty_2014	UTI	unknown	cladeA	0	0	na (no papGII)	na	1	fimH41	H5	O16	O16	O16:H5	0	0	0	0	0	0
KTE173	SAMN00974033		main dataset	KTE_fec	fecal isolate	fecal	cladeA	0	0	na (no papGII)	na	1	fimH41	H5	O16	O16	O16:H5	0	0	0	0	0	0
16AR1568	SAMN11381873	ESC_OA4962AA	CC131 dataset	Enterobase	unknown	unknown	cladeA	0	0	na (no papGII)	na	1	fimH41	H5	O16	O16	O16:H5	0	0	0	0	0	0
16AR1506	SAMN11381834	ESC_OA5002AA	CC131 dataset	Enterobase	unknown	unknown	cladeA	0	0	na (no papGII)	na	2	fimH141	H5	O16	O16	O16:H5	0	1	0	0	0	0
16AR1549	SAMN11381858	ESC_OA4978AA	CC131 dataset	Enterobase	unknown	unknown	cladeA	0	0	na (no papGII)	na	2	fimH41	H5	O16	O16	O16:H5	0	1	0	0	0	0
ECOLI_MEC_090	SAMEA5317482		CC131 dataset	Syre_2020	uncomplicated UTI	non-invasive UPEC	cladeA	0	0	na (no papGII)	na	2	fimH41	H5	O16	O16	O16:H5	0	1	0	0	0	0
ECO0201	SAMEA2204420	ESC_BA7480AA	CC131 dataset	Enterobase	unknown	unknown	cladeA	0	0	na (no papGII)	na	1	fimH41	H5	O16	O16	O16:H5	0	0	0	0	0	0
211663	SAMN05163685	ESC_DA2227AA	CC131 dataset	Enterobase	unknown	unknown	cladeA	0	0	na (no papGII)	na	1	fimH41	H5	O16	O16	O16:H5	0	0	0	0	0	0
HICF126	SAMN04357573	ESC_DA5376AA	CC131 dataset	Enterobase	unknown	unknown	cladeA	0	0	na (no papGII)	na	1	fimH41	H5	O16	O16	O16:H5	0	0	0	0	0	0
482_SBOY	SAMN03197675	ESC_AA8177AA	CC131 dataset	Enterobase	unknown	unknown	cladeA	0	0	na (no papGII)	na	1	fimH41	H5	O16	O16	O16:H5	0	0	0	0	0	0
upec-29	SAMN02802118	ESC_BA5030AA	CC131 dataset	Enterobase	unknown	unknown	cladeA	0	0	na (no papGII)	na	1	fimH41	H5	O16	O16	O16:H5	0	0	0	0	0	0
EC0_41	ERS1214296		CC131 dataset	Goswami_2018	urosepsis	invasive UPEC	cladeA	0	0	na (no papGII)	na	1	fimH41	H5	O16	O16	O16:H5	0	0	0	0	0	0
16AR1274	SAMN11381733	ESC_OA4826AA	CC131 dataset	Enterobase	unknown	unknown	cladeA	0	0	na (no papGII)	na	1	fimH41	H5	O16	O16	O16:H5	0	1	0	0	0	0
S34EC	SAMEA1486652		CC131 dataset	Petty_2014	UTI	unknown	cladeA	0	0	na (no papGII)	na	1	fimH41	H5	O16	O16	O16:H5	0	0	0	0	0	0
eo1600	SAMEA2205158	ESC_BA7686AA	CC131 dataset	Enterobase	unknown	unknown	cladeA	0	0	na (no papGII)	na	1	fimH41	H5	O16	O16	O16:H5	0	0	0	0	0	0
ECOLI_MEC_070	SAMEA5317463		CC131 dataset	Syre_2020	uncomplicated UTI	non-invasive UPEC	cladeA	0	0	na (no papGII)	na	1	fimH41	H5	O16	O16	O16:H5	0	1	0	0	0	0
ECO0353	SAMEA2204571	ESC_BA6843AA	CC131 dataset	Enterobase	unknown	unknown	cladeA	0	0	na (no papGII)	na	1	fimH41	H4	O25	O25	O25:H4	0	0	0	0	0	0
0000-0061-6743	SAMN06015664	ESC_FA5716AA	CC131 dataset	Enterobase	unknown	unknown	cladeA	0	0	na (no papGII)	na	1	fimH41	H5	O107	Gp8	O107:H5	0	0	1	0	0	0
60_SBOY	SAMN03197800	ESC_AA8168AA	CC131 dataset	Enterobase	unknown	unknown	cladeA	0	0	na (no papGII)	na	1	fimH41	H5	O16	O16	O16:H5	1	0	0	0	0	0
16AR1132	SAMN11381679	ESC_OA4885AA	CC131 dataset	Enterobase	unknown	unknown	cladeA	0	0	na (no papGII)	na	1	fimH41	H5	O16	O16	O16:H5	1	0	0	0	0	0
16AR1226	SAMN11381715	ESC_OA4845AA	CC131 dataset	Enterobase	unknown	unknown	cladeA	0	0	na (no papGII)	na	1	fimH41	H5	O16	O16	O16:H5	1	0	0	0	0	0
uk_8A9B	SAMN04159545	ESC_CA4431AA	CC131 dataset	Enterobase	unknown	unknown	cladeA	0	0	na (no papGII)	na	1	fimH41	H5	O16	O16	O16:H5	1	0	0	0	0	0
ECOLI_MEC_083	SAMEA5317476		CC131 dataset	Syre_2020	uncomplicated UTI	non-invasive UPEC	cladeA	0	0	na (no papGII)	na	1	fimH41	H5	O16	O16	O16:H5	1	0	0	0	0	0
KTE211	SAMN00974066	ESC_CA1344AA	CC131 dataset	Enterobase	unknown	unknown	cladeA	0	0	na (no papGII)	na	1	fimH41	H5	O16	O16	O16:H5	1	0	0	0	0	0
JJ2055	SAMN02228450	ESC_CA0931AA	CC131 dataset	Enterobase	unknown	unknown	cladeA	0	0	na (no papGII)	na	1	fimH41	H5	O16	O16	O16:H5	1	0	0	0	0	0
SCA4	SRR9616068		CC131 dataset	Birgy_2019	febrile UTI	invasive UPEC	cladeA	0	0	na (no papGII)	na	1	fimH41	H5	O16	O16	O16:H5	1	0	0	0	0	0
cam_1071	SAMN04159600	ESC_CA4381AA	CC131 dataset	Enterobase	unknown	unknown	cladeA	0	0	na (no papGII)	na	1	fimH41	H5	O16	O16	O16:H5	1	0	0	0	0	0
JVE4	SRR9615992		CC131 dataset	Birgy_2019	febrile UTI	invasive UPEC	cladeA	0	0	na (no papGII)	na	1	fimH41	H5	O16	O16	O16:H5	1	0	0	0	0	0
eo1989	SAMEA2272922	ESC_BA6068AA	CC131 dataset	Enterobase	unknown	unknown	cladeA	0	0	na (no papGII)	na	1	fimH41	H5	O16	O16	O16:H5	0	0	0	0	0	0
16AR1435	SAMN11381805	ESC_OA5710AA	CC131 dataset	Enterobase	unknown	unknown	cladeA	0	0	na (no papGII)	na	3	fimH41	H5	O16	O16	O16:H5	1	0	0	0	0	0
16AR1427	SAMN11381799	ESC_OA5040AA	CC131 dataset	Enterobase	unknown	unknown	cladeA	0	0	na (no papGII)	na	3	fimH41	H5	O16	O16	O16:H5	1	0	0	0	0	0
NCK27	SRR9616059		CC131 dataset	Birgy_2019	febrile UTI	invasive UPEC	cladeA	0	0	na (no papGII)	na	3	fimH41	H5	O16	O16	O16:H5	1	0	0	0	0	0
BIC17	SRR9616031		CC131 dataset	Birgy_2019	febrile UTI	invasive UPEC	cladeA	1	0	not identied	read-mapping	3	fimH41	H5	O16	O16	O16:H5	1	0	0	0	0	0
ECO0275	SAMEA2204492	ESC_BA6716AA	CC131 dataset	Enterobase	unknown	unknown	cladeA	0	0	na (no papGII)	na	3	fimH41	H5	O16	O16	O16:H5	0	0	0	0	0	0
ECO0118	SAMEA2204346	ESC_BA6920AA	CC131 dataset	Enterobase	unknown	unknown	cladeA	0	0	na (no papGII)	na	3	fimH41	H5	O16	O16	O16:H5	0	0	0	0	0	0
229063	SAMN05163710	ESC_DA2203AA	CC131 dataset	Enterobase	unknown	unknown	cladeA	0	0	na (no papGII)	na	2	fimH89	H5	O16	O16	O16:H5	0	0	0	0	0	0
16AR1546	SAMN11381855	ESC_OA4981AA	CC131 dataset	Enterobase	unknown	unknown	cladeA	0	0	na (no papGII)	na	2	fimH89	H5	O16	O16	O16:H5	1	0	0	0	0	0
16AR1634	SAMN11381891	ESC_OA4944AA	CC131 dataset	Enterobase	unknown	unknown	cladeA	0	0	na (no papGII)	na	2	fimH89	H5	O16	O16	O16:H5	1	0	0	0	0	0
ECOLI_MEC_002	SAMEA5317396		CC131 dataset	Syre_2020	uncomplicated UTI	non-invasive UPEC	cladeA	0	0	na (no papGII)	na	2	fimH41	H5	O16	O16	O16:H5	0	0	1	0	0	0
ECOLI_MEC_062	SAMEA5317455		CC131 dataset	Syre_2020	uncomplicated UTI	non-invasive UPEC	cladeA	0	0	na (no papGII)	na	2	fimH41	H5	O16	O16	O16:H5	0	0	1	0	0	0
ECPUTH04	SAMN07450657	ESC_HA0338AA	CC131 dataset	Enterobase	unknown	unknown	cladeA	1	0	Type III	read-mapping	2	fimH41	H5	O16	O16	O16:H5	0	0	1	0	0	0
BIC24	SRR9615872		CC131 dataset	Birgy_2019	febrile UTI	invasive UPEC	cladeA	1	0	Type III	read-mapping	2	fimH234	H5	O16	O16	O16:H5	0	0	1	0	0	0
ROU16	SRR9616094		CC131 dataset	Birgy_2019	febrile UTI	invasive UPEC	cladeA	1	0	Type III	read-mapping	2	fimH41	H5	O16	O16	O16:H5	0	0	1	0	0	0
NCK22	SRR9615906		CC131 dataset	Birgy_2019	febrile UTI	invasive UPEC	cladeA	1	0	Type III	read-mapping	2	fimH41	H5	O16	O16	O16:H5	0	0	0	0	0	0
RDP17	SRR9615949		CC131 dataset	Birgy_2019	febrile UTI	invasive UPEC	cladeA	1	0	Type III	read-mapping	2	fimH41	H5	O16	O16	O16:H5	0	0	1	0	0	0
16AR1197	SAMN11381701	ESC_OA4860AA	CC131 dataset	Enterobase	unknown	unknown	cladeA	1	0	Type III	read-mapping	2	fimH41	H5	O16	O16	O16:H5	0	0	1	0	0	0
16AR1555	SAMN11381862	ESC_OA4973AA	CC131 dataset	Enterobase	unknown	unknown	cladeA	1	0	Type III	read-mapping	2	fimH41	H5	O16	O16	O16:H5	0	0	1	0	0	0
16AR1670	SAMN11381912	ESC_OA4924AA	CC131 dataset	Enterobase	unknown	unknown	cladeA	1	0	Type III	read-mapping	2	fimH41	H5	O16	O16	O16:H5	0	0	1	0	0	0
RDE5	SRR9615972		CC131 dataset	Birgy_2019	febrile UTI	invasive UPEC	cladeA	1	0	Type III	read-mapping	2	fimH41	H5	O16	O16	O16:H5	0	0	1	0	0	0
16AR1042	SAMN11381651	ESC_OA5102AA	CC131 dataset	Enterobase	unknown	unknown	cladeA	1	0	Type III	read-mapping	2	fimH41	H5	O16	O16	O16:H5	0	0	1	0	0	0
16AR1160	SAMN11381693	ESC_OA4869AA	CC131 dataset	Enterobase	unknown	unknown	cladeA	1	0	Type III	read-mapping	2	fimH41	H5	O16	O16	O16:H5	0	0	1	0	0	0
16AR1710	SAMN11381924	ESC_OA4913AA	CC131 dataset	Enterobase	unknown	unknown	cladeA	1	0	Type III	read-mapping	2	fimH41	H5	O16	O16	O16:H5	0	0	1	0	0	0
16AR1258	SAMN11381725	ESC_OA4834AA	CC131 dataset	Enterobase	unknown	unknown	cladeA	1	0	Type III	read-mapping	2	fimH41	H5	O16	O16	O16:H5	0	0	1	0	0	0
16AR1663	SAMN11381908	ESC_OA4928AA	CC131 dataset	Enterobase	unknown	unknown	cladeA	1	0	Type III	read-mapping	2	fimH41	H5	O16	O16	O16:H5	0	0	1	0	0	0
ME160662	SAMEA104083542	ESC_GA5635AA	CC131 dataset	Enterobase	unknown	unknown	cladeA	0	0	na (no papGII)	na	2	fimH41	H5	O16	O16	O16:H5	0	0	0	0	0	0
NCK5	SRR9616035		CC131 dataset	Birgy_2019	febrile UTI	invasive UPEC	cladeA	0	0	na (no papGII)	na	2	fimH41	H5	O16	O16	O16:H5	0	1	0	0	0	0
S5EC	SAMEA1486632		CC131 dataset	Petty_2014	UTI	unknown	cladeA	0	0	na (no papGII)	na	2	fimH41	H5	O16	O16	O16:H5	0	0	0	0	0	0
1	SAMEA5587322	ESC_OA0437AA	CC131 dataset	Enterobase	unknown	unknown	cladeA	0	0	na (no papGII)	na	4	fimH41	H5	O16	O16	O16:H5	0	0	0	0	0	0
ECO0233	SAMEA2204450	ESC_BA6942AA	CC131 dataset	Enterobase	unknown	unknown	cladeA	0	0	na (no papGII)	na	2	fimH41	H5	O16	O16	O16:H5	0	0	0	0	0	0
AMI7	SRR9615898		CC131 dataset	Birgy_2019	febrile UTI	invasive UPEC	cladeA	0	0	na (no papGII)	na	2	fimH41	H5	O16	O16	O16:H5	0	1	0	0	0	0
16AR1230	SAMN11381716	ESC_OA4844AA	CC131 dataset	Enterobase	unknown	unknown	cladeA	0	0	na (no papGII)	na	2	fimH41	H5	O16	O16	O16:H5	0	0	0	0	0	0
eo3006	SAMEA2205742	ESC_BA6949AA	CC131 dataset	Enterobase	unknown	unknown	cladeA	0	0	na (no papGII)	na	2	fimH41	H5	O16	O16	O16:H5	0	0	0	0	0	0
ECO0372	SAMEA2204587	ESC_BA6737AA	CC131 dataset	Enterobase	unknown	unknown	cladeA	0	0	na (no papGII)	na	2	fimH41	H5	O16	O16	O16:H5	0	0	0	0	0	0
JVE19	SRR9616027		CC131 dataset	Birgy_2019	febrile UTI	invasive UPEC	cladeA	0	0	na (no papGII)	na	2	fimH41	H5	O16	O16	O16:H5	0	1	0	0	0	0
C0130-PB	GCA_005671155.1		CC131 dataset	NCBI	fecal isolate	fecal	cladeA	0	0	na (no papGII)	na	2	fimH41	H5	O16	O16	O16:H5	0	1	0	0	0	0
ECPUTH09	SAMN07450712	ESC_HA0337AA	CC131 dataset	Enterobase	unknown	unknown	cladeA	0	0	na (no papGII)	na	2	fimH41	H5	O16	O16	O16:H5	0	0	1	0	0	0
Escherichia coliEf1337	SAMEA1877518	ESC_BA9733AA	CC131 dataset	Enterobase	unknown	unknown	cladeA	0	0	na (no papGII)	na	2	fimH41	H5	O16	O16	O16:H5	0	1	0	0	0	0
KTE162	SAMN00854686		main dataset	KTE_fec	fecal isolate	fecal	cladeA	0	0	na (no papGII)	na	2	fimH41	H5	O16	O16	O16:H5	0	0	0	0	0	0
LYO23	SRR9615961		CC131 dataset	Birgy_2019	febrile UTI	invasive UPEC	cladeA	0	0	na (no papGII)	na	2	fimH41	H5	O16	O16	O16:H5	0	1	0	0	0	0
MVAST0167	CP014492.1		CC131 dataset	Enterobase	unknown	unknown	cladeA	0	0	na (no papGII)	na	2	fimH41	H5	O16	O16	O16:H5	0	0	0	0	0	0
C0476	SAMN11420213	ESC_MA3585AA	CC131 dataset	Enterobase	unknown	unknown	cladeA	0	0	na (no papGII)	na	2	fimH41	H5	O16	O16	O16:H5	0	0	0	0	0	0
eo3647	SAMEA2273105	ESC_BA5880AA	CC131 dataset	Enterobase	unknown	unknown	cladeA	0	0	na (no papGII)	na	2	fimH41	H5	O16	O16	O16:H5	0	0	0	0	0	0
B1117-PB	GCA_005671135.1		CC131 dataset	NCBI	blood isolate	unknown	cladeA	0	0	na (no papGII)	na	2	fimH41	H5	O16	O16	O16:H5	0	1	0	0	0	0
DHQP1603879-1	SAMN13166871	ESC_OA6551AA	CC131 dataset	Enterobase	unknown	unknown	cladeA	0	0	na (no papGII)	na	2	fimH41	H5	O16	O16	O16:H5	0	0	0	0	0	0
EC1_77	ERS1214416		CC131 dataset	Goswami_2018	urosepsis recurrent ESBL	invasive UPEC	cladeA	0	0	na (no papGII)	na	2	fimH41	H5	O16	O16	O16:H5	0	0	0	0	0	0
AM_LREC-101	SAMEA92122918	ESC_FA9076AA	CC131 dataset	Enterobase	unknown	unknown	cladeA	0	0	na (no papGII)	na	2	fimH41	H5	O16	O16	O16:H5	0	0	0	0	0	0
KTE216	SAMN00974071		main dataset	KTE_cys	cystitis	non-invasive UPEC	cladeA	0	0	na (no papGII)	na	2	fimH41	H5	O16	O16	O16:H5	0	0	0	0	0	0
ECOLI_MEC_009	SAMEA5317403		CC131 dataset	Syre_2020	uncomplicated UTI	non-invasive UPEC	cladeA	0	0	na (no papGII)	na	2	fimH41	H5	O16	O16	O16:H5	0	0	0	0	0	0
upec-271	SAMN02802099	ESC_BA5068AA	CC131 dataset	Enterobase	unknown	unknown	cladeA	0	0	na (no papGII)	na	2	fimH41	H5	O16	O16	O16:H5	0	0	0	0	0	0
16AR1331	SAMN11381753	ESC_OA5088AA	CC131 dataset	Enterobase	unknown	unknown	cladeA	0	0	na (no papGII)	na	2	fimH41	H5	O16	O16	O16:H5	0	1	0	0	0	0
16AR1614	SAMN11381888	ESC_OA4948AA	CC131 dataset	Enterobase	unknown	unknown	cladeA	0	0	na (no papGII)	na	2	fimH41	H5	O16	O16	O16:H5	0	1	0	0	0	0
C0020-PB	GCA_005671165.1		CC131 dataset	NCBI	fecal isolate	fecal	cladeA	0	0	na (no papGII)	na	2	fimH41	H5	O16	O16	O16:H5	0	1	0	0	0	0
C0101-PB	GCA_005671315.1		CC131 dataset	NCBI	fecal isolate	fecal	cladeA	0	0	na (no papGII)	na	2	fimH41	H5	O16	O16	O16:H5	0	1	0	0	0	0
1	SAMEA5587318	ESC_OA0441AA	CC131 dataset	Enterobase	unknown	unknown	cladeA	0	0	na (no papGII)	na	2	fimH41	H5	O16	O16	O16:H5	0	0	0	0	0	0
LYO15	SRR9615959		CC131 dataset	Birgy_2019	febrile UTI	invasive UPEC	cladeA	0	0	na (no papGII)	na	2	fimH41	H5	O16	O16	O16:H5	0	1	0	0	0	0
Escherichia coli from urine	SAMN09829092	ESC_JA8182AA	CC131 dataset	Enterobase	unknown	unknown	cladeB	0	0	na (no papGII)	na	2	fimH54	H4	O25	O25	O25:H4	0	0	0	0	0	0
KP13	SAMD00080508	ESC_GA6635AA	CC131 dataset	Enterobase	unknown	unknown	cladeB	0	0	na (no papGII)	na	2	fimH54	H4	O25	O25	O25:H4	1	0	0	0	0	0
H17_BUTI_Uro	SAMN09405752		main dataset	BUTI_uro	urosepsis	invasive UPEC	cladeB	0	0	na (no papGII)	na	1	fimH27	H4	O25	O25	O25:H4	0	0	0	1	0	0
upec-54	SAMN02802146	ESC_BA4975AA	CC131 dataset	Enterobase	unknown	unknown	cladeB	1	0	not identied	read-mapping	1	fimH27	H4	O25	O25	O25:H4	0	0	0	1	0	0
3-020-07_S4_C1	SAMN02689045	ESC_BA8344AA	CC131 dataset	Enterobase	unknown	unknown	cladeB	1	0	not identied	read-mapping	1	fimH27	H4	O18	Gp12	O18:H4	0	0	0	1	0	0
965-sc-1872567	SAMEA2385672	ESC_BA4166AA	CC131 dataset	Enterobase	unknown	unknown	cladeB	1	0	not identied	read-mapping	1	fimH27	H4	O18	Gp12	O18:H4	0	1	0	1	0	0
2-316-03_S4_C3	SAMN02680150	ESC_BA8570AA	CC131 dataset	Enterobase	unknown	unknown	cladeB	1	0	not identied	read-mapping	1	fimH27	H4	O18	Gp12	O18:H4	0	0	0	1	0	0
09B13464	SAMN04159614	ESC_CA4366AA	CC131 dataset	Enterobase	unknown	unknown	cladeB	0	0	na (no papGII)	na	2	fimH27	H4	O25	O25	O25:H4	0	0	0	1	0	0
11B01631	SAMN04159595	ESC_CA4387AA	CC131 dataset	Enterobase	unknown	unknown	cladeB	1	0	Type II	read-mapping	0	fimH27	H4	O25	O25	O25:H4	0	0	0	1	0	0
10B07395	SAMN04159586	ESC_CA4397AA	CC131 dataset	Enterobase	unknown	unknown	cladeB	1	0	Type II	read-mapping	1	fimH27	H4	O25	O25	O25:H4	0	0	0	1	0	0
11B00663	SAMN04159592	ESC_CA4390AA	CC131 dataset	Enterobase	unknown	unknown	cladeB	0	0	na (no papGII)	na	1	fimH27	H4	O25	O25	O25:H4	0	0	0	1	0	0
eo2312	SAMEA2272974	ESC_BA6238AA	CC131 dataset	Enterobase	unknown	unknown	cladeB	0	0	na (no papGII)	na	1	fimH27	H4	O25	O25	O25:H4	0	0	0	1	0	0
16AR1442	SAMN11381808	ESC_OA5031AA	CC131 dataset	Enterobase	unknown	unknown	cladeB	0	0	na (no papGII)	na	2	fimH27	H4	O25	O25	O25:H4	0	1	0	1	0	0
RDE6	SRR9615977		CC131 dataset	Birgy_2019	febrile UTI	invasive UPEC	cladeB	1	0	Type III	read-mapping	2	fimH27	H4	O25	O25	O25:H4	0	0	0	1	0	0
can_70328	SAMN04159633	ESC_CA4481AA	CC131 dataset	Enterobase	unknown	unknown	cladeB	1	0	not identied	read-mapping	1	fimH27	H4	O25	O25	O25:H4	0	0	0	1	0	0
1287	SAMN09405760	ESC_LA3620AA	CC131 dataset	Enterobase	unknown	unknown	cladeB	1	0	Type III	read-mapping	1	fimH27	H4	O25	O25	O25:H4	0	0	0	1	0	0
ECOLI_MEC_081	SAMEA5317474		CC131 dataset	Syre_2020	uncomplicated UTI	non-invasive UPEC	cladeB	1	0	Type II	read-mapping	3	fimH27	H4	O25	O25	O25:H4	0	1	0	1	0	0
43	SAMN10875331	ESC_MA0420AA	CC131 dataset	Enterobase	unknown	unknown	cladeB	0	0	na (no papGII)	na	3	fimH27	H4	O25	O25	O25:H4	0	0	0	1	0	0
eo2362	SAMEA2205402	ESC_BA7564AA	CC131 dataset	Enterobase	unknown	unknown	cladeB	1	0	Type II	read-mapping	2	fimH27	H4	O25	O25	O25:H4	0	0	0	1	0	0
RDE10	SRR9616016		CC131 dataset	Birgy_2019	febrile UTI	invasive UPEC	cladeB	1	0	Type II	read-mapping	2	fimH27	H4	O25	O25	O25:H4	0	1	0	1	0	0
RSA16	SRR9615918		CC131 dataset	Birgy_2019	febrile UTI	invasive UPEC	cladeB	1	0	Type II	read-mapping	2	fimH27	H4	O25	O25	O25:H4	0	1	0	1	0	0
HICF124	SAMN04357572	ESC_DA5377AA	CC131 dataset	Enterobase	unknown	unknown	cladeB	1	0	not identied	read-mapping	1	fimH27	H4	O25	O25	O25:H4	0	0	0	1	0	0
16AR1650	SAMN11381903	ESC_OA4932AA	CC131 dataset	Enterobase	unknown	unknown	cladeB	1	0	not identied	read-mapping	2	fimH27	H4	O25	O25	O25:H4	0	1	0	1	0	0
eo3133	SAMEA2273014	ESC_BA5949AA	CC131 dataset	Enterobase	unknown	unknown	cladeB	1	0	Type III	read-mapping	2	fimH27	H4	O25	O25	O25:H4	0	0	0	1	0	0
ECO0222	SAMEA2204439	ESC_BA7476AA	CC131 dataset	Enterobase	unknown	unknown	cladeB	1	0	Type III	read-mapping	2	fimH27	H4	O25	O25	O25:H4	0	0	0	1	0	0
ZH071	SAMN02228504	ESC_CA0877AA	CC131 dataset	Enterobase	unknown	unknown	cladeB	0	0	na (no papGII)	na	1	fimH94	H4	O25	O25	O25:H4	0	0	0	0	0	0
P6491	SAMN10093593	ESC_KA1826AA	CC131 dataset	Enterobase	unknown	unknown	cladeB	0	0	na (no papGII)	na	1	fimH30	H4	O25	O25	O25:H4	0	0	0	0	0	0
0000-0057-6465	SAMN05194531	ESC_DA3598AA	CC131 dataset	Enterobase	unknown	unknown	cladeB	0	0	na (no papGII)	na	1	fimH30	H4	O25	O25	O25:H4	0	0	0	0	0	0
BIC27	SRR9615879		CC131 dataset	Birgy_2019	febrile UTI	invasive UPEC	cladeB	0	0	na (no papGII)	na	1	fimH30	H4	O25	O25	O25:H4	1	0	0	0	0	0
G199	SAMN11319176	ESC_MA3238AA	CC131 dataset	Enterobase	unknown	unknown	cladeB	0	0	na (no papGII)	na	1	fimH30	H4	O25	O25	O25:H4	0	0	0	0	0	0
INT007976	SAMEA5611234	ESC_MA8166AA	CC131 dataset	Enterobase	unknown	unknown	cladeB	0	0	na (no papGII)	na	1	fimH30	H4	O25	O25	O25:H4	0	0	0	0	0	0
011-005	na	ESC_NA2879AA	CC131 dataset	Enterobase	unknown	unknown	cladeB	0	0	na (no papGII)	na	1	fimH22	H4	O25	O25	O25:H4	0	0	0	1	0	0
HVH_90	SAMN01885739		main dataset	HVH_urb	urinary-source bacteremia	invasive UPEC	cladeB	0	0	na (no papGII)	na	1	fimH22	H4	O25	O25	O25:H4	0	0	0	1	0	0
S105EC	SAMEA1486587		CC131 dataset	Petty_2014	UTI	unknown	cladeB	0	0	na (no papGII)	na	1	fimH22	H4	O25	O25	O25:H4	0	0	0	1	0	0
S104EC	SAMEA1486667		CC131 dataset	Petty_2014	UTI	unknown	cladeB	0	0	na (no papGII)	na	1	fimH22	H4	O25	O25	O25:H4	0	0	0	1	0	0
QU300	SAMN02228548	ESC_CA0833AA	CC131 dataset	Enterobase	unknown	unknown	cladeB	0	0	na (no papGII)	na	1	fimH22	H4	O25	O25	O25:H4	0	0	0	1	0	0
S21EC	SAMEA1486650	ESC_CA0102AA	CC131 dataset	Enterobase	unknown	unknown	cladeB	0	0	na (no papGII)	na	1	fimH22	H4	O25	O25	O25:H4	0	0	0	1	0	0
S21EC	SAMEA1486650		CC131 dataset	Petty_2014	UTI	unknown	cladeB	0	0	na (no papGII)	na	1	fimH22	H4	O25	O25	O25:H4	0	0	0	1	0	0
HVH_154	SAMN01885799		main dataset	HVH_urb	urinary-source bacteremia	invasive UPEC	cladeB	0	0	na (no papGII)	na	1	fimH22	H4	O25	O25	O25:H4	0	0	0	1	0	0
B5E11	na	ESC_NA2878AA	CC131 dataset	Enterobase	unknown	unknown	cladeB	0	0	na (no papGII)	na	1	fimH22	H4	O25	O25	O25:H4	0	0	0	1	0	0
SaT040	SAMN02228496	ESC_CA0885AA	CC131 dataset	Enterobase	unknown	unknown	cladeB	0	0	na (no papGII)	na	1	fimH22	H4	O25	O25	O25:H4	0	0	0	1	0	0
S22EC	SAMEA1486633		CC131 dataset	Petty_2014	UTI	unknown	cladeB	0	0	na (no papGII)	na	1	fimH22	H4	O25	O25	O25:H4	0	0	0	1	0	0
2010066864	SAMEA1486670	ESC_CA0122AA	CC131 dataset	Enterobase	unknown	unknown	cladeB	0	0	na (no papGII)	na	1	fimH22	H4	O25	O25	O25:H4	0	0	0	1	0	0
eo1170	SAMEA2205098	ESC_BA7258AA	CC131 dataset	Enterobase	unknown	unknown	cladeB	0	0	na (no papGII)	na	1	fimH22	H4	O25	O25	O25:H4	0	0	0	1	0	0
S24EC	SAMEA1486588		CC131 dataset	Petty_2014	UTI	unknown	cladeB	0	0	na (no papGII)	na	1	fimH22	H4	O25	O25	O25:H4	0	0	0	1	0	0
287	SAMN09405758	ESC_LA3622AA	CC131 dataset	Enterobase	unknown	unknown	cladeB	0	0	na (no papGII)	na	1	fimH22	H4	O25	O25	O25:H4	0	0	0	1	0	0
S6EC	SAMEA1486662		CC131 dataset	Petty_2014	UTI	unknown	cladeB	0	0	na (no papGII)	na	1	fimH22	H4	O25	O25	O25:H4	0	0	0	1	0	0
CD400	SAMN02228455	ESC_CA0926AA	CC131 dataset	Enterobase	unknown	unknown	cladeB	0	0	na (no papGII)	na	1	fimH22	H4	O25	O25	O25:H4	0	0	0	1	0	0
421_FVEC_Fec	SAMN09405755		main dataset	MN_fec	fecal isolate	fecal	cladeB	0	0	na (no papGII)	na	1	fimH22	H4	O25	O25	O25:H4	0	0	0	1	0	0
H061	SAMN02228469	ESC_CA0912AA	CC131 dataset	Enterobase	unknown	unknown	cladeB	0	0	na (no papGII)	na	1	fimH22	H4	O25	O25	O25:H4	0	0	0	1	0	0
HVH_202	SAMN01885841		main dataset	HVH_urb	urinary-source bacteremia	invasive UPEC	cladeB	0	0	na (no papGII)	na	1	fimH22	H4	O25	O25	O25:H4	0	0	0	1	0	0
H471	na	ESC_FA3617AA	CC131 dataset	Enterobase	unknown	unknown	cladeB	0	0	na (no papGII)	na	1	fimH22	H4	O25	O25	O25:H4	0	0	0	1	0	0
S114EC	SAMEA1486661		CC131 dataset	Petty_2014	UTI	unknown	cladeB	0	0	na (no papGII)	na	1	fimH22	H4	O25	O25	O25:H4	0	0	0	1	0	0
KUEC2	SAMD00080497	ESC_GA6646AA	CC131 dataset	Enterobase	unknown	unknown	cladeB	0	0	na (no papGII)	na	1	fimH22	H4	O25	O25	O25:H4	0	0	0	1	0	0
285_FVEC_Fec	SAMN09405754		main dataset	MN_fec	fecal isolate	fecal	cladeB	0	0	na (no papGII)	na	1	fimH22	H4	O25	O25	O25:H4	0	0	0	1	0	0
S19EC	SAMEA1486631		CC131 dataset	Petty_2014	UTI	unknown	cladeB	0	0	na (no papGII)	na	1	fimH22	H4	O25	O25	O25:H4	0	0	0	1	0	0
MVAST0068	SAMN13422992		main dataset	MVAST_ABU	ABU	non-invasive UPEC	cladeB	0	0	na (no papGII)	na	1	fimH22	H4	O25	O25	O25:H4	0	0	0	1	0	0
1012_FVEC_Fec	SAMN09405753		main dataset	MN_fec	fecal isolate	fecal	cladeB	0	0	na (no papGII)	na	1	fimH22	H4	O25	O25	O25:H4	0	0	0	1	0	0
G132	SAMN02228461	ESC_CA0920AA	CC131 dataset	Enterobase	unknown	unknown	cladeB	0	0	na (no papGII)	na	1	fimH126	H4	O25	O25	O25:H4	0	0	0	1	0	0
KTE6	SAMN00847645		main dataset	KTE_fec	fecal isolate	fecal	cladeB	0	0	na (no papGII)	na	1	fimH22	H4	O25	O25	O25:H4	0	0	0	1	0	0
235_PUTI_Cys	SAMN09405757		main dataset	PUTI_cys	cystitis	non-invasive UPEC	cladeB	0	0	na (no papGII)	na	1	fimH22	na	O25	O25	O25	0	0	0	1	0	0
eo1421	SAMEA2205327	ESC_BA7590AA	CC131 dataset	Enterobase	unknown	unknown	cladeB	0	0	na (no papGII)	na	1	fimH22	H4	O25	O25	O25:H4	0	0	0	1	0	0
H1659	na	ESC_NA2932AA	CC131 dataset	Enterobase	unknown	unknown	cladeB	0	0	na (no papGII)	na	1	fimH22	H4	O25	O25	O25:H4	0	0	0	1	0	0
B7J19	SAMN12782142	ESC_OA2046AA	CC131 dataset	Enterobase	unknown	unknown	cladeB	0	0	na (no papGII)	na	1	fimH22	H4	O25	O25	O25:H4	0	0	0	1	0	0
S32EC	SAMEA1486601		CC131 dataset	Petty_2014	UTI	unknown	cladeB	0	0	na (no papGII)	na	1	fimH22	H4	O25	O25	O25:H4	0	0	0	1	0	0
KMi004	SAMD00029138	ESC_BA0649AA	CC131 dataset	Enterobase	unknown	unknown	cladeB	0	0	na (no papGII)	na	1	fimH22	H4	O25	O25	O25:H4	0	0	0	1	0	0
eo3481	SAMEA2205679	ESC_BA6876AA	CC131 dataset	Enterobase	unknown	unknown	cladeB	0	0	na (no papGII)	na	1	fimH22	H4	O25	O25	O25:H4	0	0	0	1	0	0
upec-110	SAMN02801921	ESC_BA5274AA	CC131 dataset	Enterobase	unknown	unknown	cladeB	0	0	na (no papGII)	na	1	fimH22	H4	O25	O25	O25:H4	0	0	0	1	0	0
ZH063	CP014522.1		CC131 dataset	Enterobase	unknown	unknown	cladeB	0	0	na (no papGII)	na	1	fimH22	H4	O25	O25	O25:H4	0	0	0	1	0	0
eo823	SAMEA2204934	ESC_BA7374AA	CC131 dataset	Enterobase	unknown	unknown	cladeB	0	0	na (no papGII)	na	2	fimH22	H4	O25	O25	O25:H4	0	0	0	1	0	0
JJ1901	SAMN02228472	ESC_CA0909AA	CC131 dataset	Enterobase	unknown	unknown	cladeB	0	0	na (no papGII)	na	1	fimH22	H4	O25	O25	O25:H4	0	0	0	1	0	0
eo2279	SAMEA2205407	ESC_BA7786AA	CC131 dataset	Enterobase	unknown	unknown	cladeB	0	0	na (no papGII)	na	1	fimH22	H4	O25	O25	O25:H4	0	0	0	1	0	0
ECO0130	SAMEA2204358	ESC_BA7609AA	CC131 dataset	Enterobase	unknown	unknown	cladeB	0	0	na (no papGII)	na	1	fimH22	H4	O25	O25	O25:H4	0	0	0	1	0	0
08B08158	SAMN04159602	ESC_CA4379AA	CC131 dataset	Enterobase	unknown	unknown	cladeB	0	0	na (no papGII)	na	1	fimH5	H4	O25	O25	O25:H4	0	0	0	1	0	0
eo2838	SAMEA2205465	ESC_BA7160AA	CC131 dataset	Enterobase	unknown	unknown	cladeB	0	0	na (no papGII)	na	1	fimH5	H4	O25	O25	O25:H4	0	0	0	1	0	0
JJ2087	SAMN02228486	ESC_CA0895AA	CC131 dataset	Enterobase	unknown	unknown	cladeB	0	0	na (no papGII)	na	5	fimH162	H4	O25	O25	O25:H4	0	0	0	1	0	0
AM_LREC-57	SAMEA92097418	ESC_FA9110AA	CC131 dataset	Enterobase	unknown	unknown	cladeB	0	0	na (no papGII)	na	1	fimH22	H4	O25	O25	O25:H4	0	0	0	1	0	0
ECO0087	SAMEA2204315	ESC_BA6932AA	CC131 dataset	Enterobase	unknown	unknown	cladeB	0	0	na (no papGII)	na	1	fimH22	H4	O25	O25	O25:H4	0	0	0	1	0	0
AS3953	SAMEA1486448	ESC_CA1115AA	CC131 dataset	Enterobase	unknown	unknown	cladeB	0	0	na (no papGII)	na	1	fimH22	H4	O25	O25	O25:H4	0	0	0	1	0	0
HVH_177	SAMN01885818		main dataset	HVH_urb	urinary-source bacteremia	invasive UPEC	cladeB	0	0	na (no papGII)	na	1	fimH22	H4	O25	O25	O25:H4	0	0	0	1	0	0
eo2018	SAMEA2205654	ESC_BA7653AA	CC131 dataset	Enterobase	unknown	unknown	cladeB	0	1	na (no papGII)	na	1	fimH22	H4	O25	O25	O25:H4	0	0	0	1	0	0
eo1631	SAMEA2205159	ESC_BA7671AA	CC131 dataset	Enterobase	unknown	unknown	cladeB	0	1	na (no papGII)	na	1	fimH22	H4	O25	O25	O25:H4	0	0	0	1	0	0
Escherichia coliVB 956886	SAMEA1877428	ESC_BA9735AA	CC131 dataset	Enterobase	unknown	unknown	cladeB	0	1	na (no papGII)	na	1	fimH377	H4	O25	O25	O25:H4	0	0	0	1	0	0
LtABU33	SAMN13422938		main dataset	LtABU	ABU	non-invasive UPEC	cladeB	0	1	na (no papGII)	na	2	fimH22	H4	O25	O25	O25:H4	0	0	0	1	0	0
HVM277	SAMEA1486672		CC131 dataset	Petty_2014	cystitis	non-invasive UPEC	cladeB	0	1	na (no papGII)	na	2	fimH22	H4	O25	O25	O25:H4	0	0	0	1	0	0
eo991	SAMEA2272863	ESC_BA6096AA	CC131 dataset	Enterobase	unknown	unknown	cladeB	0	1	na (no papGII)	na	2	fimH22	H4	O25	O25	O25:H4	0	0	0	1	0	0
AM_LREC-39	na	ESC_DA1983AA	CC131 dataset	Enterobase	unknown	unknown	cladeB	0	1	na (no papGII)	na	2	fimH22	H4	O25	O25	O25:H4	0	0	0	1	0	0
HVM52	SAMEA1486674		CC131 dataset	Petty_2014	pyelonephritis	invasive UPEC	cladeB	0	1	na (no papGII)	na	2	fimH298	na	O25	O25	O25	0	0	0	1	0	0
HVM2289	SAMEA1486663		CC131 dataset	Petty_2014	cystitis	non-invasive UPEC	cladeB	0	1	na (no papGII)	na	3	fimH22	H4	O25	O25	O25:H4	0	0	0	1	0	0
HVM2044	SAMEA1486626		CC131 dataset	Petty_2014	pyelonephritis	invasive UPEC	cladeB	0	1	na (no papGII)	na	3	fimH22	H4	O25	O25	O25:H4	0	0	0	1	0	0
CD471	SAMN02228458	ESC_CA0923AA	CC131 dataset	Enterobase	unknown	unknown	cladeB	0	0	na (no papGII)	na	1	fimH22	H4	O25	O25	O25:H4	0	0	0	1	0	0
SaT142	SAMN02228498	ESC_CA0883AA	CC131 dataset	Enterobase	unknown	unknown	cladeB	0	0	na (no papGII)	na	1	fimH22	H4	O25	O25	O25:H4	0	0	0	1	0	0
MOD1-EC6883	SAMN04992249	ESC_EA2170AA	CC131 dataset	Enterobase	unknown	unknown	cladeB	0	1	na (no papGII)	na	1	fimH22	H4	O25	O25	O25:H4	0	0	0	1	0	0
Escherichia coliVB 901682	SAMEA1877462	ESC_BA9725AA	CC131 dataset	Enterobase	unknown	unknown	cladeB	0	1	na (no papGII)	na	1	fimH298	H4	O25	O25	O25:H4	0	0	0	1	0	0
35-593	SAMN03262727	ESC_BA2331AA	CC131 dataset	Enterobase	unknown	unknown	cladeB	0	0	na (no papGII)	na	1	fimH22	H4	O25	O25	O25:H4	0	0	0	1	0	0
CD311	SAMN02228511	ESC_CA0870AA	CC131 dataset	Enterobase	unknown	unknown	cladeB	0	0	na (no papGII)	na	2	fimH22	H4	O25	O25	O25:H4	0	0	0	1	0	0
H186	na	ESC_FA0279AA	CC131 dataset	Enterobase	unknown	unknown	cladeB	0	0	na (no papGII)	na	1	fimH22	H4	na	na	H4	0	0	0	1	0	0
Escherichia coliVB 990288	SAMEA1877454	ESC_BA9739AA	CC131 dataset	Enterobase	unknown	unknown	cladeB	0	0	na (no papGII)	na	1	fimH22	H4	O25	O25	O25:H4	0	0	0	1	0	0
CD249	SAMN02228453	ESC_CA0928AA	CC131 dataset	Enterobase	unknown	unknown	cladeB	0	0	na (no papGII)	na	2	fimH22	H4	O25	O25	O25:H4	0	0	0	1	0	0
Escherichia coliIMT26368	SAMEA1877508	ESC_BA9752AA	CC131 dataset	Enterobase	unknown	unknown	cladeB	0	0	na (no papGII)	na	1	fimH22	H4	O25	O25	O25:H4	0	0	0	1	0	0
EC0_80	ERS1214364		CC131 dataset	Goswami_2018	urosepsis	invasive UPEC	cladeB	0	0	na (no papGII)	na	1	fimH22	H4	O25	O25	O25:H4	0	0	0	1	0	0
Escherichia coliIMT 194/07	SAMEA1877521	ESC_BA9712AA	CC131 dataset	Enterobase	unknown	unknown	cladeB	0	0	na (no papGII)	na	1	fimH22	H4	O25	O25	O25:H4	0	0	0	1	0	0
HVH_141	SAMN01885786		main dataset	HVH_urb	urinary-source bacteremia	invasive UPEC	cladeB	0	1	na (no papGII)	na	1	fimH22	H4	O25	O25	O25:H4	0	0	0	1	0	0
eo1935	SAMEA2205718	ESC_BA6479AA	CC131 dataset	Enterobase	unknown	unknown	cladeB	0	1	na (no papGII)	na	1	fimH22	H4	O25	O25	O25:H4	0	0	0	1	0	0
HVH_146	SAMN01885791		main dataset	HVH_urb	urinary-source bacteremia	invasive UPEC	cladeB	0	1	na (no papGII)	na	1	fimH22	H4	O25	O25	O25:H4	0	0	0	1	0	0
AZ-TG60933	SAMN02442811	ESC_BA8618AA	CC131 dataset	Enterobase	unknown	unknown	cladeB	0	1	na (no papGII)	na	1	fimH22	H4	O25	O25	O25:H4	0	0	0	1	0	0
LtABU12	SAMN13422917		main dataset	LtABU	ABU	non-invasive UPEC	cladeB	0	1	na (no papGII)	na	1	fimH322	H4	O25	O25	O25:H4	0	0	0	1	0	0
eo1229	SAMEA2205127	ESC_BA7893AA	CC131 dataset	Enterobase	unknown	unknown	cladeB	0	1	na (no papGII)	na	1	fimH22	H4	O25	O25	O25:H4	0	0	0	1	0	0
ECO0419	SAMEA2204629	ESC_BA7284AA	CC131 dataset	Enterobase	unknown	unknown	cladeB	0	1	na (no papGII)	na	1	fimH22	H4	O25	O25	O25:H4	0	0	0	1	0	0
12-bcus	SAMC048177		main dataset	UHS_urb	urinary-source bacteremia	invasive UPEC	cladeB	0	1	na (no papGII)	na	1	fimH22	H4	O25	O25	O25:H4	0	0	0	1	0	0
ECO0382	SAMEA2204593	ESC_BA7306AA	CC131 dataset	Enterobase	unknown	unknown	cladeB	0	1	na (no papGII)	na	1	fimH326	H4	O25	O25	O25:H4	0	0	0	1	0	0
eo2011	SAMEA2205655	ESC_BA7554AA	CC131 dataset	Enterobase	unknown	unknown	cladeB	0	1	na (no papGII)	na	1	fimH22	H4	O25	O25	O25:H4	0	0	0	1	0	0
AM_LREC-41	SAMEA92086168	ESC_FA9125AA	CC131 dataset	Enterobase	unknown	unknown	cladeB	0	1	na (no papGII)	na	1	fimH22	H4	O25	O25	O25:H4	0	0	0	1	0	0
KTE178	SAMN00974035		main dataset	KTE_fec	fecal isolate	fecal	cladeB	0	1	na (no papGII)	na	1	fimH22	H4	O25	O25	O25:H4	0	0	0	1	0	0
eo2891	SAMEA2205479	ESC_BA7663AA	CC131 dataset	Enterobase	unknown	unknown	cladeB	0	1	na (no papGII)	na	1	fimH22	H4	O25	O25	O25:H4	0	0	0	1	0	0
HVH_17	SAMN01885680		main dataset	HVH_urb	urinary-source bacteremia	invasive UPEC	cladeB	0	1	na (no papGII)	na	1	fimH22	H4	O25	O25	O25:H4	0	0	0	1	0	0
86-16	SAMEA104407575	ESC_IA4053AA	CC131 dataset	Enterobase	unknown	unknown	cladeB	0	1	na (no papGII)	na	2	fimH22	H4	O25	O25	O25:H4	0	0	0	1	0	0
JJ1897	SAMN02228471	ESC_CA0910AA	CC131 dataset	Enterobase	unknown	unknown	cladeB	0	0	na (no papGII)	na	1	fimH22	H4	O25	O25	O25:H4	0	0	0	1	0	0
GN02448	SAMN12163094		CC131 dataset	NCBI	unknown	unknown	cladeB	0	0	na (no papGII)	na	1	fimH22	H4	O25	O25	O25:H4	0	0	0	1	0	0
cam_1920	SAMN04159601	ESC_CA4380AA	CC131 dataset	Enterobase	unknown	unknown	cladeB	1	0	not identied	read-mapping	2	fimH298	H4	O25	O25	O25:H4	0	0	0	1	0	0
cam_2830	SAMN04159621	ESC_CA4358AA	CC131 dataset	Enterobase	unknown	unknown	cladeB	1	0	not identied	read-mapping	2	fimH298	H4	O25	O25	O25:H4	0	0	0	1	0	0
cam_2853	SAMN04159599	ESC_CA4383AA	CC131 dataset	Enterobase	unknown	unknown	cladeB	0	0	na (no papGII)	na	1	fimH22	H4	O25	O25	O25:H4	0	0	0	1	0	0
AZ844071	SAMN04159648	ESC_CA4465AA	CC131 dataset	Enterobase	unknown	unknown	cladeB	0	0	na (no papGII)	na	1	fimH22	H4	O25	O25	O25:H4	0	0	0	1	0	0
31_PUTI_Cys	SAMN09405759		main dataset	PUTI_cys	cystitis	non-invasive UPEC	cladeB	1	0	not identied	read-mapping	0	fimH22	H4	O25	O25	O25:H4	0	0	0	1	0	0
JJ1999	SAMN02228454	ESC_CA0927AA	CC131 dataset	Enterobase	unknown	unknown	cladeB	0	0	na (no papGII)	na	0	fimH22	H4	O25	O25	O25:H4	0	0	0	1	0	0
55-Pyelo	SAMN13422978		main dataset	MC_pye	pyelonephritis	invasive UPEC	cladeB	0	0	na (no papGII)	na	0	fimH22	H4	O25	O25	O25:H4	0	0	0	1	0	0
PSU-1483	SAMN10316109	ESC_KA4595AA	CC131 dataset	Enterobase	unknown	unknown	cladeB	0	0	na (no papGII)	na	0	fimH22	H4	O25	O25	O25:H4	0	0	0	1	0	0
Ecol_244	NZ_CP019020.1		CC131 dataset	Enterobase	unknown	unknown	cladeB	0	0	na (no papGII)	na	0	fimH22	H4	O25	O25	O25:H4	0	0	0	1	0	0
G749	CP014488.1		CC131 dataset	Enterobase	unknown	unknown	cladeB	0	0	na (no papGII)	na	0	fimH22	H4	O25	O25	O25:H4	0	0	0	1	0	0
H2381	na	ESC_NA2942AA	CC131 dataset	Enterobase	unknown	unknown	cladeB	0	0	na (no papGII)	na	1	fimH22	H4	O25	O25	O25:H4	0	0	0	1	0	0
delta 51	SAMEA1903743	ESC_BA8911AA	CC131 dataset	Enterobase	unknown	unknown	cladeB	0	0	na (no papGII)	na	1	fimH22	H4	O25	O25	O25:H4	0	0	0	1	0	0
AM_LREC-13	na	ESC_DA1955AA	CC131 dataset	Enterobase	unknown	unknown	cladeB	0	0	na (no papGII)	na	1	fimH22	H4	O25	O25	O25:H4	0	0	0	1	0	0
AM_LREC-21	SAMEA92079418	ESC_FA9134AA	CC131 dataset	Enterobase	unknown	unknown	cladeB	0	0	na (no papGII)	na	1	fimH22	H4	O25	O25	O25:H4	0	0	0	1	0	0
Escherichia coli6492-42	SAMEA1877446	ESC_BA9751AA	CC131 dataset	Enterobase	unknown	unknown	cladeB	0	0	na (no papGII)	na	0	fimH22	H4	O25	O25	O25:H4	0	0	0	1	0	0
AM_LREC-23	na	ESC_DA1964AA	CC131 dataset	Enterobase	unknown	unknown	cladeB	0	0	na (no papGII)	na	1	fimH22	H4	O25	O25	O25:H4	0	0	0	1	0	0
AM_LREC-25	SAMEA92077168	ESC_FA9137AA	CC131 dataset	Enterobase	unknown	unknown	cladeB	0	0	na (no papGII)	na	1	fimH22	H4	O25	O25	O25:H4	0	0	0	1	0	0
SN38	SAMD00080513	ESC_GA6630AA	CC131 dataset	Enterobase	unknown	unknown	cladeB	0	0	na (no papGII)	na	0	fimH22	H4	O25	O25	O25:H4	0	0	0	1	0	0
AM_LREC-63	SAMEA92138668	ESC_FA9055AA	CC131 dataset	Enterobase	unknown	unknown	cladeB	0	0	na (no papGII)	na	0	fimH22	H4	O25	O25	O25:H4	0	0	0	1	0	0
DTU2017-821-PRJ1111-Escherischia-coli-360-16028160_S2_L001_R1_001	SAMEA104205911	ESC_HA0071AA	CC131 dataset	Enterobase	unknown	unknown	cladeB	0	0	na (no papGII)	na	1	fimH22	H4	O25	O25	O25:H4	0	0	0	1	0	0
SA186	CP022730.1		CC131 dataset	NCBI	unknown	unknown	cladeB	0	0	na (no papGII)	na	1	fimH22	H4	O25	O25	O25:H4	0	0	0	1	0	0
H3345	na	ESC_NA2943AA	CC131 dataset	Enterobase	unknown	unknown	cladeB	0	0	na (no papGII)	na	1	fimH22	H4	O25	O25	O25:H4	0	0	0	1	0	0
C0382	SAMN11420174	ESC_MA3646AA	CC131 dataset	Enterobase	unknown	unknown	cladeB	1	0	not identied	read-mapping	0	fimH22	H4	O25	O25	O25:H4	0	0	0	1	0	0
AR_0089	GCA_003571825		CC131 dataset	NCBI	unknown	unknown	cladeB	1	0	excluded (disrupted papGII operon)	na	0	fimH22	H4	O25	O25	O25:H4	0	0	0	1	0	0
AM_LREC-128	SAMEA92140918	ESC_FA9052AA	CC131 dataset	Enterobase	unknown	unknown	cladeB	0	0	na (no papGII)	na	1	fimH22	H4	O25	O25	O25:H4	0	0	0	1	0	0
AZ-TG73171	SAMN02628547	ESC_BA8327AA	CC131 dataset	Enterobase	unknown	unknown	cladeB	0	0	na (no papGII)	na	0	fimH22	H4	O25	O25	O25:H4	0	0	0	1	0	0
16009280_S18_L001_R1_001	SAMEA104205967	ESC_HA0015AA	CC131 dataset	Enterobase	unknown	unknown	cladeB	0	0	na (no papGII)	na	1	fimH22	H4	O25	O25	O25:H4	0	0	0	1	0	0
1603516	na	ESC_EA8725AA	CC131 dataset	Enterobase	unknown	unknown	cladeB	0	0	na (no papGII)	na	1	fimH22	H4	O25	O25	O25:H4	0	0	0	1	0	0
AZ-TG73203	SAMN02628555	ESC_BA8315AA	CC131 dataset	Enterobase	unknown	unknown	cladeB	0	0	na (no papGII)	na	0	fimH22	H4	O25	O25	O25:H4	0	0	0	1	0	0
AZ-TG73383	SAMN02628600	ESC_BA8217AA	CC131 dataset	Enterobase	unknown	unknown	cladeB	0	0	na (no papGII)	na	0	fimH22	H4	O25	O25	O25:H4	0	0	0	1	0	0
JJ2016	SAMN02228483	ESC_CA0898AA	CC131 dataset	Enterobase	unknown	unknown	cladeB	0	0	na (no papGII)	na	1	na	H4	O25	O25	O25:H4	0	0	0	1	0	0
eo753	SAMEA2272855	ESC_BA6185AA	CC131 dataset	Enterobase	unknown	unknown	cladeB	0	0	na (no papGII)	na	5	fimH41	H4	O25	O25	O25:H4	0	0	0	1	0	0
eo756	SAMEA2272856	ESC_BA6183AA	CC131 dataset	Enterobase	unknown	unknown	cladeB	0	0	na (no papGII)	na	5	fimH41	H4	O25	O25	O25:H4	0	0	0	1	0	0
eo1255	SAMEA2272876	ESC_BA6354AA	CC131 dataset	Enterobase	unknown	unknown	cladeB	0	0	na (no papGII)	na	5	fimH41	H4	O25	O25	O25:H4	0	0	0	1	0	0
ZH193	SAMN02228506	ESC_CA0875AA	CC131 dataset	Enterobase	unknown	unknown		0	0	na (no papGII)	na	3	fimH30	H4	O25	O25	O25:H4	0	0	0	0	1	0
KSEC7	SAMD00044929	ESC_EA3231AA	CC131 dataset	Enterobase	unknown	unknown	cladeC0	0	0	na (no papGII)	na	4	fimH30	H4	O25	O25	O25:H4	1	0	0	0	0	0
HVH_205	SAMN01885844		main dataset	HVH_urb	urinary-source bacteremia	invasive UPEC	cladeC0	0	0	na (no papGII)	na	1	fimH30	H4	O25	O25	O25:H4	0	0	0	0	0	0
HVH_84	SAMN01885733		main dataset	HVH_urb	urinary-source bacteremia	invasive UPEC	cladeC0	0	0	na (no papGII)	na	1	fimH30	H4	O25	O25	O25:H4	0	0	0	0	0	0
eo565	SAMEA2204840	ESC_BA7195AA	CC131 dataset	Enterobase	unknown	unknown	cladeC0	0	0	na (no papGII)	na	2	fimH30	H4	O25	O25	O25:H4	0	0	0	0	0	0
KKEC3	SAMD00044933	ESC_EA3227AA	CC131 dataset	Enterobase	unknown	unknown	cladeC0	0	0	na (no papGII)	na	1	fimH30	H4	na	na	H4	0	0	0	0	0	0
EC1_83	ERS1214422		CC131 dataset	Goswami_2018	urosepsis	invasive UPEC	cladeC0	1	0	Type III	read-mapping	2	fimH30	H4	O153var1	O153var1	O153var1:H4	0	0	0	0	0	0
EC0_1	ERS1214245		CC131 dataset	Goswami_2018	urosepsis	invasive UPEC	cladeC0	1	0	Type III	read-mapping	1	fimH30	H4	O153var1	O153var1	O153var1:H4	0	0	0	0	0	0
H2214	na	ESC_NA2940AA	CC131 dataset	Enterobase	unknown	unknown	cladeC0	0	0	na (no papGII)	na	1	fimH30	H4	O25	O25	O25:H4	0	0	0	0	0	0
eo1669	SAMEA2205177	ESC_BA7319AA	CC131 dataset	Enterobase	unknown	unknown	cladeC0	0	0	na (no papGII)	na	1	fimH30	H4	O25	O25	O25:H4	0	0	0	0	0	0
eo2652	SAMEA2205452	ESC_BA7103AA	CC131 dataset	Enterobase	unknown	unknown	cladeC0	0	0	na (no papGII)	na	2	fimH30	H4	O25	O25	O25:H4	0	0	0	0	0	0
eo3491	SAMEA2205585	ESC_BA7556AA	CC131 dataset	Enterobase	unknown	unknown	cladeC0	0	0	na (no papGII)	na	2	fimH30	H4	O25	O25	O25:H4	0	0	0	0	0	0
MU017170R (588)	SAMEA1570681	ESC_BA9931AA	CC131 dataset	Enterobase	unknown	unknown	cladeC0	0	0	na (no papGII)	na	2	fimH30	H4	O25	O25	O25:H4	0	0	0	0	0	0
CD306	CP013831.1		CC131 dataset	Enterobase	unknown	unknown	cladeC0	0	0	na (no papGII)	na	1	fimH30	H4	O25	O25	O25:H4	0	0	0	0	0	0
KS17	SAMD00080510	ESC_GA6633AA	CC131 dataset	Enterobase	unknown	unknown		0	0	na (no papGII)	na	5	fimH30	H4	O25	O25	O25:H4	1	0	0	0	0	0
eo1735	SAMEA2272949	ESC_BA6335AA	CC131 dataset	Enterobase	unknown	unknown		0	0	na (no papGII)	na	5	fimH30	H4	O25	O25	O25:H4	0	0	0	0	0	0
HVH_176	SAMN01885817		main dataset	HVH_urb	urinary-source bacteremia	invasive UPEC		0	0	na (no papGII)	na	5	fimH30	H4	O25	O25	O25:H4	0	0	0	0	0	0
TUM18664	SAMD00126489	ESC_JA8300AA	CC131 dataset	Enterobase	unknown	unknown	cladeC1	0	0	na (no papGII)	na	5	fimH30	H4	O25	O25	O25:H4	0	0	0	0	1	0
MVAST179	SAMN02228495	ESC_CA0886AA	CC131 dataset	Enterobase	unknown	unknown	cladeC1	0	0	na (no papGII)	na	5	fimH30	H4	O25	O25	O25:H4	0	0	0	0	1	0
s101e	na	ESC_IA0360AA	CC131 dataset	Enterobase	unknown	unknown	cladeC1	0	0	na (no papGII)	na	5	fimH30	H4	O25	O25	O25:H4	0	1	0	0	1	0
ST131	SAMN10039374	ESC_KA0881AA	CC131 dataset	Enterobase	unknown	unknown	cladeC1	0	0	na (no papGII)	na	5	fimH30	H4	O25	O25	O25:H4	0	0	0	0	1	0
C0350	SAMN11420157	ESC_MA3666AA	CC131 dataset	Enterobase	unknown	unknown	cladeC1	0	0	na (no papGII)	na	5	fimH30	H4	O25	O25	O25:H4	0	0	0	0	1	0
eo2135	SAMEA2205373	ESC_BA7033AA	CC131 dataset	Enterobase	unknown	unknown	cladeC1	0	0	na (no papGII)	na	5	fimH30	H4	O25	O25	O25:H4	0	0	0	0	1	0
P50	SAMEA1486591	ESC_CA0133AA	CC131 dataset	Enterobase	unknown	unknown	cladeC1	0	0	na (no papGII)	na	5	fimH30	H4	O25	O25	O25:H4	0	0	0	0	1	0
Escherichia coliVB 975077	SAMEA1877488	ESC_BA9734AA	CC131 dataset	Enterobase	unknown	unknown	cladeC1	0	0	na (no papGII)	na	5	fimH30	H4	O25	O25	O25:H4	0	0	0	0	1	0
S95	SAMEA1486613	ESC_CA0086AA	CC131 dataset	Enterobase	unknown	unknown	cladeC1	0	0	na (no papGII)	na	5	fimH30	H4	O25	O25	O25:H4	0	0	0	0	1	0
HICF169	SAMN04357603	ESC_DA5346AA	CC131 dataset	Enterobase	unknown	unknown	cladeC1	0	0	na (no papGII)	na	5	fimH30	H4	O25	O25	O25:H4	0	0	0	0	1	0
273_ECOL	SAMN03197466	ESC_BA3505AA	CC131 dataset	Enterobase	unknown	unknown	cladeC1	0	0	na (no papGII)	na	5	fimH30	H4	O25	O25	O25:H4	0	0	0	0	1	0
AZ684313	SAMN04159647	ESC_CA4466AA	CC131 dataset	Enterobase	unknown	unknown	cladeC1	0	0	na (no papGII)	na	5	fimH30	H4	O25	O25	O25:H4	0	0	0	0	1	0
blood-08-1447	SAMN02801826	ESC_BA5471AA	CC131 dataset	Enterobase	unknown	unknown	cladeC1	0	0	na (no papGII)	na	5	fimH30	H4	O25	O25	O25:H4	0	0	0	0	1	0
MVAST0198	SAMN13423005		main dataset	MVAST_ABU	ABU	non-invasive UPEC	cladeC1	0	0	na (no papGII)	na	5	fimH30	H4	O25	O25	O25:H4	0	0	0	0	1	0
upec-108	SAMN02801918	ESC_BA5279AA	CC131 dataset	Enterobase	unknown	unknown	cladeC1	0	0	na (no papGII)	na	5	fimH30	H4	O25	O25	O25:H4	0	0	0	0	1	0
MVAST0036	SAMN02228448	ESC_CA0933AA	CC131 dataset	Enterobase	unknown	unknown	cladeC1	0	0	na (no papGII)	na	5	fimH30	H4	O25	O25	O25:H4	0	0	0	0	1	0
eo2460	SAMEA2273037	ESC_BA6297AA	CC131 dataset	Enterobase	unknown	unknown	cladeC1	0	0	na (no papGII)	na	5	fimH30	H4	O25	O25	O25:H4	0	0	0	0	1	0
208729	SAMN05163712	ESC_DA2201AA	CC131 dataset	Enterobase	unknown	unknown	cladeC1	0	0	na (no papGII)	na	5	fimH30	H4	O25	O25	O25:H4	0	0	0	0	1	0
ECBSI19-SJH	SAMEA3488313	ESC_CA3728AA	CC131 dataset	Enterobase	unknown	unknown	cladeC1	0	0	na (no papGII)	na	5	fimH30	H4	O25	O25	O25:H4	0	0	0	0	1	0
183	na	ESC_NA3187AA	CC131 dataset	Enterobase	unknown	unknown	cladeC1	0	0	na (no papGII)	na	5	fimH30	H4	O25	O25	O25:H4	0	0	0	0	1	0
HVR2496	SAMEA1486583		CC131 dataset	Petty_2014	pyelonephritis	invasive UPEC	cladeC1	0	0	na (no papGII)	na	5	fimH30	H4	O25	O25	O25:H4	0	0	0	0	1	0
eo1915	SAMEA2272958	ESC_BA6317AA	CC131 dataset	Enterobase	unknown	unknown	cladeC1	0	0	na (no papGII)	na	5	fimH30	H4	O25	O25	O25:H4	0	0	0	0	1	0
eo2909	SAMEA2273002	ESC_BA5972AA	CC131 dataset	Enterobase	unknown	unknown	cladeC1	0	0	na (no papGII)	na	5	fimH30	H4	O25	O25	O25:H4	0	0	0	0	1	0
blood-B-11-184	SAMN02801906	ESC_BA5306AA	CC131 dataset	Enterobase	unknown	unknown	cladeC1	0	0	na (no papGII)	na	5	fimH30	H4	O25	O25	O25:H4	0	0	0	0	1	0
eo3818	SAMEA2273077	ESC_BA6009AA	CC131 dataset	Enterobase	unknown	unknown	cladeC1	0	0	na (no papGII)	na	5	fimH30	H4	O25	O25	O25:H4	0	0	0	0	1	0
HVM5	SAMEA1486614		CC131 dataset	Petty_2014	pyelonephritis	invasive UPEC	cladeC1	0	0	na (no papGII)	na	5	fimH30	H4	O25	O25	O25:H4	0	0	0	0	1	0
HVR83	SAMEA1486611		CC131 dataset	Petty_2014	pyelonephritis	invasive UPEC	cladeC1	0	0	na (no papGII)	na	5	fimH30	H4	O25	O25	O25:H4	0	0	0	0	1	0
MNCRE44	CP010876.1		CC131 dataset	NCBI	unknown	unknown	cladeC1	0	0	na (no papGII)	na	5	fimH30	H4	O25	O25	O25:H4	0	0	0	0	1	0
675_ECOL	SAMN03197877	ESC_BA3464AA	CC131 dataset	Enterobase	unknown	unknown	cladeC1	0	0	na (no papGII)	na	5	fimH30	H4	O25	O25	O25:H4	0	0	0	0	1	0
ECO0296	SAMEA2205627	ESC_BA6502AA	CC131 dataset	Enterobase	unknown	unknown	cladeC1	0	0	na (no papGII)	na	5	fimH30	H4	O25	O25	O25:H4	0	0	0	0	1	0
eo1803	SAMEA2272950	ESC_BA6333AA	CC131 dataset	Enterobase	unknown	unknown	cladeC1	0	0	na (no papGII)	na	5	fimH30	H4	O25	O25	O25:H4	0	0	0	0	1	0
47	SAMN10875335	ESC_MA0424AA	CC131 dataset	Enterobase	unknown	unknown	cladeC1	0	0	na (no papGII)	na	5	fimH30	H4	O25	O25	O25:H4	0	0	0	0	1	0
ECO0297	SAMEA2205626	ESC_BA7014AA	CC131 dataset	Enterobase	unknown	unknown	cladeC1	0	0	na (no papGII)	na	5	fimH30	H4	O25	O25	O25:H4	0	0	0	0	1	0
HVM3189	SAMEA1486675		CC131 dataset	Petty_2014	cystitis	non-invasive UPEC	cladeC1	0	0	na (no papGII)	na	5	fimH30	H4	O25	O25	O25:H4	0	0	0	0	1	0
BIDMC 76	SAMN02581297	ESC_BA8375AA	CC131 dataset	Enterobase	unknown	unknown	cladeC1	0	0	na (no papGII)	na	5	fimH30	H4	O25	O25	O25:H4	0	0	0	0	1	0
U12A	CP035468–CP035476		CC131 dataset	NCBI	recurrent cystitis	non-invasive UPEC	cladeC1	0	0	na (no papGII)	na	5	fimH30	H4	O25	O25	O25:H4	0	0	0	0	1	0
F16rC	SAMN10882144	ESC_LA1569AA	CC131 dataset	Enterobase	unknown	unknown	cladeC1	0	0	na (no papGII)	na	5	fimH30	H4	O25	O25	O25:H4	0	0	0	0	1	0
F16rE	SAMN10882146	ESC_LA1571AA	CC131 dataset	Enterobase	unknown	unknown	cladeC1	0	0	na (no papGII)	na	5	fimH30	H4	O25	O25	O25:H4	0	0	0	0	1	0
F16sP	SAMN10882142	ESC_LA1567AA	CC131 dataset	Enterobase	unknown	unknown	cladeC1	0	0	na (no papGII)	na	5	fimH30	H4	O25	O25	O25:H4	0	0	0	0	1	0
TUM18672	SAMD00126497	ESC_JA8292AA	CC131 dataset	Enterobase	unknown	unknown	cladeC1	0	0	na (no papGII)	na	5	fimH30	H4	O25	O25	O25:H4	0	0	0	0	1	0
MGH107	SAMN03280203	ESC_AA7801AA	CC131 dataset	Enterobase	unknown	unknown	cladeC1	1	0	not identied	read-mapping	5	fimH30	H4	na	na	H4	0	0	0	0	1	0
203388	SAMN05170898	ESC_DA2494AA	CC131 dataset	Enterobase	unknown	unknown	cladeC1	0	0	na (no papGII)	na	5	fimH30	H4	O25	O25	O25:H4	0	0	0	0	1	0
eo1319	SAMEA2205151	ESC_BA7299AA	CC131 dataset	Enterobase	unknown	unknown	cladeC1	0	0	na (no papGII)	na	5	fimH30	H4	O25	O25	O25:H4	0	0	0	0	1	0
MU002697C (1697)	SAMEA1570743	ESC_BA9901AA	CC131 dataset	Enterobase	unknown	unknown	cladeC1	0	0	na (no papGII)	na	5	fimH30	H4	O25	O25	O25:H4	0	0	0	0	1	0
upec-97	SAMN02802193	ESC_BA4879AA	CC131 dataset	Enterobase	unknown	unknown	cladeC1	0	0	na (no papGII)	na	5	fimH30	H4	O25	O25	O25:H4	0	0	0	0	1	0
blood-11-0068	SAMN02801895	ESC_BA5329AA	CC131 dataset	Enterobase	unknown	unknown	cladeC1	0	0	na (no papGII)	na	5	fimH30	H4	O25	O25	O25:H4	0	0	0	0	1	0
425_SBOY	SAMN03197618	ESC_AA8184AA	CC131 dataset	Enterobase	unknown	unknown	cladeC1	0	0	na (no papGII)	na	5	fimH30	H4	O25	O25	O25:H4	0	0	0	0	1	0
ST131	SAMN10039457	ESC_KA0837AA	CC131 dataset	Enterobase	unknown	unknown	cladeC1	0	0	na (no papGII)	na	5	fimH30	H4	O25	O25	O25:H4	0	0	0	0	1	0
ST131	SAMN10039463	ESC_KA0889AA	CC131 dataset	Enterobase	unknown	unknown	cladeC1	0	0	na (no papGII)	na	5	fimH30	H4	O25	O25	O25:H4	0	0	0	0	1	0
blood-10-0899rep2	SAMN02801877	ESC_BA5365AA	CC131 dataset	Enterobase	unknown	unknown	cladeC1	0	0	na (no papGII)	na	5	fimH30	H4	O25	O25	O25:H4	0	0	0	0	1	0
MVAST0141	SAMN13422999		main dataset	MVAST_ABU	ABU	non-invasive UPEC	cladeC1	0	0	na (no papGII)	na	5	fimH30	H4	O25	O25	O25:H4	0	0	0	0	1	0
211_ECOL	SAMN03197404	ESC_BA3518AA	CC131 dataset	Enterobase	unknown	unknown	cladeC1	0	0	na (no papGII)	na	5	fimH30	H4	O25	O25	O25:H4	0	0	0	0	1	0
ME160745J	SAMEA104305643	ESC_HA2037AA	CC131 dataset	Enterobase	unknown	unknown	cladeC1	0	0	na (no papGII)	na	5	fimH30	H4	O25	O25	O25:H4	0	0	0	0	1	0
MVAST0350	SAMN13423021		main dataset	MVAST_ABU	ABU	non-invasive UPEC	cladeC1	0	0	na (no papGII)	na	5	fimH30	H4	O25	O25	O25:H4	0	0	0	0	1	0
JJ2608	SAMN02228543	ESC_CA0838AA	CC131 dataset	Enterobase	unknown	unknown	cladeC1	0	0	na (no papGII)	na	5	fimH30	H4	O25	O25	O25:H4	0	0	0	0	1	0
1	SAMEA5587333	ESC_OA0426AA	CC131 dataset	Enterobase	unknown	unknown	cladeC1	0	0	na (no papGII)	na	5	fimH30	H4	O25	O25	O25:H4	0	1	0	0	1	0
KTE49	SAMN00854608		main dataset	KTE_fec	fecal isolate	fecal	cladeC1	0	0	na (no papGII)	na	5	fimH30	H4	O25	O25	O25:H4	0	0	0	0	1	0
US18	SAMN13423063		main dataset	UZA_uro	urosepsis	invasive UPEC	cladeC1	0	0	na (no papGII)	na	5	fimH30	H4	O25	O25	O25:H4	1	0	0	0	1	0
B1A5	SAMN12782158	ESC_OA2065AA	CC131 dataset	Enterobase	unknown	unknown	cladeC1	0	0	na (no papGII)	na	5	fimH30	H4	O25	O25	O25:H4	0	0	0	0	1	0
eo1814	SAMEA2272908	ESC_BA6171AA	CC131 dataset	Enterobase	unknown	unknown	cladeC1	0	0	na (no papGII)	na	5	fimH30	H4	O25	O25	O25:H4	0	0	0	0	1	0
ST131	SAMN10039317	ESC_KA0812AA	CC131 dataset	Enterobase	unknown	unknown	cladeC1	0	0	na (no papGII)	na	5	fimH30	H4	O25	O25	O25:H4	0	0	0	0	1	0
eo3051	SAMEA2273009	ESC_BA5959AA	CC131 dataset	Enterobase	unknown	unknown	cladeC1	0	0	na (no papGII)	na	5	fimH30	H4	O25	O25	O25:H4	0	0	0	0	1	0
B1360-PB	GCA_005671035.1		CC131 dataset	NCBI	blood isolate	unknown	cladeC1	0	0	na (no papGII)	na	5	fimH30	H4	O25	O25	O25:H4	0	0	0	0	1	0
59	SAMEA104452168	ESC_JA5566AA	CC131 dataset	Enterobase	unknown	unknown	cladeC1	0	0	na (no papGII)	na	5	fimH30	H4	O25	O25	O25:H4	0	1	0	0	1	0
B1041-PB	GCA_005671265.1		CC131 dataset	NCBI	blood isolate	unknown	cladeC1	0	0	na (no papGII)	na	5	fimH30	H4	O25	O25	O25:H4	0	1	0	0	1	0
MVAST131	SAMN02228492	ESC_CA0889AA	CC131 dataset	Enterobase	unknown	unknown	cladeC1	0	0	na (no papGII)	na	5	fimH30	H4	O25	O25	O25:H4	0	0	0	0	1	0
CES103C	na	ESC_NA3181AA	CC131 dataset	Enterobase	unknown	unknown	cladeC1	0	0	na (no papGII)	na	5	fimH30	H4	O25	O25	O25:H4	0	0	0	0	1	0
ATR6	SRR9616095		CC131 dataset	Birgy_2019	febrile UTI	invasive UPEC	cladeC1	0	0	na (no papGII)	na	5	fimH30	H4	O25	O25	O25:H4	1	0	0	0	1	0
ECOLI_MEC_028	SAMEA5317422		CC131 dataset	Syre_2020	uncomplicated UTI	non-invasive UPEC	cladeC1	0	0	na (no papGII)	na	5	fimH30	H4	O25	O25	O25:H4	1	0	0	0	1	0
3339 (1834)	SAMEA1570680	ESC_BA9946AA	CC131 dataset	Enterobase	unknown	unknown	cladeC1	0	0	na (no papGII)	na	5	fimH30	H4	O25	O25	O25:H4	1	0	0	0	1	0
MU021865R (864)	SAMEA1570716	ESC_BA9867AA	CC131 dataset	Enterobase	unknown	unknown	cladeC1	0	0	na (no papGII)	na	5	fimH30	H4	O25	O25	O25:H4	1	0	0	0	1	0
MU024016L (1036)	SAMEA1570685	ESC_BA9899AA	CC131 dataset	Enterobase	unknown	unknown	cladeC1	0	0	na (no papGII)	na	5	fimH30	H4	O25	O25	O25:H4	1	0	0	0	1	0
MU027534Q (1057)	SAMEA1570704	ESC_BA9907AA	CC131 dataset	Enterobase	unknown	unknown	cladeC1	0	0	na (no papGII)	na	5	fimH30	H4	O25	O25	O25:H4	1	0	0	0	1	0
MD055275Q (804)	SAMEA1570739	ESC_BA9955AA	CC131 dataset	Enterobase	unknown	unknown	cladeC1	0	0	na (no papGII)	na	5	fimH30	H4	O25	O25	O25:H4	1	0	0	0	1	0
MD055276E (805)	SAMEA1570736	ESC_BA9883AA	CC131 dataset	Enterobase	unknown	unknown	cladeC1	0	0	na (no papGII)	na	5	fimH30	H4	O25	O25	O25:H4	1	0	0	0	1	0
14	SAMN10875302	ESC_MA0274AA	CC131 dataset	Enterobase	unknown	unknown	cladeC1	0	0	na (no papGII)	na	5	fimH30	H4	O25	O25	O25:H4	0	0	0	0	1	0
MVAST0348	SAMN13423020		main dataset	MVAST_ABU	ABU	non-invasive UPEC	cladeC1	0	0	na (no papGII)	na	5	fimH30	H4	O25	O25	O25:H4	0	0	0	0	1	0
upec-189	SAMN02802007	ESC_BA5169AA	CC131 dataset	Enterobase	unknown	unknown	cladeC1	0	0	na (no papGII)	na	5	fimH30	H4	O25	O25	O25:H4	0	0	0	0	1	0
534_SBOY	SAMN03197730	ESC_AA8171AA	CC131 dataset	Enterobase	unknown	unknown	cladeC1	0	0	na (no papGII)	na	5	fimH30	H4	O25	O25	O25:H4	0	0	0	0	1	0
Ecol_276	NZ_CP018953.1		CC131 dataset	Enterobase	unknown	unknown	cladeC1	0	0	na (no papGII)	na	5	fimH30	H4	O25	O25	O25:H4	0	0	0	0	1	0
LtABU32	SAMN13422937		main dataset	LtABU	ABU	non-invasive UPEC	cladeC1	0	0	na (no papGII)	na	5	fimH30	H4	O25	O25	O25:H4	0	0	0	0	1	0
99	SAMEA104452201	ESC_JA5547AA	CC131 dataset	Enterobase	unknown	unknown	cladeC1	0	0	na (no papGII)	na	5	fimH30	H4	O25	O25	O25:H4	0	1	0	0	1	0
RT_ABU_261	SAMN13423040		main dataset	RT_ABU	ABU	non-invasive UPEC	cladeC1	0	0	na (no papGII)	na	5	fimH30	H4	O25	O25	O25:H4	0	0	0	0	1	0
S116	SAMEA1486612	ESC_CA0065AA	CC131 dataset	Enterobase	unknown	unknown	cladeC1	0	0	na (no papGII)	na	5	fimH30	H4	O25	O25	O25:H4	0	0	0	0	1	0
eo3173	SAMEA2273019	ESC_BA5913AA	CC131 dataset	Enterobase	unknown	unknown	cladeC1	0	0	na (no papGII)	na	5	fimH30	H4	O25	O25	O25:H4	0	0	0	0	1	0
blood-11-0067	SAMN02801894	ESC_BA5331AA	CC131 dataset	Enterobase	unknown	unknown	cladeC1	0	0	na (no papGII)	na	5	fimH30	H4	O25	O25	O25:H4	0	0	0	0	1	0
215-2730	SAMN03262743	ESC_BA2476AA	CC131 dataset	Enterobase	unknown	unknown	cladeC1	0	0	na (no papGII)	na	5	fimH30	H4	O25	O25	O25:H4	0	0	0	0	1	0
N17-00971	SAMN12731750	ESC_PA3721AA	CC131 dataset	Enterobase	unknown	unknown	cladeC1	0	0	na (no papGII)	na	5	fimH30	H4	O25	O25	O25:H4	0	0	1	0	1	0
E_2439	SAMEA1484054	ESC_CA1188AA	CC131 dataset	Enterobase	unknown	unknown	cladeC1	0	0	na (no papGII)	na	5	fimH30	H4	O25	O25	O25:H4	0	0	0	0	1	0
eo3546	SAMEA2205595	ESC_BA6424AA	CC131 dataset	Enterobase	unknown	unknown	cladeC1	0	0	na (no papGII)	na	5	fimH30	H4	O25	O25	O25:H4	0	0	0	0	1	0
ECO0136	SAMEA2204364	ESC_BA7461AA	CC131 dataset	Enterobase	unknown	unknown	cladeC1	0	0	na (no papGII)	na	5	fimH30	H4	O25	O25	O25:H4	0	0	0	0	1	0
16AR1065	SAMN11381664	ESC_OA4965AA	CC131 dataset	Enterobase	unknown	unknown	cladeC1	0	0	na (no papGII)	na	5	fimH30	H4	O25	O25	O25:H4	0	0	0	0	1	0
G150	SAMN02228462	ESC_CA0919AA	CC131 dataset	Enterobase	unknown	unknown	cladeC1	0	0	na (no papGII)	na	5	fimH30	H4	O25	O25	O25:H4	0	0	0	0	1	0
165	SAMEA104452241	ESC_JA5510AA	CC131 dataset	Enterobase	unknown	unknown	cladeC1	0	0	na (no papGII)	na	5	fimH30	H4	O25	O25	O25:H4	0	1	0	0	1	0
S102	SAMEA1486606	ESC_CA0079AA	CC131 dataset	Enterobase	unknown	unknown	cladeC1	0	0	na (no papGII)	na	5	fimH30	H4	O25	O25	O25:H4	0	0	0	0	1	0
S112EC	SAMEA1486640		CC131 dataset	Petty_2014	UTI	unknown	cladeC1	0	0	na (no papGII)	na	5	fimH30	H4	O25	O25	O25:H4	0	0	0	0	1	0
S110EC	SAMEA1486658		CC131 dataset	Petty_2014	UTI	unknown	cladeC1	0	0	na (no papGII)	na	5	fimH30	H4	O25	O25	O25:H4	0	0	0	0	1	0
upec-212	SAMN02802034	ESC_BA5142AA	CC131 dataset	Enterobase	unknown	unknown	cladeC1	0	0	na (no papGII)	na	5	fimH30	na	O25	O25	O25	0	0	0	0	1	0
eo1841	SAMEA2272915	ESC_BA5824AA	CC131 dataset	Enterobase	unknown	unknown	cladeC1	0	0	na (no papGII)	na	5	fimH30	H4	O25	O25	O25:H4	0	0	0	0	1	0
C0417	SAMN11420192	ESC_MA3629AA	CC131 dataset	Enterobase	unknown	unknown	cladeC1	0	0	na (no papGII)	na	5	fimH30	H4	O25	O25	O25:H4	0	1	0	0	1	0
52	SAMN10875340	ESC_MA0320AA	CC131 dataset	Enterobase	unknown	unknown	cladeC1	0	0	na (no papGII)	na	5	fimH30	H4	O25	O25	O25:H4	0	0	0	0	1	0
eo1728	SAMEA2205695	ESC_BA7365AA	CC131 dataset	Enterobase	unknown	unknown	cladeC1	0	0	na (no papGII)	na	5	fimH30	H4	O25	O25	O25:H4	0	1	0	0	1	0
TUM18666	SAMD00126491	ESC_JA8298AA	CC131 dataset	Enterobase	unknown	unknown	cladeC1	0	0	na (no papGII)	na	5	fimH30	H4	O25	O25	O25:H4	0	0	0	0	1	0
TUM18649	SAMD00126474	ESC_JA8315AA	CC131 dataset	Enterobase	unknown	unknown	cladeC1	0	0	na (no papGII)	na	5	fimH30	H4	O25	O25	O25:H4	0	1	0	0	1	0
ECO0438	SAMEA2204644	ESC_BA7537AA	CC131 dataset	Enterobase	unknown	unknown	cladeC1	0	0	na (no papGII)	na	5	fimH30	H4	O25	O25	O25:H4	0	0	0	0	1	0
HICF131	SAMN04357575	ESC_DA5374AA	CC131 dataset	Enterobase	unknown	unknown	cladeC1	0	0	na (no papGII)	na	5	fimH30	H4	O25	O25	O25:H4	0	0	0	0	1	0
16AR1279	SAMN11381736	ESC_OA4823AA	CC131 dataset	Enterobase	unknown	unknown	cladeC1	0	0	na (no papGII)	na	5	fimH30	H4	O25	O25	O25:H4	0	0	0	0	1	0
G157	SAMN11319364	ESC_MA3245AA	CC131 dataset	Enterobase	unknown	unknown	cladeC1	0	0	na (no papGII)	na	5	fimH30	H4	O25	O25	O25:H4	0	0	0	0	1	0
0000-0054-1078	SAMN04096278	ESC_CA3743AA	CC131 dataset	Enterobase	unknown	unknown	cladeC1	0	0	na (no papGII)	na	5	fimH30	H4	O25	O25	O25:H4	0	0	0	0	1	0
MVAST0093	SAMN13422994		main dataset	MVAST_ABU	ABU	non-invasive UPEC	cladeC1	0	0	na (no papGII)	na	5	fimH30	H4	O25	O25	O25:H4	0	0	0	0	1	0
ST131	SAMN10039360	ESC_KA0901AA	CC131 dataset	Enterobase	unknown	unknown	cladeC1	0	0	na (no papGII)	na	5	fimH30	H4	O25	O25	O25:H4	0	0	0	0	1	0
16AR1471	SAMN11381815	ESC_OA5023AA	CC131 dataset	Enterobase	unknown	unknown	cladeC1	0	0	na (no papGII)	na	5	fimH30	H4	O25	O25	O25:H4	1	0	0	0	1	0
JMI268	SAMN02228475	ESC_CA0906AA	CC131 dataset	Enterobase	unknown	unknown	cladeC1	0	0	na (no papGII)	na	5	fimH30	H4	O25	O25	O25:H4	0	0	0	0	1	0
eo952	SAMEA2205027	ESC_BA7874AA	CC131 dataset	Enterobase	unknown	unknown	cladeC1	0	0	na (no papGII)	na	5	fimH30	H4	O25	O25	O25:H4	0	0	0	0	1	0
1307.rep2_ECOL	SAMN03197283	ESC_BA3523AA	CC131 dataset	Enterobase	unknown	unknown	cladeC1	0	0	na (no papGII)	na	5	fimH30	H4	O25	O25	O25:H4	0	0	0	0	1	0
MVAST014	SAMN02228476	ESC_CA0905AA	CC131 dataset	Enterobase	unknown	unknown	cladeC1	0	0	na (no papGII)	na	5	fimH30	H4	O25	O25	O25:H4	0	0	0	0	1	0
WU44	SAMN03074794	ESC_DA9303AA	CC131 dataset	Enterobase	unknown	unknown	cladeC1	0	0	na (no papGII)	na	5	fimH30	H4	na	na	H4	0	0	0	0	1	0
JJ2578	SAMN02228541	ESC_CA0840AA	CC131 dataset	Enterobase	unknown	unknown	cladeC1	0	0	na (no papGII)	na	5	fimH30	H4	O25	O25	O25:H4	0	0	0	0	1	0
ST131	SAMN10039511	ESC_KA0766AA	CC131 dataset	Enterobase	unknown	unknown	cladeC1	0	0	na (no papGII)	na	5	fimH30	H4	O25	O25	O25:H4	0	0	0	0	1	0
eo3455	SAMEA2273057	ESC_BA6127AA	CC131 dataset	Enterobase	unknown	unknown	cladeC1	0	0	na (no papGII)	na	5	fimH30	H4	O25	O25	O25:H4	0	0	0	0	1	0
CU799	SAMN02228522	ESC_CA0859AA	CC131 dataset	Enterobase	unknown	unknown	cladeC1	0	0	na (no papGII)	na	5	fimH30	H4	O25	O25	O25:H4	0	0	0	0	1	0
MVAST0200	SAMN13423006		main dataset	MVAST_ABU	ABU	non-invasive UPEC	cladeC1	0	0	na (no papGII)	na	5	fimH30	H4	O25	O25	O25:H4	0	0	0	0	1	0
MVAST0146	SAMN13423000		main dataset	MVAST_ABU	ABU	non-invasive UPEC	cladeC1	0	0	na (no papGII)	na	5	fimH30	H4	O25	O25	O25:H4	0	0	0	0	1	0
upec-248	SAMN02802073	ESC_BA5103AA	CC131 dataset	Enterobase	unknown	unknown	cladeC1	0	0	na (no papGII)	na	5	fimH30	H4	O25	O25	O25:H4	0	0	0	0	1	0
MVAST0379	SAMN13423024		main dataset	MVAST_ABU	ABU	non-invasive UPEC	cladeC1	0	0	na (no papGII)	na	5	fimH30	H4	O25	O25	O25:H4	0	0	0	0	1	0
GN02388	SAMN03922965	ESC_DA4834AA	CC131 dataset	Enterobase	unknown	unknown	cladeC1	0	0	na (no papGII)	na	5	fimH30	H4	O25	O25	O25:H4	0	0	0	0	1	0
TUM18568	SAMD00126393	ESC_JA8396AA	CC131 dataset	Enterobase	unknown	unknown	cladeC1	0	0	na (no papGII)	na	5	fimH30	H4	O25	O25	O25:H4	1	0	0	0	1	0
eo3870	SAMEA2273082	ESC_BA6000AA	CC131 dataset	Enterobase	unknown	unknown	cladeC1	0	0	na (no papGII)	na	5	fimH30	H4	O25	O25	O25:H4	0	0	0	0	1	0
BIC29	SRR9615890		CC131 dataset	Birgy_2019	febrile UTI	invasive UPEC	cladeC1	0	0	na (no papGII)	na	5	fimH30	H4	O25	O25	O25:H4	1	0	0	0	1	0
S117	SAMEA1486641	ESC_CA0064AA	CC131 dataset	Enterobase	unknown	unknown	cladeC1	0	0	na (no papGII)	na	5	fimH30	H4	O25	O25	O25:H4	0	0	0	0	1	0
S92	SAMEA1486582	ESC_CA0089AA	CC131 dataset	Enterobase	unknown	unknown	cladeC1	0	0	na (no papGII)	na	5	fimH30	H4	O25	O25	O25:H4	0	0	0	0	1	0
MVAST0401	SAMN13423026		main dataset	MVAST_ABU	ABU	non-invasive UPEC	cladeC1	0	0	na (no papGII)	na	5	fimH30	H4	O25	O25	O25:H4	0	0	0	0	1	0
39	na	ESC_NA3186AA	CC131 dataset	Enterobase	unknown	unknown	cladeC1	0	0	na (no papGII)	na	5	fimH30	H4	O25	O25	O25:H4	0	0	0	0	1	0
WCE266	SAMN04273132	ESC_DA4583AA	CC131 dataset	Enterobase	unknown	unknown	cladeC1	0	0	na (no papGII)	na	5	fimH30	H4	O25	O25	O25:H4	1	0	0	0	1	0
TUM18671	SAMD00126496	ESC_JA8293AA	CC131 dataset	Enterobase	unknown	unknown	cladeC1	0	0	na (no papGII)	na	5	fimH30	H4	O25	O25	O25:H4	0	0	0	0	1	0
eo2258	SAMEA2273087	ESC_BA5939AA	CC131 dataset	Enterobase	unknown	unknown	cladeC1	0	0	na (no papGII)	na	5	fimH30	H4	O25	O25	O25:H4	0	0	0	0	1	0
eo791	SAMEA2272930	ESC_BA5818AA	CC131 dataset	Enterobase	unknown	unknown	cladeC1	0	0	na (no papGII)	na	5	fimH30	H4	O25	O25	O25:H4	0	0	0	0	1	0
Aru 750	na	ESC_FA4650AA	CC131 dataset	Enterobase	unknown	unknown	cladeC1	0	0	na (no papGII)	na	5	fimH30	H4	O25	O25	O25:H4	0	1	0	0	1	0
TUM18541	SAMD00126366	ESC_JA8423AA	CC131 dataset	Enterobase	unknown	unknown	cladeC1	0	0	na (no papGII)	na	5	fimH30	H4	O25	O25	O25:H4	0	0	0	0	1	0
CD340	SAMN02228513	ESC_CA0868AA	CC131 dataset	Enterobase	unknown	unknown	cladeC1	0	0	na (no papGII)	na	5	fimH30	H4	O25	O25	O25:H4	0	0	0	0	1	0
209677	SAMN05163723	ESC_DA2191AA	CC131 dataset	Enterobase	unknown	unknown	cladeC1	0	0	na (no papGII)	na	5	fimH30	H4	O25	O25	O25:H4	0	0	0	0	1	0
AM_LREC-62	SAMEA92117668	ESC_FA9083AA	CC131 dataset	Enterobase	unknown	unknown	cladeC1	0	0	na (no papGII)	na	5	fimH30	H4	O25	O25	O25:H4	0	0	0	0	1	0
S17/ESBL	SAMEA1486352	ESC_CA1196AA	CC131 dataset	Enterobase	unknown	unknown	cladeC1	0	0	na (no papGII)	na	5	fimH30	H4	O25	O25	O25:H4	0	0	1	0	1	0
ST131	SAMN10039467	ESC_KA0886AA	CC131 dataset	Enterobase	unknown	unknown	cladeC1	0	0	na (no papGII)	na	5	fimH30	H4	O25	O25	O25:H4	0	0	0	0	1	0
ST131	SAMN10039479	ESC_KA0802AA	CC131 dataset	Enterobase	unknown	unknown	cladeC1	0	0	na (no papGII)	na	5	fimH30	H4	O25	O25	O25:H4	0	0	0	0	1	0
16AR1219	SAMN11381711	ESC_OA4849AA	CC131 dataset	Enterobase	unknown	unknown	cladeC1	0	0	na (no papGII)	na	5	fimH30	H4	O25	O25	O25:H4	0	0	1	0	1	0
NAN8	SRR9615936		CC131 dataset	Birgy_2019	febrile UTI	invasive UPEC	cladeC1	0	0	na (no papGII)	na	5	fimH30	H4	O25	O25	O25:H4	0	0	1	0	1	0
16AR1162	SAMN11381694	ESC_OA4868AA	CC131 dataset	Enterobase	unknown	unknown	cladeC1	0	0	na (no papGII)	na	5	fimH30	H4	O25	O25	O25:H4	0	0	1	0	1	0
MS2493	SAMEA1486625	ESC_CA0091AA	CC131 dataset	Enterobase	unknown	unknown	cladeC1	0	0	na (no papGII)	na	5	fimH30	H4	O25	O25	O25:H4	0	0	0	0	1	0
eo2711	SAMEA2272993	ESC_BA6042AA	CC131 dataset	Enterobase	unknown	unknown	cladeC1	0	0	na (no papGII)	na	5	fimH30	H4	O25	O25	O25:H4	0	0	0	0	1	0
LtABU24	SAMN13422929		main dataset	LtABU	ABU	non-invasive UPEC	cladeC1	0	0	na (no papGII)	na	5	fimH30	H4	O25	O25	O25:H4	0	0	0	0	1	0
can_79159	SAMN04159634	ESC_CA4480AA	CC131 dataset	Enterobase	unknown	unknown	cladeC1	0	0	na (no papGII)	na	5	fimH30	H4	na	na	H4	0	0	0	0	1	0
DHQP1704409-1	SAMN13167068	ESC_OA6535AA	CC131 dataset	Enterobase	unknown	unknown	cladeC1	0	0	na (no papGII)	na	5	fimH30	H4	O25	O25	O25:H4	0	0	0	0	1	0
MU012087G (1776)	SAMEA1570668	ESC_BA9893AA	CC131 dataset	Enterobase	unknown	unknown	cladeC1	0	0	na (no papGII)	na	5	fimH30	H4	O25	O25	O25:H4	1	0	0	0	1	0
upec-259	SAMN02802085	ESC_BA5091AA	CC131 dataset	Enterobase	unknown	unknown	cladeC1	0	0	na (no papGII)	na	5	fimH30	H4	O25	O25	O25:H4	0	0	0	0	1	0
HICF187	SAMN04357613	ESC_DA5336AA	CC131 dataset	Enterobase	unknown	unknown	cladeC1	0	0	na (no papGII)	na	5	fimH30	H4	O25	O25	O25:H4	0	0	0	0	1	0
2578	SAMN13058730	ESC_OA5570AA	CC131 dataset	Enterobase	unknown	unknown	cladeC1	0	0	na (no papGII)	na	5	fimH30	H4	O25	O25	O25:H4	0	0	0	0	1	0
upec-125	SAMN02801937	ESC_BA5242AA	CC131 dataset	Enterobase	unknown	unknown	cladeC1	0	0	na (no papGII)	na	5	fimH30	H4	O25	O25	O25:H4	0	0	0	0	1	0
0000-0061-6690	SAMN06015662	ESC_FA5720AA	CC131 dataset	Enterobase	unknown	unknown	cladeC1	0	0	na (no papGII)	na	5	fimH30	H4	O25	O25	O25:H4	0	1	0	0	1	0
LtABU09	SAMN13422914		main dataset	LtABU	ABU	non-invasive UPEC	cladeC1	0	0	na (no papGII)	na	5	fimH30	H4	O25	O25	O25:H4	0	0	0	0	1	0
LtABU04	SAMN13422910		main dataset	LtABU	ABU	non-invasive UPEC	cladeC1	0	0	na (no papGII)	na	5	fimH30	H4	O25	O25	O25:H4	0	0	0	0	1	0
JJ2528	SAMN02228538	ESC_CA0843AA	CC131 dataset	Enterobase	unknown	unknown	cladeC1	0	0	na (no papGII)	na	5	fimH30	H4	O25	O25	O25:H4	1	0	0	0	1	0
blood-09-0558	SAMN02801846	ESC_BA5427AA	CC131 dataset	Enterobase	unknown	unknown	cladeC1	0	0	na (no papGII)	na	5	fimH30	H4	O25	O25	O25:H4	0	0	0	0	1	0
B2B2	SAMN12782160	ESC_OA2063AA	CC131 dataset	Enterobase	unknown	unknown	cladeC1	0	0	na (no papGII)	na	5	fimH30	H4	O25	O25	O25:H4	1	0	0	0	1	0
16AR1112	SAMN11381674	ESC_OA4890AA	CC131 dataset	Enterobase	unknown	unknown	cladeC1	1	0	not identied	read-mapping	5	fimH30	H4	O25	O25	O25:H4	1	0	0	0	1	0
TUM18683	SAMD00126508	ESC_JA8281AA	CC131 dataset	Enterobase	unknown	unknown	cladeC1	1	0	not identied	read-mapping	5	fimH30	H4	O25	O25	O25:H4	1	0	0	0	1	0
TUM18564	SAMD00126389	ESC_JA8400AA	CC131 dataset	Enterobase	unknown	unknown	cladeC1	1	0	Type III	read-mapping	5	fimH30	H4	O25	O25	O25:H4	1	0	0	0	1	0
cam_1439	SAMN04159598	ESC_CA4384AA	CC131 dataset	Enterobase	unknown	unknown	cladeC1	1	0	Type III	read-mapping	5	fimH30	H4	O25	O25	O25:H4	1	0	0	0	1	0
na	SAMN10058957	ESC_KA0603AA	CC131 dataset	Enterobase	unknown	unknown	cladeC1	1	0	Type III	read-mapping	5	fimH30	H4	O25	O25	O25:H4	1	0	0	0	1	0
ERS2367552	SAMEA1062086	ESC_LA3329AA	CC131 dataset	Enterobase	unknown	unknown	cladeC1	1	0	not identied	read-mapping	5	fimH30	H4	O25	O25	O25:H4	1	0	0	0	1	0
RDP28	SRR9615869		CC131 dataset	Birgy_2019	febrile UTI	invasive UPEC	cladeC1	1	0	Type III	read-mapping	5	fimH30	H4	O25	O25	O25:H4	1	0	0	0	1	0
la_5108	SAMN04159531	ESC_CA4486AA	CC131 dataset	Enterobase	unknown	unknown	cladeC1	1	0	Type III	read-mapping	5	fimH30	H4	O25	O25	O25:H4	1	0	0	0	1	0
la_12646	SAMN04159532	ESC_CA4426AA	CC131 dataset	Enterobase	unknown	unknown	cladeC1	1	0	Type III	read-mapping	5	fimH30	H4	O25	O25	O25:H4	1	0	0	0	1	0
la_13105	SAMN04159538	ESC_CA4371AA	CC131 dataset	Enterobase	unknown	unknown	cladeC1	1	0	Type III	read-mapping	5	fimH30	H4	O25	O25	O25:H4	1	0	0	0	1	0
cam_1531_1	SAMN04159619	ESC_CA4361AA	CC131 dataset	Enterobase	unknown	unknown	cladeC1	1	0	Type III	read-mapping	5	fimH30	H4	O25	O25	O25:H4	1	0	0	0	1	0
la_11242	SAMN04159536	ESC_CA4393AA	CC131 dataset	Enterobase	unknown	unknown	cladeC1	1	0	not identied	read-mapping	5	fimH30	H4	O25	O25	O25:H4	1	0	0	0	1	0
ECNZ 35	SAMD00044975	ESC_EA6141AA	CC131 dataset	Enterobase	unknown	unknown	cladeC1	1	0	Type III	read-mapping	5	fimH30	H4	O25	O25	O25:H4	1	0	0	0	1	0
16AR1058	SAMN11381661	ESC_OA4994AA	CC131 dataset	Enterobase	unknown	unknown	cladeC1	0	0	na (no papGII)	na	5	fimH30	H4	O25	O25	O25:H4	1	0	0	0	1	0
16AR1174	SAMN11381698	ESC_OA4864AA	CC131 dataset	Enterobase	unknown	unknown	cladeC1	1	0	not identied	read-mapping	5	fimH30	H4	O25	O25	O25:H4	1	0	0	0	1	0
U-NHP-94	SAMN14425220		CC131 dataset	NCBI	unknown	unknown	cladeC1	1	0	Type III	assembly (resolved PAI)	5	fimH30	H4	O25	O25	O25:H4	1	1	0	0	1	0
127	SAMEA104452214	ESC_JA5534AA	CC131 dataset	Enterobase	unknown	unknown	cladeC1	1	0	not identied	read-mapping	5	fimH30	H4	O25	O25	O25:H4	1	0	0	0	1	0
16AR1053	SAMN11381658	ESC_OA5028AA	CC131 dataset	Enterobase	unknown	unknown	cladeC1	1	0	not identied	read-mapping	5	fimH30	H4	O25	O25	O25:H4	1	0	0	0	1	0
APE4	SRR9615902		CC131 dataset	Birgy_2019	febrile UTI	invasive UPEC	cladeC1	1	0	Type III	read-mapping	5	fimH30	H4	O25	O25	O25:H4	1	0	0	0	1	0
M072	SAMN11319444	ESC_MA3412AA	CC131 dataset	Enterobase	unknown	unknown	cladeC1	1	0	not identied	read-mapping	5	fimH30	H4	O25	O25	O25:H4	1	0	0	0	1	0
N17-00999	SAMN12731774	ESC_PA3594AA	CC131 dataset	Enterobase	unknown	unknown	cladeC1	1	0	not identied	read-mapping	5	fimH30	H4	O25	O25	O25:H4	1	0	0	0	1	0
0000-0054-3030	SAMN04279648	ESC_CA4724AA	CC131 dataset	Enterobase	unknown	unknown	cladeC1	0	0	na (no papGII)	na	5	fimH30	H4	O25	O25	O25:H4	1	0	0	0	1	0
la_8507	SAMN04159631	ESC_CA4483AA	CC131 dataset	Enterobase	unknown	unknown	cladeC1-M27	0	0	na (no papGII)	na	5	fimH30	H4	O25	O25	O25:H4	0	0	1	0	1	0
la_13792_2_pink	SAMN04159629	ESC_CA4350AA	CC131 dataset	Enterobase	unknown	unknown	cladeC1-M27	0	0	na (no papGII)	na	5	fimH30	H4	na	na	H4	0	0	1	0	1	0
la_10222	SAMN04159628	ESC_CA4351AA	CC131 dataset	Enterobase	unknown	unknown	cladeC1-M27	0	0	na (no papGII)	na	5	fimH30	H4	O25	O25	O25:H4	0	0	1	0	1	0
S107	SAMEA1486616	ESC_CA0074AA	CC131 dataset	Enterobase	unknown	unknown	cladeC1-M27	0	0	na (no papGII)	na	5	fimH30	H4	O25	O25	O25:H4	0	0	1	0	1	0
C0649	SAMN11420232	ESC_MA3607AA	CC131 dataset	Enterobase	unknown	unknown	cladeC1-M27	0	0	na (no papGII)	na	5	fimH30	H4	O25	O25	O25:H4	0	0	1	0	0	0
ECO0329	SAMEA2204547	ESC_BA6825AA	CC131 dataset	Enterobase	unknown	unknown	cladeC1-M27	0	0	na (no papGII)	na	5	fimH30	H4	O25	O25	O25:H4	0	0	1	0	1	0
167	SAMEA104452243	ESC_JA5508AA	CC131 dataset	Enterobase	unknown	unknown	cladeC1-M27	0	0	na (no papGII)	na	5	fimH30	H4	O25	O25	O25:H4	0	0	1	0	1	0
AMI15	SRR9615979		CC131 dataset	Birgy_2019	febrile UTI	invasive UPEC	cladeC1-M27	0	0	na (no papGII)	na	5	fimH30	H4	O25	O25	O25:H4	0	0	1	0	1	0
KN1	SAMD00044949	ESC_EA3211AA	CC131 dataset	Enterobase	unknown	unknown	cladeC1-M27	0	0	na (no papGII)	na	5	fimH30	H4	O25	O25	O25:H4	0	0	1	0	1	0
ERS2367551	SAMEA1062085	ESC_LA3330AA	CC131 dataset	Enterobase	unknown	unknown	cladeC1-M27	0	0	na (no papGII)	na	5	fimH30	H4	na	na	H4	0	0	0	0	1	0
B1137-PB	GCA_005671045.1		CC131 dataset	NCBI	blood isolate	unknown	cladeC1-M27	0	0	na (no papGII)	na	5	fimH30	H4	O25	O25	O25:H4	0	0	1	0	1	0
TUM18534	SAMD00126359	ESC_JA8430AA	CC131 dataset	Enterobase	unknown	unknown	cladeC1-M27	0	0	na (no papGII)	na	5	fimH30	H4	O25	O25	O25:H4	0	0	1	0	1	0
na	SAMN10059013	ESC_KA0533AA	CC131 dataset	Enterobase	unknown	unknown	cladeC1-M27	0	0	na (no papGII)	na	5	fimH30	H4	O25	O25	O25:H4	0	0	0	0	1	0
MJT1	SRR9615941		CC131 dataset	Birgy_2019	febrile UTI	invasive UPEC	cladeC1-M27	0	0	na (no papGII)	na	5	fimH30	H4	O25	O25	O25:H4	0	0	1	0	1	0
Escherichia coliBF 139942	SAMEA1877524	ESC_BA9717AA	CC131 dataset	Enterobase	unknown	unknown	cladeC1-M27	0	0	na (no papGII)	na	5	fimH30	H4	O25	O25	O25:H4	0	0	1	0	1	0
LtABU38	SAMN13422943		main dataset	LtABU	ABU	non-invasive UPEC	cladeC1-M27	0	0	na (no papGII)	na	5	fimH30	H4	O25	O25	O25:H4	0	0	1	0	1	0
ECOLI_MEC_073	SAMEA5317466		CC131 dataset	Syre_2020	uncomplicated UTI	non-invasive UPEC	cladeC1-M27	0	0	na (no papGII)	na	5	fimH30	H4	O25	O25	O25:H4	0	0	1	0	1	0
TUM18550	SAMD00126375	ESC_JA8414AA	CC131 dataset	Enterobase	unknown	unknown	cladeC1-M27	0	0	na (no papGII)	na	5	fimH30	H4	O25	O25	O25:H4	0	0	1	0	1	0
46	SAMEA104452150	ESC_JA5575AA	CC131 dataset	Enterobase	unknown	unknown	cladeC1-M27	0	0	na (no papGII)	na	5	fimH30	H4	O25	O25	O25:H4	0	0	1	0	1	0
163	SAMEA104452239	ESC_JA5512AA	CC131 dataset	Enterobase	unknown	unknown	cladeC1-M27	0	0	na (no papGII)	na	5	fimH30	H4	O25	O25	O25:H4	0	0	1	0	1	0
0000-0054-2942	SAMN04279645	ESC_CA4727AA	CC131 dataset	Enterobase	unknown	unknown	cladeC1-M27	0	0	na (no papGII)	na	5	fimH30	H4	O25	O25	O25:H4	0	0	1	0	1	0
674_Uriselect	SAMN11042373	ESC_OA6895AA	CC131 dataset	Enterobase	unknown	unknown	cladeC1-M27	0	0	na (no papGII)	na	5	fimH30	H4	O25	O25	O25:H4	0	0	0	0	1	0
N17-00957	SAMN12731739	ESC_PA3775AA	CC131 dataset	Enterobase	unknown	unknown	cladeC1-M27	0	0	na (no papGII)	na	5	fimH30	H4	O25	O25	O25:H4	0	0	1	0	1	0
0000-0063-4624	SAMN07775514	ESC_HA4871AA	CC131 dataset	Enterobase	unknown	unknown	cladeC1-M27	0	0	na (no papGII)	na	5	fimH30	H4	O25	O25	O25:H4	0	0	1	0	1	0
N17-00950	SAMN12731736	ESC_PA3777AA	CC131 dataset	Enterobase	unknown	unknown	cladeC1-M27	0	0	na (no papGII)	na	5	fimH30	H4	O25	O25	O25:H4	0	0	1	0	1	0
TUM18546	SAMD00126371	ESC_JA8418AA	CC131 dataset	Enterobase	unknown	unknown	cladeC1-M27	0	0	na (no papGII)	na	5	fimH30	H4	O25	O25	O25:H4	0	0	1	0	1	0
TUM18556	SAMD00126381	ESC_JA8408AA	CC131 dataset	Enterobase	unknown	unknown	cladeC1-M27	0	0	na (no papGII)	na	5	fimH30	H4	O25	O25	O25:H4	0	0	1	0	1	0
TUM18681	SAMD00126506	ESC_JA8283AA	CC131 dataset	Enterobase	unknown	unknown	cladeC1-M27	0	0	na (no papGII)	na	5	fimH30	H4	na	na	H4	0	0	0	0	1	0
ATR11	SRR9615894		CC131 dataset	Birgy_2019	febrile UTI	invasive UPEC	cladeC1-M27	1	0	Type V	read-mapping	5	fimH30	H4	O25	O25	O25:H4	0	0	1	0	1	0
11B00134	SAMN04159590	ESC_CA4392AA	CC131 dataset	Enterobase	unknown	unknown	cladeC1-M27	0	0	na (no papGII)	na	5	fimH30	H4	O25	O25	O25:H4	0	0	1	0	1	0
0000-0064-6785	SAMN06754736	ESC_GA2591AA	CC131 dataset	Enterobase	unknown	unknown	cladeC1-M27	0	0	na (no papGII)	na	5	fimH30	H4	O25	O25	O25:H4	0	0	1	0	1	0
S108	SAMEA1486644	ESC_CA0073AA	CC131 dataset	Enterobase	unknown	unknown	cladeC1-M27	0	0	na (no papGII)	na	5	fimH30	H4	O25	O25	O25:H4	0	0	1	0	1	0
TUM18539	SAMD00126364	ESC_JA8425AA	CC131 dataset	Enterobase	unknown	unknown	cladeC1-M27	0	0	na (no papGII)	na	5	fimH30	H4	O25	O25	O25:H4	0	0	1	0	1	0
16AR1398	SAMN11381776	ESC_OA5063AA	CC131 dataset	Enterobase	unknown	unknown	cladeC1-M27	0	0	na (no papGII)	na	5	fimH30	H4	O25	O25	O25:H4	0	0	1	0	1	0
16AR1637	SAMN11381892	ESC_OA4943AA	CC131 dataset	Enterobase	unknown	unknown	cladeC1-M27	0	0	na (no papGII)	na	5	fimH30	H4	O25	O25	O25:H4	0	0	1	0	1	0
eo2225	SAMEA2272970	ESC_BA5813AA	CC131 dataset	Enterobase	unknown	unknown	cladeC1-M27	0	0	na (no papGII)	na	5	fimH30	H4	O25	O25	O25:H4	0	0	1	0	1	0
16AR1550	SAMN11381859	ESC_OA4977AA	CC131 dataset	Enterobase	unknown	unknown	cladeC1-M27	0	0	na (no papGII)	na	5	fimH30	H4	O25	O25	O25:H4	0	0	1	0	1	0
70	SAMEA104452178	ESC_JA5561AA	CC131 dataset	Enterobase	unknown	unknown	cladeC1-M27	0	0	na (no papGII)	na	5	fimH30	H4	O25	O25	O25:H4	0	0	1	0	1	0
EC_81009	CP021179-CP021180		CC131 dataset	NCBI	unknown	unknown	cladeC1-M27	0	0	na (no papGII)	na	5	fimH30	H4	O25	O25	O25:H4	0	0	1	0	1	0
ECO0322	SAMEA2204540	ESC_BA6827AA	CC131 dataset	Enterobase	unknown	unknown	cladeC1-M27	0	0	na (no papGII)	na	5	fimH30	H4	O25	O25	O25:H4	0	0	1	0	1	0
B1522-PB	GCA_005671055.1		CC131 dataset	NCBI	blood isolate	unknown	cladeC1-M27	0	0	na (no papGII)	na	5	fimH30	H4	O25	O25	O25:H4	1	0	1	0	1	0
MA-11586	SAMN11494421	ESC_MA4888AA	CC131 dataset	Enterobase	unknown	unknown	cladeC1-M27	0	0	na (no papGII)	na	5	fimH30	H4	O25	O25	O25:H4	0	0	1	0	1	0
16AR1265	SAMN11381728	ESC_OA4831AA	CC131 dataset	Enterobase	unknown	unknown	cladeC1-M27	0	0	na (no papGII)	na	5	fimH30	H4	O25	O25	O25:H4	0	0	1	0	1	0
RT_ABU_155	SAMN13423034		main dataset	RT_ABU	ABU	non-invasive UPEC	cladeC1-M27	0	0	na (no papGII)	na	5	fimH30	H4	O25	O25	O25:H4	0	0	1	0	1	0
151	SAMEA104452231	ESC_JA5520AA	CC131 dataset	Enterobase	unknown	unknown	cladeC1-M27	0	0	na (no papGII)	na	5	fimH30	H4	O25	O25	O25:H4	0	0	1	0	1	0
107	SAMEA104452204	ESC_JA5544AA	CC131 dataset	Enterobase	unknown	unknown	cladeC1-M27	0	0	na (no papGII)	na	5	fimH30	H4	na	na	H4	0	0	1	0	1	0
MU006446L (1736)	SAMEA1570660	ESC_BA9874AA	CC131 dataset	Enterobase	unknown	unknown	cladeC1-M27	0	0	na (no papGII)	na	5	fimH30	H4	O25	O25	O25:H4	0	0	1	0	1	0
Escherichia coliVB 963240	SAMEA1877408	ESC_BA9719AA	CC131 dataset	Enterobase	unknown	unknown	cladeC1-M27	0	0	na (no papGII)	na	5	fimH30	H4	O25	O25	O25:H4	0	0	1	0	1	0
eo3390	SAMEA2205571	ESC_BA7215AA	CC131 dataset	Enterobase	unknown	unknown	cladeC1-M27	0	0	na (no papGII)	na	5	fimH30	H4	O25	O25	O25:H4	0	0	1	0	1	0
TUM18560	SAMD00126385	ESC_JA8404AA	CC131 dataset	Enterobase	unknown	unknown	cladeC1-M27	0	0	na (no papGII)	na	5	fimH30	H4	O25	O25	O25:H4	0	0	1	0	1	0
16AR1335	SAMN11381756	ESC_OA5085AA	CC131 dataset	Enterobase	unknown	unknown	cladeC1-M27	0	0	na (no papGII)	na	5	fimH30	H4	O25	O25	O25:H4	0	0	1	0	1	0
16AR1480	SAMN11381824	ESC_OA5013AA	CC131 dataset	Enterobase	unknown	unknown	cladeC1-M27	0	0	na (no papGII)	na	5	fimH30	H4	O25	O25	O25:H4	0	0	1	0	1	0
16AR1576	SAMN11381879	ESC_OA4957AA	CC131 dataset	Enterobase	unknown	unknown	cladeC1-M27	0	0	na (no papGII)	na	5	fimH30	H4	O25	O25	O25:H4	0	0	1	0	1	0
eo2884	SAMEA2272999	ESC_BA6029AA	CC131 dataset	Enterobase	unknown	unknown	cladeC1-M27	0	0	na (no papGII)	na	5	fimH30	H4	O25	O25	O25:H4	0	0	1	0	1	0
ATR46	SRR9615859		CC131 dataset	Birgy_2019	febrile UTI	invasive UPEC	cladeC1-M27	1	0	not identied	read-mapping	5	fimH30	H4	O25	O25	O25:H4	0	0	1	0	1	0
RDE16	SRR9616005		CC131 dataset	Birgy_2019	febrile UTI	invasive UPEC	cladeC1-M27	1	0	not identied	read-mapping	5	fimH30	H4	O25	O25	O25:H4	0	0	1	0	1	0
16AR1018	SAMN11381643	ESC_OA4995AA	CC131 dataset	Enterobase	unknown	unknown	cladeC1-M27	0	0	na (no papGII)	na	5	fimH30	H4	O25	O25	O25:H4	0	0	1	0	1	0
B1439-PB	GCA_005671075.1		CC131 dataset	NCBI	blood isolate	unknown	cladeC1-M27	0	0	na (no papGII)	na	5	fimH30	H4	O25	O25	O25:H4	0	0	1	0	1	0
16AR1270	SAMN11381730	ESC_OA4829AA	CC131 dataset	Enterobase	unknown	unknown	cladeC1-M27	0	0	na (no papGII)	na	5	fimH30	H4	O25	O25	O25:H4	0	0	1	0	1	0
16AR1707	SAMN11381922	ESC_OA5700AA	CC131 dataset	Enterobase	unknown	unknown	cladeC1-M27	0	0	na (no papGII)	na	5	fimH30	H4	O25	O25	O25:H4	0	0	1	0	1	0
CHI5	SRR9616051		CC131 dataset	Birgy_2019	febrile UTI	invasive UPEC	cladeC1-M27	0	0	na (no papGII)	na	5	fimH30	H4	O25	O25	O25:H4	0	0	1	0	1	0
16AR1481	SAMN11381825	ESC_OA5012AA	CC131 dataset	Enterobase	unknown	unknown	cladeC1-M27	0	0	na (no papGII)	na	5	fimH30	H4	O25	O25	O25:H4	0	0	1	0	1	0
ECOLI_MEC_030	SAMEA5317424		CC131 dataset	Syre_2020	uncomplicated UTI	non-invasive UPEC	cladeC1-M27	0	0	na (no papGII)	na	5	fimH30	H4	O25	O25	O25:H4	0	0	1	0	1	0
16AR1643	SAMN11381896	ESC_OA5703AA	CC131 dataset	Enterobase	unknown	unknown	cladeC1-M27	0	0	na (no papGII)	na	5	fimH30	H4	O25	O25	O25:H4	0	0	1	0	1	0
B1483-PB	GCA_005671285.1		CC131 dataset	NCBI	blood isolate	unknown	cladeC1-M27	0	0	na (no papGII)	na	5	fimH30	H4	O25	O25	O25:H4	0	0	1	0	1	0
na	SAMN10058929	ESC_KA0629AA	CC131 dataset	Enterobase	unknown	unknown	cladeC1-M27	0	0	na (no papGII)	na	5	fimH30	H4	O25	O25	O25:H4	0	0	1	0	1	0
16AR1342	SAMN11381760	ESC_OA5081AA	CC131 dataset	Enterobase	unknown	unknown	cladeC1-M27	0	0	na (no papGII)	na	5	fimH30	H4	O25	O25	O25:H4	0	0	1	0	1	0
16AR1675	SAMN11381915	ESC_OA4921AA	CC131 dataset	Enterobase	unknown	unknown	cladeC1-M27	0	0	na (no papGII)	na	5	fimH30	H4	O25	O25	O25:H4	0	0	1	0	1	0
16AR1563	SAMN11381868	ESC_OA4968AA	CC131 dataset	Enterobase	unknown	unknown	cladeC1-M27	0	0	na (no papGII)	na	5	fimH30	H4	O25	O25	O25:H4	0	0	1	0	1	0
16AR1567	SAMN11381872	ESC_OA4963AA	CC131 dataset	Enterobase	unknown	unknown	cladeC1-M27	0	0	na (no papGII)	na	5	fimH30	H4	O25	O25	O25:H4	0	0	1	0	1	0
16AR1339	SAMN11381757	ESC_OA5084AA	CC131 dataset	Enterobase	unknown	unknown	cladeC1-M27	0	0	na (no papGII)	na	5	fimH30	H4	O25	O25	O25:H4	0	0	1	0	1	0
0000-0064-6743	SAMN06754733	ESC_GA2589AA	CC131 dataset	Enterobase	unknown	unknown	cladeC1-M27	0	0	na (no papGII)	na	5	fimH30	H4	O25	O25	O25:H4	0	0	1	0	1	0
16AR1159	SAMN11381692	ESC_OA4870AA	CC131 dataset	Enterobase	unknown	unknown	cladeC1-M27	0	0	na (no papGII)	na	5	fimH30	H4	O25	O25	O25:H4	0	0	1	0	1	0
143	SAMEA104452226	ESC_JA5525AA	CC131 dataset	Enterobase	unknown	unknown	cladeC1-M27	0	0	na (no papGII)	na	5	fimH30	H4	O25	O25	O25:H4	0	0	1	0	1	0
121	SAMEA104452210	ESC_JA5538AA	CC131 dataset	Enterobase	unknown	unknown	cladeC1-M27	0	0	na (no papGII)	na	5	fimH30	H4	O25	O25	O25:H4	0	0	1	0	1	0
na	SAMN10059053	ESC_KA0465AA	CC131 dataset	Enterobase	unknown	unknown	cladeC1-M27	0	0	na (no papGII)	na	5	fimH30	H4	O25	O25	O25:H4	0	0	1	0	1	0
16AR1259	SAMN11381726	ESC_OA4833AA	CC131 dataset	Enterobase	unknown	unknown	cladeC1-M27	0	0	na (no papGII)	na	5	fimH30	H4	O25	O25	O25:H4	0	0	1	0	1	0
RDP30	SRR9615873		CC131 dataset	Birgy_2019	febrile UTI	invasive UPEC	cladeC1-M27	0	0	na (no papGII)	na	5	fimH30	H4	O25	O25	O25:H4	0	0	1	0	1	0
Hematopoietic stem cell transplant recipient	SAMN09466922	ESC_LA3611AA	CC131 dataset	Enterobase	unknown	unknown	cladeC1-M27	0	0	na (no papGII)	na	5	fimH30	H4	O25	O25	O25:H4	0	0	1	0	1	0
ECOLI_MEC_056	SAMEA5317449	ESC_MA1600AA	CC131 dataset	Enterobase	unknown	unknown	cladeC1-M27	0	0	na (no papGII)	na	5	fimH30	H4	O25	O25	O25:H4	0	0	1	0	1	0
ECOLI_MEC_056	SAMEA5317449		CC131 dataset	Syre_2020	uncomplicated UTI	non-invasive UPEC	cladeC1-M27	0	0	na (no papGII)	na	5	fimH30	H4	O25	O25	O25:H4	0	0	1	0	1	0
RSA1	SRR9615922		CC131 dataset	Birgy_2019	febrile UTI	invasive UPEC	cladeC1-M27	0	0	na (no papGII)	na	5	fimH30	H4	O25	O25	O25:H4	0	0	1	0	1	0
0000-0054-3021	SAMN04279646	ESC_CA4726AA	CC131 dataset	Enterobase	unknown	unknown	cladeC1-M27	0	0	na (no papGII)	na	5	fimH30	H4	O25	O25	O25:H4	0	0	1	0	1	0
na	SAMN10058991	ESC_KA0481AA	CC131 dataset	Enterobase	unknown	unknown	cladeC1-M27	0	0	na (no papGII)	na	5	fimH30	H4	O25	O25	O25:H4	0	0	1	0	1	0
ATR29	SRR9616085		CC131 dataset	Birgy_2019	febrile UTI	invasive UPEC	cladeC1-M27	0	0	na (no papGII)	na	5	fimH30	H4	O25	O25	O25:H4	0	0	1	0	1	0
eo1158	SAMEA2272935	ESC_BA5998AA	CC131 dataset	Enterobase	unknown	unknown	cladeC2	0	0	na (no papGII)	na	5	fimH30	H4	O25	O25	O25:H4	0	1	0	0	0	1
B1316-PB	GCA_005671115		CC131 dataset	NCBI	blood isolate	unknown	cladeC2	1	0	Type III	assembly (resolved PAI)	5	fimH30	H4	O25	O25	O25:H4	0	1	0	0	0	1
B1320-PB	GCA_005670595		CC131 dataset	NCBI	blood isolate	unknown	cladeC2	1	0	Type III	assembly (resolved PAI)	5	fimH30	H4	O25	O25	O25:H4	0	1	0	0	0	1
B1323-PB	GCA_005670575		CC131 dataset	NCBI	blood isolate	unknown	cladeC2	1	0	Type III	assembly (resolved PAI)	5	fimH30	H4	O25	O25	O25:H4	0	1	0	0	0	1
S93	SAMEA1486671	ESC_CA0088AA	CC131 dataset	Enterobase	unknown	unknown	cladeC2	0	0	na (no papGII)	na	5	fimH30	H4	O25	O25	O25:H4	0	0	0	0	0	1
ECOLI_MEC_001	SAMEA5317395		CC131 dataset	Syre_2020	uncomplicated UTI	non-invasive UPEC	cladeC2	0	0	na (no papGII)	na	5	fimH30	H4	O25	O25	O25:H4	0	1	0	0	0	1
TUM18548	SAMD00126373	ESC_JA8416AA	CC131 dataset	Enterobase	unknown	unknown	cladeC2	0	0	na (no papGII)	na	5	fimH30	H4	O25	O25	O25:H4	0	1	0	0	0	1
LYO26	SRR9615963		CC131 dataset	Birgy_2019	febrile UTI	invasive UPEC	cladeC2	0	0	na (no papGII)	na	5	fimH30	H4	O25	O25	O25:H4	0	1	0	0	0	1
DHQP1704323-1	SAMN13167043	ESC_OA6537AA	CC131 dataset	Enterobase	unknown	unknown	cladeC2	0	0	na (no papGII)	na	5	fimH30	H4	O25	O25	O25:H4	0	0	0	0	0	1
JJ1886	SAMN02603887		main dataset	ref_uro	urosepsis	invasive UPEC	cladeC2	0	0	na (no papGII)	na	5	fimH30	H4	O25	O25	O25:H4	0	1	0	0	0	1
960_ECOL	SAMN03198180	ESC_BA3411AA	CC131 dataset	Enterobase	unknown	unknown	cladeC2	0	0	na (no papGII)	na	5	fimH30	H4	O25	O25	O25:H4	0	1	0	0	0	1
184_ECOL	SAMN03197375	ESC_BA3521AA	CC131 dataset	Enterobase	unknown	unknown	cladeC2	0	0	na (no papGII)	na	5	fimH30	H4	O25	O25	O25:H4	0	0	0	0	0	1
G024	SAMN11319344	ESC_MA3122AA	CC131 dataset	Enterobase	unknown	unknown	cladeC2	0	0	na (no papGII)	na	5	fimH30	H4	O25	O25	O25:H4	0	0	0	0	0	1
blood-08-0921	SAMN02801819	ESC_BA5484AA	CC131 dataset	Enterobase	unknown	unknown	cladeC2	0	0	na (no papGII)	na	5	fimH30	H4	O25	O25	O25:H4	0	0	0	0	0	1
CHI28	SRR9615853		CC131 dataset	Birgy_2019	febrile UTI	invasive UPEC	cladeC2	0	0	na (no papGII)	na	5	fimH30	H4	O25	O25	O25:H4	0	1	0	0	0	1
58-882	SAMN03262768	ESC_BA2327AA	CC131 dataset	Enterobase	unknown	unknown	cladeC2	0	0	na (no papGII)	na	5	fimH30	H4	O25	O25	O25:H4	0	0	0	0	0	1
58-809	SAMN03262767	ESC_BA2414AA	CC131 dataset	Enterobase	unknown	unknown	cladeC2	0	0	na (no papGII)	na	5	fimH30	H4	O25	O25	O25:H4	0	0	0	0	0	1
HICF147	SAMN04357587	ESC_DA5362AA	CC131 dataset	Enterobase	unknown	unknown	cladeC2	0	0	na (no papGII)	na	5	fimH30	H4	O25	O25	O25:H4	0	0	0	0	0	1
13S	na	ESC_FA4700AA	CC131 dataset	Enterobase	unknown	unknown	cladeC2	0	0	na (no papGII)	na	5	fimH30	H4	O25	O25	O25:H4	0	1	0	0	0	1
eo2082	SAMEA2272963	ESC_BA6258AA	CC131 dataset	Enterobase	unknown	unknown	cladeC2	0	0	na (no papGII)	na	5	fimH30	H4	O25	O25	O25:H4	0	1	0	0	0	1
DHQP1701654-1	SAMN13166965	ESC_OA6557AA	CC131 dataset	Enterobase	unknown	unknown	cladeC2	0	0	na (no papGII)	na	5	fimH30	H4	O25	O25	O25:H4	0	0	0	0	0	1
eo3753	SAMEA2273073	ESC_BA6018AA	CC131 dataset	Enterobase	unknown	unknown	cladeC2	0	0	na (no papGII)	na	5	fimH30	H4	O25	O25	O25:H4	0	1	0	0	0	1
eo2514	SAMEA2205341	ESC_BA7037AA	CC131 dataset	Enterobase	unknown	unknown	cladeC2	0	0	na (no papGII)	na	5	fimH30	H4	O25	O25	O25:H4	0	1	0	0	0	1
ST131	SAMN10039458	ESC_KA0838AA	CC131 dataset	Enterobase	unknown	unknown	cladeC2	0	0	na (no papGII)	na	5	fimH30	H4	O25	O25	O25:H4	0	0	0	0	0	1
eo3103	SAMEA2273011	ESC_BA5955AA	CC131 dataset	Enterobase	unknown	unknown	cladeC2	0	0	na (no papGII)	na	5	fimH30	H4	O25	O25	O25:H4	1	0	0	0	0	1
eo2535	SAMEA2272983	ESC_BA6140AA	CC131 dataset	Enterobase	unknown	unknown	cladeC2	0	0	na (no papGII)	na	5	fimH30	H4	O25	O25	O25:H4	1	0	0	0	0	1
eo3835	SAMEA2273078	ESC_BA6007AA	CC131 dataset	Enterobase	unknown	unknown	cladeC2	0	0	na (no papGII)	na	5	fimH30	H4	O25	O25	O25:H4	1	0	0	0	0	1
S11EC	SAMEA1486664		CC131 dataset	Petty_2014	UTI	unknown	cladeC2	0	0	na (no papGII)	na	5	fimH30	H4	na	na	H4	0	1	0	0	0	1
B1118-PB	GCA_005670875.1		CC131 dataset	NCBI	blood isolate	unknown	cladeC2	0	0	na (no papGII)	na	5	fimH30	H4	O25	O25	O25:H4	0	1	0	0	0	1
95	SAMEA104452200	ESC_JA5548AA	CC131 dataset	Enterobase	unknown	unknown	cladeC2	0	0	na (no papGII)	na	5	fimH30	H4	O25	O25	O25:H4	0	1	0	0	0	1
16AR1548	SAMN11381857	ESC_OA4979AA	CC131 dataset	Enterobase	unknown	unknown	cladeC2	1	0	not identied	read-mapping	5	fimH30	H4	O25	O25	O25:H4	0	1	0	0	0	1
16AR1489	SAMN11381830	ESC_OA5007AA	CC131 dataset	Enterobase	unknown	unknown	cladeC2	0	0	na (no papGII)	na	5	fimH30	H4	O25	O25	O25:H4	0	1	0	0	0	1
ECO0126	SAMEA2204354	ESC_BA7610AA	CC131 dataset	Enterobase	unknown	unknown	cladeC2	0	0	na (no papGII)	na	5	fimH30	H4	O25	O25	O25:H4	0	0	0	0	0	1
ECO0205	SAMEA2204424	ESC_BA6783AA	CC131 dataset	Enterobase	unknown	unknown	cladeC2	0	0	na (no papGII)	na	5	fimH30	H4	O25	O25	O25:H4	0	0	0	0	0	1
762_ECOL	SAMN03197971	ESC_BA3426AA	CC131 dataset	Enterobase	unknown	unknown	cladeC2	0	0	na (no papGII)	na	5	fimH30	H4	na	na	H4	0	0	0	0	0	1
eo3285	SAMEA2273024	ESC_BA5902AA	CC131 dataset	Enterobase	unknown	unknown	cladeC2	0	0	na (no papGII)	na	5	fimH30	H4	O25	O25	O25:H4	0	0	0	0	0	1
S1EC	SAMEA1486597		CC131 dataset	Petty_2014	UTI	unknown	cladeC2	0	0	na (no papGII)	na	5	fimH30	na	O25	O25	O25	0	1	0	0	0	0
uk_P26250	SAMN04159542	ESC_CA4463AA	CC131 dataset	Enterobase	unknown	unknown	cladeC2	0	0	na (no papGII)	na	5	fimH30	H4	O25	O25	O25:H4	0	1	0	0	0	1
eo3385	SAMEA2205735	ESC_BA6794AA	CC131 dataset	Enterobase	unknown	unknown	cladeC2	0	0	na (no papGII)	na	5	fimH30	H4	O25	O25	O25:H4	0	0	0	0	0	1
eo2482	SAMEA2272980	ESC_BA6145AA	CC131 dataset	Enterobase	unknown	unknown	cladeC2	0	0	na (no papGII)	na	5	fimH30	H4	O25	O25	O25:H4	0	0	0	0	0	1
blood-10-1607	SAMN02801889	ESC_BA5341AA	CC131 dataset	Enterobase	unknown	unknown	cladeC2	1	0	not identied	read-mapping	5	fimH30	H4	O25	O25	O25:H4	0	0	0	0	0	1
eo954	SAMEA2205029	ESC_BA6582AA	CC131 dataset	Enterobase	unknown	unknown	cladeC2	0	0	na (no papGII)	na	5	fimH30	H4	O25	O25	O25:H4	0	0	0	0	0	1
LtABU28	SAMN13422933		main dataset	LtABU	ABU	non-invasive UPEC	cladeC2	0	0	na (no papGII)	na	5	fimH30	H4	O25	O25	O25:H4	0	0	0	0	0	1
LtABU26	SAMN13422931		main dataset	LtABU	ABU	non-invasive UPEC	cladeC2	0	0	na (no papGII)	na	5	fimH30	H4	O25	O25	O25:H4	0	0	0	0	0	1
eo2632	SAMEA2205446	ESC_BA6435AA	CC131 dataset	Enterobase	unknown	unknown	cladeC2	0	0	na (no papGII)	na	5	fimH30	H4	O25	O25	O25:H4	0	0	0	0	0	1
C0129-PB	GCA_005671255.1		CC131 dataset	NCBI	fecal isolate	fecal	cladeC2	0	0	na (no papGII)	na	5	fimH30	H4	O25	O25	O25:H4	0	1	0	0	0	1
eo2354	SAMEA2205758	ESC_BA7634AA	CC131 dataset	Enterobase	unknown	unknown	cladeC2	0	0	na (no papGII)	na	5	fimH30	H4	O25	O25	O25:H4	0	0	0	0	0	1
eo3484	SAMEA2273101	ESC_BA5799AA	CC131 dataset	Enterobase	unknown	unknown	cladeC2	0	0	na (no papGII)	na	5	fimH30	H4	O25	O25	O25:H4	0	0	0	0	0	1
eo1471	SAMEA2205311	ESC_BA7175AA	CC131 dataset	Enterobase	unknown	unknown	cladeC2	0	0	na (no papGII)	na	5	fimH30	H4	O25	O25	O25:H4	0	0	0	0	0	1
106	SAMEA104452203	ESC_JA5545AA	CC131 dataset	Enterobase	unknown	unknown	cladeC2	0	0	na (no papGII)	na	5	fimH30	H4	O25	O25	O25:H4	0	1	0	0	0	1
ATR20	SRR9615925		CC131 dataset	Birgy_2019	febrile UTI	invasive UPEC	cladeC2	0	0	na (no papGII)	na	5	fimH30	H4	O25	O25	O25:H4	0	1	0	0	0	1
CHI33	SRR9616050		CC131 dataset	Birgy_2019	febrile UTI	invasive UPEC	cladeC2	0	0	na (no papGII)	na	5	fimH30	H4	O25	O25	O25:H4	0	1	0	0	0	1
CHI26	SRR9616001		CC131 dataset	Birgy_2019	febrile UTI	invasive UPEC	cladeC2	0	0	na (no papGII)	na	5	fimH30	H4	O25	O25	O25:H4	0	1	0	0	0	1
142	SAMEA104452224	ESC_JA5527AA	CC131 dataset	Enterobase	unknown	unknown	cladeC2	0	0	na (no papGII)	na	5	fimH30	H4	O25	O25	O25:H4	0	1	0	0	0	1
RDE8	SRR9615975		CC131 dataset	Birgy_2019	febrile UTI	invasive UPEC	cladeC2	0	0	na (no papGII)	na	5	fimH30	H4	O25	O25	O25:H4	0	1	0	0	0	1
N17-00988	SAMN12731763	ESC_PA3630AA	CC131 dataset	Enterobase	unknown	unknown	cladeC2	0	0	na (no papGII)	na	5	fimH30	H4	O25	O25	O25:H4	0	1	0	0	0	1
upec-143	SAMN02801957	ESC_BA5219AA	CC131 dataset	Enterobase	unknown	unknown	cladeC2	0	0	na (no papGII)	na	5	fimH30	H4	O25	O25	O25:H4	0	1	0	0	0	1
N17-00985	SAMN12731760	ESC_PA3627AA	CC131 dataset	Enterobase	unknown	unknown	cladeC2	1	0	Type III	read-mapping	5	fimH30	H4	O25	O25	O25:H4	0	0	0	0	0	1
MU022111Q (1851)	SAMEA1570694	ESC_BA9885AA	CC131 dataset	Enterobase	unknown	unknown	cladeC2	0	0	na (no papGII)	na	5	fimH30	H4	O25	O25	O25:H4	0	1	0	0	0	1
MJ003268P (1833)	SAMEA1570725	ESC_BA9915AA	CC131 dataset	Enterobase	unknown	unknown	cladeC2	0	0	na (no papGII)	na	5	fimH30	H4	O25	O25	O25:H4	0	1	0	0	0	1
MU008021M (1747)	SAMEA1570749	ESC_BA9945AA	CC131 dataset	Enterobase	unknown	unknown	cladeC2	0	0	na (no papGII)	na	5	fimH30	H4	O25	O25	O25:H4	0	1	0	0	0	1
MU014830Z (1799)	SAMEA1570709	ESC_BA9890AA	CC131 dataset	Enterobase	unknown	unknown	cladeC2	0	0	na (no papGII)	na	5	fimH30	H4	O25	O25	O25:H4	0	1	0	0	0	1
eo1740	SAMEA2272907	ESC_BA6173AA	CC131 dataset	Enterobase	unknown	unknown	cladeC2	0	0	na (no papGII)	na	5	fimH30	H4	O25	O25	O25:H4	0	1	0	0	0	1
ECO0431	SAMEA2204637	ESC_BA7540AA	CC131 dataset	Enterobase	unknown	unknown	cladeC2	0	0	na (no papGII)	na	5	fimH30	H4	O25	O25	O25:H4	0	0	0	0	0	1
ECO0056	SAMEA2204284	ESC_BA7136AA	CC131 dataset	Enterobase	unknown	unknown	cladeC2	0	0	na (no papGII)	na	5	fimH30	H4	O25	O25	O25:H4	0	0	0	0	0	1
ECO0177	SAMEA2204405	ESC_BA7387AA	CC131 dataset	Enterobase	unknown	unknown	cladeC2	0	0	na (no papGII)	na	5	fimH30	H4	O25	O25	O25:H4	0	0	0	0	0	1
ECO0207	SAMEA2204426	ESC_BA6467AA	CC131 dataset	Enterobase	unknown	unknown	cladeC2	0	0	na (no papGII)	na	5	fimH30	H4	O25	O25	O25:H4	0	0	0	0	0	1
TUM18567	SAMD00126392	ESC_JA8397AA	CC131 dataset	Enterobase	unknown	unknown	cladeC2	0	0	na (no papGII)	na	5	fimH30	H4	O25	O25	O25:H4	0	1	0	0	0	1
uk_18C29E	SAMN04159552	ESC_CA4423AA	CC131 dataset	Enterobase	unknown	unknown	cladeC2	0	0	na (no papGII)	na	5	fimH30	H4	O25	O25	O25:H4	0	1	0	0	0	1
eo1946	SAMEA2272920	ESC_BA6072AA	CC131 dataset	Enterobase	unknown	unknown	cladeC2	0	0	na (no papGII)	na	5	fimH30	H4	O25	O25	O25:H4	0	1	0	0	0	1
eo1551	SAMEA2205320	ESC_BA7240AA	CC131 dataset	Enterobase	unknown	unknown	cladeC2	0	0	na (no papGII)	na	5	fimH30	H4	O25	O25	O25:H4	0	1	0	0	0	1
eo2445	SAMEA2272977	ESC_BA6151AA	CC131 dataset	Enterobase	unknown	unknown	cladeC2	0	0	na (no papGII)	na	5	fimH30	H4	O25	O25	O25:H4	0	1	0	0	0	1
eo2293	SAMEA2272973	ESC_BA6240AA	CC131 dataset	Enterobase	unknown	unknown	cladeC2	0	0	na (no papGII)	na	5	fimH30	H4	O25	O25	O25:H4	0	1	0	0	0	1
eo1867	SAMEA2272956	ESC_BA6321AA	CC131 dataset	Enterobase	unknown	unknown	cladeC2	0	0	na (no papGII)	na	5	fimH30	H4	O25	O25	O25:H4	0	0	0	0	0	1
662_ECOL	SAMN03197865	ESC_BA3466AA	CC131 dataset	Enterobase	unknown	unknown	cladeC2	1	0	Type III	read-mapping	5	fimH30	H4	O25	O25	O25:H4	0	1	0	0	0	1
O25b_H4	GCA_001874485		CC131 dataset	NCBI	unknown	unknown	cladeC2	1	0	Type III	assembly (resolved PAI)	5	fimH30	H4	O25	O25	O25:H4	0	1	0	0	0	1
1	SAMEA5587341	ESC_OA0418AA	CC131 dataset	Enterobase	unknown	unknown	cladeC2	0	0	na (no papGII)	na	5	fimH30	H4	O25	O25	O25:H4	0	0	0	0	0	1
1	SAMEA5587342	ESC_OA0417AA	CC131 dataset	Enterobase	unknown	unknown	cladeC2	0	0	na (no papGII)	na	5	fimH30	H4	O25	O25	O25:H4	0	0	0	0	0	1
131122E	na	ESC_CA4192AA	CC131 dataset	Enterobase	unknown	unknown	cladeC2	0	0	na (no papGII)	na	5	fimH30	H4	O25	O25	O25:H4	0	1	0	0	0	1
90905	SAMN12731417	ESC_OA2811AA	CC131 dataset	Enterobase	unknown	unknown	cladeC2	0	0	na (no papGII)	na	5	fimH30	H4	O25	O25	O25:H4	0	1	0	0	0	1
EC1_85	ERS1214424		CC131 dataset	Goswami_2018	urosepsis	invasive UPEC	cladeC2	0	0	na (no papGII)	na	5	fimH30	H4	O25	O25	O25:H4	0	0	0	0	0	1
124	SAMEA104452213	ESC_JA5535AA	CC131 dataset	Enterobase	unknown	unknown	cladeC2	0	0	na (no papGII)	na	5	fimH30	H4	O25	O25	O25:H4	0	1	0	0	0	1
eo1304	SAMEA2205137	ESC_BA7690AA	CC131 dataset	Enterobase	unknown	unknown	cladeC2	0	0	na (no papGII)	na	5	fimH30	H4	O25	O25	O25:H4	0	0	0	0	0	1
92386	SAMN12731427	ESC_OA7571AA	CC131 dataset	Enterobase	unknown	unknown	cladeC2	0	0	na (no papGII)	na	5	fimH30	H4	O25	O25	O25:H4	1	0	0	0	0	1
LYO7	SRR9615938		CC131 dataset	Birgy_2019	febrile UTI	invasive UPEC	cladeC2	0	0	na (no papGII)	na	5	fimH30	H4	O25	O25	O25:H4	0	1	0	0	0	0
S65EC	GCA_004299805		CC131 dataset	NCBI	unknown	unknown	cladeC2	1	0	Type III	assembly (resolved PAI)	5	fimH30	H4	O25	O25	O25:H4	0	1	0	0	0	1
16AR1396	SAMN11381774	ESC_OA5065AA	CC131 dataset	Enterobase	unknown	unknown	cladeC2	0	0	na (no papGII)	na	5	fimH30	H4	O25	O25	O25:H4	0	1	0	0	0	1
16AR1299	SAMN11381743	ESC_OA5099AA	CC131 dataset	Enterobase	unknown	unknown	cladeC2	1	0	not identied	read-mapping	5	fimH30	H4	O25	O25	O25:H4	0	1	0	0	0	1
eo2996	SAMEA2273042	ESC_BA6236AA	CC131 dataset	Enterobase	unknown	unknown	cladeC2	0	0	na (no papGII)	na	5	fimH30	H4	O25	O25	O25:H4	0	0	0	0	0	1
eo1465	SAMEA2272888	ESC_BA6284AA	CC131 dataset	Enterobase	unknown	unknown	cladeC2	0	0	na (no papGII)	na	5	fimH30	H4	O25	O25	O25:H4	0	1	0	0	0	1
NCK2	SRR9615907		CC131 dataset	Birgy_2019	febrile UTI	invasive UPEC	cladeC2	1	0	not identied	read-mapping	5	fimH30	H4	O25	O25	O25:H4	0	1	0	0	0	1
RDP34	SRR9615892		CC131 dataset	Birgy_2019	febrile UTI	invasive UPEC	cladeC2	1	0	not identied	read-mapping	5	fimH30	H4	O25	O25	O25:H4	0	1	0	0	0	1
ATR7	SRR9616076		CC131 dataset	Birgy_2019	febrile UTI	invasive UPEC	cladeC2	1	0	not identied	read-mapping	5	fimH30	H4	O25	O25	O25:H4	0	1	0	0	0	1
H561	SAMN02885358	ESC_DA5676AA	CC131 dataset	Enterobase	unknown	unknown	cladeC2	1	0	Type III	read-mapping	5	fimH30	H4	O25	O25	O25:H4	0	1	0	0	0	1
ROU3	SRR9615886		CC131 dataset	Birgy_2019	febrile UTI	invasive UPEC	cladeC2	1	0	Type III	read-mapping	5	fimH30	H4	O25	O25	O25:H4	0	1	0	0	0	1
LYO38	SRR9615942		CC131 dataset	Birgy_2019	febrile UTI	invasive UPEC	cladeC2	1	0	not identied	read-mapping	5	fimH30	H4	O25	O25	O25:H4	0	1	0	0	0	1
eo2240	SAMEA2273033	ESC_BA6304AA	CC131 dataset	Enterobase	unknown	unknown	cladeC2	0	0	na (no papGII)	na	5	fimH30	H4	O25	O25	O25:H4	0	1	0	0	0	1
eo3508	SAMEA2273102	ESC_BA5886AA	CC131 dataset	Enterobase	unknown	unknown	cladeC2	0	0	na (no papGII)	na	5	fimH30	H4	O25	O25	O25:H4	0	0	0	0	0	1
S122EC	SAMEA1486638		CC131 dataset	Petty_2014	cystitis	non-invasive UPEC	cladeC2	0	0	na (no papGII)	na	5	fimH30	H4	O25	O25	O25:H4	0	1	0	0	0	1
MS2481	SAMEA1486653	ESC_CA0092AA	CC131 dataset	Enterobase	unknown	unknown	cladeC2	1	0	not identied	read-mapping	5	fimH30	H4	O25	O25	O25:H4	0	0	0	0	0	1
JJ1908	SAMN02228482	ESC_CA0899AA	CC131 dataset	Enterobase	unknown	unknown	cladeC2	0	0	na (no papGII)	na	5	fimH196	H4	O25	O25	O25:H4	0	0	0	0	0	1
S98	SAMEA1486648	ESC_CA0083AA	CC131 dataset	Enterobase	unknown	unknown	cladeC2	0	0	na (no papGII)	na	5	fimH30	H4	O25	O25	O25:H4	0	0	0	0	0	1
BIC12	SRR9615934		CC131 dataset	Birgy_2019	febrile UTI	invasive UPEC	cladeC2	1	0	Type III	read-mapping	5	fimH30	H4	O25	O25	O25:H4	0	1	0	0	0	1
S97	SAMEA1486585	ESC_CA0084AA	CC131 dataset	Enterobase	unknown	unknown	cladeC2	1	0	not identied	read-mapping	5	fimH30	H4	O25	O25	O25:H4	0	1	0	0	0	1
C0114-PB	GCA_005671235.1		CC131 dataset	NCBI	fecal isolate	fecal	cladeC2	0	0	na (no papGII)	na	5	fimH30	H4	O25	O25	O25:H4	0	1	0	0	0	1
16AR1356	SAMN11381761	ESC_OA5079AA	CC131 dataset	Enterobase	unknown	unknown	cladeC2	1	0	not identied	read-mapping	5	fimH30	H4	O25	O25	O25:H4	0	1	0	0	0	1
RDE7	SRR9615978		CC131 dataset	Birgy_2019	febrile UTI	invasive UPEC	cladeC2	1	0	not identied	read-mapping	5	fimH30	H4	O25	O25	O25:H4	0	1	0	0	0	1
N17-00998	SAMN12731773	ESC_PA3590AA	CC131 dataset	Enterobase	unknown	unknown	cladeC2	1	0	not identied	read-mapping	5	fimH30	H4	O25	O25	O25:H4	0	1	0	0	0	1
eo723	SAMEA2272928	ESC_BA5820AA	CC131 dataset	Enterobase	unknown	unknown	cladeC2	0	0	na (no papGII)	na	5	fimH487	H4	O25	O25	O25:H4	0	0	0	0	0	1
203682	SAMN05171058	ESC_DA2405AA	CC131 dataset	Enterobase	unknown	unknown	cladeC2	1	0	Type III	read-mapping	5	fimH30	H4	O25	O25	O25:H4	0	1	0	0	0	1
2-460-02_S1_C3	SAMN02689042	ESC_BA8347AA	CC131 dataset	Enterobase	unknown	unknown	cladeC2	1	0	not identied	read-mapping	5	fimH30	H4	O25	O25	O25:H4	0	1	0	0	0	1
eo3570	SAMEA2205685	ESC_BA7433AA	CC131 dataset	Enterobase	unknown	unknown	cladeC2	1	0	not identied	read-mapping	5	fimH30	H4	O25	O25	O25:H4	0	1	0	0	0	1
0000-0054-3036	SAMN04279650	ESC_CA4722AA	CC131 dataset	Enterobase	unknown	unknown	cladeC2	1	0	not identied	read-mapping	5	fimH30	H4	O25	O25	O25:H4	0	1	0	0	0	1
16AR1626	SAMN11381889	ESC_OA4947AA	CC131 dataset	Enterobase	unknown	unknown	cladeC2	1	0	not identied	read-mapping	5	fimH30	H4	O25	O25	O25:H4	0	1	0	0	0	1
16AR1438	SAMN11381807	ESC_OA5032AA	CC131 dataset	Enterobase	unknown	unknown	cladeC2	1	0	not identied	read-mapping	5	fimH30	H4	O25	O25	O25:H4	0	1	0	0	0	1
ST131	SAMN10039496	ESC_KA0845AA	CC131 dataset	Enterobase	unknown	unknown	cladeC2	0	0	na (no papGII)	na	5	fimH30	H4	O25	O25	O25:H4	0	0	0	0	0	1
S99	SAMEA1486651	ESC_CA0082AA	CC131 dataset	Enterobase	unknown	unknown	cladeC2	1	0	not identied	read-mapping	5	fimH30	H4	O25	O25	O25:H4	0	0	0	0	0	1
0000-0054-1697	SAMN04096287	ESC_CA3749AA	CC131 dataset	Enterobase	unknown	unknown	cladeC2	0	0	na (no papGII)	na	5	fimH30	H4	O25	O25	O25:H4	0	1	0	0	0	1
0000-0054-1694	SAMN04096286	ESC_CA3750AA	CC131 dataset	Enterobase	unknown	unknown	cladeC2	0	0	na (no papGII)	na	5	fimH30	H4	O25	O25	O25:H4	0	1	0	0	0	1
S77EC	SAMEA1486657		CC131 dataset	Petty_2014	UTI	unknown	cladeC2	1	0	Type III	read-mapping	5	na	H4	O25	O25	O25:H4	0	1	0	0	0	1
U004	SAMN02228500	ESC_CA0881AA	CC131 dataset	Enterobase	unknown	unknown	cladeC2	0	0	na (no papGII)	na	5	fimH35	H4	O25	O25	O25:H4	0	1	0	0	0	1
JJ2643	SAMN02228489	ESC_CA0892AA	CC131 dataset	Enterobase	unknown	unknown	cladeC2	0	0	na (no papGII)	na	5	fimH35	H4	O25	O25	O25:H4	0	0	0	0	0	1
ECO0029	SAMEA2204257	ESC_BA6411AA	CC131 dataset	Enterobase	unknown	unknown	cladeC2	0	0	na (no papGII)	na	5	fimH30	H4	O25	O25	O25:H4	0	0	0	0	0	1
22-bcus	SAMC048187		main dataset	UHS_urb	urinary-source bacteremia	invasive UPEC	cladeC2	1	0	Type III	read-mapping	5	fimH30	H4	O25	O25	O25:H4	0	1	0	0	0	1
ABE12	SRR9615880		CC131 dataset	Birgy_2019	febrile UTI	invasive UPEC	cladeC2	1	0	Type III	read-mapping	5	fimH30	H4	O25	O25	O25:H4	0	1	0	0	0	1
C0107-PB	GCA_005670925		CC131 dataset	NCBI	fecal isolate	fecal	cladeC2	1	0	Type III	assembly (resolved PAI)	5	fimH30	H4	O25	O25	O25:H4	0	1	0	0	0	1
16AR1108	SAMN11381672	ESC_OA4892AA	CC131 dataset	Enterobase	unknown	unknown	cladeC2	1	0	not identied	read-mapping	5	fimH30	H4	O25	O25	O25:H4	0	1	0	0	0	1
92	SAMEA104452198	ESC_JA5550AA	CC131 dataset	Enterobase	unknown	unknown	cladeC2	1	0	not identied	read-mapping	5	fimH30	H4	O25	O25	O25:H4	0	1	0	0	0	1
74	SAMEA104452180	ESC_JA5559AA	CC131 dataset	Enterobase	unknown	unknown	cladeC2	1	0	not identied	read-mapping	5	fimH30	H4	O25	O25	O25:H4	0	1	0	0	0	1
CHS 69	SAMN02581371	ESC_BA8253AA	CC131 dataset	Enterobase	unknown	unknown	cladeC2	1	0	not identied	read-mapping	5	fimH30	H4	O25	O25	O25:H4	0	1	0	0	0	1
eo3655	SAMEA2273066	ESC_BA6110AA	CC131 dataset	Enterobase	unknown	unknown	cladeC2	1	0	not identied	read-mapping	5	fimH30	H4	O25	O25	O25:H4	0	1	0	0	0	1
16AR1149	SAMN11381686	ESC_OA4877AA	CC131 dataset	Enterobase	unknown	unknown	cladeC2	1	0	not identied	read-mapping	5	fimH30	H4	O25	O25	O25:H4	0	1	0	0	0	1
ATR5	SRR9615878		CC131 dataset	Birgy_2019	febrile UTI	invasive UPEC	cladeC2	1	0	not identied	read-mapping	5	fimH30	H4	O25	O25	O25:H4	0	1	0	0	0	1
S115EC	SAMEA1486593		CC131 dataset	Petty_2014	UTI	unknown	cladeC2	1	0	Type VI	read-mapping	5	fimH30	H4	O25	O25	O25:H4	0	1	0	0	0	1
S115	SAMEA1486593	ESC_CA0066AA	CC131 dataset	Enterobase	unknown	unknown	cladeC2	1	0	Type VI	read-mapping	5	fimH30	H4	O25	O25	O25:H4	0	1	0	0	0	1
14-bcus	SAMC048179		main dataset	UHS_urb	urinary-source bacteremia	invasive UPEC	cladeC2	1	0	Type VI	read-mapping	5	fimH30	H4	O25	O25	O25:H4	0	0	0	0	0	1
ECO0359	SAMEA2204577	ESC_BA6978AA	CC131 dataset	Enterobase	unknown	unknown	cladeC2	1	0	Type VI	read-mapping	5	fimH30	H4	O25	O25	O25:H4	0	1	0	0	0	1
ECO0048	SAMEA2204276	ESC_BA7531AA	CC131 dataset	Enterobase	unknown	unknown	cladeC2	1	0	Type VI	read-mapping	5	fimH30	H4	O25	O25	O25:H4	0	0	0	0	0	1
16AR1424	SAMN11381797	ESC_OA5042AA	CC131 dataset	Enterobase	unknown	unknown	cladeC2	1	0	Type VI	read-mapping	5	fimH30	H4	O25	O25	O25:H4	0	1	0	0	0	1
16AR1414	SAMN11381788	ESC_OA5051AA	CC131 dataset	Enterobase	unknown	unknown	cladeC2	0	0	na (no papGII)	na	5	fimH30	H4	O25	O25	O25:H4	0	1	0	0	0	1
16AR1651	SAMN11381904	ESC_OA5702AA	CC131 dataset	Enterobase	unknown	unknown	cladeC2	1	0	Type VI	read-mapping	5	fimH30	H4	O25	O25	O25:H4	0	1	0	0	0	1
JVE28	SRR9615995		CC131 dataset	Birgy_2019	febrile UTI	invasive UPEC	cladeC2	1	0	Type VI	read-mapping	5	fimH30	H4	O25	O25	O25:H4	0	1	0	0	0	1
RSA10	SRR9615921		CC131 dataset	Birgy_2019	febrile UTI	invasive UPEC	cladeC2	1	0	Type VI	read-mapping	5	fimH30	H4	O25	O25	O25:H4	0	1	0	0	0	1
ROU12	SRR9616081		CC131 dataset	Birgy_2019	febrile UTI	invasive UPEC	cladeC2	1	0	Type VI	read-mapping	5	fimH30	H4	O25	O25	O25:H4	0	1	0	0	0	1
eo2644	SAMEA2272990	ESC_BA6049AA	CC131 dataset	Enterobase	unknown	unknown	cladeC2	0	0	na (no papGII)	na	5	fimH30	H4	O25	O25	O25:H4	0	0	0	0	0	1
NCK15	SRR9615909		CC131 dataset	Birgy_2019	febrile UTI	invasive UPEC	cladeC2	1	0	not identied	read-mapping	5	fimH30	H4	O25	O25	O25:H4	0	1	0	0	0	1
16AR1166	SAMN11381695	ESC_OA4867AA	CC131 dataset	Enterobase	unknown	unknown	cladeC2	1	0	not identied	read-mapping	5	fimH30	H4	O25	O25	O25:H4	0	1	0	0	0	1
CHS 68	SAMN02581370	ESC_BA8251AA	CC131 dataset	Enterobase	unknown	unknown	cladeC2	0	0	na (no papGII)	na	5	fimH30	H4	O25	O25	O25:H4	0	1	0	0	0	1
HE-MDREc36	SAMD00052656	ESC_GA3875AA	CC131 dataset	Enterobase	unknown	unknown	cladeC2	0	0	na (no papGII)	na	5	fimH30	H4	O25	O25	O25:H4	0	1	0	0	0	1
B1017-PB	GCA_005671215		CC131 dataset	NCBI	blood isolate	unknown	cladeC2	1	0	Type III	assembly (resolved PAI)	5	fimH30	H4	O25	O25	O25:H4	0	1	0	0	0	1
eo3513	SAMEA2205730	ESC_BA6803AA	CC131 dataset	Enterobase	unknown	unknown	cladeC2	1	0	Type III	read-mapping	5	fimH30	H4	O25	O25	O25:H4	0	1	0	0	0	1
23-bcus	SAMC048188		main dataset	UHS_urb	blood isolate	invasive UPEC	cladeC2	1	0	Type III	read-mapping	5	fimH30	H4	O25	O25	O25:H4	0	1	0	0	0	1
RDP13	SRR9615950		CC131 dataset	Birgy_2019	febrile UTI	invasive UPEC	cladeC2	1	0	Type III	read-mapping	5	fimH30	H4	O25	O25	O25:H4	0	1	0	0	0	1
EC_55989	CP028304.1		CC131 dataset	Enterobase	unknown	unknown	cladeC2	1	0	excluded (disrupted papGII operon)	na	5	fimH30	H4	O25	O25	O25:H4	0	0	0	0	0	1
EC1_48	ERS1214380		CC131 dataset	Goswami_2018	urosepsis	invasive UPEC	cladeC2	0	0	na (no papGII)	na	5	fimH30	H4	O25	O25	O25:H4	0	0	0	0	0	1
JJ2183	SAMN02228487	ESC_CA0894AA	CC131 dataset	Enterobase	unknown	unknown	cladeC2	0	0	na (no papGII)	na	5	fimH164	H4	O25	O25	O25:H4	0	0	0	0	0	1
eo3744	SAMEA2273072	ESC_BA5805AA	CC131 dataset	Enterobase	unknown	unknown	cladeC2	0	0	na (no papGII)	na	5	fimH30	H4	O25	O25	O25:H4	0	0	0	0	0	1
eo1881	SAMEA2205406	ESC_BA7729AA	CC131 dataset	Enterobase	unknown	unknown	cladeC2	0	0	na (no papGII)	na	5	fimH30	H4	O25	O25	O25:H4	0	0	0	0	0	1
eo1513	SAMEA2205243	ESC_BA7599AA	CC131 dataset	Enterobase	unknown	unknown	cladeC2	0	0	na (no papGII)	na	5	fimH30	H4	O25	O25	O25:H4	0	0	0	0	0	1
09B06574	SAMN04159607	ESC_CA4374AA	CC131 dataset	Enterobase	unknown	unknown	cladeC2	0	0	na (no papGII)	na	5	fimH30	H4	O25	O25	O25:H4	0	1	0	0	0	1
eo1613	SAMEA2272902	ESC_BA6264AA	CC131 dataset	Enterobase	unknown	unknown	cladeC2	0	0	na (no papGII)	na	5	fimH30	H4	O25	O25	O25:H4	0	1	0	0	0	1
201	SAMEA103923498	ESC_HA8152AA	CC131 dataset	Enterobase	unknown	unknown	cladeC2	0	0	na (no papGII)	na	5	fimH30	H4	O25	O25	O25:H4	0	0	0	0	0	1
16AR1317	SAMN11381748	ESC_OA5094AA	CC131 dataset	Enterobase	unknown	unknown	cladeC2	1	0	not identied	read-mapping	5	fimH30	H4	O25	O25	O25:H4	0	1	0	0	0	1
HVH_186	SAMN01885825		main dataset	HVH_urb	urinary-source bacteremia	invasive UPEC	cladeC2	0	0	na (no papGII)	na	5	fimH30	H4	O25	O25	O25:H4	0	0	0	0	0	1
ST131	SAMN10039383	ESC_KA0824AA	CC131 dataset	Enterobase	unknown	unknown	cladeC2	0	0	na (no papGII)	na	5	fimH30	H4	O25	O25	O25:H4	0	0	0	0	0	1
eo1301	SAMEA2205135	ESC_BA7769AA	CC131 dataset	Enterobase	unknown	unknown	cladeC2	0	0	na (no papGII)	na	5	fimH30	H4	O25	O25	O25:H4	0	0	0	0	0	1
eo920	SAMEA2205008	ESC_BA7914AA	CC131 dataset	Enterobase	unknown	unknown	cladeC2	0	0	na (no papGII)	na	5	fimH30	H4	O25	O25	O25:H4	0	1	0	0	0	1
eo658	SAMEA2204875	ESC_BA6539AA	CC131 dataset	Enterobase	unknown	unknown	cladeC2	0	0	na (no papGII)	na	5	fimH30	H4	O25	O25	O25:H4	0	0	0	0	0	1
eo1070	SAMEA2205068	ESC_BA7776AA	CC131 dataset	Enterobase	unknown	unknown	cladeC2	0	0	na (no papGII)	na	5	fimH30	H4	O25	O25	O25:H4	0	0	0	0	0	1
eo814	SAMEA2204930	ESC_BA6904AA	CC131 dataset	Enterobase	unknown	unknown	cladeC2	0	0	na (no papGII)	na	5	fimH30	H4	O25	O25	O25:H4	0	0	0	0	0	1
B1033-PB	GCA_005670885		CC131 dataset	NCBI	blood isolate	unknown	cladeC2	1	0	Type III	assembly (resolved PAI)	5	fimH30	H4	O25	O25	O25:H4	0	1	0	0	0	1
0000-0054-3027	SAMN04279647	ESC_CA4725AA	CC131 dataset	Enterobase	unknown	unknown	cladeC2	1	0	not identied	read-mapping	5	fimH30	H4	O25	O25	O25:H4	0	1	0	0	0	1
eo3374	SAMEA2273050	ESC_BA6220AA	CC131 dataset	Enterobase	unknown	unknown	cladeC2	0	0	na (no papGII)	na	5	fimH30	H4	O25	O25	O25:H4	0	1	0	0	0	1
1	SAMEA5587337	ESC_OA0422AA	CC131 dataset	Enterobase	unknown	unknown	cladeC2	0	0	na (no papGII)	na	5	fimH30	H4	O25	O25	O25:H4	0	1	0	0	0	1
eo1052	SAMEA2205055	ESC_BA7146AA	CC131 dataset	Enterobase	unknown	unknown	cladeC2	0	0	na (no papGII)	na	5	fimH30	H4	O25	O25	O25:H4	0	1	0	0	0	1
RDP4	SRR9615968		CC131 dataset	Birgy_2019	febrile UTI	invasive UPEC	cladeC2	0	0	na (no papGII)	na	5	fimH30	H4	O25	O25	O25:H4	0	1	0	0	0	1
ECOLI_MEC_069	SAMEA5317462		CC131 dataset	Syre_2020	uncomplicated UTI	non-invasive UPEC	cladeC2	0	0	na (no papGII)	na	5	fimH30	H4	O25	O25	O25:H4	0	1	0	0	0	1
EC_2_0	GCA_003856635		CC131 dataset	NCBI	unknown	unknown	cladeC2	1	0	Type IV	assembly (resolved PAI)	5	fimH30	H4	O25	O25	O25:H4	0	1	0	0	0	1
eo1204	SAMEA2205114	ESC_BA7322AA	CC131 dataset	Enterobase	unknown	unknown	cladeC2	1	0	Type IV	read-mapping	5	fimH30	H4	O25	O25	O25:H4	0	1	0	0	0	1
ECO0005	SAMEA2204233	ESC_BA7621AA	CC131 dataset	Enterobase	unknown	unknown	cladeC2	1	0	Type IV	read-mapping	5	fimH30	H4	O25	O25	O25:H4	0	1	0	0	0	1
S129EC	SAMEA1486654		CC131 dataset	Petty_2014	cystitis	non-invasive UPEC	cladeC2	1	0	Type IV	read-mapping	5	fimH30	H4	O25	O25	O25:H4	0	1	0	0	0	1
S124EC	SAMEA1486656		CC131 dataset	Petty_2014	cystitis	non-invasive UPEC	cladeC2	1	0	Type IV	read-mapping	5	fimH30	H4	O25	O25	O25:H4	0	1	0	0	0	1
10B07347	SAMN04159597	ESC_CA4385AA	CC131 dataset	Enterobase	unknown	unknown	cladeC2	1	0	Type IV	read-mapping	5	fimH30	H4	O25	O25	O25:H4	0	1	0	0	0	1
eo3378	SAMEA2205562	ESC_BA7559AA	CC131 dataset	Enterobase	unknown	unknown	cladeC2	1	0	Type IV	read-mapping	5	fimH30	H4	O25	O25	O25:H4	0	1	0	0	0	1
eo2359	SAMEA2205401	ESC_BA6723AA	CC131 dataset	Enterobase	unknown	unknown	cladeC2	0	0	na (no papGII)	na	5	fimH30	H4	O25	O25	O25:H4	0	1	0	0	0	1
eo2781	SAMEA2272997	ESC_BA6034AA	CC131 dataset	Enterobase	unknown	unknown	cladeC2	0	0	na (no papGII)	na	5	fimH30	H4	O25	O25	O25:H4	0	1	0	0	0	1
S133EC	SAMEA1486615		CC131 dataset	Petty_2014	urosepsis	invasive UPEC	cladeC2	1	0	not identied	read-mapping	5	fimH30	H4	O25	O25	O25:H4	0	1	0	0	0	1
MU002486S (1707)	SAMEA1570714	ESC_BA9950AA	CC131 dataset	Enterobase	unknown	unknown	cladeC2	0	0	na (no papGII)	na	5	fimH30	H4	O25	O25	O25:H4	0	1	0	0	0	1
MU002003R (2203)	SAMEA1570726	ESC_BA9949AA	CC131 dataset	Enterobase	unknown	unknown	cladeC2	1	0	not identied	read-mapping	5	fimH30	H4	O25	O25	O25:H4	0	1	0	0	0	1
MU008790X (1310)	SAMEA1570695	ESC_BA9889AA	CC131 dataset	Enterobase	unknown	unknown	cladeC2	1	0	not identied	read-mapping	5	fimH30	H4	O25	O25	O25:H4	0	1	0	0	0	1
MU022181B (1393)	SAMEA1570662	ESC_BA9912AA	CC131 dataset	Enterobase	unknown	unknown	cladeC2	1	0	Type IV	read-mapping	5	fimH30	H4	O25	O25	O25:H4	0	1	0	0	0	1
eo3787	SAMEA2273110	ESC_BA5870AA	CC131 dataset	Enterobase	unknown	unknown	cladeC2	1	0	not identied	read-mapping	5	fimH30	H4	O25	O25	O25:H4	0	1	0	0	0	1
MU032306S (2628)	SAMEA1570702	ESC_BA9937AA	CC131 dataset	Enterobase	unknown	unknown	cladeC2	1	0	not identied	read-mapping	5	fimH30	H4	O25	O25	O25:H4	0	1	0	0	0	1
MU058353K (2125)	SAMEA1570718	ESC_BA9921AA	CC131 dataset	Enterobase	unknown	unknown	cladeC2	1	0	not identied	read-mapping	5	fimH30	H4	O25	O25	O25:H4	0	1	0	0	0	1
MU042296Q (1958)	SAMEA1570670	ESC_BA9886AA	CC131 dataset	Enterobase	unknown	unknown	cladeC2	1	0	Type IV	read-mapping	5	fimH30	H4	O25	O25	O25:H4	0	1	0	0	0	1
MU019126X (2422)	SAMEA1570733	ESC_BA9920AA	CC131 dataset	Enterobase	unknown	unknown	cladeC2	1	0	Type IV	read-mapping	5	fimH30	H4	O25	O25	O25:H4	0	1	0	0	0	1
MU017266P (1827)	SAMEA1570669	ESC_BA9896AA	CC131 dataset	Enterobase	unknown	unknown	cladeC2	1	0	Type IV	read-mapping	5	fimH30	H4	O25	O25	O25:H4	0	1	0	0	0	1
MU015790A (1813)	SAMEA1570667	ESC_BA9897AA	CC131 dataset	Enterobase	unknown	unknown	cladeC2	1	0	not identied	read-mapping	5	fimH30	H4	O25	O25	O25:H4	0	1	0	0	0	1
MU058349L (2119)	SAMEA1570742	ESC_BA9911AA	CC131 dataset	Enterobase	unknown	unknown	cladeC2	1	0	Type IV	read-mapping	5	fimH30	H4	O25	O25	O25:H4	0	1	0	0	0	1
MU051326X (2043)	SAMEA1570683	ESC_BA9951AA	CC131 dataset	Enterobase	unknown	unknown	cladeC2	1	0	not identied	read-mapping	5	fimH30	H4	O25	O25	O25:H4	0	1	0	0	0	1
MU016066B (1830)	SAMEA1570686	ESC_BA9903AA	CC131 dataset	Enterobase	unknown	unknown	cladeC2	1	0	not identied	read-mapping	5	fimH30	H4	O25	O25	O25:H4	0	1	0	0	0	1
MU005606S (2247)	SAMEA1570678	ESC_BA9865AA	CC131 dataset	Enterobase	unknown	unknown	cladeC2	1	0	not identied	read-mapping	5	fimH30	H4	O25	O25	O25:H4	0	1	0	0	0	1
MU053687K (1610)	SAMEA1570671	ESC_BA9881AA	CC131 dataset	Enterobase	unknown	unknown	cladeC2	1	0	not identied	read-mapping	5	fimH30	H4	O25	O25	O25:H4	0	1	0	0	0	1
MU015584Q (2382)	SAMEA1570679	ESC_BA9956AA	CC131 dataset	Enterobase	unknown	unknown	cladeC2	0	0	na (no papGII)	na	5	fimH30	H4	O25	O25	O25:H4	0	1	0	0	0	1
MU017398S (2398)	SAMEA1570690	ESC_BA9935AA	CC131 dataset	Enterobase	unknown	unknown	cladeC2	1	0	not identied	read-mapping	5	fimH30	H4	O25	O25	O25:H4	0	1	0	0	0	1
MU053934H (1614)	SAMEA1570666	ESC_BA9888AA	CC131 dataset	Enterobase	unknown	unknown	cladeC2	1	0	not identied	read-mapping	5	fimH30	H4	O25	O25	O25:H4	1	1	0	0	0	1
MU041605K (1111)	SAMEA1570701	ESC_BA9880AA	CC131 dataset	Enterobase	unknown	unknown	cladeC2	1	0	not identied	read-mapping	5	fimH30	H4	O25	O25	O25:H4	0	1	0	0	0	1
MU057032W (2087)	SAMEA1570698	ESC_BA9894AA	CC131 dataset	Enterobase	unknown	unknown	cladeC2	1	0	not identied	read-mapping	5	fimH30	H4	O25	O25	O25:H4	0	1	0	0	0	1
MU053911G (1613)	SAMEA1570699	ESC_BA9943AA	CC131 dataset	Enterobase	unknown	unknown	cladeC2	0	0	na (no papGII)	na	5	fimH30	H4	O25	O25	O25:H4	0	1	0	0	0	1
AMI1	SRR9615856		CC131 dataset	Birgy_2019	febrile UTI	invasive UPEC	cladeC2	0	0	na (no papGII)	na	3	fimH30	H4	O25	O25	O25:H4	0	1	0	0	0	0
C0439	SAMN11420200	ESC_MA3620AA	CC131 dataset	Enterobase	unknown	unknown	cladeC2	0	0	na (no papGII)	na	2	fimH30	H4	O25	O25	O25:H4	0	0	0	0	0	0
eo3132	SAMEA2273094	ESC_BA5927AA	CC131 dataset	Enterobase	unknown	unknown	cladeC2	0	0	na (no papGII)	na	5	fimH30	H4	O25	O25	O25:H4	0	1	0	0	0	1
ABE8	SRR9616097		CC131 dataset	Birgy_2019	febrile UTI	invasive UPEC	cladeC2	1	0	not identied	read-mapping	5	fimH30	H4	O25	O25	O25:H4	0	1	0	0	0	1
upec-142	SAMN02801956	ESC_BA5220AA	CC131 dataset	Enterobase	unknown	unknown	cladeC2	0	0	na (no papGII)	na	5	fimH30	H4	O25	O25	O25:H4	0	0	0	0	0	1
S113	SAMEA1486629	ESC_CA0068AA	CC131 dataset	Enterobase	unknown	unknown	cladeC2	0	0	na (no papGII)	na	5	fimH30	H4	O25	O25	O25:H4	0	1	0	0	0	1
109	SAMEA104452206	ESC_JA5542AA	CC131 dataset	Enterobase	unknown	unknown	cladeC2	0	0	na (no papGII)	na	5	fimH30	H4	O25	O25	O25:H4	0	1	0	0	0	1
16AR1071	SAMN11381668	ESC_OA5701AA	CC131 dataset	Enterobase	unknown	unknown	cladeC2	0	0	na (no papGII)	na	5	fimH30	H4	O25	O25	O25:H4	0	1	0	0	0	1
C3	na	ESC_NA3177AA	CC131 dataset	Enterobase	unknown	unknown	cladeC2	0	0	na (no papGII)	na	5	fimH30	H4	O25	O25	O25:H4	0	1	0	0	0	1
16AR1040	SAMN11381649	ESC_OA4839AA	CC131 dataset	Enterobase	unknown	unknown	cladeC2	0	0	na (no papGII)	na	5	fimH30	H4	O25	O25	O25:H4	0	1	0	0	0	1
eo3697	SAMEA2273069	ESC_BA6024AA	CC131 dataset	Enterobase	unknown	unknown	cladeC2	0	0	na (no papGII)	na	5	fimH30	H4	O25	O25	O25:H4	0	1	0	0	0	1
S101	SAMEA1486580	ESC_CA0080AA	CC131 dataset	Enterobase	unknown	unknown	cladeC2	0	0	na (no papGII)	na	5	fimH30	H4	O25	O25	O25:H4	0	1	0	0	0	1
B1527-PB	GCA_005673435.1		CC131 dataset	NCBI	blood isolate	unknown	cladeC2	0	0	na (no papGII)	na	5	fimH30	H4	O25	O25	O25:H4	0	1	0	0	0	1
eo1709	SAMEA2205207	ESC_BA7907AA	CC131 dataset	Enterobase	unknown	unknown	cladeC2	0	0	na (no papGII)	na	5	fimH30	H4	O25	O25	O25:H4	0	1	0	0	0	1
DHQP1701588-1	SAMN13166940	ESC_OA6516AA	CC131 dataset	Enterobase	unknown	unknown	cladeC2	0	0	na (no papGII)	na	5	fimH30	H4	O25	O25	O25:H4	0	0	0	0	0	1
RT_ABU_253	SAMN13423039		main dataset	RT_ABU	ABU	non-invasive UPEC	cladeC2	0	0	na (no papGII)	na	5	fimH30	H4	O25	O25	O25:H4	0	0	0	0	0	1
eo3293	SAMEA2272937	ESC_BA5994AA	CC131 dataset	Enterobase	unknown	unknown	cladeC2	0	0	na (no papGII)	na	5	fimH30	H4	O25	O25	O25:H4	0	0	0	0	0	1
eo1921	SAMEA2272919	ESC_BA6074AA	CC131 dataset	Enterobase	unknown	unknown	cladeC2	0	0	na (no papGII)	na	5	fimH30	H4	O25	O25	O25:H4	0	1	0	0	0	1
eo2527	SAMEA2272982	ESC_BA6141AA	CC131 dataset	Enterobase	unknown	unknown	cladeC2	0	0	na (no papGII)	na	5	fimH30	H4	O25	O25	O25:H4	0	1	0	0	0	1
JJ2444	SAMN02228536	ESC_CA0845AA	CC131 dataset	Enterobase	unknown	unknown	cladeC2	0	0	na (no papGII)	na	5	fimH30	H4	O25	O25	O25:H4	0	1	0	0	0	1
eo3832	SAMEA2273111	ESC_BA5868AA	CC131 dataset	Enterobase	unknown	unknown	cladeC2	0	0	na (no papGII)	na	5	fimH30	H4	O25	O25	O25:H4	0	0	0	0	0	1
eo3054	SAMEA2273092	ESC_BA5931AA	CC131 dataset	Enterobase	unknown	unknown	cladeC2	1	0	not identied	read-mapping	5	fimH30	H4	O25	O25	O25:H4	0	1	0	0	0	1
na	SAMN10058928	ESC_KA0630AA	CC131 dataset	Enterobase	unknown	unknown	cladeC2	1	0	not identied	read-mapping	5	fimH30	H4	O25	O25	O25:H4	0	1	0	0	0	1
10B06797	SAMN04159585	ESC_CA4398AA	CC131 dataset	Enterobase	unknown	unknown	cladeC2	1	0	not identied	read-mapping	5	fimH30	H4	O25	O25	O25:H4	0	0	0	0	0	1
SCA1	SRR9616071		CC131 dataset	Birgy_2019	febrile UTI	invasive UPEC	cladeC2	1	0	not identied	read-mapping	5	fimH30	H4	O25	O25	O25:H4	0	1	0	0	0	1
DHQP1604944-1	SAMN13166889	ESC_OA6528AA	CC131 dataset	Enterobase	unknown	unknown	cladeC2	1	0	not identied	read-mapping	5	fimH30	H4	O25	O25	O25:H4	0	1	0	0	0	1
FDAARGOS_142	SAMN03996286	ESC_CA3502AA	CC131 dataset	Enterobase	unknown	unknown	cladeC2	1	0	no read data available	na	5	fimH30	H4	O25	O25	O25:H4	0	1	0	0	0	1
FDAARGOS_142	GCA_001471815_v1		CC131 dataset	NCBI	unknown	unknown	cladeC2	1	0	Type III	assembly (resolved PAI)	5	fimH30	H4	O25	O25	O25:H4	0	1	0	0	0	1
C111-sc-1872590	SAMEA2385695	ESC_BA4184AA	CC131 dataset	Enterobase	unknown	unknown	cladeC2	1	0	Type III	read-mapping	5	fimH30	H4	O25	O25	O25:H4	0	1	0	0	0	1
ECO0395	SAMEA2204606	ESC_BA6772AA	CC131 dataset	Enterobase	unknown	unknown	cladeC2	1	0	Type III	read-mapping	5	fimH30	H4	O25	O25	O25:H4	0	0	0	0	0	1
BIC25	SRR9615874		CC131 dataset	Birgy_2019	febrile UTI	invasive UPEC	cladeC2	1	0	Type III	read-mapping	5	fimH30	H4	O25	O25	O25:H4	0	1	0	0	0	1
BIC13	SRR9615931		CC131 dataset	Birgy_2019	febrile UTI	invasive UPEC	cladeC2	1	0	Type III	read-mapping	5	fimH30	H4	O25	O25	O25:H4	0	1	0	0	0	1
B1370-PB	GCA_005670585		CC131 dataset	NCBI	blood isolate	unknown	cladeC2	1	0	Type III	assembly (resolved PAI)	5	fimH30	H4	O25	O25	O25:H4	0	1	0	0	0	1
BIC4	SRR9616077		CC131 dataset	Birgy_2019	febrile UTI	invasive UPEC	cladeC2	1	0	Type III	read-mapping	5	fimH30	H4	O25	O25	O25:H4	0	1	0	0	0	1
na	SAMN10059012	ESC_KA0534AA	CC131 dataset	Enterobase	unknown	unknown	cladeC2	1	0	Type III	read-mapping	5	fimH30	H4	O25	O25	O25:H4	0	1	0	0	0	1
na	SAMN10059005	ESC_KA0527AA	CC131 dataset	Enterobase	unknown	unknown	cladeC2	1	0	Type III	read-mapping	5	fimH30	H4	O25	O25	O25:H4	0	1	0	0	0	1
80	SAMEA104452183	ESC_JA5556AA	CC131 dataset	Enterobase	unknown	unknown	cladeC2	1	0	Type III	read-mapping	5	fimH30	H4	O25	O25	O25:H4	0	1	0	0	0	1
DHQP1702693-1	SAMN13166989	ESC_OA6554AA	CC131 dataset	Enterobase	unknown	unknown	cladeC2	1	0	Type III	read-mapping	5	fimH30	H4	O25	O25	O25:H4	0	1	0	0	0	1
RDP20	SRR9615952		CC131 dataset	Birgy_2019	febrile UTI	invasive UPEC	cladeC2	1	0	Type III	read-mapping	5	fimH30	H4	O25	O25	O25:H4	0	1	0	0	0	1
AR_0378	GCA_003075555		CC131 dataset	NCBI	unknown	unknown	cladeC2	1	0	Type III	assembly (resolved PAI)	5	fimH30	H4	O25	O25	O25:H4	0	0	0	0	0	1
0000-0061-6751	SAMN06015666	ESC_FA5719AA	CC131 dataset	Enterobase	unknown	unknown	cladeC2	1	0	Type III	read-mapping	5	fimH30	H4	O25	O25	O25:H4	0	1	0	0	0	1
0000-0061-1759	SAMN06007769	ESC_FA5727AA	CC131 dataset	Enterobase	unknown	unknown	cladeC2	1	0	Type III	read-mapping	5	fimH30	H4	O25	O25	O25:H4	0	1	0	0	0	1
CHI17	SRR9615999		CC131 dataset	Birgy_2019	febrile UTI	invasive UPEC	cladeC2	1	0	Type III	read-mapping	5	fimH30	H4	O25	O25	O25:H4	0	1	0	0	0	1
0000-0057-1763	SAMN05774080	ESC_EA6197AA	CC131 dataset	Enterobase	unknown	unknown	cladeC2	1	0	Type III	read-mapping	5	fimH30	H4	O25	O25	O25:H4	0	1	0	0	0	1
0000-0057-1735	SAMN05774078	ESC_EA6199AA	CC131 dataset	Enterobase	unknown	unknown	cladeC2	1	0	not identied	read-mapping	5	fimH30	H4	O25	O25	O25:H4	0	1	0	0	0	1
S118EC	SAMEA1486628		CC131 dataset	Petty_2014	UTI	unknown	cladeC2	1	0	Type III	read-mapping	5	fimH30	H4	O25	O25	O25:H4	0	1	0	0	0	1
eo3576	SAMEA2273061	ESC_BA6121AA	CC131 dataset	Enterobase	unknown	unknown	cladeC2	1	0	Type III	read-mapping	5	fimH30	H4	O25	O25	O25:H4	0	1	0	0	0	1
94865	SAMN12731439	ESC_OA2940AA	CC131 dataset	Enterobase	unknown	unknown	cladeC2	1	0	not identied	read-mapping	5	fimH30	H4	O25	O25	O25:H4	0	1	0	0	0	1
eo3419	SAMEA2273053	ESC_BA6213AA	CC131 dataset	Enterobase	unknown	unknown	cladeC2	1	0	Type III	read-mapping	5	fimH30	H4	O25	O25	O25:H4	0	1	0	0	0	1
B1131-PB	GCA_005671145		CC131 dataset	NCBI	blood isolate	unknown	cladeC2	1	0	Type III	assembly (resolved PAI)	5	fimH30	H4	O25	O25	O25:H4	0	1	0	0	0	1
na	SAMN10059016	ESC_KA0522AA	CC131 dataset	Enterobase	unknown	unknown	cladeC2	1	0	not identied	read-mapping	5	fimH30	H4	O25	O25	O25:H4	0	1	0	0	0	1
ECO0345	SAMEA2204563	ESC_BA7518AA	CC131 dataset	Enterobase	unknown	unknown	cladeC2	1	0	Type III	read-mapping	5	fimH30	H4	O25	O25	O25:H4	0	1	0	0	0	1
na	SAMN10058854	ESC_KA0572AA	CC131 dataset	Enterobase	unknown	unknown	cladeC2	1	0	not identied	read-mapping	5	fimH30	H4	O25	O25	O25:H4	0	1	0	0	0	1
K4_2016005010	na	ESC_NA3057AA	CC131 dataset	Enterobase	unknown	unknown	cladeC2	1	0	no read data available	na	5	fimH30	H4	O25	O25	O25:H4	0	1	0	0	0	1
NCK17	SRR9615910		CC131 dataset	Birgy_2019	febrile UTI	invasive UPEC	cladeC2	1	0	Type III	read-mapping	5	fimH30	H4	O25	O25	O25:H4	0	1	0	0	0	1
TO217	GCA_900520365		CC131 dataset	NCBI	unknown	unknown	cladeC2	1	0	Type III	assembly (resolved PAI)	5	fimH30	H4	O25	O25	O25:H4	0	1	0	0	0	1
ATR34	SRR9615849		CC131 dataset	Birgy_2019	febrile UTI	invasive UPEC	cladeC2	1	0	not identied	read-mapping	5	fimH30	H4	O25	O25	O25:H4	0	1	0	0	0	1
NCK26	SRR9616060		CC131 dataset	Birgy_2019	febrile UTI	invasive UPEC	cladeC2	1	0	not identied	read-mapping	5	fimH30	H4	O25	O25	O25:H4	0	1	0	0	0	1
Ecol_AZ146	GCA_002012085		CC131 dataset	NCBI	unknown	unknown	cladeC2	1	0	Type III	assembly (resolved PAI)	5	fimH30	H4	O25	O25	O25:H4	0	1	0	0	0	1
2010070931	SAMEA1486617	ESC_CA0120AA	CC131 dataset	Enterobase	unknown	unknown	cladeC2	1	0	Type III	read-mapping	5	fimH30	H4	O25	O25	O25:H4	0	1	0	0	0	1
HVM3017	SAMEA1486643		CC131 dataset	Petty_2014	UTI	unknown	cladeC2	1	0	Type III	read-mapping	5	fimH30	H4	O25	O25	O25:H4	0	1	0	0	0	1
16AR1586	SAMN11381881	ESC_OA4954AA	CC131 dataset	Enterobase	unknown	unknown	cladeC2	1	0	not identied	read-mapping	5	fimH30	H4	O25	O25	O25:H4	0	1	0	0	0	1
58	SAMEA104452167	ESC_JA5567AA	CC131 dataset	Enterobase	unknown	unknown	cladeC2	1	0	not identied	read-mapping	5	fimH30	H4	O25	O25	O25:H4	0	1	0	0	0	1
C0014-PB	GCA_005671015		CC131 dataset	NCBI	fecal isolate	fecal	cladeC2	1	0	Type III	assembly (resolved PAI)	5	fimH30	H4	O25	O25	O25:H4	0	1	0	0	0	1
110	SAMEA104452205	ESC_JA5543AA	CC131 dataset	Enterobase	unknown	unknown	cladeC2	1	0	not identied	read-mapping	5	fimH30	H4	O25	O25	O25:H4	0	1	0	0	0	1
1176	SAMN13058725	ESC_OA5688AA	CC131 dataset	Enterobase	unknown	unknown	cladeC2	1	0	no read data available	na	5	fimH30	H4	O25	O25	O25:H4	0	1	0	0	0	1
16AR1170	SAMN11381697	ESC_OA4865AA	CC131 dataset	Enterobase	unknown	unknown	cladeC2	1	0	not identied	read-mapping	5	fimH30	H4	O25	O25	O25:H4	0	1	0	0	0	1
blood-09-0428	SAMN02801843	ESC_BA5434AA	CC131 dataset	Enterobase	unknown	unknown	cladeC2	1	0	not identied	read-mapping	5	fimH30	H4	O25	O25	O25:H4	0	1	0	0	0	1
blood-08-0632	SAMN02801817	ESC_BA5488AA	CC131 dataset	Enterobase	unknown	unknown	cladeC2	1	0	Type III	read-mapping	5	fimH30	H4	O25	O25	O25:H4	0	1	0	0	0	1
1	SAMEA5587347	ESC_OA0412AA	CC131 dataset	Enterobase	unknown	unknown	cladeC2	1	0	not identied	read-mapping	5	fimH30	H4	O25	O25	O25:H4	0	1	0	0	0	1
16AR1533	SAMN11381846	ESC_OA4988AA	CC131 dataset	Enterobase	unknown	unknown	cladeC2	1	0	Type III	read-mapping	5	fimH30	H4	O25	O25	O25:H4	0	1	0	0	0	1
ATR4	SRR9615864		CC131 dataset	Birgy_2019	febrile UTI	invasive UPEC	cladeC2	1	0	not identied	read-mapping	5	fimH30	H4	O25	O25	O25:H4	0	0	0	0	0	1
C4435	NZ_CP027851.1		CC131 dataset	Enterobase	unknown	unknown	cladeC2	1	0	no read data available	na	5	fimH30	H4	O25	O25	O25:H4	0	0	0	0	0	1
0000-0063-4590	SAMN06680401	ESC_GA1588AA	CC131 dataset	Enterobase	unknown	unknown	cladeC2	1	0	not identied	read-mapping	5	fimH30	H4	O25	O25	O25:H4	0	1	0	0	0	1
Escherichia coliVB 989888	SAMEA1877527	ESC_BA9727AA	CC131 dataset	Enterobase	unknown	unknown	cladeC2	1	0	Type III	read-mapping	5	fimH30	H4	O25	O25	O25:H4	0	1	0	0	0	1
K6_2016005455	na	ESC_NA3059AA	CC131 dataset	Enterobase	unknown	unknown	cladeC2	1	0	no read data available	na	5	fimH30	H4	O25	O25	O25:H4	0	1	0	0	0	1
JVE25	SRR9616029		CC131 dataset	Birgy_2019	febrile UTI	invasive UPEC	cladeC2	1	0	Type III	read-mapping	5	fimH30	H4	O25	O25	O25:H4	0	1	0	0	0	1
APE8	SRR9615900		CC131 dataset	Birgy_2019	febrile UTI	invasive UPEC	cladeC2	1	0	not identied	read-mapping	5	fimH30	H4	O25	O25	O25:H4	0	1	0	0	0	1
DHQP1702914-1	SAMN13167016	ESC_OA6545AA	CC131 dataset	Enterobase	unknown	unknown	cladeC2	1	0	Type III	read-mapping	5	fimH30	H4	O25	O25	O25:H4	0	1	0	0	0	1
NIC5	SRR9616014		CC131 dataset	Birgy_2019	febrile UTI	invasive UPEC	cladeC2	1	0	Type III	read-mapping	5	fimH30	H4	O25	O25	O25:H4	0	1	0	0	0	1
ERS2367416	SAMEA1061950	ESC_LA3457AA	CC131 dataset	Enterobase	unknown	unknown	cladeC2	1	0	not identied	read-mapping	5	fimH30	H4	na	na	H4	0	1	0	0	0	1
TUM18561	SAMD00126386	ESC_JA8403AA	CC131 dataset	Enterobase	unknown	unknown	cladeC2	1	0	not identied	read-mapping	5	fimH30	H4	O25	O25	O25:H4	0	1	0	0	0	1
ERS2367549	SAMEA1062083	ESC_LA3332AA	CC131 dataset	Enterobase	unknown	unknown	cladeC2	1	0	not identied	read-mapping	5	fimH30	H4	na	na	H4	0	1	1	0	0	1
HICF71	SAMN04357683	ESC_DA5266AA	CC131 dataset	Enterobase	unknown	unknown	cladeC2	0	0	na (no papGII)	na	5	fimH30	H4	O25	O25	O25:H4	0	1	0	0	0	1
EC2_88	ERS1214435		CC131 dataset	Goswami_2018	urosepsis catheter related	invasive UPEC	cladeC2	0	0	na (no papGII)	na	5	fimH30	H4	O25	O25	O25:H4	0	0	0	0	0	1
GENOSCREEN_SAMPLE_5084	SAMEA3251951	ESC_BA2288AA	CC131 dataset	Enterobase	unknown	unknown	cladeC2	1	0	not identied	read-mapping	5	fimH30	H4	O25	O25	O25:H4	0	1	0	0	0	1
318564	SAMN09387755	ESC_JA2389AA	CC131 dataset	Enterobase	unknown	unknown	cladeC2	1	0	Type III	read-mapping	5	fimH30	H4	O25	O25	O25:H4	0	1	0	0	0	1
ATR39	SRR9615867		CC131 dataset	Birgy_2019	febrile UTI	invasive UPEC	cladeC2	1	0	Type III	read-mapping	5	fimH30	H4	O25	O25	O25:H4	0	1	0	0	0	1
ROU13	SRR9615881		CC131 dataset	Birgy_2019	febrile UTI	invasive UPEC	cladeC2	1	0	Type III	read-mapping	5	fimH30	H4	O25	O25	O25:H4	0	1	0	0	0	1
16AR1479	SAMN11381823	ESC_OA5014AA	CC131 dataset	Enterobase	unknown	unknown	cladeC2	1	0	Type III	read-mapping	5	fimH30	H4	O25	O25	O25:H4	0	1	0	0	0	1
16AR1645	SAMN11381898	ESC_OA4938AA	CC131 dataset	Enterobase	unknown	unknown	cladeC2	1	0	Type III	read-mapping	5	fimH30	H4	O25	O25	O25:H4	0	1	0	0	0	1
N17-01001	SAMN12731775	ESC_PA3596AA	CC131 dataset	Enterobase	unknown	unknown	cladeC2	1	0	not identied	read-mapping	5	fimH30	H4	O25	O25	O25:H4	0	1	0	0	0	1
16AR1147	SAMN11381685	ESC_OA4878AA	CC131 dataset	Enterobase	unknown	unknown	cladeC2	1	0	not identied	read-mapping	5	fimH30	H4	O25	O25	O25:H4	0	1	0	0	0	1
ESBL-SIPE-13	SAMN07203015	ESC_GA6971AA	CC131 dataset	Enterobase	unknown	unknown	cladeC2	1	0	not identied	read-mapping	5	fimH30	H4	O25	O25	O25:H4	0	1	0	0	0	1
na	SAMN10058989	ESC_KA0483AA	CC131 dataset	Enterobase	unknown	unknown	cladeC2	1	0	Type III	read-mapping	5	fimH30	H4	O25	O25	O25:H4	0	1	0	0	0	1
ECOLI_MEC_023	SAMEA5317417		CC131 dataset	Syre_2020	uncomplicated UTI	non-invasive UPEC	cladeC2	1	0	Type III	read-mapping	5	fimH30	H4	O25	O25	O25:H4	0	1	0	0	0	1
s184e	na	ESC_IA0376AA	CC131 dataset	Enterobase	unknown	unknown	cladeC2	1	0	no read data available	na	5	fimH30	H4	O25	O25	O25:H4	0	1	0	0	0	1
LYO27	SRR9615964		CC131 dataset	Birgy_2019	febrile UTI	invasive UPEC	cladeC2	1	0	not identied	read-mapping	5	fimH30	H4	O25	O25	O25:H4	0	1	0	0	0	1
ATR35	SRR9616082		CC131 dataset	Birgy_2019	febrile UTI	invasive UPEC	cladeC2	1	0	not identied	read-mapping	5	fimH30	H4	O25	O25	O25:H4	0	1	0	0	0	1
ATR3	SRR9616084		CC131 dataset	Birgy_2019	febrile UTI	invasive UPEC	cladeC2	1	0	Type III	read-mapping	5	fimH30	H4	O25	O25	O25:H4	0	1	0	0	0	1
ATR40	SRR9615865		CC131 dataset	Birgy_2019	febrile UTI	invasive UPEC	cladeC2	1	0	not identied	read-mapping	5	fimH30	H4	O25	O25	O25:H4	0	1	0	0	0	1
eo2156	SAMEA2205245	ESC_BA7598AA	CC131 dataset	Enterobase	unknown	unknown	cladeC2	1	0	Type III	read-mapping	5	fimH30	H4	O25	O25	O25:H4	0	1	0	0	0	1
eo3417	SAMEA2273052	ESC_BA6216AA	CC131 dataset	Enterobase	unknown	unknown	cladeC2	1	0	Type III	read-mapping	5	fimH30	H4	O25	O25	O25:H4	0	1	0	0	0	1
US02	SAMN13423048		main dataset	UZA_uro	urosepsis	invasive UPEC	cladeC2	1	0	Type III	assembly (resolved PAI)	5	fimH30	H4	O25	O25	O25:H4	0	1	0	0	0	1
92960	SAMN12731433	ESC_OA2933AA	CC131 dataset	Enterobase	unknown	unknown	cladeC2	1	0	Type III	read-mapping	5	fimH30	H4	O25	O25	O25:H4	0	1	0	0	0	1
16AR1310	SAMN11381745	ESC_OA5097AA	CC131 dataset	Enterobase	unknown	unknown	cladeC2	1	0	Type III	read-mapping	5	fimH30	H4	O25	O25	O25:H4	0	1	0	0	0	1
BIC6	SRR9616043		CC131 dataset	Birgy_2019	febrile UTI	invasive UPEC	cladeC2	1	0	Type III	read-mapping	5	fimH30	H4	O25	O25	O25:H4	0	1	0	0	0	1
AMI5	SRR9615987		CC131 dataset	Birgy_2019	febrile UTI	invasive UPEC	cladeC2	1	0	Type III	read-mapping	5	fimH30	H4	O25	O25	O25:H4	0	1	0	0	0	1
16AR1056	SAMN11381660	ESC_OA5006AA	CC131 dataset	Enterobase	unknown	unknown	cladeC2	1	0	not identied	read-mapping	5	fimH30	H4	O25	O25	O25:H4	0	1	0	0	0	1
ME160408	SAMEA104077432	ESC_GA5679AA	CC131 dataset	Enterobase	unknown	unknown	cladeC2	1	0	not identied	read-mapping	5	fimH30	H4	O25	O25	O25:H4	0	1	0	0	0	1
na	SAMN10059052	ESC_KA0460AA	CC131 dataset	Enterobase	unknown	unknown	cladeC2	1	0	not identied	read-mapping	5	fimH30	H4	O25	O25	O25:H4	0	1	0	0	0	1
AMI14	SRR9615982		CC131 dataset	Birgy_2019	febrile UTI	invasive UPEC	cladeC2	1	0	not identied	read-mapping	5	fimH30	H4	O25	O25	O25:H4	0	1	0	0	0	1
P6460	SAMN10093590	ESC_KA1825AA	CC131 dataset	Enterobase	unknown	unknown	cladeC2	1	0	not identied	read-mapping	5	fimH30	H4	O25	O25	O25:H4	0	0	0	0	0	1
LtABU34	SAMN13422939		main dataset	LtABU	ABU	non-invasive UPEC	cladeC2	1	0	not identied	read-mapping	5	fimH30	H4	O25	O25	O25:H4	0	0	0	0	0	1
136	SAMEA104452218	ESC_JA5530AA	CC131 dataset	Enterobase	unknown	unknown	cladeC2	1	0	not identied	read-mapping	5	fimH30	H4	O25	O25	O25:H4	0	1	0	0	0	1
ECOLI_MEC_045	SAMEA5317438		CC131 dataset	Syre_2020	uncomplicated UTI	non-invasive UPEC	cladeC2	1	0	not identied	read-mapping	5	fimH30	H4	O25	O25	O25:H4	0	1	0	0	0	1
eo3389	SAMEA2205734	ESC_BA7362AA	CC131 dataset	Enterobase	unknown	unknown	cladeC2	1	0	not identied	read-mapping	5	fimH30	H4	O25	O25	O25:H4	0	1	0	0	0	1
C0134-PB	GCA_005670915		CC131 dataset	NCBI	fecal isolate	fecal	cladeC2	1	0	Type III	assembly (resolved PAI)	5	fimH30	H4	O25	O25	O25:H4	0	1	0	0	0	1
ROU20	SRR9615885		CC131 dataset	Birgy_2019	febrile UTI	invasive UPEC	cladeC2	1	0	not identied	read-mapping	5	fimH30	H4	O25	O25	O25:H4	0	1	0	0	0	1
NCK23	SRR9615903		CC131 dataset	Birgy_2019	febrile UTI	invasive UPEC	cladeC2	1	0	not identied	read-mapping	5	fimH30	H4	O25	O25	O25:H4	0	1	0	0	0	1
ABE6	SRR9615852		CC131 dataset	Birgy_2019	febrile UTI	invasive UPEC	cladeC2	1	0	not identied	read-mapping	5	fimH30	H4	O25	O25	O25:H4	0	1	0	0	0	1
eo1308	SAMEA2205141	ESC_BA7366AA	CC131 dataset	Enterobase	unknown	unknown	cladeC2	0	0	na (no papGII)	na	5	fimH30	H4	O25	O25	O25:H4	0	0	0	0	0	1
eo2661	SAMEA2273089	ESC_BA5937AA	CC131 dataset	Enterobase	unknown	unknown	cladeC2	0	0	na (no papGII)	na	5	fimH30	H4	O25	O25	O25:H4	0	1	0	0	0	1
177-10	SAMEA104407475	ESC_IA4153AA	CC131 dataset	Enterobase	unknown	unknown	cladeC2	0	0	na (no papGII)	na	5	fimH30	H4	O25	O25	O25:H4	0	1	0	0	0	1
TTSH8	SAMEA3920429	ESC_DA3297AA	CC131 dataset	Enterobase	unknown	unknown	cladeC2	0	0	na (no papGII)	na	5	fimH30	H4	O25	O25	O25:H4	0	1	0	0	0	1
B1351-PB	GCA_005670815.1		CC131 dataset	NCBI	blood isolate	unknown	cladeC2	0	0	na (no papGII)	na	5	fimH30	H4	O25	O25	O25:H4	0	1	0	0	0	1
S131EC	SAMEA1486655		CC131 dataset	Petty_2014	cystitis	non-invasive UPEC	cladeC2	0	0	na (no papGII)	na	5	fimH30	H4	O25	O25	O25:H4	0	1	0	0	0	1
ECO0282	SAMEA2204499	ESC_BA7343AA	CC131 dataset	Enterobase	unknown	unknown	cladeC2	0	0	na (no papGII)	na	5	fimH30	H4	O25	O25	O25:H4	0	0	0	0	0	1
S15EC	SAMEA1486602		CC131 dataset	Petty_2014	UTI	unknown	cladeC2	0	0	na (no papGII)	na	5	fimH30	H4	O25	O25	O25:H4	0	1	0	0	0	1
eo579	SAMEA2204971	ESC_BA6586AA	CC131 dataset	Enterobase	unknown	unknown	cladeC2	0	0	na (no papGII)	na	5	fimH30	H4	O25	O25	O25:H4	0	1	0	0	0	1
16AR1570	SAMN11381875	ESC_OA5705AA	CC131 dataset	Enterobase	unknown	unknown	cladeC2	0	0	na (no papGII)	na	5	fimH30	H4	O25	O25	O25:H4	0	1	0	0	0	1
Ecol_656	GCA_002012065		CC131 dataset	NCBI	unknown	unknown	cladeC2	1	0	Type III	assembly (resolved PAI)	5	fimH30	H4	O25	O25	O25:H4	0	1	0	0	0	1
DHQP1704399-1	SAMN13167060	ESC_OA6536AA	CC131 dataset	Enterobase	unknown	unknown	cladeC2	1	0	Type III	read-mapping	5	fimH30	H4	O25	O25	O25:H4	0	1	0	0	0	1
AMI3	SRR9615983		CC131 dataset	Birgy_2019	febrile UTI	invasive UPEC	cladeC2	1	0	Type III	read-mapping	5	fimH30	H4	O25	O25	O25:H4	0	1	0	0	0	1
168	SAMEA104452244	ESC_JA5507AA	CC131 dataset	Enterobase	unknown	unknown	cladeC2	1	0	not identied	read-mapping	5	fimH30	H4	O25	O25	O25:H4	0	1	0	0	0	1
S121EC	SAMEA1486669		CC131 dataset	Petty_2014	cystitis	non-invasive UPEC	cladeC2	0	0	na (no papGII)	na	5	fimH30	H4	O25	O25	O25:H4	0	1	0	0	0	1
eo3299	SAMEA2273028	ESC_BA5894AA	CC131 dataset	Enterobase	unknown	unknown	cladeC2	1	0	not identied	read-mapping	5	fimH30	H4	O25	O25	O25:H4	0	0	0	0	0	1
KP14	SAMD00044952	ESC_EA3208AA	CC131 dataset	Enterobase	unknown	unknown	cladeC2	0	0	na (no papGII)	na	5	fimH30	H4	O25	O25	O25:H4	1	1	0	0	0	1
EC_4_0	GCA_003856615		CC131 dataset	NCBI	unknown	unknown	cladeC2	1	0	Type III	assembly (resolved PAI)	5	fimH30	H4	O25	O25	O25:H4	0	1	0	0	0	1
uk_18B11D	SAMN04159560	ESC_CA4414AA	CC131 dataset	Enterobase	unknown	unknown	cladeC2	1	0	not identied	read-mapping	5	fimH30	H4	O25	O25	O25:H4	0	1	0	0	0	1
uk_18B28B	SAMN04159544	ESC_CA4441AA	CC131 dataset	Enterobase	unknown	unknown	cladeC2	1	0	Type III	read-mapping	5	fimH30	H4	O25	O25	O25:H4	0	1	0	0	0	1
B1250-PB	GCA_005673445.1		CC131 dataset	NCBI	blood isolate	unknown	cladeC2	0	0	na (no papGII)	na	5	fimH30	H4	O25	O25	O25:H4	0	1	0	0	0	1
Escherichia coliVM/19/27	SAMEA1877390	ESC_BA9741AA	CC131 dataset	Enterobase	unknown	unknown	cladeC2	0	0	na (no papGII)	na	5	fimH30	H4	O25	O25	O25:H4	0	1	0	0	0	1
161	SAMEA104452238	ESC_JA5513AA	CC131 dataset	Enterobase	unknown	unknown	cladeC2	0	0	na (no papGII)	na	5	fimH30	H4	O25	O25	O25:H4	0	1	0	0	0	1
MH5800	SAMN02228546	ESC_CA0835AA	CC131 dataset	Enterobase	unknown	unknown	cladeC2	0	0	na (no papGII)	na	5	fimH30	H4	O25	O25	O25:H4	0	1	0	0	0	1
S126EC	SAMEA1486594		CC131 dataset	Petty_2014	cystitis	non-invasive UPEC	cladeC2	0	0	na (no papGII)	na	5	fimH30	H4	O25	O25	O25:H4	0	1	0	0	0	1
S132EC	SAMEA1486639		CC131 dataset	Petty_2014	cystitis	non-invasive UPEC	cladeC2	0	0	na (no papGII)	na	5	fimH30	H4	O25	O25	O25:H4	0	1	0	0	0	1
BWH60	SAMN03280201	ESC_AA7818AA	CC131 dataset	Enterobase	unknown	unknown	cladeC2	0	0	na (no papGII)	na	5	fimH30	H4	O25	O25	O25:H4	0	1	0	0	0	1
Escherichia coliVM/15/79	SAMEA1877389	ESC_BA9746AA	CC131 dataset	Enterobase	unknown	unknown	cladeC2	0	1	na (no papGII)	na	5	fimH30	H4	O25	O25	O25:H4	0	1	0	0	0	1
B5B6	na	ESC_NA3172AA	CC131 dataset	Enterobase	unknown	unknown	cladeC2	0	0	na (no papGII)	na	5	fimH30	H4	O25	O25	O25:H4	0	1	0	0	0	1
S123EC	SAMEA1486635		CC131 dataset	Petty_2014	cystitis	non-invasive UPEC	cladeC2	0	0	na (no papGII)	na	5	fimH30	H4	O25	O25	O25:H4	0	1	0	0	0	1
uk_17A7A	SAMN04159554	ESC_CA4421AA	CC131 dataset	Enterobase	unknown	unknown	cladeC2	0	0	na (no papGII)	na	5	fimH30	H4	O25	O25	O25:H4	0	1	0	0	0	1
eo2351	SAMEA2205409	ESC_BA7801AA	CC131 dataset	Enterobase	unknown	unknown	cladeC2	0	0	na (no papGII)	na	5	fimH30	H4	O25	O25	O25:H4	0	1	0	0	0	1
17433	SAMEA1527948	ESC_CA1090AA	CC131 dataset	Enterobase	unknown	unknown	cladeC2	0	0	na (no papGII)	na	5	fimH30	H4	O25	O25	O25:H4	0	0	0	0	0	1
eo576	SAMEA2204850	ESC_BA7333AA	CC131 dataset	Enterobase	unknown	unknown	cladeC2	0	0	na (no papGII)	na	5	fimH30	H4	O25	O25	O25:H4	0	0	0	0	0	1
eo1492	SAMEA2272942	ESC_BA5984AA	CC131 dataset	Enterobase	unknown	unknown	cladeC2	0	0	na (no papGII)	na	5	fimH30	H4	O25	O25	O25:H4	0	0	0	0	0	1
16AR1556	SAMN11381863	ESC_OA5706AA	CC131 dataset	Enterobase	unknown	unknown	cladeC2	1	0	not identied	read-mapping	5	fimH30	H4	O25	O25	O25:H4	0	1	0	0	0	1
25-468	SAMN03262761	ESC_BA2398AA	CC131 dataset	Enterobase	unknown	unknown	cladeC2	1	0	not identied	read-mapping	5	fimH30	H4	O25	O25	O25:H4	0	0	0	0	0	1
AMI8	SRR9615897		CC131 dataset	Birgy_2019	febrile UTI	invasive UPEC	cladeC2	1	0	not identied	read-mapping	5	fimH30	H4	O25	O25	O25:H4	0	1	0	0	0	1
eo2908	SAMEA2273001	ESC_BA6026AA	CC131 dataset	Enterobase	unknown	unknown	cladeC2	1	0	not identied	read-mapping	5	fimH30	H4	O25	O25	O25:H4	0	1	0	0	0	1
eo1459	SAMEA2205306	ESC_BA6445AA	CC131 dataset	Enterobase	unknown	unknown	cladeC2	0	0	na (no papGII)	na	5	fimH30	H4	O25	O25	O25:H4	0	0	0	0	0	1
16AR1578	SAMN11381880	ESC_OA4956AA	CC131 dataset	Enterobase	unknown	unknown	cladeC2	0	0	na (no papGII)	na	5	fimH30	H4	O25	O25	O25:H4	0	1	0	0	0	1
16AR1213	SAMN11381708	ESC_OA4853AA	CC131 dataset	Enterobase	unknown	unknown	cladeC2	0	0	na (no papGII)	na	5	fimH30	H4	O25	O25	O25:H4	0	1	0	0	0	1
S130EC	SAMEA1486595		CC131 dataset	Petty_2014	cystitis	non-invasive UPEC	cladeC2	0	0	na (no papGII)	na	5	fimH30	H4	O25	O25	O25:H4	0	1	0	0	0	1
eo3744	SAMEA2273039	ESC_BA6293AA	CC131 dataset	Enterobase	unknown	unknown	cladeC2	0	0	na (no papGII)	na	5	fimH30	H4	O25	O25	O25:H4	0	1	0	0	0	1
eo2194	SAMEA2205393	ESC_BA7787AA	CC131 dataset	Enterobase	unknown	unknown	cladeC2	0	0	na (no papGII)	na	5	fimH30	H4	O25	O25	O25:H4	0	1	0	0	0	1
16AR1668	SAMN11381911	ESC_OA4925AA	CC131 dataset	Enterobase	unknown	unknown	cladeC2	0	0	na (no papGII)	na	5	fimH30	H4	O25	O25	O25:H4	1	0	0	0	0	1
eo1488	SAMEA2272941	ESC_BA5986AA	CC131 dataset	Enterobase	unknown	unknown	cladeC2	0	0	na (no papGII)	na	5	fimH30	H4	O25	O25	O25:H4	0	0	0	0	0	1
ECBSI9-SJH	SAMEA3488319	ESC_CA3722AA	CC131 dataset	Enterobase	unknown	unknown	cladeC2	0	0	na (no papGII)	na	5	fimH30	H4	O25	O25	O25:H4	0	0	0	0	0	1
N17-00983	SAMN12731758	ESC_PA3685AA	CC131 dataset	Enterobase	unknown	unknown	cladeC2	1	0	not identied	read-mapping	5	fimH30	H4	O25	O25	O25:H4	0	1	0	0	0	1
eo2515	SAMEA2205232	ESC_BA7114AA	CC131 dataset	Enterobase	unknown	unknown	cladeC2	0	0	na (no papGII)	na	5	fimH30	H4	O25	O25	O25:H4	0	0	0	0	0	1
eo1139	SAMEA2205090	ESC_BA7773AA	CC131 dataset	Enterobase	unknown	unknown	cladeC2	0	0	na (no papGII)	na	5	fimH30	H4	O25	O25	O25:H4	0	0	0	0	0	1
S125	SAMEA1486665	ESC_CA0056AA	CC131 dataset	Enterobase	unknown	unknown	cladeC2	0	0	na (no papGII)	na	5	fimH30	H4	O25	O25	O25:H4	0	1	0	0	0	1
uk_P16456	SAMN04159539	ESC_CA4360AA	CC131 dataset	Enterobase	unknown	unknown	cladeC2	0	0	na (no papGII)	na	5	fimH30	H4	O25	O25	O25:H4	0	1	0	0	0	1
JIE168	SAMEA2603588	ESC_DA8454AA	CC131 dataset	Enterobase	unknown	unknown	cladeC2	1	0	not identied	read-mapping	5	fimH30	H4	O25	O25	O25:H4	0	1	0	0	0	1
eo3848	SAMEA2273113	ESC_BA5797AA	CC131 dataset	Enterobase	unknown	unknown	cladeC2	1	0	not identied	read-mapping	5	fimH30	H4	O25	O25	O25:H4	0	1	0	0	0	1
eo3849	SAMEA2273081	ESC_BA6002AA	CC131 dataset	Enterobase	unknown	unknown	cladeC2	1	0	not identied	read-mapping	5	fimH30	H4	O25	O25	O25:H4	0	1	0	0	0	1
eo3844	SAMEA2273112	ESC_BA5866AA	CC131 dataset	Enterobase	unknown	unknown	cladeC2	1	0	not identied	read-mapping	5	fimH30	H4	O25	O25	O25:H4	0	0	0	0	0	1
eo3845	SAMEA2273080	ESC_BA6003AA	CC131 dataset	Enterobase	unknown	unknown	cladeC2	1	0	not identied	read-mapping	5	fimH30	H4	O25	O25	O25:H4	0	0	0	0	0	1
eo3853	SAMEA2273114	ESC_BA5864AA	CC131 dataset	Enterobase	unknown	unknown	cladeC2	1	0	not identied	read-mapping	5	fimH30	H4	O25	O25	O25:H4	0	0	0	0	0	1
eo3856	SAMEA2273115	ESC_BA5795AA	CC131 dataset	Enterobase	unknown	unknown	cladeC2	1	0	not identied	read-mapping	5	fimH30	H4	O25	O25	O25:H4	0	0	0	0	0	1
eo2964	SAMEA2205488	ESC_BA6956AA	CC131 dataset	Enterobase	unknown	unknown	cladeC2	0	0	na (no papGII)	na	5	fimH30	H4	O25	O25	O25:H4	0	0	0	0	0	1
HE-MDREc39	SAMD00052659	ESC_GA3872AA	CC131 dataset	Enterobase	unknown	unknown	cladeC2	1	0	not identied	read-mapping	5	fimH30	H4	O25	O25	O25:H4	0	1	0	0	0	1
768-sc-1872588	SAMEA2385693	ESC_BA4129AA	CC131 dataset	Enterobase	unknown	unknown	cladeC2	1	0	not identied	read-mapping	5	fimH30	H4	O25	O25	O25:H4	0	1	0	0	0	1
N17-00967	SAMN12731746	ESC_PA3725AA	CC131 dataset	Enterobase	unknown	unknown	cladeC2	0	0	na (no papGII)	na	5	fimH30	H4	O25	O25	O25:H4	0	1	0	0	0	1
92419	SAMN12731429	ESC_OA2937AA	CC131 dataset	Enterobase	unknown	unknown	cladeC2	1	0	not identied	read-mapping	5	fimH30	H4	O25	O25	O25:H4	0	1	0	0	0	1
3-bcus	SAMC048167		main dataset	UHS_urb	urinary-source bacteremia	invasive UPEC	cladeC2	1	0	not identied	read-mapping	5	fimH30	H4	O25	O25	O25:H4	0	1	0	0	0	1
4-bcus	SAMC048168		main dataset	UHS_urb	urinary-source bacteremia	invasive UPEC	cladeC2	1	0	not identied	read-mapping	5	fimH30	H4	O25	O25	O25:H4	0	1	0	0	0	1
m020e	na	ESC_HA9772AA	CC131 dataset	Enterobase	unknown	unknown	cladeC2	1	0	no read data available	na	5	fimH30	H4	O25	O25	O25:H4	0	1	0	0	0	1
16AR1210	SAMN11381706	ESC_OA4855AA	CC131 dataset	Enterobase	unknown	unknown	cladeC2	1	0	not identied	read-mapping	5	fimH30	H4	O25	O25	O25:H4	0	1	0	0	0	1
MU028688W (214)	SAMEA1570732	ESC_BA9939AA	CC131 dataset	Enterobase	unknown	unknown	cladeC2	0	0	na (no papGII)	na	5	fimH30	H4	O25	O25	O25:H4	0	1	0	0	0	1
eo1058	SAMEA2205060	ESC_BA6724AA	CC131 dataset	Enterobase	unknown	unknown	cladeC2	0	0	na (no papGII)	na	5	fimH30	H4	O25	O25	O25:H4	0	0	0	0	0	1
ECO0243	SAMEA2204460	ESC_BA6937AA	CC131 dataset	Enterobase	unknown	unknown	cladeC2	0	0	na (no papGII)	na	5	fimH30	H4	O25	O25	O25:H4	0	1	0	0	0	1
Escherichia coliVB 971505	SAMEA1877485	ESC_BA9716AA	CC131 dataset	Enterobase	unknown	unknown	cladeC2	0	0	na (no papGII)	na	5	fimH30	H4	O25	O25	O25:H4	0	1	0	0	0	1
S111EC	SAMEA1486637		CC131 dataset	Petty_2014	pyelonephritis	invasive UPEC	cladeC2	0	0	na (no papGII)	na	5	fimH30	H4	O25	O25	O25:H4	0	1	0	0	0	1
S109EC	SAMEA1486668		CC131 dataset	Petty_2014	ABU	unknown	cladeC2	0	0	na (no papGII)	na	5	fimH30	H4	O25	O25	O25:H4	0	0	0	0	0	1
EC1_28	ERS1214334		CC131 dataset	Goswami_2018	urosepsis	invasive UPEC	cladeC2	0	0	na (no papGII)	na	5	fimH30	H4	O25	O25	O25:H4	0	0	0	0	0	1
288997	SAMN06019237	ESC_FA2622AA	CC131 dataset	Enterobase	unknown	unknown	cladeC2	0	0	na (no papGII)	na	5	fimH30	H4	O25	O25	O25:H4	0	1	0	0	0	1
eo1718	SAMEA2272906	ESC_BA6175AA	CC131 dataset	Enterobase	unknown	unknown	cladeC2	0	0	na (no papGII)	na	5	fimH30	H4	O25	O25	O25:H4	0	0	0	0	0	1
BIDMC 20B	SAMN02138650	ESC_BA9054AA	CC131 dataset	Enterobase	unknown	unknown	cladeC2	0	0	na (no papGII)	na	5	fimH30	H4	O25	O25	O25:H4	0	0	0	0	0	1
BIDMC 20A	SAMN02138649	ESC_BA9065AA	CC131 dataset	Enterobase	unknown	unknown	cladeC2	0	0	na (no papGII)	na	5	fimH30	H4	O25	O25	O25:H4	0	0	0	0	0	1
HICF139	SAMN04357579	ESC_DA5370AA	CC131 dataset	Enterobase	unknown	unknown	cladeC2	0	0	na (no papGII)	na	5	fimH30	H4	O25	O25	O25:H4	0	0	0	0	0	1
HICF162	SAMN04357598	ESC_DA5351AA	CC131 dataset	Enterobase	unknown	unknown	cladeC2	0	0	na (no papGII)	na	5	fimH30	H4	O25	O25	O25:H4	0	0	0	0	0	1
HICF138	SAMN04357578	ESC_DA5371AA	CC131 dataset	Enterobase	unknown	unknown	cladeC2	0	0	na (no papGII)	na	5	fimH30	H4	O25	O25	O25:H4	0	0	0	0	0	1
CHI35	SRR9616049		CC131 dataset	Birgy_2019	febrile UTI	invasive UPEC	cladeC2	1	0	Type III	read-mapping	5	fimH30	H4	O25	O25	O25:H4	0	1	0	0	0	1
11B01979	SAMN04159596	ESC_CA4386AA	CC131 dataset	Enterobase	unknown	unknown	cladeC2	0	0	na (no papGII)	na	5	fimH30	H4	O25	O25	O25:H4	0	1	0	0	0	1
ATR18	SRR9615923		CC131 dataset	Birgy_2019	febrile UTI	invasive UPEC	cladeC2	1	0	not identied	read-mapping	5	fimH30	H4	O25	O25	O25:H4	0	1	0	0	0	1
BIC26	SRR9615876		CC131 dataset	Birgy_2019	febrile UTI	invasive UPEC	cladeC2	0	0	na (no papGII)	na	5	fimH30	H4	O25	O25	O25:H4	0	1	0	0	0	1
16AR1143	SAMN11381684	ESC_OA4879AA	CC131 dataset	Enterobase	unknown	unknown	cladeC2	0	0	na (no papGII)	na	5	fimH30	H4	O25	O25	O25:H4	0	1	0	0	0	1
16AR1473	SAMN11381817	ESC_OA5021AA	CC131 dataset	Enterobase	unknown	unknown	cladeC2	0	0	na (no papGII)	na	5	fimH30	H4	O25	O25	O25:H4	0	1	0	0	0	1
B1194-PB	GCA_005670845.1		CC131 dataset	NCBI	blood isolate	unknown	cladeC2	0	0	na (no papGII)	na	5	fimH30	H4	O25	O25	O25:H4	0	1	0	0	0	1
EC0_10	ERS1214254		CC131 dataset	Goswami_2018	urosepsis	invasive UPEC	cladeC2	0	0	na (no papGII)	na	5	fimH30	H4	O25	O25	O25:H4	0	1	0	0	0	1
N17-01003	SAMN12731776	ESC_PA3593AA	CC131 dataset	Enterobase	unknown	unknown	cladeC2	0	0	na (no papGII)	na	5	fimH30	H4	O25	O25	O25:H4	0	1	0	0	0	1
1218-sc-1872564	SAMEA2385669	ESC_BA4172AA	CC131 dataset	Enterobase	unknown	unknown	cladeC2	0	0	na (no papGII)	na	5	fimH30	H4	O25	O25	O25:H4	0	1	0	0	0	1
16AR1377	SAMN11381770	ESC_OA5070AA	CC131 dataset	Enterobase	unknown	unknown	cladeC2	0	0	na (no papGII)	na	5	fimH30	H4	O25	O25	O25:H4	0	1	0	0	0	1
16AR1557	SAMN11381864	ESC_OA4972AA	CC131 dataset	Enterobase	unknown	unknown	cladeC2	0	0	na (no papGII)	na	5	fimH30	H4	O25	O25	O25:H4	0	1	0	0	0	1
eo3538	SAMEA2205746	ESC_BA7352AA	CC131 dataset	Enterobase	unknown	unknown	cladeC2	0	0	na (no papGII)	na	5	fimH30	H4	O25	O25	O25:H4	0	1	0	0	0	1
cam_2917	SAMN04159622	ESC_CA4357AA	CC131 dataset	Enterobase	unknown	unknown	cladeC2	0	0	na (no papGII)	na	5	fimH30	H4	O25	O25	O25:H4	0	1	0	0	0	1
S127EC	SAMEA1486619		CC131 dataset	Petty_2014	cystitis	non-invasive UPEC	cladeC2	0	0	na (no papGII)	na	5	fimH30	H4	O25	O25	O25:H4	0	1	0	0	0	1
Escherichia coliEX 9	SAMEA1877399	ESC_BA9759AA	CC131 dataset	Enterobase	unknown	unknown	cladeC2	0	0	na (no papGII)	na	5	fimH30	H4	O25	O25	O25:H4	0	1	0	0	0	1
CHI13	SRR9616096		CC131 dataset	Birgy_2019	febrile UTI	invasive UPEC	cladeC2	0	0	na (no papGII)	na	5	fimH30	H4	O25	O25	O25:H4	0	1	0	0	0	1
eo3003	SAMEA2205499	ESC_BA7091AA	CC131 dataset	Enterobase	unknown	unknown	cladeC2	0	0	na (no papGII)	na	5	fimH30	H4	O25	O25	O25:H4	0	0	0	0	0	1
eo1173	SAMEA2205709	ESC_BA7016AA	CC131 dataset	Enterobase	unknown	unknown	cladeC2	0	0	na (no papGII)	na	5	fimH30	H4	O25	O25	O25:H4	0	1	0	0	0	1
eo1422	SAMEA2205284	ESC_BA7583AA	CC131 dataset	Enterobase	unknown	unknown	cladeC2	0	0	na (no papGII)	na	5	fimH30	H4	O25	O25	O25:H4	0	1	0	0	0	1
eo1430	SAMEA2205291	ESC_BA7887AA	CC131 dataset	Enterobase	unknown	unknown	cladeC2	0	0	na (no papGII)	na	5	fimH30	H4	O25	O25	O25:H4	0	1	0	0	0	1
S12EC	SAMEA1486596		CC131 dataset	Petty_2014	UTI	unknown	cladeC2	0	0	na (no papGII)	na	5	fimH30	H4	O25	O25	O25:H4	0	1	0	0	0	1
S10EC	SAMEA1486642		CC131 dataset	Petty_2014	UTI	unknown	cladeC2	0	0	na (no papGII)	na	5	fimH30	H4	O25	O25	O25:H4	0	1	0	0	0	1
E 467 (ST 131)	SAMEA1486361	ESC_CA1197AA	CC131 dataset	Enterobase	unknown	unknown	cladeC2	0	0	na (no papGII)	na	5	fimH30	H4	O25	O25	O25:H4	0	1	0	0	0	1
JVE13	SRR9616021		CC131 dataset	Birgy_2019	febrile UTI	invasive UPEC	cladeC2	0	0	na (no papGII)	na	5	fimH30	H4	O25	O25	O25:H4	0	1	0	0	0	1
eo2209	SAMEA2272967	ESC_BA6250AA	CC131 dataset	Enterobase	unknown	unknown	cladeC2	0	0	na (no papGII)	na	5	fimH30	H4	O25	O25	O25:H4	0	1	0	0	0	1
eo2208	SAMEA2273084	ESC_BA5803AA	CC131 dataset	Enterobase	unknown	unknown	cladeC2	0	0	na (no papGII)	na	5	fimH30	H4	O25	O25	O25:H4	0	1	0	0	0	1
146	SAMEA104452227	ESC_JA5524AA	CC131 dataset	Enterobase	unknown	unknown	cladeC2	0	0	na (no papGII)	na	5	fimH30	H4	O25	O25	O25:H4	0	1	0	0	0	1
N17-00989	SAMN12731764	ESC_PA3624AA	CC131 dataset	Enterobase	unknown	unknown	cladeC2	0	0	na (no papGII)	na	5	fimH30	H4	O25	O25	O25:H4	0	1	0	0	0	1
uk_18A2G	SAMN04159565	ESC_CA4409AA	CC131 dataset	Enterobase	unknown	unknown	cladeC2	0	0	na (no papGII)	na	5	fimH30	H4	O25	O25	O25:H4	0	1	0	0	0	1
uk_18A18K	SAMN04159550	ESC_CA4425AA	CC131 dataset	Enterobase	unknown	unknown	cladeC2	0	0	na (no papGII)	na	5	fimH30	H4	O25	O25	O25:H4	0	1	0	0	0	1
HICF153	SAMN04357592	ESC_DA5357AA	CC131 dataset	Enterobase	unknown	unknown	cladeC2	0	0	na (no papGII)	na	5	fimH30	H4	O25	O25	O25:H4	0	1	0	0	0	1
27685	SAMEA1528033	ESC_CA1087AA	CC131 dataset	Enterobase	unknown	unknown	cladeC2	0	0	na (no papGII)	na	5	fimH30	H4	O25	O25	O25:H4	0	1	0	0	0	1
Escherichia coliEX 16	SAMEA1877424	ESC_BA9755AA	CC131 dataset	Enterobase	unknown	unknown	cladeC2	0	0	na (no papGII)	na	5	fimH30	H4	O25	O25	O25:H4	0	1	0	0	0	1
90014	SAMN12731412	ESC_OA2809AA	CC131 dataset	Enterobase	unknown	unknown	cladeC2	0	0	na (no papGII)	na	5	fimH30	H4	O25	O25	O25:H4	0	1	0	0	0	1
ME160139	SAMEA104077429	ESC_GA5682AA	CC131 dataset	Enterobase	unknown	unknown	cladeC2	0	0	na (no papGII)	na	5	fimH30	H4	O25	O25	O25:H4	0	0	0	0	0	1
C23	na	ESC_NA3179AA	CC131 dataset	Enterobase	unknown	unknown	cladeC2	0	0	na (no papGII)	na	5	fimH30	H4	O25	O25	O25:H4	0	1	0	0	0	1
C0064-PB	GCA_005670955.1		CC131 dataset	NCBI	fecal isolate	fecal	cladeC2	0	0	na (no papGII)	na	5	fimH30	H4	O25	O25	O25:H4	0	1	0	0	0	1
ECO0257	SAMEA2204474	ESC_BA7346AA	CC131 dataset	Enterobase	unknown	unknown	cladeC2	0	0	na (no papGII)	na	5	fimH30	H4	O25	O25	O25:H4	0	1	0	0	0	1
ECO0092	SAMEA2204320	ESC_BA7526AA	CC131 dataset	Enterobase	unknown	unknown	cladeC2	0	0	na (no papGII)	na	5	fimH30	H4	O25	O25	O25:H4	0	1	0	0	0	1
ECO0381	SAMEA2204592	ESC_BA7515AA	CC131 dataset	Enterobase	unknown	unknown	cladeC2	0	0	na (no papGII)	na	5	fimH30	H4	O25	O25	O25:H4	0	1	0	0	0	1
ECO0116	SAMEA2204344	ESC_BA7465AA	CC131 dataset	Enterobase	unknown	unknown	cladeC2	0	0	na (no papGII)	na	5	fimH30	H4	O25	O25	O25:H4	0	1	0	0	0	1
MU050574H (2030)	SAMEA1570723	ESC_BA9905AA	CC131 dataset	Enterobase	unknown	unknown	cladeC2	0	0	na (no papGII)	na	5	fimH30	H4	O25	O25	O25:H4	0	0	0	0	0	1
MR000949V (1757)	SAMEA1570692	ESC_BA9876AA	CC131 dataset	Enterobase	unknown	unknown	cladeC2	0	0	na (no papGII)	na	5	fimH30	H4	O25	O25	O25:H4	0	1	0	0	0	1
MU010892C (1761)	SAMEA1570708	ESC_BA9900AA	CC131 dataset	Enterobase	unknown	unknown	cladeC2	0	0	na (no papGII)	na	5	fimH30	H4	O25	O25	O25:H4	0	1	0	0	0	1
MU021657 (2454)	SAMEA1570745	ESC_BA9924AA	CC131 dataset	Enterobase	unknown	unknown	cladeC2	0	0	na (no papGII)	na	5	fimH30	H4	O25	O25	O25:H4	0	1	0	0	0	1
MU022520B (2491)	SAMEA1570734	ESC_BA9878AA	CC131 dataset	Enterobase	unknown	unknown	cladeC2	0	0	na (no papGII)	na	5	fimH30	H4	O25	O25	O25:H4	0	1	0	0	0	1
MU002849L (2217)	SAMEA1570741	ESC_BA9948AA	CC131 dataset	Enterobase	unknown	unknown	cladeC2	0	0	na (no papGII)	na	5	fimH30	H4	O25	O25	O25:H4	0	1	0	0	0	1
MU025124A (2512)	SAMEA1570735	ESC_BA9868AA	CC131 dataset	Enterobase	unknown	unknown	cladeC2	0	0	na (no papGII)	na	5	fimH30	H4	O25	O25	O25:H4	0	1	0	0	0	1
SCA6	SRR9616078		CC131 dataset	Birgy_2019	febrile UTI	invasive UPEC	cladeC2	0	0	na (no papGII)	na	5	fimH30	H4	O25	O25	O25:H4	0	1	0	0	0	1
ECO0066	SAMEA2204294	ESC_BA6994AA	CC131 dataset	Enterobase	unknown	unknown	cladeC2	0	0	na (no papGII)	na	5	fimH30	H4	O25	O25	O25:H4	0	1	0	0	0	1
C0611	SAMN11420222	ESC_MA3678AA	CC131 dataset	Enterobase	unknown	unknown	cladeC2	0	0	na (no papGII)	na	5	fimH30	H4	O25	O25	O25:H4	0	1	0	0	0	1
S47	SAMEA1486618	ESC_CA0094AA	CC131 dataset	Enterobase	unknown	unknown	cladeC2	0	0	na (no papGII)	na	5	fimH30	H4	O25	O25	O25:H4	0	1	0	0	0	1
S43	SAMEA1486590	ESC_CA0095AA	CC131 dataset	Enterobase	unknown	unknown	cladeC2	0	0	na (no papGII)	na	5	fimH30	H4	O25	O25	O25:H4	0	0	0	0	0	1
S30EC	SAMEA1486634		CC131 dataset	Petty_2014	UTI	unknown	cladeC2	0	0	na (no papGII)	na	5	fimH30	H4	O25	O25	O25:H4	0	0	0	0	0	1
EC958	GCA_000285655		CC131 dataset	Enterobase	unknown	unknown	cladeC2	0	0	na (no papGII)	na	5	fimH30	H4	O25	O25	O25:H4	0	1	0	0	0	1
uk_17C26C	SAMN04159568	ESC_CA4406AA	CC131 dataset	Enterobase	unknown	unknown	cladeC2	0	0	na (no papGII)	na	5	fimH30	H4	O25	O25	O25:H4	0	1	0	0	0	1
eo2418	SAMEA2273035	ESC_BA6300AA	CC131 dataset	Enterobase	unknown	unknown	cladeC2	0	0	na (no papGII)	na	5	fimH30	H4	O25	O25	O25:H4	0	1	0	0	0	1
LtABU03	SAMN13422909		main dataset	LtABU	ABU	non-invasive UPEC	cladeC2	0	0	na (no papGII)	na	5	fimH30	H4	O25	O25	O25:H4	0	0	0	0	0	1
115	SAMEA104452208	ESC_JA5540AA	CC131 dataset	Enterobase	unknown	unknown	cladeC2	0	0	na (no papGII)	na	5	fimH30	H4	O25	O25	O25:H4	0	1	0	0	0	1
HVM834	SAMEA1486607		CC131 dataset	Petty_2014	UTI	unknown	cladeC2	0	0	na (no papGII)	na	5	fimH30	H4	O25	O25	O25:H4	0	1	0	0	0	1
Escherichia coliVM/17/80	SAMEA1877410	ESC_BA9742AA	CC131 dataset	Enterobase	unknown	unknown	cladeC2	0	0	na (no papGII)	na	5	fimH30	H4	O25	O25	O25:H4	0	1	0	0	0	1
HVM1997	SAMEA1486586		CC131 dataset	Petty_2014	pyelonephritis	invasive UPEC	cladeC2	0	0	na (no papGII)	na	5	fimH30	H4	O25	O25	O25:H4	0	1	0	0	0	1
2010081517	SAMEA1486586	ESC_CA0118AA	CC131 dataset	Enterobase	unknown	unknown	cladeC2	0	0	na (no papGII)	na	5	fimH30	H4	O25	O25	O25:H4	0	1	0	0	0	1
S134EC	SAMEA1486598		CC131 dataset	Petty_2014	cystitis	non-invasive UPEC	cladeC2	0	0	na (no papGII)	na	5	fimH30	H4	O25	O25	O25:H4	0	1	0	0	0	1
0000-0061-1779	SAMN06007773	ESC_FA5724AA	CC131 dataset	Enterobase	unknown	unknown	cladeC2	0	0	na (no papGII)	na	5	fimH30	H4	O25	O25	O25:H4	0	1	0	0	0	1
13	SAMN10875301	ESC_MA0275AA	CC131 dataset	Enterobase	unknown	unknown	cladeC2	0	0	na (no papGII)	na	5	fimH30	H4	O25	O25	O25:H4	0	0	0	0	0	1
ECO0187	SAMEA2204415	ESC_BA7600AA	CC131 dataset	Enterobase	unknown	unknown	cladeC2	1	0	Type III	read-mapping	5	fimH30	H4	O25	O25	O25:H4	0	1	0	0	0	1
uk_18C4F	SAMN04159566	ESC_CA4408AA	CC131 dataset	Enterobase	unknown	unknown	cladeC2	0	0	na (no papGII)	na	5	fimH30	H4	O25	O25	O25:H4	0	1	0	0	0	1
P46212	CP013658.1		CC131 dataset	NCBI	unknown	unknown	cladeC2	0	0	na (no papGII)	na	4	fimH30	H4	O25	O25	O25:H4	0	1	0	0	0	1
eo3409	SAMEA2273051	ESC_BA6218AA	CC131 dataset	Enterobase	unknown	unknown	cladeC2	0	0	na (no papGII)	na	5	fimH30	H4	O25	O25	O25:H4	0	1	0	0	0	1
ECOLI_MEC_018	SAMEA5317412		CC131 dataset	Syre_2020	uncomplicated UTI	non-invasive UPEC	cladeC2	0	0	na (no papGII)	na	5	fimH30	H4	O25	O25	O25:H4	0	1	0	0	0	1
ATR14	SRR9615928		CC131 dataset	Birgy_2019	febrile UTI	invasive UPEC	cladeC2	0	0	na (no papGII)	na	5	fimH30	H4	O25	O25	O25:H4	0	1	0	0	0	1
N17-00997	SAMN12731772	ESC_PA3595AA	CC131 dataset	Enterobase	unknown	unknown	cladeC2	0	0	na (no papGII)	na	5	fimH30	H4	O25	O25	O25:H4	0	1	0	0	0	1
157	SAMEA104452235	ESC_JA5516AA	CC131 dataset	Enterobase	unknown	unknown	cladeC2	0	0	na (no papGII)	na	5	fimH30	H4	O25	O25	O25:H4	0	1	0	0	0	1
B36EC	SAMEA1486609		CC131 dataset	Petty_2014	pyelonephritis	invasive UPEC	cladeC2	0	0	na (no papGII)	na	5	fimH30	H4	O25	O25	O25:H4	0	1	0	0	0	1
N17-00995	SAMN12731770	ESC_PA3597AA	CC131 dataset	Enterobase	unknown	unknown	cladeC2	0	0	na (no papGII)	na	5	fimH30	H4	O25	O25	O25:H4	0	1	0	0	0	1
eo2893	SAMEA2205481	ESC_BA7288AA	CC131 dataset	Enterobase	unknown	unknown	cladeC2	0	0	na (no papGII)	na	5	fimH30	H4	O25	O25	O25:H4	0	1	0	0	0	1
eo1914	SAMEA2272957	ESC_BA6319AA	CC131 dataset	Enterobase	unknown	unknown	cladeC2	0	0	na (no papGII)	na	5	fimH30	H4	O25	O25	O25:H4	0	1	0	0	0	1
eo1917	SAMEA2272917	ESC_BA6077AA	CC131 dataset	Enterobase	unknown	unknown	cladeC2	0	0	na (no papGII)	na	5	fimH30	H4	O25	O25	O25:H4	0	1	0	0	0	1
eo1001	SAMEA2272865	ESC_BA6091AA	CC131 dataset	Enterobase	unknown	unknown	cladeC2	0	0	na (no papGII)	na	5	fimH30	H4	O25	O25	O25:H4	0	1	0	0	0	1
eo1549	SAMEA2272899	ESC_BA6268AA	CC131 dataset	Enterobase	unknown	unknown	cladeC2	0	0	na (no papGII)	na	5	fimH30	H4	O25	O25	O25:H4	0	1	0	0	0	1
eo1543	SAMEA2272896	ESC_BA6271AA	CC131 dataset	Enterobase	unknown	unknown	cladeC2	0	0	na (no papGII)	na	5	fimH30	H4	O25	O25	O25:H4	0	1	0	0	0	1
MDRO501	SAMEA2272913	ESC_BA6161AA	CC131 dataset	Enterobase	unknown	unknown	cladeC2	0	0	na (no papGII)	na	5	fimH30	H4	O25	O25	O25:H4	0	0	0	0	0	1
eo1546	SAMEA2272897	ESC_BA5828AA	CC131 dataset	Enterobase	unknown	unknown	cladeC2	0	0	na (no papGII)	na	5	fimH30	H4	O25	O25	O25:H4	0	1	0	0	0	1
eo3775	SAMEA2273074	ESC_BA6015AA	CC131 dataset	Enterobase	unknown	unknown	cladeC2	0	0	na (no papGII)	na	5	fimH30	H4	O25	O25	O25:H4	0	1	0	0	0	1
eo1045	SAMEA2272868	ESC_BA6085AA	CC131 dataset	Enterobase	unknown	unknown	cladeC2	0	0	na (no papGII)	na	5	fimH30	H4	O25	O25	O25:H4	0	1	0	0	0	1
eo795	SAMEA2272859	ESC_BA5836AA	CC131 dataset	Enterobase	unknown	unknown	cladeC2	0	0	na (no papGII)	na	5	fimH30	H4	O25	O25	O25:H4	0	1	0	0	0	1
HE-MDREc42	SAMD00052662	ESC_GA3869AA	CC131 dataset	Enterobase	unknown	unknown	cladeC2	0	0	na (no papGII)	na	5	fimH30	H4	O25	O25	O25:H4	0	1	0	0	0	1
NCTC13441	GCA_900448475		CC131 dataset	NCBI	unknown	unknown	cladeC2	0	0	na (no papGII)	na	5	fimH30	H4	O25	O25	O25:H4	0	1	0	0	0	1
eo1438	SAMEA2272886	ESC_BA6287AA	CC131 dataset	Enterobase	unknown	unknown	cladeC2	0	0	na (no papGII)	na	5	fimH30	H4	O25	O25	O25:H4	0	1	0	0	0	1
eo3327	SAMEA2273098	ESC_BA5893AA	CC131 dataset	Enterobase	unknown	unknown	cladeC2	0	0	na (no papGII)	na	5	fimH30	H4	O25	O25	O25:H4	0	1	0	0	0	1
B1212-PB	GCA_005670835.1		CC131 dataset	NCBI	blood isolate	unknown	cladeC2	0	0	na (no papGII)	na	5	fimH30	H4	O25	O25	O25:H4	0	1	0	0	0	1
eo1368	SAMEA2272884	ESC_BA6341AA	CC131 dataset	Enterobase	unknown	unknown	cladeC2	0	0	na (no papGII)	na	5	fimH30	H4	O25	O25	O25:H4	0	1	0	0	0	1
ST131	SAMN10039378	ESC_KA0874AA	CC131 dataset	Enterobase	unknown	unknown	cladeC2	0	0	na (no papGII)	na	5	fimH30	H4	O25	O25	O25:H4	0	1	0	0	0	1
ST131	SAMN10039321	ESC_KA0861AA	CC131 dataset	Enterobase	unknown	unknown	cladeC2	0	0	na (no papGII)	na	5	fimH30	H4	O25	O25	O25:H4	0	0	0	0	0	1
ST131	SAMN10039399	ESC_KA0922AA	CC131 dataset	Enterobase	unknown	unknown	cladeC2	0	0	na (no papGII)	na	5	fimH30	H4	O25	O25	O25:H4	0	1	0	0	0	1
C0440	SAMN11420201	ESC_MA3621AA	CC131 dataset	Enterobase	unknown	unknown	cladeC2	0	0	na (no papGII)	na	5	fimH30	H4	O25	O25	O25:H4	0	1	0	0	0	1
91290	SAMN12731422	ESC_OA2813AA	CC131 dataset	Enterobase	unknown	unknown	cladeC2	0	0	na (no papGII)	na	5	fimH30	H4	O25	O25	O25:H4	0	1	0	0	0	1
eo1449	SAMEA2205334	ESC_BA7819AA	CC131 dataset	Enterobase	unknown	unknown	cladeC2	0	0	na (no papGII)	na	5	fimH30	H4	O25	O25	O25:H4	0	1	0	0	0	1
16AR1399	SAMN11381777	ESC_OA5062AA	CC131 dataset	Enterobase	unknown	unknown	cladeC2	0	0	na (no papGII)	na	5	fimH30	H4	O25	O25	O25:H4	0	1	0	0	0	1
eo2227	SAMEA2273086	ESC_BA5941AA	CC131 dataset	Enterobase	unknown	unknown	cladeC2	0	0	na (no papGII)	na	5	fimH30	H4	O25	O25	O25:H4	0	1	0	0	0	1
eo1193	SAMEA2205103	ESC_BA6528AA	CC131 dataset	Enterobase	unknown	unknown	cladeC2	0	0	na (no papGII)	na	5	fimH30	H4	O25	O25	O25:H4	0	1	0	0	0	1
eo1445	SAMEA2205296	ESC_BA7176AA	CC131 dataset	Enterobase	unknown	unknown	cladeC2	0	0	na (no papGII)	na	5	fimH30	H4	O25	O25	O25:H4	0	1	0	0	0	1
eo2637	SAMEA2205450	ESC_BA7795AA	CC131 dataset	Enterobase	unknown	unknown	cladeC2	0	0	na (no papGII)	na	5	fimH30	H4	O25	O25	O25:H4	0	1	0	0	0	1
eo2150	SAMEA2272965	ESC_BA6254AA	CC131 dataset	Enterobase	unknown	unknown	cladeC2	0	0	na (no papGII)	na	5	fimH30	H4	O25	O25	O25:H4	0	1	0	0	0	1
eo1443	SAMEA2205294	ESC_BA7177AA	CC131 dataset	Enterobase	unknown	unknown	cladeC2	0	0	na (no papGII)	na	5	fimH30	H4	O25	O25	O25:H4	0	1	0	0	0	1
eo944	SAMEA2205019	ESC_BA6731AA	CC131 dataset	Enterobase	unknown	unknown	cladeC2	0	0	na (no papGII)	na	5	fimH30	H4	O25	O25	O25:H4	0	0	0	0	0	1
