# Supplementary material for: Horizontally acquired papGII-containing pathogenicity islands underlie the emergence of invasive uropathogenic Escherichia coli lineages
Source: Nat Commun. 2020 Nov 24;11:5968. doi: 10.1038/s41467-020-19714-9 (PMC7686366; doi:10.1038/s41467-020-19714-9)
Supplement: Supplementary file 4 — Supplementary Data 1–12 [file 41467_2020_19714_MOESM4_ESM.zip › Supplementary Data/Supplementary Data 11.xlsx]

## Sheet: table1
Isolate	papGII+ PAI hit	Coverage	Depth	Diffs	Divergence	Length reference	maxMAF	papGII+ PAI type
1162_FVEC_Fec	PAI_US25_pheU	100	133.465	119snp	0.127	93677	0.5	Type III
1-bcus	PAI_US25_pheU	100	69.781	158snp	0.169	93677	0.5	Type III
4_PUTI_Cys	PAI_V7_BUTI_Uro_leuX	99.999	106.774	132snp2indel	0.09	146076	0.5	Type III
52_Pyelo_Pye	PAI_US32_pheU	99.965	183.295	1202snp44indel	1.399	85900	0.5	Type III
HVH_160	PAI_US25_pheU	100	115.613	148snp1indel	0.158	93677	0.5	Type III
HVH_4	PAI_V7_BUTI_Uro_leuX	99.999	136.907	201snp6indel	0.138	146076	0.5	Type III
HVH_61	PAI_US25_pheU	99.999	108.402	144snp3indel	0.154	93677	0.5	Type III
HVH_7	PAI_US25_pheU	100	136.548	128snp1indel	0.137	93677	0.497	Type III
HVH_89	PAI_US03_pheU	99.997	141.88	227snp3indel	0.239	94921	0.5	Type III
KTE218	PAI_US25_pheU	100	107.971	148snp1indel	0.158	93677	0.5	Type III
LtABU29	PAI_US25_pheU	99.998	72.034	97snp2indel	0.104	93677	0.5	Type III
UMEA_3652	PAI_US03_pheU	99.999	226.191	144snp1indel	0.152	94921	0.5	Type III
V19_BUTI_Uro	PAI_US03_pheU	100	88.779	144snp1indel	0.152	94921	0.5	Type III
V22_BUTI_Uro	PAI_US03_pheU	99.999	38.973	169snp2indel	0.178	94921	0.5	Type III
V31_BUTI_Uro	PAI_V7_BUTI_Uro_leuX	99.999	52.287	149snp2indel	0.102	146076	0.5	Type III
158_Pyelo_Pye	PAI_US12_gln	100	254.611	246snp2indel	0.45	54617	0.5	Type IV
15-Pyelo	PAI_US12_gln	99.993	52.708	142snp5indel	0.26	54617	0.5	Type IV
16-bcus	PAI_US29_pheV	99.997	116.385	433snp3indel	0.696	62224	0.5	Type IV
170_Pyelo_Pye	PAI_US12_gln	99.996	63.08	668snp7indel	1.223	54617	0.5	Type IV
H5_BUTI_Uro	PAI_US12_gln	99.998	61.596	192snp1indel	0.352	54617	0.5	Type IV
HVH_27	PAI_US29_pheV	99.998	135.123	233snp4indel	0.374	62224	0.5	Type IV
HVH_92	PAI_US29_pheV	99.997	182.954	318snp4indel	0.511	62224	0.5	Type IV
HVH_95	PAI_US29_pheV	99.997	150.114	277snp3indel	0.445	62224	0.5	Type IV
HVH_96	PAI_US29_pheV	99.998	180.5	263snp2indel	0.423	62224	0.5	Type IV
UMEA_3175	PAI_US29_pheV	99.998	177.899	325snp3indel	0.522	62224	0.5	Type IV
21-bcus	PAI_67-Pyelo_ula	99.997	213.771	79snp1indel	0.217	36421	0.5	Type I
H9_BUTI_Uro	PAI_67-Pyelo_ula	100	108.072	15snp	0.041	36421	0.5	Type I
HVH_175	PAI_6-Pyelo_ula	99.992	124.039	156snp7indel	0.214	72750	0.5	Type I
HVH_70	PAI_67-Pyelo_ula	100	151.73	36snp	0.099	36421	0.489	Type I
U4_BUTI_Uro	PAI_67-Pyelo_ula	100	75.46	9snp	0.025	36421	0.496	Type I
14-bcus	PAI_9-Pyelo_pheU	99.998	112.818	161snp1indel	0.283	56991	0.5	Type VI
18-bcus	PAI_9-Pyelo_pheU	100	139.631	134snp	0.235	56991	0.5	Type VI
204-Pyelo	PAI_6-Pyelo_pheV	100	66.908	43snp	0.109	39503	0.493	Type VI
21-bcus	PAI_67-Pyelo_pheU	99.995	235.448	206snp9indel	0.34	60538	0.5	Type VI
31-Pyelo	PAI_9-Pyelo_pheU	100	47.198	47snp	0.082	56991	0.492	Type VI
382_PUTI_Fec	PAI_6-Pyelo_pheV	100	132.861	155snp	0.392	39503	0.5	Type VI
H9_BUTI_Uro	PAI_67-Pyelo_pheU	99.995	135.44	155snp7indel	0.256	60538	0.5	Type VI
HVH_158	PAI_67-Pyelo_pheU	99.997	181.807	25snp4indel	0.041	60538	0.5	Type VI
HVH_175	PAI_6-Pyelo_pheV	100	145.541	163snp	0.413	39503	0.5	Type VI
HVH_184	PAI_6-Pyelo_pheV	100	131.157	210snp1indel	0.532	39503	0.5	Type VI
HVH_194	PAI_75-Pyelo_pheV	99.998	161.413	216snp2indel	0.522	41411	0.5	Type VI
HVH_70	PAI_67-Pyelo_pheU	99.995	188.455	206snp8indel	0.34	60538	0.499	Type VI
KTE24	PAI_181-Pyelo_pheU	100	240.3	137snp	0.373	36766	0.5	Type VI
V14_BUTI_Uro	PAI_9-Pyelo_pheU	100	77.354	98snp	0.172	56991	0.5	Type VI
V20_BUTI_Uro	PAI_47-Pyelo_pheU	100	128.63	24snp	0.084	28455	0.5	Type VI
11_Pyelo_Pye	PAI_188-Pyelo_pheV	99.991	86.915	335snp12indel	0.323	103815	0.5	Type II
136_Pyelo_Pye	PAI_188-Pyelo_pheV	99.998	91.544	338snp5indel	0.326	103815	0.5	Type II
146_Pyelo_Pye	PAI_118UI_pheV	100	125.923	154snp1indel	0.183	84153	0.5	Type II
146_Pyelo_Pye	PAI_UMN026_pheV	100	124.217	146snp1indel	0.176	82892	0.5	Type II
17-bcus	PAI_118UI_pheV	99.988	115.775	585snp14indel	0.695	84153	0.5	Type II
17-bcus	PAI_UMN026_pheV	99.987	114.174	633snp16indel	0.764	82892	0.5	Type II
17-Pyelo	PAI_118UI_pheV	100	59.133	52snp	0.062	84153	0.5	Type II
17-Pyelo	PAI_UMN026_pheV	100	57.551	42snp	0.051	82892	0.5	Type II
198_Pyelo_Pye	PAI_118UI_pheV	99.999	82.341	143snp2indel	0.17	84153	0.5	Type II
198_Pyelo_Pye	PAI_UMN026_pheV	100	81.313	123snp1indel	0.148	82892	0.5	Type II
216_PUTI_Cys	PAI_118UI_pheV	99.989	39.266	275snp13indel	0.327	84153	0.5	Type II
216_PUTI_Cys	PAI_UMN026_pheV	99.988	38.957	304snp15indel	0.367	82892	0.5	Type II
2H16_BUTI_Uro	PAI_2-Pyelo_pheV	99.966	99.28	645snp35indel	0.756	85308	0.5	Type II
2H16_BUTI_Uro	PAI_UMN026_pheV	99.97	101.066	641snp31indel	0.773	82892	0.5	Type II
2H17_BUTI_Uro	PAI_2-Pyelo_pheV	99.998	31.477	212snp3indel	0.249	85308	0.5	Type II
2H17_BUTI_Uro	PAI_UMN026_pheV	99.999	31.731	210snp2indel	0.253	82892	0.5	Type II
2H24_BUTI_Uro	PAI_188-Pyelo_pheV	99.999	71.357	273snp1indel	0.263	103815	0.5	Type II
2P9_BUTI_Uro	PAI_2-Pyelo_pheV	99.996	32.052	228snp3indel	0.267	85308	0.5	Type II
2P9_BUTI_Uro	PAI_UMN026_pheV	99.996	31.69	220snp3indel	0.265	82892	0.5	Type II
3-Pyelo	PAI_118UI_pheV	100	77.059	60snp	0.071	84153	0.5	Type II
3-Pyelo	PAI_UMN026_pheV	100	74.663	49snp	0.059	82892	0.5	Type II
41_Pyelo_Pye	PAI_188-Pyelo_pheV	99.998	50.793	244snp2indel	0.235	103815	0.5	Type II
41_Pyelo_Pye	PAI_78-Pyelo_pheV	99.998	50.003	380snp3indel	0.363	104590	0.5	Type II
45-Pyelo	PAI_188-Pyelo_pheV	100	64.252	44snp	0.042	103815	0.5	Type II
541_FVEC_Fec	PAI_118UI_pheV	100	203.551	85snp	0.101	84153	0.5	Type II
541_FVEC_Fec	PAI_UMN026_pheV	100	201.082	73snp	0.088	82892	0.5	Type II
77_Pyelo_Pye	PAI_78-Pyelo_pheV	99.992	76.178	600snp9indel	0.574	104590	0.5	Type II
77_Pyelo_Pye	PAI_CFT073_pheV	99.983	76.176	646snp30indel	0.616	104799	0.5	Type II
7-bcus	PAI_UMN026_pheV	99.988	64.831	292snp12indel	0.352	82892	0.5	Type II
9-bcus	PAI_118UI_pheV	99.993	68.562	274snp8indel	0.326	84153	0.5	Type II
9-bcus	PAI_UMN026_pheV	99.993	67.448	295snp8indel	0.356	82892	0.5	Type II
H18_BUTI_Uro	PAI_UMN026_pheV	99.999	54.454	62snp1indel	0.075	82892	0.5	Type II
H2_BUTI_Uro	PAI_UMN026_pheV	99.999	62.07	100snp2indel	0.121	82892	0.5	Type II
H26_BUTI_Uro	PAI_188-Pyelo_pheV	99.999	77.721	206snp1indel	0.198	103815	0.5	Type II
H8_BUTI_Uro	PAI_UMN026_pheV	99.977	28.215	599snp26indel	0.723	82892	0.5	Type II
HVH_106	PAI_118UI_pheV	100	86.846	112snp	0.133	84153	0.5	Type II
HVH_106	PAI_UMN026_pheV	100	85.451	105snp	0.127	82892	0.5	Type II
HVH_110	PAI_118UI_pheV	100	90.247	104snp	0.124	84153	0.5	Type II
HVH_110	PAI_UMN026_pheV	100	88.636	103snp	0.124	82892	0.5	Type II
HVH_113	PAI_118UI_pheV	99.995	123.536	207snp6indel	0.246	84153	0.5	Type II
HVH_113	PAI_UMN026_pheV	99.994	121.88	237snp7indel	0.286	82892	0.5	Type II
HVH_119	PAI_118UI_pheV	99.999	90.046	151snp2indel	0.179	84153	0.5	Type II
HVH_119	PAI_UMN026_pheV	99.999	88.387	139snp2indel	0.168	82892	0.5	Type II
HVH_130	PAI_118UI_pheV	99.989	105.165	247snp11indel	0.294	84153	0.5	Type II
HVH_130	PAI_UMN026_pheV	99.988	103.949	283snp13indel	0.341	82892	0.5	Type II
HVH_133	PAI_118UI_pheV	100	97.388	244snp	0.29	84153	0.5	Type II
HVH_133	PAI_UMN026_pheV	100	95.774	221snp	0.267	82892	0.5	Type II
HVH_135	PAI_118UI_pheV	99.998	92.926	134snp2indel	0.159	84153	0.5	Type II
HVH_135	PAI_UMN026_pheV	99.998	91.329	122snp2indel	0.147	82892	0.5	Type II
HVH_136	PAI_2-Pyelo_pheV	99.994	99.76	183snp5indel	0.215	85308	0.5	Type II
HVH_136	PAI_UMN026_pheV	99.994	97.348	177snp5indel	0.214	82892	0.5	Type II
HVH_138	PAI_19-Pyelo_pheV	100	114.028	223snp	0.235	94715	0.5	Type II
HVH_138	PAI_V7_BUTI_Uro_pheV	100	114.022	231snp	0.244	94715	0.5	Type II
HVH_140	PAI_118UI_pheV	99.99	105.952	195snp10indel	0.232	84153	0.5	Type II
HVH_140	PAI_UMN026_pheV	99.99	104.252	224snp10indel	0.27	82892	0.5	Type II
HVH_142	PAI_188-Pyelo_pheV	100	90.073	132snp	0.127	103815	0.5	Type II
HVH_143	PAI_19-Pyelo_pheV	99.999	124.565	330snp1indel	0.348	94715	0.5	Type II
HVH_143	PAI_V7_BUTI_Uro_pheV	99.999	124.556	334snp1indel	0.353	94715	0.5	Type II
HVH_145	PAI_118UI_pheV	100	93.971	115snp1indel	0.137	84153	0.5	Type II
HVH_145	PAI_UMN026_pheV	100	92.264	113snp1indel	0.136	82892	0.5	Type II
HVH_151	PAI_118UI_pheV	99.998	98.509	145snp3indel	0.172	84153	0.5	Type II
HVH_151	PAI_UMN026_pheV	99.998	96.737	136snp3indel	0.164	82892	0.5	Type II
HVH_155	PAI_118UI_pheV	99.999	87.145	168snp2indel	0.2	84153	0.5	Type II
HVH_155	PAI_UMN026_pheV	100	85.655	146snp1indel	0.176	82892	0.5	Type II
HVH_16	PAI_188-Pyelo_pheV	100	125.745	238snp	0.229	103815	0.5	Type II
HVH_163	PAI_118UI_pheV	99.998	87.718	131snp2indel	0.156	84153	0.5	Type II
HVH_163	PAI_UMN026_pheV	99.998	85.888	121snp2indel	0.146	82892	0.5	Type II
HVH_173	PAI_118UI_pheV	100	101.75	128snp	0.152	84153	0.5	Type II
HVH_173	PAI_UMN026_pheV	100	100.173	120snp	0.145	82892	0.5	Type II
HVH_182	PAI_2-Pyelo_pheV	99.999	108.888	284snp3indel	0.333	85308	0.5	Type II
HVH_182	PAI_UMN026_pheV	99.999	108.275	277snp3indel	0.334	82892	0.5	Type II
HVH_183	PAI_118UI_pheV	99.996	92.531	143snp3indel	0.17	84153	0.5	Type II
HVH_183	PAI_UMN026_pheV	99.998	90.921	127snp2indel	0.153	82892	0.5	Type II
HVH_189	PAI_118UI_pheV	99.999	100.057	251snp3indel	0.298	84153	0.5	Type II
HVH_189	PAI_UMN026_pheV	99.999	98.572	252snp3indel	0.304	82892	0.5	Type II
HVH_206	PAI_118UI_pheV	100	91.937	138snp	0.164	84153	0.5	Type II
HVH_206	PAI_UMN026_pheV	100	90.227	127snp	0.153	82892	0.5	Type II
HVH_21	PAI_19-Pyelo_pheV	99.995	156.94	264snp5indel	0.279	94715	0.5	Type II
HVH_21	PAI_V7_BUTI_Uro_pheV	99.995	156.898	268snp5indel	0.283	94715	0.5	Type II
HVH_22	PAI_118UI_pheV	99.999	117.349	93snp2indel	0.111	84153	0.5	Type II
HVH_22	PAI_UMN026_pheV	99.999	114.129	73snp2indel	0.088	82892	0.5	Type II
HVH_223	PAI_118UI_pheV	99.993	141.635	256snp8indel	0.304	84153	0.5	Type II
HVH_223	PAI_UMN026_pheV	99.993	139.772	280snp9indel	0.338	82892	0.5	Type II
HVH_29	PAI_118UI_pheV	100	82.676	97snp1indel	0.115	84153	0.5	Type II
HVH_29	PAI_UMN026_pheV	100	80.376	95snp1indel	0.115	82892	0.5	Type II
HVH_4	PAI_19-Pyelo_pheV	99.998	168.775	261snp3indel	0.276	94715	0.5	Type II
HVH_4	PAI_V7_BUTI_Uro_pheV	99.998	168.77	266snp3indel	0.281	94715	0.5	Type II
HVH_43	PAI_2-Pyelo_pheV	99.992	113.252	186snp8indel	0.218	85308	0.5	Type II
HVH_43	PAI_UMN026_pheV	99.992	114.279	183snp8indel	0.221	82892	0.5	Type II
HVH_44	PAI_2-Pyelo_pheV	99.993	116.125	242snp6indel	0.284	85308	0.5	Type II
HVH_44	PAI_UMN026_pheV	99.993	117.417	236snp6indel	0.285	82892	0.5	Type II
HVH_45	PAI_118UI_pheV	99.998	108.929	124snp4indel	0.147	84153	0.5	Type II
HVH_45	PAI_UMN026_pheV	99.998	107.255	123snp4indel	0.148	82892	0.5	Type II
HVH_63	PAI_118UI_pheV	99.998	115.782	142snp3indel	0.169	84153	0.5	Type II
HVH_63	PAI_UMN026_pheV	99.998	114.289	133snp3indel	0.16	82892	0.5	Type II
HVH_69	PAI_118UI_pheV	100	124.313	80snp1indel	0.095	84153	0.5	Type II
HVH_69	PAI_UMN026_pheV	100	122.249	71snp1indel	0.086	82892	0.5	Type II
KOEGE_62	PAI_118UI_pheV	99.999	94.773	119snp1indel	0.141	84153	0.5	Type II
KOEGE_62	PAI_UMN026_pheV	99.999	93.048	120snp1indel	0.145	82892	0.5	Type II
KOEGE_73	PAI_118UI_pheV	99.999	108.199	138snp1indel	0.164	84153	0.5	Type II
KOEGE_73	PAI_UMN026_pheV	100	106.481	119snp	0.144	82892	0.5	Type II
KTE202	PAI_UMN026_pheV	99.999	93.114	118snp3indel	0.142	82892	0.5	Type II
KTE204	PAI_118UI_pheV	99.993	112.515	205snp8indel	0.244	84153	0.5	Type II
KTE204	PAI_UMN026_pheV	99.993	110.56	231snp8indel	0.279	82892	0.5	Type II
KTE220	PAI_188-Pyelo_pheV	99.998	94.977	236snp3indel	0.227	103815	0.5	Type II
KTE223	PAI_188-Pyelo_pheV	99.999	107.345	212snp3indel	0.204	103815	0.5	Type II
KTE226	PAI_188-Pyelo_pheV	100	132.379	257snp1indel	0.248	103815	0.5	Type II
KTE26	PAI_118UI_pheV	100	135.922	112snp	0.133	84153	0.5	Type II
KTE26	PAI_UMN026_pheV	100	133.869	96snp	0.116	82892	0.5	Type II
KTE80	PAI_118UI_pheV	99.993	92.232	321snp8indel	0.381	84153	0.5	Type II
KTE80	PAI_UMN026_pheV	99.993	90.27	346snp8indel	0.417	82892	0.5	Type II
PM4_BUTI_Uro	PAI_188-Pyelo_pheV	99.999	56.736	209snp1indel	0.201	103815	0.5	Type II
PM5_BUTI_Uro	PAI_188-Pyelo_pheV	99.996	39.248	200snp4indel	0.193	103815	0.5	Type II
PM8_BUTI_Uro	PAI_19-Pyelo_pheV	99.997	55.381	208snp3indel	0.22	94715	0.5	Type II
PM8_BUTI_Uro	PAI_V7_BUTI_Uro_pheV	99.997	55.375	220snp3indel	0.232	94715	0.5	Type II
U3_BUTI_Uro	PAI_188-Pyelo_pheV	99.999	26.067	209snp1indel	0.201	103815	0.5	Type II
UMEA_3144	PAI_2-Pyelo_pheV	99.998	121.789	230snp2indel	0.27	85308	0.5	Type II
UMEA_3144	PAI_UMN026_pheV	99.998	116.235	230snp2indel	0.277	82892	0.5	Type II
UMEA_3180	PAI_19-Pyelo_pheV	99.968	124.895	628snp37indel	0.663	94715	0.5	Type II
UMEA_3180	PAI_2-Pyelo_pheV	99.971	134.493	707snp31indel	0.829	85308	0.5	Type II
UMEA_3180	PAI_UMN026_pheV	99.975	136.492	702snp27indel	0.847	82892	0.5	Type II
UMEA_3180	PAI_V7_BUTI_Uro_pheV	99.968	124.844	624snp37indel	0.659	94715	0.5	Type II
US01	PAI_UMN026_pheV	100	46.848	146snp1indel	0.176	82892	0.5	Type II
US14	PAI_118UI_pheV	100	91.623	67snp	0.08	84153	0.5	Type II
US14	PAI_UMN026_pheV	100	89.231	54snp	0.065	82892	0.5	Type II
US28	PAI_118UI_pheV	100	216.111	91snp	0.108	84153	0.5	Type II
US28	PAI_UMN026_pheV	100	210.91	85snp	0.103	82892	0.5	Type II
V1_BUTI_Uro	PAI_188-Pyelo_pheV	99.999	56.545	238snp1indel	0.229	103815	0.5	Type II
V16_BUTI_Uro	PAI_188-Pyelo_pheV	100	43.957	193snp1indel	0.186	103815	0.5	Type II
V5_BUTI_Uro	PAI_188-Pyelo_pheV	99.999	19.299	173snp2indel	0.167	103815	0.5	Type II
1093_FVEC_Fec	PAI_19-Pyelo_pheU	99.998	145.155	111snp1indel	0.192	57877	0.5	Type V
1093_FVEC_Fec	PAI_HVH_196_pheV	99.996	136.596	95snp2indel	0.17	55834	0.5	Type V
128-Pyelo	PAI_PA45B_pheV	100	33.956	61snp2indel	0.114	53416	0.5	Type V
128-Pyelo	PAI_US06_pheV	100	33.614	111snp1indel	0.219	50587	0.5	Type V
145-Pyelo	PAI_PA45B_pheV	100	33.53	53snp2indel	0.099	53416	0.5	Type V
145-Pyelo	PAI_US06_pheV	100	32.866	102snp1indel	0.202	50587	0.5	Type V
16_PUTI_Cys	PAI_HVH_120_pheU	99.984	36.512	784snp10indel	2.06	38066	0.5	Type V
201-Pyelo	PAI_KOEGE_32_pheV	100	40.254	65snp	0.121	53756	0.5	Type V
201-Pyelo	PAI_PA45B_pheV	100	38.386	79snp2indel	0.148	53416	0.5	Type V
201-Pyelo	PAI_US06_pheV	100	50.694	68snp1indel	0.134	50587	0.5	Type V
20-Pyelo	PAI_PA45B_pheV	100	65.711	42snp1indel	0.079	53416	0.5	Type V
20-Pyelo	PAI_US06_pheV	100	66.016	87snp	0.172	50587	0.5	Type V
2H18_BUTI_Uro	PAI_PA45B_pheV	100	28.616	112snp1indel	0.21	53416	0.5	Type V
2P6_BUTI_Uro	PAI_KOEGE_32_pheV	100	14.518	132snp	0.246	53756	0.5	Type V
373_PUTI_Fec	PAI_HVH_217_pheV	100	108.299	84snp	0.15	56003	0.5	Type V
373_PUTI_Fec	PAI_PA45B_pheV	100	109.868	80snp1indel	0.15	53416	0.5	Type V
373_PUTI_Fec	PAI_US06_pheV	100	108.923	121snp1indel	0.239	50587	0.5	Type V
384_PUTI_Fec	PAI_HVH_19_pheV	99.995	68.042	151snp3indel	0.277	54608	0.5	Type V
384_PUTI_Fec	PAI_KOEGE_32_pheV	99.996	68.272	152snp2indel	0.283	53756	0.5	Type V
384_PUTI_Fec	PAI_PA45B_pheV	100	68.96	128snp	0.24	53416	0.5	Type V
384_PUTI_Fec	PAI_US06_pheV	100	69.627	163snp	0.322	50587	0.5	Type V
4_PUTI_Cys	PAI_19-Pyelo_pheU	99.998	136.411	211snp1indel	0.365	57877	0.5	Type V
4_PUTI_Cys	PAI_HVH_196_pheV	99.996	124.449	242snp3indel	0.433	55834	0.5	Type V
4_PUTI_Cys	PAI_V7_BUTI_Uro_pheU	100	123.619	204snp	0.352	57879	0.5	Type V
405_PUTI_Fec	PAI_KTE37_pheU	99.986	79.933	113snp7indel	0.231	48860	0.5	Type V
417_FVEC_Fec	PAI_PA45B_pheV	100	230.28	88snp	0.165	53416	0.5	Type V
417_FVEC_Fec	PAI_US06_pheV	99.998	231.018	154snp1indel	0.304	50587	0.5	Type V
455_PUTI_Fec	PAI_HVH_19_pheV	99.996	33.366	232snp2indel	0.425	54608	0.5	Type V
455_PUTI_Fec	PAI_KOEGE_32_pheV	99.998	33.483	233snp1indel	0.433	53756	0.5	Type V
455_PUTI_Fec	PAI_PA45B_pheV	100	33.256	170snp1indel	0.318	53416	0.5	Type V
455_PUTI_Fec	PAI_US06_pheV	100	35.045	203snp1indel	0.401	50587	0.5	Type V
6-bcus	PAI_HVH_19_pheV	99.998	87.591	156snp1indel	0.286	54608	0.5	Type V
6-bcus	PAI_KOEGE_32_pheV	99.998	87.76	165snp1indel	0.307	53756	0.5	Type V
83-Pyelo	PAI_PA45B_pheV	100	32.753	47snp1indel	0.088	53416	0.5	Type V
8-bcus	PAI_19-Pyelo_pheU	99.998	132.442	189snp1indel	0.327	57877	0.5	Type V
8-bcus	PAI_HVH_196_pheV	99.995	121.95	191snp4indel	0.342	55834	0.5	Type V
90-Pyelo	PAI_HVH_217_pheV	99.984	51.379	32snp9indel	0.057	56003	0.5	Type V
90-Pyelo	PAI_KOEGE_32_pheV	100	44.867	54snp	0.1	53756	0.5	Type V
90-Pyelo	PAI_PA45B_pheV	99.983	45.806	40snp10indel	0.075	53416	0.5	Type V
90-Pyelo	PAI_US06_pheV	100	45.098	59snp1indel	0.117	50587	0.5	Type V
98-Pyelo	PAI_PA45B_pheV	100	42.948	42snp3indel	0.079	53416	0.5	Type V
98-Pyelo	PAI_US06_pheV	100	42.615	86snp2indel	0.17	50587	0.5	Type V
H15_BUTI_Uro	PAI_HVH_19_pheV	99.995	45.479	80snp3indel	0.146	54608	0.5	Type V
H15_BUTI_Uro	PAI_PA45B_pheV	100	46.136	53snp	0.099	53416	0.5	Type V
H15_BUTI_Uro	PAI_US06_pheV	99.998	46.609	102snp1indel	0.202	50587	0.5	Type V
H16_BUTI_Uro	PAI_PA45B_pheV	100	50.675	96snp1indel	0.18	53416	0.5	Type V
H16_BUTI_Uro	PAI_US06_pheV	100	50.805	155snp1indel	0.306	50587	0.5	Type V
H25_BUTI_Uro	PAI_PA45B_pheV	100	25.75	158snp	0.296	53416	0.5	Type V
H25_BUTI_Uro	PAI_US06_pheV	100	26.084	221snp	0.437	50587	0.5	Type V
H3_BUTI_Uro	PAI_PA45B_pheV	99.998	51.209	127snp2indel	0.238	53416	0.5	Type V
H3_BUTI_Uro	PAI_US06_pheV	99.998	52.095	195snp2indel	0.385	50587	0.5	Type V
H35_BUTI_Uro	PAI_PA45B_pheV	100	57.733	122snp2indel	0.228	53416	0.5	Type V
H35_BUTI_Uro	PAI_US06_pheV	100	58.632	184snp2indel	0.364	50587	0.5	Type V
H38_BUTI_Uro	PAI_PA45B_pheV	100	35.767	100snp1indel	0.187	53416	0.5	Type V
H38_BUTI_Uro	PAI_US06_pheV	100	36.076	165snp1indel	0.326	50587	0.5	Type V
HVH_1	PAI_HVH_19_pheV	99.995	81.817	130snp4indel	0.238	54608	0.5	Type V
HVH_1	PAI_KOEGE_32_pheV	99.996	82.155	129snp3indel	0.24	53756	0.5	Type V
HVH_1	PAI_PA45B_pheV	100	82.83	104snp1indel	0.195	53416	0.5	Type V
HVH_1	PAI_US06_pheV	99.998	83.311	179snp2indel	0.354	50587	0.5	Type V
HVH_102	PAI_HVH_19_pheV	99.998	104.486	109snp2indel	0.2	54608	0.5	Type V
HVH_102	PAI_HVH_217_pheV	99.998	104.178	110snp2indel	0.196	56003	0.5	Type V
HVH_102	PAI_KOEGE_32_pheV	99.998	104.757	116snp2indel	0.216	53756	0.5	Type V
HVH_102	PAI_PA45B_pheV	99.998	93.914	112snp3indel	0.21	53416	0.5	Type V
HVH_102	PAI_US06_pheV	99.998	95.144	171snp3indel	0.338	50587	0.5	Type V
HVH_104	PAI_KOEGE_32_pheV	100	117.239	119snp	0.221	53756	0.5	Type V
HVH_104	PAI_PA45B_pheV	100	116.448	119snp1indel	0.223	53416	0.5	Type V
HVH_104	PAI_US06_pheV	100	117.675	163snp1indel	0.322	50587	0.5	Type V
HVH_118	PAI_PA45B_pheV	100	92.374	143snp2indel	0.268	53416	0.5	Type V
HVH_118	PAI_US06_pheV	100	93.747	213snp2indel	0.421	50587	0.5	Type V
HVH_12	PAI_HVH_19_pheV	100	113.359	130snp	0.238	54608	0.5	Type V
HVH_12	PAI_KOEGE_32_pheV	100	113.952	123snp	0.229	53756	0.5	Type V
HVH_12	PAI_PA45B_pheV	100	107.511	138snp1indel	0.258	53416	0.5	Type V
HVH_12	PAI_US06_pheV	100	130.903	121snp1indel	0.239	50587	0.5	Type V
HVH_127	PAI_KOEGE_32_pheV	100	121.88	119snp	0.221	53756	0.5	Type V
HVH_127	PAI_PA45B_pheV	100	114.505	135snp1indel	0.253	53416	0.5	Type V
HVH_127	PAI_US06_pheV	100	145.686	114snp1indel	0.225	50587	0.5	Type V
HVH_137	PAI_HVH_19_pheV	99.995	100.596	150snp3indel	0.275	54608	0.5	Type V
HVH_137	PAI_KOEGE_32_pheV	99.996	101.009	153snp2indel	0.285	53756	0.5	Type V
HVH_137	PAI_PA45B_pheV	99.998	102.266	114snp2indel	0.213	53416	0.5	Type V
HVH_137	PAI_US06_pheV	99.998	103.26	181snp2indel	0.358	50587	0.5	Type V
HVH_138	PAI_19-Pyelo_pheU	100	121.025	132snp	0.228	57877	0.5	Type V
HVH_138	PAI_HVH_196_pheV	99.995	112.224	138snp4indel	0.247	55834	0.5	Type V
HVH_170	PAI_HVH_217_pheV	100	96.208	95snp	0.17	56003	0.5	Type V
HVH_170	PAI_KOEGE_32_pheV	99.998	89.051	141snp1indel	0.262	53756	0.5	Type V
HVH_170	PAI_PA45B_pheV	100	88.04	102snp1indel	0.191	53416	0.5	Type V
HVH_170	PAI_US06_pheV	100	89.449	158snp1indel	0.312	50587	0.5	Type V
HVH_180	PAI_KOEGE_32_pheV	100	93.072	64snp	0.119	53756	0.5	Type V
HVH_180	PAI_PA45B_pheV	100	92.08	66snp1indel	0.124	53416	0.497	Type V
HVH_180	PAI_US06_pheV	100	92.916	116snp1indel	0.229	50587	0.5	Type V
HVH_191	PAI_HVH_217_pheV	100	102.873	103snp	0.184	56003	0.5	Type V
HVH_191	PAI_KOEGE_32_pheV	99.998	93.198	140snp1indel	0.26	53756	0.5	Type V
HVH_191	PAI_PA45B_pheV	100	94.335	112snp1indel	0.21	53416	0.5	Type V
HVH_191	PAI_US06_pheV	100	96.159	175snp1indel	0.346	50587	0.5	Type V
HVH_192	PAI_PA45B_pheV	99.998	94.756	117snp1indel	0.219	53416	0.5	Type V
HVH_192	PAI_US06_pheV	99.996	95.947	180snp2indel	0.356	50587	0.5	Type V
HVH_199	PAI_PA45B_pheV	100	93.65	116snp	0.217	53416	0.5	Type V
HVH_199	PAI_US06_pheV	100	95.321	168snp	0.332	50587	0.5	Type V
HVH_201	PAI_HVH_217_pheV	100	106.064	122snp	0.218	56003	0.5	Type V
HVH_201	PAI_KOEGE_32_pheV	100	112.282	123snp	0.229	53756	0.5	Type V
HVH_201	PAI_PA45B_pheV	100	107.163	125snp1indel	0.234	53416	0.5	Type V
HVH_201	PAI_US06_pheV	100	109.566	175snp1indel	0.346	50587	0.5	Type V
HVH_203	PAI_HVH_217_pheV	100	100.364	120snp	0.214	56003	0.5	Type V
HVH_203	PAI_PA45B_pheV	100	98.132	117snp1indel	0.219	53416	0.5	Type V
HVH_203	PAI_US06_pheV	100	100.37	166snp1indel	0.328	50587	0.5	Type V
HVH_210	PAI_PA45B_pheV	100	93.416	131snp	0.245	53416	0.5	Type V
HVH_210	PAI_US06_pheV	100	95.599	184snp	0.364	50587	0.5	Type V
HVH_211	PAI_HVH_19_pheV	99.996	99.649	168snp2indel	0.308	54608	0.5	Type V
HVH_211	PAI_KOEGE_32_pheV	99.998	100.007	168snp1indel	0.313	53756	0.5	Type V
HVH_211	PAI_PA45B_pheV	100	100.315	140snp1indel	0.262	53416	0.5	Type V
HVH_211	PAI_US06_pheV	100	102.425	185snp1indel	0.366	50587	0.5	Type V
HVH_214	PAI_HVH_19_pheV	99.985	385.75	132snp8indel	0.242	54608	0.5	Type V
HVH_214	PAI_HVH_217_pheV	99.986	422.298	103snp8indel	0.184	56003	0.5	Type V
HVH_214	PAI_KOEGE_32_pheV	99.983	386.575	134snp9indel	0.249	53756	0.5	Type V
HVH_214	PAI_PA45B_pheV	99.985	387.22	110snp9indel	0.206	53416	0.5	Type V
HVH_214	PAI_US06_pheV	99.984	399.092	152snp9indel	0.3	50587	0.5	Type V
HVH_30	PAI_KOEGE_32_pheV	99.998	119.273	123snp1indel	0.229	53756	0.5	Type V
HVH_30	PAI_PA45B_pheV	100	120.498	95snp1indel	0.178	53416	0.5	Type V
HVH_30	PAI_US06_pheV	100	122.226	149snp1indel	0.295	50587	0.5	Type V
HVH_31	PAI_HVH_103_selC	100	87.485	18snp	0.061	29352	0.5	Type V
HVH_32	PAI_HVH_19_pheV	99.998	104.858	195snp2indel	0.357	54608	0.5	Type V
HVH_32	PAI_HVH_217_pheV	99.998	99.898	192snp2indel	0.343	56003	0.5	Type V
HVH_32	PAI_KOEGE_32_pheV	99.998	105.108	197snp2indel	0.366	53756	0.5	Type V
HVH_32	PAI_PA45B_pheV	99.998	101.284	191snp3indel	0.358	53416	0.5	Type V
HVH_32	PAI_US06_pheV	99.998	112.502	192snp3indel	0.38	50587	0.5	Type V
HVH_35	PAI_PA45B_pheV	100	101.86	88snp	0.165	53416	0.5	Type V
HVH_35	PAI_US06_pheV	100	103.162	143snp	0.283	50587	0.5	Type V
HVH_4	PAI_19-Pyelo_pheU	99.997	195.561	292snp3indel	0.505	57877	0.5	Type V
HVH_4	PAI_HVH_196_pheV	99.995	188.641	306snp5indel	0.548	55834	0.5	Type V
HVH_4	PAI_V7_BUTI_Uro_pheU	99.997	186.771	286snp3indel	0.494	57879	0.5	Type V
HVH_40	PAI_HVH_37_pheU	99.998	97.159	140snp1indel	0.265	52822	0.5	Type V
HVH_48	PAI_HVH_19_pheV	99.993	98.419	135snp5indel	0.247	54608	0.5	Type V
HVH_48	PAI_KOEGE_32_pheV	99.996	98.797	132snp3indel	0.246	53756	0.5	Type V
HVH_48	PAI_PA45B_pheV	99.998	99.666	105snp3indel	0.197	53416	0.5	Type V
HVH_48	PAI_US06_pheV	99.998	100.795	163snp3indel	0.322	50587	0.5	Type V
HVH_5	PAI_HVH_217_pheV	99.998	122.013	137snp2indel	0.245	56003	0.5	Type V
HVH_5	PAI_KOEGE_32_pheV	99.998	120.569	140snp2indel	0.26	53756	0.5	Type V
HVH_5	PAI_PA45B_pheV	99.998	110.57	140snp3indel	0.262	53416	0.5	Type V
HVH_5	PAI_US06_pheV	99.998	112.424	193snp3indel	0.382	50587	0.5	Type V
HVH_51	PAI_HVH_103_selC	100	83.045	12snp	0.041	29352	0.5	Type V
HVH_73	PAI_KOEGE_32_pheV	100	115.99	106snp	0.197	53756	0.5	Type V
HVH_73	PAI_PA45B_pheV	100	115.444	100snp1indel	0.187	53416	0.5	Type V
HVH_73	PAI_US06_pheV	100	116.604	158snp1indel	0.312	50587	0.5	Type V
HVH_76	PAI_HVH_19_pheV	99.996	116.877	111snp2indel	0.203	54608	0.5	Type V
HVH_76	PAI_KOEGE_32_pheV	99.998	117.436	112snp1indel	0.208	53756	0.498	Type V
HVH_76	PAI_PA45B_pheV	100	118.644	82snp1indel	0.154	53416	0.5	Type V
HVH_76	PAI_US06_pheV	100	120.377	139snp1indel	0.275	50587	0.5	Type V
HVH_87	PAI_KTE37_pheU	99.986	89.401	129snp7indel	0.264	48860	0.5	Type V
KTE118	PAI_PA45B_pheV	100	122.747	136snp1indel	0.255	53416	0.5	Type V
KTE118	PAI_US06_pheV	100	123.926	203snp1indel	0.401	50587	0.5	Type V
KTE143	PAI_KTE37_pheU	99.984	91.909	85snp8indel	0.174	48860	0.5	Type V
KTE209	PAI_HVH_37_pheU	100	103.772	81snp	0.153	52822	0.5	Type V
KTE22	PAI_HVH_19_pheV	99.995	124.75	153snp3indel	0.28	54608	0.5	Type V
KTE22	PAI_KOEGE_32_pheV	99.996	125.22	152snp2indel	0.283	53756	0.5	Type V
KTE22	PAI_PA45B_pheV	100	127.107	114snp	0.213	53416	0.5	Type V
KTE22	PAI_US06_pheV	99.998	128.648	189snp1indel	0.374	50587	0.5	Type V
KTE227	PAI_19-Pyelo_pheU	99.998	154.489	199snp1indel	0.344	57877	0.5	Type V
KTE227	PAI_HVH_196_pheV	100	145.076	158snp	0.283	55834	0.5	Type V
KTE229	PAI_KOEGE_32_pheV	99.996	98.056	133snp2indel	0.247	53756	0.5	Type V
KTE229	PAI_PA45B_pheV	99.998	99.413	102snp2indel	0.191	53416	0.5	Type V
KTE229	PAI_US06_pheV	99.998	100.803	163snp2indel	0.322	50587	0.5	Type V
KTE240	PAI_US06_pheV	100	164.074	169snp1indel	0.334	50587	0.5	Type V
KTE27	PAI_HVH_217_pheV	100	131.566	96snp	0.171	56003	0.5	Type V
KTE27	PAI_KOEGE_32_pheV	100	141.909	103snp	0.192	53756	0.5	Type V
KTE27	PAI_PA45B_pheV	100	132.501	96snp1indel	0.18	53416	0.5	Type V
KTE27	PAI_US06_pheV	100	135.279	162snp1indel	0.32	50587	0.5	Type V
KTE58	PAI_PA45B_pheV	100	107.376	96snp1indel	0.18	53416	0.5	Type V
KTE58	PAI_US06_pheV	100	108.274	163snp1indel	0.322	50587	0.5	Type V
KTE59	PAI_HVH_19_pheV	99.995	118.942	137snp3indel	0.251	54608	0.5	Type V
KTE59	PAI_KOEGE_32_pheV	99.998	119.473	139snp1indel	0.259	53756	0.5	Type V
KTE59	PAI_PA45B_pheV	100	121.224	106snp1indel	0.198	53416	0.5	Type V
KTE59	PAI_US06_pheV	100	122.284	172snp1indel	0.34	50587	0.5	Type V
KTE62	PAI_HVH_19_pheV	100	120.632	106snp	0.194	54608	0.5	Type V
KTE62	PAI_HVH_217_pheV	100	110.006	108snp	0.193	56003	0.5	Type V
KTE62	PAI_KOEGE_32_pheV	100	121.074	111snp	0.206	53756	0.5	Type V
KTE62	PAI_PA45B_pheV	100	111.238	111snp1indel	0.208	53416	0.5	Type V
KTE62	PAI_US06_pheV	100	112.351	174snp1indel	0.344	50587	0.5	Type V
KTE65	PAI_HVH_19_pheV	99.996	106.241	163snp2indel	0.298	54608	0.5	Type V
KTE65	PAI_KOEGE_32_pheV	99.998	106.607	157snp1indel	0.292	53756	0.5	Type V
KTE65	PAI_PA45B_pheV	100	108.256	124snp1indel	0.232	53416	0.5	Type V
KTE65	PAI_US06_pheV	100	109.046	195snp1indel	0.385	50587	0.5	Type V
KTE69	PAI_KTE37_pheU	99.996	88.467	98snp2indel	0.201	48860	0.5	Type V
KTE7	PAI_HVH_19_pheV	100	116.621	115snp	0.211	54608	0.5	Type V
KTE7	PAI_HVH_217_pheV	100	134.765	79snp	0.141	56003	0.5	Type V
KTE7	PAI_KOEGE_32_pheV	99.998	116.696	117snp1indel	0.218	53756	0.5	Type V
KTE7	PAI_PA45B_pheV	100	118.581	88snp1indel	0.165	53416	0.5	Type V
KTE7	PAI_US06_pheV	100	121.647	145snp1indel	0.287	50587	0.5	Type V
KTE74	PAI_KTE37_pheU	99.984	118.466	102snp8indel	0.209	48860	0.5	Type V
LtABU07	PAI_HVH_103_selC	99.997	181.511	9snp1indel	0.031	29352	0.499	Type V
LtABU19	PAI_PA45B_pheV	100	78.316	66snp1indel	0.124	53416	0.5	Type V
LtABU19	PAI_US06_pheV	100	79.113	112snp1indel	0.221	50587	0.5	Type V
MVAST0082	PAI_PA45B_pheV	100	40.655	27snp1indel	0.051	53416	0.5	Type V
PM6_BUTI_Uro	PAI_HVH_19_pheV	99.993	73.007	121snp4indel	0.222	54608	0.5	Type V
PM6_BUTI_Uro	PAI_KOEGE_32_pheV	99.998	73.002	125snp1indel	0.233	53756	0.5	Type V
PM6_BUTI_Uro	PAI_PA45B_pheV	100	74.063	98snp	0.183	53416	0.5	Type V
PM6_BUTI_Uro	PAI_US06_pheV	100	75.359	142snp	0.281	50587	0.5	Type V
UMEA_3041	PAI_HVH_19_pheV	100	126.271	123snp	0.225	54608	0.497	Type V
UMEA_3041	PAI_KOEGE_32_pheV	100	127.069	117snp	0.218	53756	0.497	Type V
UMEA_3041	PAI_PA45B_pheV	100	120.16	132snp1indel	0.247	53416	0.497	Type V
UMEA_3041	PAI_US06_pheV	100	144.632	120snp1indel	0.237	50587	0.497	Type V
UMEA_3162	PAI_HVH_19_pheV	100	90.952	123snp	0.225	54608	0.5	Type V
UMEA_3162	PAI_HVH_217_pheV	100	100.928	96snp	0.171	56003	0.5	Type V
UMEA_3162	PAI_KOEGE_32_pheV	99.998	91.023	128snp1indel	0.238	53756	0.5	Type V
UMEA_3162	PAI_PA45B_pheV	99.998	92.194	102snp2indel	0.191	53416	0.5	Type V
UMEA_3162	PAI_US06_pheV	100	95.973	134snp1indel	0.265	50587	0.5	Type V
UMEA_3203	PAI_HVH_19_pheV	99.985	92.579	132snp8indel	0.242	54608	0.5	Type V
UMEA_3203	PAI_HVH_217_pheV	99.986	92.9	109snp8indel	0.195	56003	0.5	Type V
UMEA_3203	PAI_KOEGE_32_pheV	99.983	92.995	140snp9indel	0.26	53756	0.5	Type V
UMEA_3203	PAI_PA45B_pheV	99.985	93.788	114snp9indel	0.213	53416	0.5	Type V
UMEA_3203	PAI_US06_pheV	99.984	95.536	166snp9indel	0.328	50587	0.5	Type V
UMEA_3206	PAI_HVH_19_pheV	100	114.308	136snp	0.249	54608	0.5	Type V
UMEA_3206	PAI_HVH_217_pheV	100	108.927	138snp	0.246	56003	0.5	Type V
UMEA_3206	PAI_KOEGE_32_pheV	100	114.575	143snp	0.266	53756	0.5	Type V
UMEA_3206	PAI_PA45B_pheV	100	109.911	135snp1indel	0.253	53416	0.5	Type V
UMEA_3206	PAI_US06_pheV	100	111.67	193snp1indel	0.382	50587	0.5	Type V
UMEA_3632	PAI_HVH_19_pheV	99.996	184.994	131snp3indel	0.24	54608	0.5	Type V
UMEA_3632	PAI_KOEGE_32_pheV	99.998	185.544	131snp2indel	0.244	53756	0.5	Type V
UMEA_3632	PAI_PA45B_pheV	100	187.251	97snp2indel	0.182	53416	0.5	Type V
UMEA_3632	PAI_US06_pheV	100	190.107	159snp2indel	0.314	50587	0.5	Type V
UMEA_3662	PAI_HVH_19_pheV	100	193.849	117snp	0.214	54608	0.5	Type V
UMEA_3662	PAI_HVH_217_pheV	100	181.214	118snp	0.211	56003	0.5	Type V
UMEA_3662	PAI_KOEGE_32_pheV	100	194.449	121snp	0.225	53756	0.5	Type V
UMEA_3662	PAI_PA45B_pheV	100	183.29	117snp1indel	0.219	53416	0.5	Type V
UMEA_3662	PAI_US06_pheV	100	186.6	179snp1indel	0.354	50587	0.5	Type V
UMEA_3893	PAI_HVH_217_pheV	100	250.126	76snp	0.136	56003	0.5	Type V
UMEA_3893	PAI_PA45B_pheV	100	227.875	89snp1indel	0.167	53416	0.5	Type V
UMEA_3893	PAI_US06_pheV	100	229.031	148snp1indel	0.293	50587	0.5	Type V
US08	PAI_HVH_19_pheV	99.998	44.751	80snp2indel	0.146	54608	0.5	Type V
US08	PAI_KOEGE_32_pheV	99.998	44.517	79snp2indel	0.147	53756	0.5	Type V
US08	PAI_PA45B_pheV	99.998	43.261	78snp3indel	0.146	53416	0.5	Type V
US08	PAI_US06_pheV	99.998	43.33	136snp3indel	0.269	50587	0.5	Type V
US11	PAI_HVH_217_pheV	100	42.96	39snp	0.07	56003	0.5	Type V
US11	PAI_KOEGE_32_pheV	99.983	45.687	44snp9indel	0.082	53756	0.495	Type V
US11	PAI_PA45B_pheV	100	42.985	42snp1indel	0.079	53416	0.5	Type V
US15	PAI_US06_pheV	100	97.032	113snp1indel	0.223	50587	0.5	Type V
V15_BUTI_Uro	PAI_KOEGE_32_pheV	99.998	48.594	186snp1indel	0.346	53756	0.5	Type V
V15_BUTI_Uro	PAI_PA45B_pheV	100	49.378	163snp1indel	0.305	53416	0.5	Type V
V15_BUTI_Uro	PAI_US06_pheV	100	51.167	199snp1indel	0.393	50587	0.5	Type V
V23_BUTI_Uro	PAI_PA45B_pheV	100	51.786	92snp2indel	0.172	53416	0.5	Type V
V23_BUTI_Uro	PAI_US06_pheV	99.998	51.635	161snp3indel	0.318	50587	0.5	Type V
V24_BUTI_Uro	PAI_HVH_120_pheU	99.997	45.704	147snp1indel	0.386	38066	0.5	Type V
V24_BUTI_Uro	PAI_US16_pheU	99.998	42.736	190snp1indel	0.38	49997	0.5	Type V
V31_BUTI_Uro	PAI_19-Pyelo_pheU	100	63.654	183snp	0.316	57877	0.5	Type V
V31_BUTI_Uro	PAI_HVH_196_pheV	99.996	61.157	215snp3indel	0.385	55834	0.5	Type V
V31_BUTI_Uro	PAI_V7_BUTI_Uro_pheU	100	60.608	177snp	0.306	57879	0.5	Type V
101-Pyelo	PAI_US32_pheU	99.999	43.78	126snp4indel	0.147	85900	0.5	not unambigously identified
112_PUTI_Cys	PAI_194-Pyelo_pheU	100	183.228	274snp	0.319	85896	0.5	not unambigously identified
112_PUTI_Cys	PAI_US32_pheU	100	183.198	282snp2indel	0.328	85900	0.5	not unambigously identified
112-Pyelo	PAI_194-Pyelo_pheU	100	54.42	107snp	0.125	85896	0.5	not unambigously identified
112-Pyelo	PAI_HVH_120_pheU	100	69.828	152snp	0.399	38066	0.5	not unambigously identified
112-Pyelo	PAI_US16_pheU	100	64.388	110snp	0.22	49997	0.5	not unambigously identified
112-Pyelo	PAI_US32_pheU	100	54.465	122snp2indel	0.142	85900	0.5	not unambigously identified
115_PUTI_Cys	PAI_194-Pyelo_pheU	99.999	87.025	314snp1indel	0.366	85896	0.5	not unambigously identified
115_PUTI_Cys	PAI_US32_pheU	99.999	87.054	322snp2indel	0.375	85900	0.5	not unambigously identified
27_Pyelo_Pye	PAI_194-Pyelo_pheU	100	120.416	290snp	0.338	85896	0.5	not unambigously identified
27_Pyelo_Pye	PAI_US32_pheU	100	120.522	314snp2indel	0.366	85900	0.5	not unambigously identified
54-Pyelo	PAI_194-Pyelo_pheU	100	59.127	119snp	0.139	85896	0.5	not unambigously identified
54-Pyelo	PAI_US32_pheU	99.991	59.095	137snp10indel	0.159	85900	0.5	not unambigously identified
57-Pyelo	PAI_194-Pyelo_pheU	100	57.479	127snp	0.148	85896	0.5	not unambigously identified
57-Pyelo	PAI_US32_pheU	99.991	57.545	155snp10indel	0.18	85900	0.5	not unambigously identified
64_Pyelo_Pye	PAI_US32_pheU	99.999	201.195	296snp3indel	0.345	85900	0.5	not unambigously identified
97_Pyelo_Pye	PAI_194-Pyelo_pheU	100	121.808	279snp	0.325	85896	0.5	not unambigously identified
97_Pyelo_Pye	PAI_US32_pheU	100	121.866	311snp2indel	0.362	85900	0.5	not unambigously identified
H19_BUTI_Uro	PAI_194-Pyelo_pheU	100	35.448	273snp	0.318	85896	0.5	not unambigously identified
H19_BUTI_Uro	PAI_US32_pheU	100	35.467	265snp1indel	0.308	85900	0.5	not unambigously identified
HVH_109	PAI_194-Pyelo_pheU	100	98.558	389snp	0.453	85896	0.5	not unambigously identified
HVH_109	PAI_HVH_120_pheU	99.997	138.516	276snp2indel	0.725	38066	0.5	not unambigously identified
HVH_109	PAI_US16_pheU	99.998	121.198	298snp2indel	0.596	49997	0.5	not unambigously identified
HVH_109	PAI_US32_pheU	99.999	98.592	404snp2indel	0.47	85900	0.5	not unambigously identified
HVH_114	PAI_194-Pyelo_pheU	99.999	128.211	294snp2indel	0.342	85896	0.5	not unambigously identified
HVH_114	PAI_US32_pheU	99.999	128.284	298snp4indel	0.347	85900	0.5	not unambigously identified
HVH_117	PAI_194-Pyelo_pheU	100	128.263	299snp	0.348	85896	0.5	not unambigously identified
HVH_117	PAI_US32_pheU	100	128.275	310snp2indel	0.361	85900	0.5	not unambigously identified
HVH_20	PAI_188-Pyelo_pheV	99.998	143.761	391snp3indel	0.377	103815	0.5	not unambigously identified
HVH_20	PAI_US03_pheU	99.996	136.197	306snp6indel	0.322	94921	0.5	not unambigously identified
HVH_93	PAI_194-Pyelo_pheU	99.998	101.553	357snp2indel	0.416	85896	0.5	not unambigously identified
HVH_93	PAI_HVH_120_pheU	100	144.093	288snp1indel	0.757	38066	0.5	not unambigously identified
HVH_93	PAI_US16_pheU	99.998	124.886	299snp2indel	0.598	49997	0.5	not unambigously identified
HVH_93	PAI_US32_pheU	99.998	101.594	361snp4indel	0.42	85900	0.5	not unambigously identified
KTE87	PAI_188-Pyelo_pheV	99.998	139.916	446snp5indel	0.43	103815	0.5	not unambigously identified
KTE87	PAI_78-Pyelo_pheV	99.998	133.932	520snp5indel	0.497	104590	0.5	not unambigously identified
KTE87	PAI_CFT073_pheV	99.981	133.968	537snp34indel	0.512	104799	0.5	not unambigously identified
KTE87	PAI_US03_pheU	99.998	155.511	361snp6indel	0.38	94921	0.5	not unambigously identified
UMEA_3257	PAI_194-Pyelo_pheU	100	105.374	311snp	0.362	85896	0.5	not unambigously identified
UMEA_3257	PAI_HVH_120_pheU	99.995	151.639	319snp2indel	0.838	38066	0.5	not unambigously identified
UMEA_3257	PAI_US16_pheU	99.996	132.398	328snp2indel	0.656	49997	0.5	not unambigously identified
UMEA_3257	PAI_US32_pheU	100	105.406	334snp1indel	0.389	85900	0.5	not unambigously identified
V6_BUTI_Uro	PAI_194-Pyelo_pheU	100	76.014	252snp	0.293	85896	0.5	not unambigously identified
V6_BUTI_Uro	PAI_US32_pheU	100	76.006	271snp2indel	0.315	85900	0.5	not unambigously identified
