# Supplementary material for: Horizontally acquired papGII-containing pathogenicity islands underlie the emergence of invasive uropathogenic Escherichia coli lineages
Source: Nat Commun. 2020 Nov 24;11:5968. doi: 10.1038/s41467-020-19714-9 (PMC7686366; doi:10.1038/s41467-020-19714-9)
Supplement: Supplementary file 4 — Supplementary Data 1–12 [file 41467_2020_19714_MOESM4_ESM.zip › Supplementary Data/Supplementary Data 12.xlsx]

## Sheet: table1
Isolate	papGII+ PAI hit	Coverage	Depth	Diffs	Divergence	Length reference	maxMAF	papGII+ PAI type
22-bcus	PAI_O25b_H4_pheU	99.999	138.898	140snp3indel	0.173	80857	0.5	Type III
22-bcus	PAI_B1316-PB_pheU	100	131.688	137snp2indel	0.169	81082	0.5	Type III
22-bcus	PAI_C0107-PB_pheU	100	123.261	124snp2indel	0.158	78542	0.5	Type III
14-bcus	PAI_9-Pyelo_pheU	99.997	111.716	220snp2indel	0.365	60288	0.5	Type VI
23-bcus	PAI_O25b_H4_pheU	99.999	116.534	157snp5indel	0.194	80857	0.5	Type III
23-bcus	PAI_B1316-PB_pheU	100	119.05	165snp4indel	0.203	81082	0.5	Type III
23-bcus	PAI_C0107-PB_pheU	100	105.287	148snp4indel	0.188	78542	0.5	Type III
RSA16	PAI_188-Pyelo_pheV	99.989	131.116	407snp15indel	0.373	109214	0.5	Type II
RSA10	PAI_9-Pyelo_pheU	100	110.624	198snp	0.328	60288	0.5	Type VI
RDE5	PAI_U_NHP-94-pheU	99.998	144.517	311snp4indel	0.318	97803	0.5	Type III
RDE6	PAI_Ecol_656_PAI_pheU	99.999	199.719	265snp3indel	0.279	94920	0.5	Type III
RDE6	PAI_US03_pheU	99.999	198.652	357snp2indel	0.364	98163	0.5	Type III
ROU3	PAI_O25b_H4_pheU	99.993	118.95	150snp6indel	0.186	80857	0.5	Type III
ROU3	PAI_B1316-PB_pheU	99.993	112.965	201snp6indel	0.248	81082	0.5	Type III
ROU3	PAI_C0107-PB_pheU	99.992	112.693	145snp6indel	0.185	78542	0.5	Type III
NIC5	PAI_US02_pheU	99.999	95.93	304snp5indel	0.243	125271	0.5	Type III
BIC25	PAI_B1370-PB_pheU	99.996	127.636	175snp4indel	0.344	50864	0.5	Type III
AMI5	PAI_US02_pheU	100	142.823	266snp3indel	0.212	125271	0.5	Type III
BIC24	PAI_U_NHP-94-pheU	99.998	144.946	331snp4indel	0.338	97803	0.5	Type III
RDP28	PAI_U_NHP-94-pheU	99.996	149.287	312snp5indel	0.319	97803	0.5	Type III
ATR39	PAI_US02_pheU	99.998	119.942	308snp5indel	0.246	125271	0.5	Type III
ATR11	PAI_HVH_120_pheU	99.993	132.114	157snp3indel	0.38	41296	0.5	Type V
ATR11	PAI_US16_pheU	99.994	126.763	199snp3indel	0.374	53227	0.5	Type V
RDE10	PAI_188-Pyelo_pheV	99.991	161.636	448snp14indel	0.41	109214	0.5	Type II
ATR3	PAI_US02_pheU	99.998	116.238	296snp4indel	0.236	125271	0.5	Type III
CHI35	PAI_O25b_H4_pheU	99.999	120.029	141snp1indel	0.174	80857	0.5	Type III
CHI35	PAI_B1316-PB_pheU	100	107.084	142snp1indel	0.175	81082	0.5	Type III
CHI35	PAI_C0107-PB_pheU	100	104.909	128snp	0.163	78542	0.5	Type III
BIC6	PAI_US02_pheU	99.999	111.306	285snp3indel	0.228	125271	0.5	Type III
BIC4	PAI_B1370-PB_pheU	99.996	135.441	194snp5indel	0.381	50864	0.5	Type III
JVE25	PAI_US02_pheU	99.998	131.742	238snp3indel	0.19	125271	0.5	Type III
CHI17	PAI_US02_pheU	99.998	242.602	280snp3indel	0.224	125271	0.5	Type III
APE4	PAI_U_NHP-94-pheU	99.998	159.941	290snp3indel	0.297	97803	0.5	Type III
BIC12	PAI_O25b_H4_pheU	99.999	187.37	151snp4indel	0.187	80857	0.498	Type III
BIC12	PAI_B1316-PB_pheU	99.999	183.015	153snp4indel	0.189	81082	0.498	Type III
BIC12	PAI_C0107-PB_pheU	99.999	173.415	147snp4indel	0.187	78542	0.498	Type III
BIC13	PAI_B1370-PB_pheU	99.994	273.457	177snp4indel	0.348	50864	0.499	Type III
NCK17	PAI_US02_pheU	100	93.919	293snp4indel	0.234	125271	0.5	Type III
ROU12	PAI_9-Pyelo_pheU	99.997	121.058	211snp2indel	0.35	60288	0.5	Type VI
ROU13	PAI_US02_pheU	99.998	202.333	246snp3indel	0.196	125271	0.5	Type III
RDP17	PAI_U_NHP-94-pheU	99.997	280.633	313snp4indel	0.32	97803	0.5	Type III
ABE12	PAI_C0107-PB_pheU	99.992	54.995	140snp8indel	0.178	78542	0.5	Type III
RDP13	PAI_O25b_H4_pheU	99.998	360.635	128snp3indel	0.158	80857	0.5	Type III
RDP13	PAI_B1316-PB_pheU	99.998	376.537	134snp3indel	0.165	81082	0.5	Type III
RDP13	PAI_C0107-PB_pheU	99.997	337.88	117snp3indel	0.149	78542	0.5	Type III
JVE28	PAI_9-Pyelo_pheU	99.998	118.312	232snp2indel	0.385	60288	0.5	Type VI
NCK22	PAI_U_NHP-94-pheU	99.999	124.343	321snp4indel	0.328	97803	0.5	Type III
AMI3	PAI_US03_pheU	99.999	101.753	332snp2indel	0.338	98163	0.497	Type III
AMI3	PAI_Ecol_656_PAI_pheU	100	102.334	247snp1indel	0.26	94920	0.497	Type III
ROU16	PAI_U_NHP-94-pheU	99.997	159.544	294snp5indel	0.301	97803	0.5	Type III
RDP20	PAI_B1370-PB_pheU	99.998	183.52	187snp2indel	0.368	50864	0.5	Type III
S118EC	PAI_US02_pheU	100	145.563	241snp	0.192	125271	0.5	Type III
S115EC	PAI_9-Pyelo_pheU	100	69.507	237snp	0.393	60288	0.5	Type VI
S77EC	PAI_S65EC_pheU	100	80.374	269snp2indel	0.22	122217	0.5	Type III
S124EC	PAI_EC_2_0_gln	99.998	92.346	179snp2indel	0.311	57642	0.5	Type IV
S129EC	PAI_EC_2_0_gln	100	107.46	248snp1indel	0.43	57642	0.5	Type IV
HVM3017	PAI_US02_pheU	100	97.925	229snp1indel	0.183	125271	0.5	Type III
EC1_83	PAI_US03_pheU	99.999	102.266	189snp1indel	0.193	98163	0.5	Type III
ECOLI_MEC_023	PAI_US02_pheU	99.998	49.462	103snp2indel	0.082	125271	0.5	Type III
EC0_1	PAI_US03_pheU	99.998	111.998	170snp2indel	0.173	98163	0.5	Type III
EC0_1	PAI_Ecol_656_PAI_pheU	99.998	112.327	179snp3indel	0.189	94920	0.5	Type III
ECOLI_MEC_081	PAI_188-Pyelo_pheV	99.99	135.147	143snp13indel	0.131	109214	0.498	Type II
ESC_FB9449AA	PAI_US02_pheU	99.999	119.919	24snp1indel	0.019	125271	0.5	Type III
ESC_FB5394AA	PAI_US02_pheU	99.999	13.095	50snp1indel	0.04	125271	0.5	Type III
ESC_GB0094AA	PAI_U_NHP-94-pheU	99.998	154.291	87snp3indel	0.089	97803	0.5	Type III
ESC_FB9800AA	PAI_U_NHP-94-pheU	99.999	78.654	108snp2indel	0.11	97803	0.5	Type III
ESC_FB9623AA	PAI_U_NHP-94-pheU	99.998	124.423	62snp3indel	0.063	97803	0.5	Type III
ESC_FB9563AA	PAI_US02_pheU	100	97.839	104snp	0.083	125271	0.5	Type III
ESC_GB2007AA	PAI_B1370-PB_pheU	99.998	106.5	50snp1indel	0.098	50864	0.5	Type III
ESC_FB9682AA	PAI_U_NHP-94-pheU	99.998	92.074	53snp3indel	0.054	97803	0.5	Type III
ESC_FB9627AA	PAI_U_NHP-94-pheU	99.999	62.94	107snp1indel	0.109	97803	0.5	Type III
ESC_FB9508AA	PAI_9-Pyelo_pheU	99.998	116.775	94snp2indel	0.156	60288	0.5	Type VI
ESC_FB9613AA	PAI_US02_pheU	100	70.181	97snp	0.077	125271	0.5	Type III
ESC_CA0248AA	PAI_B1370-PB_pheU	99.998	235.52	140snp2indel	0.275	50864	0.5	Type III
ESC_GB2081AA	PAI_US02_pheU	100	82.535	47snp	0.038	125271	0.5	Type III
ESC_GB9914AA	PAI_C0107-PB_pheU	100	12.647	47snp	0.06	78542	0.5	Type III
ESC_GB9914AA	PAI_O25b_H4_pheU	99.999	13.732	47snp2indel	0.058	80857	0.5	Type III
ESC_GB9914AA	PAI_B1316-PB_pheU	100	15.402	53snp	0.065	81082	0.5	Type III
ESC_FB9578AA	PAI_U_NHP-94-pheU	99.999	135.084	99snp2indel	0.101	97803	0.498	Type III
ESC_FB9536AA	PAI_US02_pheU	100	72.309	67snp	0.053	125271	0.5	Type III
ESC_GB2025AA	PAI_Ecol_656_PAI_pheU	100	53.963	69snp2indel	0.073	94920	0.5	Type III
ESC_GB2025AA	PAI_US03_pheU	99.999	53.524	158snp3indel	0.161	98163	0.5	Type III
ESC_FB9444AA	PAI_U_NHP-94-pheU	99.997	79.725	80snp4indel	0.082	97803	0.5	Type III
ESC_FB9691AA	PAI_U_NHP-94-pheU	99.998	63.555	110snp3indel	0.112	97803	0.5	Type III
ESC_GB0200AA	PAI_9-Pyelo_pheU	99.998	109.444	117snp2indel	0.194	60288	0.498	Type VI
ESC_TA7215AA	PAI_B1370-PB_pheU	100	87.251	123snp	0.242	50864	0.5	Type III
ESC_FA7816AA	PAI_78-Pyelo_pheV	99.995	83.143	320snp9indel	0.291	109989	0.5	Type II
ESC_IA2475AA	PAI_U_NHP-94-pheU	100	94.259	184snp	0.188	97803	0.5	Type III
ESC_PA2144AA	PAI_U_NHP-94-pheU	100	246.041	131snp	0.134	97803	0.499	Type III
ESC_FA7870AA	PAI_S65EC_pheU	100	61.789	235snp3indel	0.192	122217	0.5	Type III
ESC_FA7826AA	PAI_78-Pyelo_pheV	99.994	107.392	407snp10indel	0.37	109989	0.5	Type II
ESC_FA7826AA	PAI_CFT073_pheV	99.98	107.057	437snp36indel	0.397	110198	0.5	Type II
ESC_FA7813AA	PAI_U_NHP-94-pheU	99.999	106.218	238snp2indel	0.243	97803	0.5	Type III
ESC_SA5801AA	PAI_US02_pheU	99.999	132.73	296snp4indel	0.236	125271	0.5	Type III
ESC_KA8865AA	PAI_B1370-PB_pheU	99.998	120.432	46snp1indel	0.09	50864	0.5	Type III
ESC_FA7814AA	PAI_EC_2_0_gln	100	105.754	249snp	0.432	57642	0.5	Type IV
ESC_CA2816AA	PAI_US02_pheU	99.999	91.696	302snp4indel	0.241	125271	0.5	Type III
ESC_CA1843AA	PAI_O25b_H4_pheU	99.999	23.533	141snp2indel	0.174	80857	0.5	Type III
ESC_HA4767AA	PAI_O25b_H4_pheU	99.999	68.261	147snp2indel	0.182	80857	0.5	Type III
ESC_HA4767AA	PAI_B1316-PB_pheU	100	64.869	181snp1indel	0.223	81082	0.5	Type III
ESC_HA4767AA	PAI_C0107-PB_pheU	100	64.679	142snp1indel	0.181	78542	0.5	Type III
ESC_AA9739AA	PAI_EC_2_0_gln	99.998	315.9	240snp2indel	0.416	57642	0.5	Type IV
ESC_TA1783AA	PAI_U_NHP-94-pheU	99.999	108.535	19snp1indel	0.019	97803	0.5	Type III
ESC_BA0468AA	PAI_US02_pheU	99.999	89.614	244snp4indel	0.195	125271	0.5	Type III
ESC_TA7146AA	PAI_U_NHP-94-pheU	99.999	86.514	256snp1indel	0.262	97803	0.5	Type III
ESC_FA7915AA	PAI_U_NHP-94-pheU	99.999	72.266	252snp2indel	0.258	97803	0.5	Type III
ESC_FA7800AA	PAI_U_NHP-94-pheU	99.998	82.473	263snp3indel	0.269	97803	0.5	Type III
ESC_IA2664AA	PAI_US02_pheU	99.998	110.844	65snp2indel	0.052	125271	0.5	Type III
ESC_GA9444AA	PAI_S65EC_pheU	99.999	90.355	312snp2indel	0.255	122217	0.5	Type III
ESC_BA6777AA	PAI_EC_2_0_gln	99.993	149.027	269snp5indel	0.467	57642	0.5	Type IV
ESC_TA7222AA	PAI_B1370-PB_pheU	100	103.961	120snp	0.236	50864	0.5	Type III
ESC_CA5436AA	PAI_9-Pyelo_pheU	100	69.507	237snp	0.393	60288	0.5	Type VI
ESC_TA7267AA	PAI_US02_pheU	100	121.437	232snp	0.185	125271	0.5	Type III
ESC_WA7113AA	PAI_US03_pheU	100	138.991	314snp	0.32	98163	0.5	Type III
ESC_WA7113AA	PAI_Ecol_656_PAI_pheU	100	139.42	222snp1indel	0.234	94920	0.5	Type III
ESC_BA9698AA	PAI_US02_pheU	100	260.327	239snp1indel	0.191	125271	0.5	Type III
ESC_BA5653AA	PAI_EC_2_0_gln	100	109.809	381snp1indel	0.661	57642	0.5	Type IV
ESC_CA3477AA	PAI_US02_pheU	100	111.383	256snp2indel	0.204	125271	0.5	Type III
ESC_CA2082AA	PAI_9-Pyelo_pheU	99.998	127.118	176snp1indel	0.292	60288	0.5	Type VI
ESC_BA3120AA	PAI_S65EC_pheU	100	113.998	201snp2indel	0.164	122217	0.5	Type III
ESC_SA8039AA	PAI_B1370-PB_pheU	100	62.86	52snp	0.102	50864	0.5	Type III
ESC_BA4653AA	PAI_US02_pheU	100	102.994	199snp	0.159	125271	0.5	Type III
ESC_BA9603AA	PAI_O25b_H4_pheU	99.999	97.094	114snp2indel	0.141	80857	0.5	Type III
ESC_BA9603AA	PAI_B1316-PB_pheU	100	99.778	112snp1indel	0.138	81082	0.5	Type III
ESC_BA9603AA	PAI_C0107-PB_pheU	100	91.567	94snp1indel	0.12	78542	0.5	Type III
ESC_AA8247AA	PAI_US02_pheU	100	96.695	229snp	0.183	125271	0.5	Type III
ESC_BA8392AA	PAI_EC_2_0_gln	99.988	95.231	291snp8indel	0.505	57642	0.5	Type IV
ESC_KA8873AA	PAI_B1370-PB_pheU	100	121.807	37snp	0.073	50864	0.5	Type III
ESC_CA2655AA	PAI_US02_pheU	100	104.275	227snp	0.181	125271	0.5	Type III
ESC_AA7858AA	PAI_O25b_H4_pheU	99.999	83.108	134snp4indel	0.166	80857	0.5	Type III
ESC_AA7858AA	PAI_B1316-PB_pheU	100	88.947	135snp2indel	0.166	81082	0.5	Type III
ESC_AA7858AA	PAI_C0107-PB_pheU	100	76.52	116snp2indel	0.148	78542	0.5	Type III
ESC_BA2646AA	PAI_EC_2_0_gln	99.997	118.996	304snp4indel	0.527	57642	0.5	Type IV
ESC_CA1089AA	PAI_188-Pyelo_pheV	99.991	123.673	439snp12indel	0.402	109214	0.5	Type II
ESC_BA1550AA	PAI_EC_2_0_gln	99.998	118.758	260snp2indel	0.451	57642	0.5	Type IV
ESC_CA2508AA	PAI_B1370-PB_pheU	99.996	124.993	178snp3indel	0.35	50864	0.5	Type III
ESC_AA8154AA	PAI_EC_2_0_gln	99.998	120.161	276snp2indel	0.479	57642	0.5	Type IV
ESC_BA7487AA	PAI_EC_2_0_gln	100	110.815	313snp1indel	0.543	57642	0.5	Type IV
ESC_FA7790AA	PAI_U_NHP-94-pheU	99.997	59.497	296snp8indel	0.303	97803	0.5	Type III
ESC_FA7855AA	PAI_U_NHP-94-pheU	99.997	52.526	293snp4indel	0.3	97803	0.5	Type III
ESC_BA7274AA	PAI_9-Pyelo_pheU	100	82.574	219snp	0.363	60288	0.5	Type VI
ESC_BA8978AA	PAI_US02_pheU	100	101.28	238snp1indel	0.19	125271	0.5	Type III
ESC_BA0780AA	PAI_S65EC_pheU	99.998	110.916	279snp6indel	0.228	122217	0.5	Type III
