# Supplementary material for: Horizontally acquired papGII-containing pathogenicity islands underlie the emergence of invasive uropathogenic Escherichia coli lineages
Source: Nat Commun. 2020 Nov 24;11:5968. doi: 10.1038/s41467-020-19714-9 (PMC7686366; doi:10.1038/s41467-020-19714-9)
Supplement: Supplementary file 4 — Supplementary Data 1–12 [file 41467_2020_19714_MOESM4_ESM.zip › Supplementary Data/Supplementary Data 2.xlsx]

## Sheet: table1
BAPS cluster	No. isolates total	No. invasive UPEC isolates	P (invasive UPEC isolates vs. other)
BAPS cluster 1	15	13	<0.001
BAPS cluster 2	3	3	0.076
BAPS cluster 3	39	27	<0.001
BAPS cluster 4	15	10	0.067
BAPS cluster 5	11	5	1
BAPS cluster 6	12	7	0.379
BAPS cluster 7	4	4	0.032
BAPS cluster 8	1	0	1
BAPS cluster 9	1	0	1
BAPS cluster 10	20	4	0.042
BAPS cluster 11	1	1	0.424
BAPS cluster 12	38	10	0.044
BAPS cluster 13	7	3	1
BAPS cluster 14	9	5	0.506
BAPS cluster 15	9	7	0.042
BAPS cluster 16	7	5	0.142
BAPS cluster 17	18	3	0.029
BAPS cluster 18	11	4	0.767
BAPS cluster 19	2	1	1
BAPS cluster 20	3	1	1
BAPS cluster 21	5	0	0.076
BAPS cluster 22	54	22	0.887
BAPS cluster 23	8	1	0.148
BAPS cluster 24	4	1	0.641
BAPS cluster 25	1	0	1
BAPS cluster 26	1	0	1
BAPS cluster 27	1	1	0.424
BAPS cluster 28	2	0	0.511
BAPS cluster 29	13	1	0.01
BAPS cluster 30	15	14	<0.001
BAPS cluster 31	2	0	0.511
BAPS cluster 32	8	3	1
BAPS cluster 33	32	26	<0.001
BAPS cluster 34	20	13	0.064
BAPS cluster 35	9	1	0.087
BAPS cluster 36	3	2	0.578
BAPS cluster 37	2	1	1
BAPS cluster 38	23	18	<0.001
BAPS cluster 39	2	0	0.511
BAPS cluster 40	5	2	1
BAPS cluster 41	1	0	1
BAPS cluster 42	2	1	1
BAPS cluster 43	3	1	1
BAPS cluster 44	10	6	0.338
BAPS cluster 45	6	2	1
BAPS cluster 46	1	0	1
BAPS cluster 47	1	1	0.424
BAPS cluster 48	1	0	1
BAPS cluster 49	2	0	0.511
BAPS cluster 50	1	1	0.424
BAPS cluster 51	2	0	0.511
BAPS cluster 52	13	11	0.003
BAPS cluster 53	5	5	0.014
BAPS cluster 54	10	4	1
BAPS cluster 55	7	3	1
BAPS cluster 56	1	0	1
BAPS cluster 57	1	0	1
BAPS cluster 58	3	0	0.266
BAPS cluster 59	9	1	0.087
BAPS cluster 60	4	0	0.141
BAPS cluster 61	4	0	0.141
BAPS cluster 62	35	6	0.002
BAPS cluster 63	6	1	0.249
BAPS cluster 64	2	0	0.511
BAPS cluster 65	1	0	1
BAPS cluster 66	2	0	0.511
BAPS cluster 67	1	1	0.424
BAPS cluster 68	1	0	1
BAPS cluster 69	1	0	1
BAPS cluster 70	1	0	1
BAPS cluster 71	4	1	0.641
BAPS cluster 72	2	0	0.511
BAPS cluster 73	3	0	0.266
BAPS cluster 74	23	16	0.01
BAPS cluster 75	11	5	1
BAPS cluster 76	2	1	1
BAPS cluster 77	2	1	1
BAPS cluster 78	1	0	1
BAPS cluster 79	3	0	0.266
BAPS cluster 80	4	1	0.641
BAPS cluster 81	3	1	1
BAPS cluster 82	6	0	0.042
BAPS cluster 83	47	7	<0.001
BAPS cluster 84	3	0	0.266
BAPS cluster 85	1	0	1
BAPS cluster 86	1	0	1
BAPS cluster 87	1	0	1
BAPS cluster 88	2	1	1
BAPS cluster 89	5	0	0.076
BAPS cluster 90	1	0	1
BAPS cluster 91	4	0	0.141
BAPS cluster 92	9	3	0.74
BAPS cluster 93	9	0	0.012
BAPS cluster 94	1	0	1
BAPS cluster 95	8	1	0.148
BAPS cluster 96	9	5	0.506
BAPS cluster 97	47	37	<0.001
BAPS cluster 98	5	2	1
BAPS cluster 99	9	3	0.74
BAPS cluster 100	4	1	0.641
BAPS cluster 101	1	0	1
BAPS cluster 102	1	0	1
BAPS cluster 103	3	0	0.266
BAPS cluster 104	6	2	1
BAPS cluster 105	1	0	1
BAPS cluster 106	1	0	1
BAPS cluster 107	9	7	0.042
BAPS cluster 108	13	2	0.051
BAPS cluster 109	2	2	0.18
BAPS cluster 110	1	0	1
BAPS cluster 111	1	0	1
BAPS cluster 112	11	8	0.062
BAPS cluster 113	1	1	0.424
BAPS cluster 114	1	0	1
BAPS cluster 115	3	0	0.266
BAPS cluster 116	12	7	0.379
BAPS cluster 117	4	2	1
BAPS cluster 118	10	1	0.051
BAPS cluster 119	2	0	0.511
BAPS cluster 120	2	1	1
BAPS cluster 121	1	0	1
BAPS cluster 122	2	1	1
BAPS cluster 123	6	0	0.042
BAPS cluster 124	1	0	1
BAPS cluster 125	1	0	1
BAPS cluster 126	1	0	1
BAPS cluster 127	1	0	1
BAPS cluster 128	1	0	1
BAPS cluster 129	5	2	1
