# Supplementary material for: Horizontally acquired papGII-containing pathogenicity islands underlie the emergence of invasive uropathogenic Escherichia coli lineages
Source: Nat Commun. 2020 Nov 24;11:5968. doi: 10.1038/s41467-020-19714-9 (PMC7686366; doi:10.1038/s41467-020-19714-9)
Supplement: Supplementary file 4 — Supplementary Data 1–12 [file 41467_2020_19714_MOESM4_ESM.zip › Supplementary Data/Supplementary Data 3.xlsx]

## Sheet: table1
CompId	NodeId	AlleleFreq	Frequency non-inasive UPEC isolates	Total no. non-invasive UPEC isolates	Frequency invasive UPEC isolates	Total no. invasive UPEC isolates	Significant?	P value	q value	EstEffect	WaldStat	Annotations	Sequence
5	n2193105	294	50	337	244	385	Yes	1.12387e-18	8.55654e-13	0.473666	11.5553	ID1329_papGII--P_pilus,_fimbrial_PapG_protein_(CFT073)--AAN82031--class_CU_fimbriae~~~[uniprot]_Fimbrial_protein_PrsG	GGAGAGACAACGATGAGATGGTACAAAGCAGGTACACAAA
5	n453657	292	49	337	243	385	Yes	1.1271e-18	8.55654e-13	0.475205	11.6875	ID1329_papGII--P_pilus,_fimbrial_PapG_protein_(CFT073)--AAN82031--class_CU_fimbriae	GCCCGTTTTAAAATCCCATACAATGTGGCCAA
5	n454892	294	50	337	244	385	Yes	1.89972e-18	9.61464e-13	0.474991	11.6793	ID1329_papGII--P_pilus,_fimbrial_PapG_protein_(CFT073)--AAN82031--class_CU_fimbriae	CCGTTTTAAAATCCCATACAATGTGGCCAAAAC
5	n2198148	293	50	337	243	385	Yes	3.23732e-18	1.22883e-12	0.469417	11.4303	ID1329_papGII--P_pilus,_fimbrial_PapG_protein_(CFT073)--AAN82031--class_CU_fimbriae~~~ID1330_papGIII--P_pilus,_fimbrial_PapG_protein_(UTI89)--ABE1029--class_CU_fimbriae~~~[uniprot]_Fimbrial_protein_PrsG	ACACAGGAGAGACAACGATGAGATGGTACAAAGCA
5	n729578	295	51	337	244	385	Yes	6.1126e-18	1.5761e-12	0.467339	11.4052	ID1329_papGII--P_pilus,_fimbrial_PapG_protein_(CFT073)--AAN82031--class_CU_fimbriae~~~[uniprot]_Fimbrial_adhesin_PapG~~~[uniprot]_GTPase_Era	TTATTCCATGCAGAGGACTCACCAGACACACACAAGGAAAATAACAAAGCTGGGAACCATTTTTTCATCAGAAATCACTTC
5	n1756956	295	51	337	244	385	Yes	6.22829e-18	1.5761e-12	0.468156	11.4209	ID1329_papGII--P_pilus,_fimbrial_PapG_protein_(CFT073)--AAN82031--class_CU_fimbriae~~~ID1330_papGIII--P_pilus,_fimbrial_PapG_protein_(UTI89)--ABE1029--class_CU_fimbriae~~~[uniprot]_Fimbrial_protein_PrsG~~~[uniprot]_Fimbrial_adhesin_PapG	TTCTTATTTAAGAATATCGGCGGATGCCGTCCTTCTGCACAGTCTCTGGAA
5	n1414236	297	52	337	245	385	Yes	9.33567e-18	1.82212e-12	0.466402	11.3423	ID1329_papGII--P_pilus,_fimbrial_PapG_protein_(CFT073)--AAN82031--class_CU_fimbriae~~~[uniprot]_Fimbrial_adhesin_PapG~~~[uniprot]_Ribosomal_RNA_large_subunit_methyltransferase_M~~~[uniprot]_Alkanesulfonate_monooxygenase~~~[uniprot]_UDP-N-acetylmuramate--L-alanine_ligase~~~[uniprot]_Superoxide_dismutase_[Mn]_2~~~[uniprot]_D-aminoacyl-tRNA_deacylase	CATTACACTGATTCCAGGTTACCGTAGCAATGCCCGGGCGCCACGAAGTTATAAATTGTGGCCTTTGAGTAATCACCACATTCCCTCCC
5	n52317	297	52	337	245	385	Yes	9.60065e-18	1.82212e-12	0.466668	11.3715	ID1329_papGII--P_pilus,_fimbrial_PapG_protein_(CFT073)--AAN82031--class_CU_fimbriae~~~[uniprot]_Fimbrial_protein_PrsG~~~[uniprot]_Fimbrial_adhesin_PapG~~~[uniprot]_Bifunctional_protein_HldE~~~[uniprot]_Transposase_B_from_transposon_PsiTn554	TGGTGACAATGACAGCTATTTTTTTCTCAAGGGGTATAAGTGGGATGAGCGGGCCTTTGAT
5	n110928	297	52	337	245	385	Yes	9.60065e-18	1.82212e-12	0.466668	11.3715	ID1329_papGII--P_pilus,_fimbrial_PapG_protein_(CFT073)--AAN82031--class_CU_fimbriae	AAAATGGATATCCCTTATTTATTGAGGTTCATAATAAAGGTA
5	n567867	297	52	337	245	385	Yes	9.60065e-18	1.82212e-12	0.466668	11.3715	ID1329_papGII--P_pilus,_fimbrial_PapG_protein_(CFT073)--AAN82031--class_CU_fimbriae~~~[uniprot]_Fimbrial_protein_PrsG~~~[uniprot]_Fimbrial_adhesin_PapG	GGTCATAACCTTTTTGGGGAATACTACCCACGCAATATACTCCCTGTAGTAAG
5	n1073496	294	51	337	243	385	Yes	1.59804e-17	2.69595e-12	0.463222	11.2429	ID1329_papGII--P_pilus,_fimbrial_PapG_protein_(CFT073)--AAN82031--class_CU_fimbriae~~~ID1330_papGIII--P_pilus,_fimbrial_PapG_protein_(UTI89)--ABE1029--class_CU_fimbriae~~~[uniprot]_Fimbrial_protein_PrsG	CACCATGCTTTATTTCCAGAGACTGTGCAGAAGGACGG
5	n1712471	294	51	337	243	385	Yes	1.59804e-17	2.69595e-12	0.463222	11.2429	ID1329_papGII--P_pilus,_fimbrial_PapG_protein_(CFT073)--AAN82031--class_CU_fimbriae~~~ID1330_papGIII--P_pilus,_fimbrial_PapG_protein_(UTI89)--ABE1029--class_CU_fimbriae~~~[uniprot]_Fimbrial_protein_PrsG	AGCCGCATAATGATTATTAGCGCTATTAATAGACAGA
5	n2016089	294	51	337	243	385	Yes	1.59804e-17	2.69595e-12	0.463222	11.2429	ID1329_papGII--P_pilus,_fimbrial_PapG_protein_(CFT073)--AAN82031--class_CU_fimbriae	GCCTGCAAATATTCGTTTTATGCTGTTAAGAAATACA
5	n823494	296	52	337	244	385	Yes	2.39036e-17	3.4694e-12	0.461411	11.1634	ID1329_papGII--P_pilus,_fimbrial_PapG_protein_(CFT073)--AAN82031--class_CU_fimbriae	TCCAAGGGAGTAAAAGACAATATTATTCCATGCAGAGGACTCACCAGACACA
5	n2231996	296	52	337	244	385	Yes	2.51352e-17	3.4694e-12	0.461516	11.1778	ID1329_papGII--P_pilus,_fimbrial_PapG_protein_(CFT073)--AAN82031--class_CU_fimbriae	GACCATTACACTGATTCCAGGTTACCGTAGCAA
5	n2516393	296	52	337	244	385	Yes	2.82369e-17	3.57273e-12	0.462601	11.2625	ID1329_papGII--P_pilus,_fimbrial_PapG_protein_(CFT073)--AAN82031--class_CU_fimbriae	CTACCCACGCAATATACTCCCTGTAGTAAGCCCAG
5	n1947390	290	50	337	240	385	Yes	5.10993e-17	5.96811e-12	0.459002	11.0154	ID1329_papGII--P_pilus,_fimbrial_PapG_protein_(CFT073)--AAN82031--class_CU_fimbriae~~~ID1330_papGIII--P_pilus,_fimbrial_PapG_protein_(UTI89)--ABE1029--class_CU_fimbriae~~~[uniprot]_Fimbrial_protein_PrsG	GTTAACGGGGTGGACACAGGAGAGACAACGATGAGATGG
5	n1645357	286	49	337	237	385	Yes	5.60224e-17	6.07574e-12	0.451601	10.1932	ID1329_papGII--P_pilus,_fimbrial_PapG_protein_(CFT073)--AAN82031--class_CU_fimbriae~~~ID1330_papGIII--P_pilus,_fimbrial_PapG_protein_(UTI89)--ABE1029--class_CU_fimbriae~~~[uniprot]_Fimbrial_protein_PrsG	CGATGAGATGGTACAAAGCAGGTACACAAAACCTGACCATCGGCAG
5	n1649032	295	52	337	243	385	Yes	6.32235e-17	6.39959e-12	0.456425	10.9985	ID1329_papGII--P_pilus,_fimbrial_PapG_protein_(CFT073)--AAN82031--class_CU_fimbriae	TTAACTCTTATCAGGGAGGGAATGTGGTGATTACTCAAAGGCC
5	n1659768	295	52	337	243	385	Yes	6.32235e-17	6.39959e-12	0.456425	10.9985	ID1329_papGII--P_pilus,_fimbrial_PapG_protein_(CFT073)--AAN82031--class_CU_fimbriae	TCACCACATTCCCTCCCTGATAAGAGTTAACGT
5	n1380894	286	49	337	237	385	Yes	2.14501e-16	2.03552e-11	0.451392	10.5693	ID1329_papGII--P_pilus,_fimbrial_PapG_protein_(CFT073)--AAN82031--class_CU_fimbriae	AGCCATGGTAAGAAATTTTCGGTTGGTCTGGG
5	n2605746	291	51	337	240	385	Yes	3.02066e-16	2.69786e-11	0.451365	10.7826	ID1329_papGII--P_pilus,_fimbrial_PapG_protein_(CFT073)--AAN82031--class_CU_fimbriae~~~ID1330_papGIII--P_pilus,_fimbrial_PapG_protein_(UTI89)--ABE1029--class_CU_fimbriae~~~[uniprot]_Fimbrial_protein_PrsG~~~[uniprot]_Fimbrial_adhesin_PapG~~~[uniprot]_Probable_outer_membrane_protein_PmpH~~~[uniprot]_Orotate_phosphoribosyltransferase	CTTAACAGCATAAAACGAATATTTGCAGGCACATCGCAAGACACAGAAAGAGTCTG
5	n2236620	293	52	337	241	385	Yes	5.29466e-16	4.46613e-11	0.446613	10.6995	ID1329_papGII--P_pilus,_fimbrial_PapG_protein_(CFT073)--AAN82031--class_CU_fimbriae	CTACGGTAACCTGGAATCAGTGTAATGGTCCTG
5	n1362903	285	49	337	236	385	Yes	6.42071e-16	5.13091e-11	0.446141	10.4625	ID1329_papGII--P_pilus,_fimbrial_PapG_protein_(CFT073)--AAN82031--class_CU_fimbriae~~~[uniprot]_Fimbrial_protein_PrsG	CATACAGCCATGGTAAGAAATTTTCGGTTGGTCTG
5	n1688310	287	50	337	237	385	Yes	1.07958e-15	8.19578e-11	0.444288	10.3921	ID1329_papGII--P_pilus,_fimbrial_PapG_protein_(CFT073)--AAN82031--class_CU_fimbriae~~~[uniprot]_Fimbrial_protein_PrsG	CTGCACAGTCTCTGGAAATAAAGCATGGTGATCTGTCTATTAATAGCGCTAATAATCATTA
5	n1888016	272	45	337	227	385	Yes	1.20883e-15	8.74001e-11	0.425282	9.75643	[uniprot]_Cystathionine_beta-lyase	ATCCGGAGCCGGATAGAGTGTTGTGGATATCTGGGATGCCCCGGGAA
5	n1349964	284	49	337	235	385	Yes	1.50625e-15	1.03954e-10	0.443149	10.3476	ID1329_papGII--P_pilus,_fimbrial_PapG_protein_(CFT073)--AAN82031--class_CU_fimbriae	CAACCGAAAATTTCTTACCATGGCTGTATGTCGGAG
5	n567702	373	93	337	280	385	Yes	1.59252e-15	1.05129e-10	0.389142	-8.99739	ID960_papC--P_pilus_outer_membrane_usher_protein_PapC_precursor--gi:26249425--class_CU_fimbriae~~~[uniprot]_Outer_membrane_usher_protein_PapC	AATACAGTGTCAGGTAAATGTACCGGAGACAGC
5	n165631	285	50	337	235	385	Yes	2.21849e-15	1.4035e-10	0.435711	9.78718		AATACTGGTGACAATGACAGCTATTTTTTTCTCAA
5	n1368297	285	50	337	235	385	Yes	2.21849e-15	1.4035e-10	0.435711	9.78718	ID1329_papGII--P_pilus,_fimbrial_PapG_protein_(CFT073)--AAN82031--class_CU_fimbriae	TCCTCACTCCAGCTACCTTTATTATGAACCTCAATAAATAAGG
5	n1368409	276	47	337	229	385	Yes	2.8163e-15	1.71042e-10	0.422252	9.64105		ACAACACTCTATCCGGCTCCGGATAAACCATTTATGGC
5	n2338576	284	50	337	234	385	Yes	4.91881e-15	2.87245e-10	0.433011	9.94599	ID1329_papGII--P_pilus,_fimbrial_PapG_protein_(CFT073)--AAN82031--class_CU_fimbriae	TAACAGAATAATCCCCTAAAGGAAGATCTGCAGGTA
5	n2070743	272	46	337	226	385	Yes	9.36734e-15	5.26766e-10	0.414616	9.43063		ATATCCACAACACTCTATCCGGCTCCGGATAAACCA
5	n1353148	280	49	337	231	385	Yes	1.17031e-14	6.34612e-10	0.420023	9.38674	ID1329_papGII--P_pilus,_fimbrial_PapG_protein_(CFT073)--AAN82031--class_CU_fimbriae~~~[uniprot]_Fimbrial_adhesin_PapG~~~[uniprot]_Quinoprotein_glucose_dehydrogenase	GGTTCATAATAAAGGTAGCTGGAGTGAGGAGAATACTGGTGACAATGACAGCTATTTTTTT
5	n428233	289	52	337	237	385	Yes	2.37359e-14	1.24272e-09	0.425338	10.0463	ID972_papF--P_pilus_minor_subunit_PapF--gi:110644641--class_CU_fimbriae~~~ID971_papF--P_pilus_minor_subunit_PapF--gi:26249419--class_CU_fimbriae~~~[uniprot]_Minor_fimbrial_protein_PrsF~~~[uniprot]_Fimbrial_adapter_PapF~~~[uniprot]_ATP-dependent_DNA_helicase_RecG~~~[uniprot]_HTH-type_transcriptional_activator_AllS	TTTACTTCAGTGCCCTTTCGTAATGGCAGCAGGACACTGAATGGCGGGGATTTCCGGACCA
3	n190811	267	44	337	223	385	Yes	6.06361e-14	3.06885e-09	0.429747	9.70477	ID1035_faeE--K88_fimbrial_transcription_regulator_protein_FaeA--gi:110640497--class_CU_fimbriae~~~ID1034_sfaC/focI-2--F1C/S_fimbrial_switch_regulatory_protein--gi:91210136--class_CU_fimbriae~~~ID976_papI--P_pilus,_pap_operon_regulatory_protein_PapI--gi:91213845--class_CU_fimbriae~~~ID975_papI--P_pilus,_pap_operon_regulatory_protein_PapI--gi:26249428--class_CU_fimbriae~~~ID977_papI--P_pilus,_pap_o…	CCCGCTATTACCTGTTATTACTGGAAAAAGCA
3	n2047138	200	30	337	170	385	Yes	6.46631e-14	3.16709e-09	0.423898	8.09291		TATTCTTATTGATTATAACTGGCATTACACC
5	n842304	280	50	337	230	385	Yes	6.77328e-14	3.21377e-09	0.412638	9.23036		GGCGACTTTAAAAATAATATCGTCAAATTTCTCAGTCAGACG
5	n460987	218	34	337	184	385	Yes	7.26824e-14	3.34411e-09	0.431582	8.4428	ID1329_papGII--P_pilus,_fimbrial_PapG_protein_(CFT073)--AAN82031--class_CU_fimbriae	GGCCACATTGTATGGGATTTTAAAACGGGCCC
5	n2284053	281	52	337	229	385	Yes	1.1562e-13	5.16319e-09	0.380555	8.81029	ID973_papH--P_pilus_minor_subunit_PapH--gi:26249426--class_CU_fimbriae~~~[uniprot]_PRS_fimbrial_minor_pilin_protein~~~[uniprot]_PAP_fimbrial_minor_pilin_protein~~~[uniprot]_Probable_zinc_protease_PqqL~~~[uniprot]_Flagellar_basal-body_rod_protein_FlgG~~~[uniprot]_Thymidylate_kinase~~~[uniprot]_Uncharacterized_protein_in_ackA_5\'region~~~[uniprot]_HTH-type_transcriptional_regulator_BsdA	AAAAAAACTTGAAGCCGGAAATTATTTTGCCGTGCTGGGATTCCGGGTCGATTATGAGTGA
5	n2163615	284	51	337	233	385	Yes	2.12367e-13	9.21266e-09	0.415745	9.7348	ID971_papF--P_pilus_minor_subunit_PapF--gi:26249419--class_CU_fimbriae	TGCAATGGCTGGGCAGACTAATGTACTGGCAACAAATATA
5	n2681056	214	34	337	180	385	Yes	5.65273e-13	2.38408e-08	0.409875	8.0768	ID1329_papGII--P_pilus,_fimbrial_PapG_protein_(CFT073)--AAN82031--class_CU_fimbriae	CCACATTGTATGGGATTTTAAAACGGGCCCCCAAGT
5	n2163153	274	48	337	226	385	Yes	6.1354e-13	2.51771e-08	0.402819	9.22243	ID971_papF--P_pilus_minor_subunit_PapF--gi:26249419--class_CU_fimbriae	AATGCAATGGCTGGGCAGACTAATGTACTGGC
3	n35487	191	29	337	162	385	Yes	9.98103e-13	3.98802e-08	0.427483	7.59133		GTGTAATGCCAGTTATAATCAATAAGAATAGAATGACGAATCAGTCAGGAA
5	n2693468	213	34	337	179	385	Yes	1.06674e-12	4.15295e-08	0.406499	7.98758	ID1329_papGII--P_pilus,_fimbrial_PapG_protein_(CFT073)--AAN82031--class_CU_fimbriae	TTACTTGGGGGCCCGTTTTAAAATCCCATACA
5	n1493757	265	48	337	217	385	Yes	1.38803e-12	5.2687e-08	0.370871	7.90836	ID1329_papGII--P_pilus,_fimbrial_PapG_protein_(CFT073)--AAN82031--class_CU_fimbriae	CTCCCAAGAGAGAATGAAATGTTATTCTTATTTAAGAATATCGGCGGATGCC
5	n1335116	225	40	337	185	385	Yes	3.84844e-12	1.42517e-07	0.397148	7.8107	ID1329_papGII--P_pilus,_fimbrial_PapG_protein_(CFT073)--AAN82031--class_CU_fimbriae	CGTTTTATGCTGTTAAGAAATACAACTCCGACATA
3	n1354640	199	31	337	168	385	Yes	4.27422e-12	1.54516e-07	0.396998	7.50056		AATGACGAATCAGTCAGGAATAGCTATAACCTGCAGGCTGAC
5	n2298188	266	49	337	217	385	Yes	4.89135e-12	1.72713e-07	0.364161	7.74572	ID1329_papGII--P_pilus,_fimbrial_PapG_protein_(CFT073)--AAN82031--class_CU_fimbriae	ACGGCATCCGCCGATATTCTTAAATAAGAATA
5	n1939411	279	51	337	228	385	Yes	5.45694e-12	1.88305e-07	0.387435	8.79014	ID971_papF--P_pilus_minor_subunit_PapF--gi:26249419--class_CU_fimbriae~~~[uniprot]_Minor_fimbrial_protein_PrsF~~~[uniprot]_Fimbrial_adapter_PapF~~~[uniprot]_Cobyric_acid_synthase~~~[uniprot]_Xaa-Pro_dipeptidase	GAGGTGTTGACATTCCTTTTCCCTGATACAACGCTATACCAAAATTGGCTATATTTGTTGCCAGTACATTAGTCTGCCC
5	n2167045	312	65	337	247	385	Yes	6.80272e-12	2.29528e-07	0.387649	9.032		TACAGTTATTCATTTAGGTATGACTCAGTTATAAATCATGCTCATA
5	n1335295	227	41	337	186	385	Yes	7.51247e-12	2.47965e-07	0.391773	7.71002	ID1329_papGII--P_pilus,_fimbrial_PapG_protein_(CFT073)--AAN82031--class_CU_fimbriae	CGGAGTTGTATTTCTTAACAGCATAAAACGAATATT
3	n717421	198	31	337	167	385	Yes	8.60017e-12	2.77827e-07	0.391876	7.40444		AGATGAACGTAAATGTCGCCAGCACCAGGGGCAGGGCCGG
3	n1354248	198	31	337	167	385	Yes	8.60017e-12	2.77827e-07	0.391876	7.40444		GTCAGGAATAGCTATAACCTGCAGGCTGACTGGAGAATGT
5	n2143378	224	40	337	184	385	Yes	1.01641e-11	3.16249e-07	0.389319	7.67593	ID1329_papGII--P_pilus,_fimbrial_PapG_protein_(CFT073)--AAN82031--class_CU_fimbriae	TATGCTGTTAAGAAATACAACTCCGACATACA
5	n1136375	287	54	337	233	385	Yes	1.02061e-11	3.16249e-07	0.391478	9.22196	ID971_papF--P_pilus_minor_subunit_PapF--gi:26249419--class_CU_fimbriae~~~[uniprot]_Minor_fimbrial_protein_PrsF~~~[uniprot]_Fimbrial_adapter_PapF~~~[uniprot]_Peptidyl-tRNA_hydrolase~~~[uniprot]_NADPH-dependent_7-cyano-7-deazaguanine_reductase	TACCTGTGACCTTTATCCAGGGTGAGCCACTCTTATACGTACAGGATATGCTTATGGTTTTTGT
3	n1380084	197	31	337	166	385	Yes	1.1496e-11	3.49093e-07	0.39181	7.34635		CAGACATTCTCCAGTCAGCCTGCAGGTTATAGC
3	n2037671	196	31	337	165	385	Yes	1.27869e-11	3.80681e-07	0.396508	7.33222		TATTGATTATAACTGGCATTACACCGGTGCCGG
5	n1135287	278	51	337	227	385	Yes	1.30644e-11	3.81463e-07	0.382378	8.85626	ID971_papF--P_pilus_minor_subunit_PapF--gi:26249419--class_CU_fimbriae~~~[uniprot]_Minor_fimbrial_protein_PrsF~~~[uniprot]_Fimbrial_adapter_PapF	GTGGCTCACCCTGGATAAAGGTCACAGGTAATGCAATGGCTGGGCAGACTAATGTACTG
5	n792992	313	66	337	247	385	Yes	1.73412e-11	4.88479e-07	0.381301	8.80034		AATCACTTCCGTAATTACAGTTATTCATTTAGG
5	n1986991	313	66	337	247	385	Yes	1.73412e-11	4.88479e-07	0.381301	8.80034		CACTTCCGTAATTACAGTTATTCATTTAGGTATGACTCAGTT
5	n603284	223	40	337	183	385	Yes	1.7373e-11	4.88479e-07	0.387171	7.59321	ID1329_papGII--P_pilus,_fimbrial_PapG_protein_(CFT073)--AAN82031--class_CU_fimbriae~~~[uniprot]_Fimbrial_protein_PrsG~~~[uniprot]_Fimbrial_adhesin_PapG~~~[uniprot]_Formamidopyrimidine-DNA_glycosylase~~~[uniprot]_Adenosylcobalamin-dependent_ribonucleoside-triphosphate_reductase	CCATGGTAAGAAATTTTCGGTTGGTCTGGGGCATGGCTGGGACTCCATTGTTTC
5	n1261679	208	34	337	174	385	Yes	2.21058e-11	6.10252e-07	0.388812	7.45523	ID1329_papGII--P_pilus,_fimbrial_PapG_protein_(CFT073)--AAN82031--class_CU_fimbriae	TATGGGATTTTAAAACGGGCCCCCAAGTAACTCGCGAAATGACGCTG
5	n1041431	395	111	337	284	385	Yes	2.39859e-11	6.50328e-07	0.329659	-7.24765	ID960_papC--P_pilus_outer_membrane_usher_protein_PapC_precursor--gi:26249425--class_CU_fimbriae~~~[uniprot]_Outer_membrane_usher_protein_PapC	ACAGTGTCAGGTAAATGTACCGGAGACAGCAATATCTGACC
5	n2446562	313	67	337	246	385	Yes	2.59493e-11	6.91221e-07	0.355713	8.30365	ID972_papF--P_pilus_minor_subunit_PapF--gi:110644641--class_CU_fimbriae~~~ID971_papF--P_pilus_minor_subunit_PapF--gi:26249419--class_CU_fimbriae	CACTGAATGGCGGGGATTTCCGGACCACGGC
3	n1349828	192	30	337	162	385	Yes	2.90021e-11	7.53974e-07	0.391742	7.19938		AACCTGCAGGCTGACTGGAGAATGTCTGCAAGAAGATG
5	n838589	327	73	337	254	385	Yes	3.0093e-11	7.53974e-07	0.368992	7.93676		CGGAAGTGATTTCTGATGAAAAAATGGTTCCC
3	n1373202	195	31	337	164	385	Yes	3.01539e-11	7.53974e-07	0.383595	7.17379		ATAACCTGCAGGCTGACTGGAGAATGTCTGCA
5	n2434807	313	67	337	246	385	Yes	3.02915e-11	7.53974e-07	0.353428	8.2616	ID972_papF--P_pilus_minor_subunit_PapF--gi:110644641--class_CU_fimbriae~~~ID971_papF--P_pilus_minor_subunit_PapF--gi:26249419--class_CU_fimbriae	GGACACTGAATGGCGGGGATTTCCGGACCACGG
5	n923077	403	115	337	288	385	Yes	4.01855e-11	9.84108e-07	0.332437	-7.20988	ID960_papC--P_pilus_outer_membrane_usher_protein_PapC_precursor--gi:26249425--class_CU_fimbriae~~~[uniprot]_Outer_membrane_usher_protein_PapC	AAAGGGTCCCCGGCACACCCAGGTCCCAGCCGGCACCG
5	n1156104	401	114	337	287	385	Yes	4.28195e-11	1.03197e-06	0.331784	-7.20644	ID960_papC--P_pilus_outer_membrane_usher_protein_PapC_precursor--gi:26249425--class_CU_fimbriae~~~[uniprot]_Outer_membrane_usher_protein_PapC	CCCGGCACACCCAGGTCCCAGCCGGCACCGGCTGCCAG
3	n725987	205	35	337	170	385	Yes	4.76807e-11	1.13117e-06	0.375013	7.14032		GAAGATGAACGTAAATGTCGCCAGCACCAGGG
3	n725521	202	34	337	168	385	Yes	4.96967e-11	1.16086e-06	0.381693	7.15378		AAGAAGATGAACGTAAATGTCGCCAGCACCAG
3	n505436	204	36	337	168	385	Yes	5.48049e-11	1.25454e-06	0.363714	7.01526	[uniprot]_Elongation_factor_Tu_2~~~[uniprot]_Elongation_factor_Tu_1~~~[uniprot]_Protein_rep~~~[uniprot]_Elongation_factor_Tu	TCGCCAGCACCAGGGGCAGGGCCGGGTTCCACAATACCAGCGC
5	n2216932	342	83	337	259	385	Yes	5.53597e-11	1.25454e-06	0.337488	7.24448	ID1329_papGII--P_pilus,_fimbrial_PapG_protein_(CFT073)--AAN82031--class_CU_fimbriae~~~ID1330_papGIII--P_pilus,_fimbrial_PapG_protein_(UTI89)--ABE1029--class_CU_fimbriae~~~[uniprot]_Fimbrial_protein_PrsG	TGTACCATCTCATCGTTGTCTCTCCTGTGTC
3	n2837235	291	59	337	232	385	Yes	6.10883e-11	1.364e-06	0.386278	8.11966	ID975_papI--P_pilus,_pap_operon_regulatory_protein_PapI--gi:26249428--class_CU_fimbriae~~~ID978_papI--P_pilus,_pap_operon_regulatory_protein_PapI--gi:218701692--class_CU_fimbriae~~~[uniprot]_Type_II_secretion_system_protein_E	CTCTGCCCCGCCTGCTTCTCTCCTTTCAGAA
5	n986152	396	112	337	284	385	Yes	8.55031e-11	1.88147e-06	0.323143	-7.06562	ID960_papC--P_pilus_outer_membrane_usher_protein_PapC_precursor--gi:26249425--class_CU_fimbriae~~~[uniprot]_Outer_membrane_usher_protein_PapC	TAAATGTACCGGAGACAGCAATATCTGACCAGCAGTTATTGCTTCCC
5	n2034716	373	98	337	275	385	Yes	9.43671e-11	2.04686e-06	0.31402	-7.37407	ID973_papH--P_pilus_minor_subunit_PapH--gi:26249426--class_CU_fimbriae~~~[uniprot]_PRS_fimbrial_minor_pilin_protein~~~[uniprot]_PAP_fimbrial_minor_pilin_protein~~~[uniprot]_Elongation_factor_G_1	AATATTGCCCGGGCAGGGAAAGTAATGCCTGCAATAC
5	n544134	397	112	337	285	385	Yes	1.01894e-10	2.17899e-06	0.335124	-7.02635	ID960_papC--P_pilus_outer_membrane_usher_protein_PapC_precursor--gi:26249425--class_CU_fimbriae~~~[uniprot]_Outer_membrane_usher_protein_PapC	AAAAATACAGTGTCAGGTAAATGTACCGGAGAC
3	n1605344	186	29	337	157	385	Yes	1.05235e-10	2.21918e-06	0.400758	6.90675		ATAAGAATAGAATGACGAATCAGTCAGGAATAGCTATAAC
3	n760479	200	34	337	166	385	Yes	1.26944e-10	2.64031e-06	0.373468	6.98028		TGCAAGAAGATGAACGTAAATGTCGCCAGCACC
5	n1870096	401	114	337	287	385	Yes	1.42776e-10	2.92946e-06	0.337551	-6.97462	ID960_papC--P_pilus_outer_membrane_usher_protein_PapC_precursor--gi:26249425--class_CU_fimbriae~~~[uniprot]_Outer_membrane_usher_protein_PapC	ATTAATGCCTATTACAGTCATCGTAGTCCGCTGG
3	n708264	190	30	337	160	385	Yes	1.55354e-10	3.14504e-06	0.373338	6.89843		AAATGTCGCCAGCACCAGGGGCAGGGCCGGG
3	n605696	199	34	337	165	385	Yes	1.62159e-10	3.2286e-06	0.373827	6.92725		GGCTGACTGGAGAATGTCTGCAAGAAGATGAACGTAAATGTCGCCAGC
5	n661424	404	116	337	288	385	Yes	1.63734e-10	3.2286e-06	0.325527	-7.0272	ID960_papC--P_pilus_outer_membrane_usher_protein_PapC_precursor--gi:26249425--class_CU_fimbriae~~~[uniprot]_Outer_membrane_usher_protein_PapC	GGGACCCTTTCCGCTGATATCACGCAGTCAGTAGCCCGTATT
5	n946852	404	116	337	288	385	Yes	1.63734e-10	3.2286e-06	0.325527	-7.0272	ID960_papC--P_pilus_outer_membrane_usher_protein_PapC_precursor--gi:26249425--class_CU_fimbriae~~~[uniprot]_Outer_membrane_usher_protein_PapC~~~[uniprot]_Outer_membrane_usher_protein_PmfC	GCTGGGACCTGGGTGTGCCGGGGACCCTTTCCGCTGATATCACGCAGTCA
5	n1340647	217	39	337	178	385	Yes	1.88164e-10	3.66275e-06	0.372988	7.22568	ID1329_papGII--P_pilus,_fimbrial_PapG_protein_(CFT073)--AAN82031--class_CU_fimbriae~~~[uniprot]_Fimbrial_protein_PrsG	AAAATTTCTTACCATGGCTGTATGTCGGAGTTGTATTTCTTAACAGCA
3	n2030977	189	29	337	160	385	Yes	2.13458e-10	4.10252e-06	0.386529	6.96184		ACTCCGGCACCGGTGTAATGCCAGTTATAATCA
3	n1905639	298	62	337	236	385	Yes	2.25618e-10	4.28203e-06	0.340548	7.5719	ID1035_faeE--K88_fimbrial_transcription_regulator_protein_FaeA--gi:110640497--class_CU_fimbriae~~~ID1034_sfaC/focI-2--F1C/S_fimbrial_switch_regulatory_protein--gi:91210136--class_CU_fimbriae~~~ID976_papI--P_pilus,_pap_operon_regulatory_protein_PapI--gi:91213845--class_CU_fimbriae~~~ID975_papI--P_pilus,_pap_operon_regulatory_protein_PapI--gi:26249428--class_CU_fimbriae~~~ID977_papI--P_pilus,_pap_o…	CTTTTTCCAGTAATAACAGGTAATAGCGGGCCTGGTAATCCGTTAC
5	n1463910	232	41	337	191	385	Yes	2.79064e-10	5.231e-06	0.344794	6.91936	ID1329_papGII--P_pilus,_fimbrial_PapG_protein_(CFT073)--AAN82031--class_CU_fimbriae	ATGCCGGAAGTGTATGGAATTGTAACAGAATAATCCCCTAAAGGAAGATCTG
5	n338227	246	50	337	196	385	Yes	2.87522e-10	5.32382e-06	0.331303	7.2659	ID979_papJ--P_pilus_assembly_protein_PapJ--gi:26249423--class_CU_fimbriae~~~[uniprot]_Protein_PapJ~~~[uniprot]_Protein_PrsJ	CGGCACCTCATTACTCACCAGCGTGCAGGGTGAGGAC
5	n34756	400	114	337	286	385	Yes	2.9625e-10	5.41934e-06	0.331487	-6.85703	ID960_papC--P_pilus_outer_membrane_usher_protein_PapC_precursor--gi:26249425--class_CU_fimbriae~~~[uniprot]_Outer_membrane_usher_protein_PapC~~~[uniprot]_Tetraacyldisaccharide_4\'-kinase	GGGATGCAATATTCGCGGACAAATTTGCCAGCGGACTACGATGACTGTAATAGGCAT
5	n2518920	223	40	337	183	385	Yes	3.23282e-10	5.84342e-06	0.360607	7.23919	ID1329_papGII--P_pilus,_fimbrial_PapG_protein_(CFT073)--AAN82031--class_CU_fimbriae	CACGCAATATACTCCCTGTAGTAAGCCCAGGA
5	n2199865	339	83	337	256	385	Yes	4.17159e-10	7.45157e-06	0.323975	6.9282	ID1329_papGII--P_pilus,_fimbrial_PapG_protein_(CFT073)--AAN82031--class_CU_fimbriae~~~ID1330_papGIII--P_pilus,_fimbrial_PapG_protein_(UTI89)--ABE1029--class_CU_fimbriae~~~[uniprot]_Fimbrial_protein_PrsG	GTACCATCTCATCGTTGTCTCTCCTGTGTCCAC
5	n2662252	237	41	337	196	385	Yes	4.36937e-10	7.7141e-06	0.348572	7.11064	ID971_papF--P_pilus_minor_subunit_PapF--gi:26249419--class_CU_fimbriae	ATACGTACAGGATATGCTTATGGTTTTTGTGA
5	n786353	331	76	337	255	385	Yes	5.12553e-10	8.9451e-06	0.34721	7.59482		GAACCATTTTTTCATCAGAAATCACTTCCGTAA
3	n2370709	172	25	337	147	385	Yes	7.65382e-10	1.32057e-05	0.403754	6.59624		GCTTCACTGAAACAGATAAATGTCAGCGCCAGTGATATAAGGCGTAA
5	n861542	235	42	337	193	385	Yes	8.77835e-10	1.49757e-05	0.329797	6.73141		AATAATATCGTCAAATTTCTCAGTCAGACGG
5	n1393728	391	109	337	282	385	Yes	1.04198e-09	1.75785e-05	0.304901	-6.77684	ID980_papK--P_pilus_minor_subunit_PapK--gi:26249421--class_CU_fimbriae~~~[uniprot]_Endoribonuclease_YbeY~~~[uniprot]_Bifunctional_enzyme_IspD/IspF	CTGCGTCTGAGCATAAAATATGAGTAAGGGAATGTGATGATAAAAAGCACAGGCGCTCTTT
5	n1328164	400	115	337	285	385	Yes	1.3599e-09	2.26898e-05	0.320481	-6.59073	ID962_papD--P_pilus_assembly_protein_chaperone_PapD--gi:26250993--class_CU_fimbriae~~~ID961_papD--P_pilus_assembly_protein_chaperone_PapD--gi:26249424--class_CU_fimbriae~~~[uniprot]_Chaperone_protein_PapD	AGTTGTTTGTTATCATTGGAGATATCAAGCGTCATTGACTTCTCACTCCCGTCAAA
3	n738866	197	33	337	164	385	Yes	1.40428e-09	2.31756e-05	0.362603	6.63212		TCTTTTCTAATTTACTGAACCGGCGCAGACTTACAGAAAAACACTCCGGCACC
3	n481979	196	34	337	162	385	Yes	1.59087e-09	2.59726e-05	0.346366	6.49008		AACCCGGCCCTGCCCCTGGTGCTGGCGACATT
3	n1909168	295	62	337	233	385	Yes	1.70448e-09	2.75315e-05	0.326377	7.17994	ID976_papI--P_pilus,_pap_operon_regulatory_protein_PapI--gi:91213845--class_CU_fimbriae~~~ID975_papI--P_pilus,_pap_operon_regulatory_protein_PapI--gi:26249428--class_CU_fimbriae~~~ID977_papI--P_pilus,_pap_operon_regulatory_protein_PapI--gi:117625211--class_CU_fimbriae~~~[uniprot]_Major_pilus_subunit_operon_regulatory_protein~~~[uniprot]_P_fimbrial_regulatory_protein_KS71A	CAGGTAATAGCGGGCCTGGTAATCCGTTACCGCCAGCGCCTC
3	n150801	174	26	337	148	385	Yes	2.28382e-09	3.65009e-05	0.394321	6.44371		GGCGCTGACATTTATCTGTTTCAGTGAAGCATGCCCACAG
3	n1704110	174	26	337	148	385	Yes	2.28382e-09	3.65009e-05	0.394321	6.44371		ACAATCTTGGCGTTGACAGATGTTTCTTTTCTAATTTACTGAACCGGCG
3	n1534089	171	25	337	146	385	Yes	2.34645e-09	3.71113e-05	0.390956	6.42928		AAATGTCAGCGCCAGTGATATAAGGCGTAACGACTAACA
3	n697385	193	32	337	161	385	Yes	2.85757e-09	4.47292e-05	0.361467	6.52406		CGCAGACTTACAGAAAAACACTCCGGCACCGGTGTAATGCCAGTTATAA
5	n1587223	192	31	337	161	385	Yes	3.11491e-09	4.82596e-05	0.349107	6.49883	ID1329_papGII--P_pilus,_fimbrial_PapG_protein_(CFT073)--AAN82031--class_CU_fimbriae	GTCTCCAAGGGAGTAAAAGACAATATTATTCCA
5	n1682342	192	31	337	161	385	Yes	3.11491e-09	4.82596e-05	0.349107	6.49883	[uniprot]_F7-1_fimbrial_protein_(Fragment)	AATAATATTGTCTTTTACTCCCTTGGAGACGTTAACTCTTATC
5	n2244768	249	45	337	204	385	Yes	3.3501e-09	5.13793e-05	0.350379	7.10012	ID1329_papGII--P_pilus,_fimbrial_PapG_protein_(CFT073)--AAN82031--class_CU_fimbriae	CCCAGGACCATTACACTGATTCCAGGTTACC
5	n580219	388	111	337	277	385	Yes	4.17076e-09	6.33257e-05	0.310674	-6.29946	ID960_papC--P_pilus_outer_membrane_usher_protein_PapC_precursor--gi:26249425--class_CU_fimbriae~~~[uniprot]_Outer_membrane_usher_protein_PapC~~~[uniprot]_Outer_membrane_usher_protein_PmfC	TCCGGTACATTTACCTGACACTGTATTTTTCCATCCCAGTTTAC
3	n541942	199	36	337	163	385	Yes	4.26825e-09	6.41158e-05	0.334151	6.31714		TGTCGCCAGCACCAGGGGCAGGGCCGGGTTCC
5	n1182947	353	90	337	263	385	Yes	4.30725e-09	6.41158e-05	0.300609	6.78346	ID972_papF--P_pilus_minor_subunit_PapF--gi:110644641--class_CU_fimbriae~~~ID971_papF--P_pilus_minor_subunit_PapF--gi:26249419--class_CU_fimbriae~~~[uniprot]_Minor_fimbrial_protein_PrsF~~~[uniprot]_Fimbrial_adapter_PapF~~~[uniprot]_Histidine_ammonia-lyase	TGGGAATATTAATCCTGAGCACGTGGACAACTCACGTGGTGA
5	n1481224	353	90	337	263	385	Yes	4.30725e-09	6.41158e-05	0.300609	6.78346	ID972_papF--P_pilus_minor_subunit_PapF--gi:110644641--class_CU_fimbriae~~~ID971_papF--P_pilus_minor_subunit_PapF--gi:26249419--class_CU_fimbriae~~~[uniprot]_Minor_fimbrial_protein_PrsF~~~[uniprot]_Fimbrial_adapter_PapF	ATTTTGGGAATATTAATCCTGAGCACGTGGACAA
3	n1230405	231	40	337	191	385	Yes	4.4294e-09	6.5294e-05	0.351552	6.77489	ID976_papI--P_pilus,_pap_operon_regulatory_protein_PapI--gi:91213845--class_CU_fimbriae~~~ID975_papI--P_pilus,_pap_operon_regulatory_protein_PapI--gi:26249428--class_CU_fimbriae~~~ID977_papI--P_pilus,_pap_operon_regulatory_protein_PapI--gi:117625211--class_CU_fimbriae~~~ID978_papI--P_pilus,_pap_operon_regulatory_protein_PapI--gi:218701692--class_CU_fimbriae~~~[uniprot]_Major_pilus_subunit_operon_…	AATGAAATACTGGAATTTCTGAACAGGCATGATGGAGGGAAAACGGCAGAAATTGC
3	n1512940	170	25	337	145	385	Yes	5.20466e-09	7.59843e-05	0.384178	6.29585		AAGATTGTTAGTCGTTACGCCTTATATCACTGGCG
5	n1730553	328	79	337	249	385	Yes	5.34254e-09	7.72544e-05	0.303318	6.53123	ID973_papH--P_pilus_minor_subunit_PapH--gi:26249426--class_CU_fimbriae~~~ID974_papH--P_pilus_minor_subunit_PapH--gi:91213842--class_CU_fimbriae~~~[uniprot]_PRS_fimbrial_minor_pilin_protein~~~[uniprot]_PAP_fimbrial_minor_pilin_protein	TGAAAGAAAATTCAGCCTCCGGCTCAGGAACTGTGAATTTAACAGTCAG
5	n1658452	191	31	337	160	385	Yes	5.52709e-09	7.91691e-05	0.343179	6.39868	ID1329_papGII--P_pilus,_fimbrial_PapG_protein_(CFT073)--AAN82031--class_CU_fimbriae~~~[uniprot]_F7-1_fimbrial_protein_(Fragment)	CCACATTCCCTCCCTGATAAGAGTTAACGTCTCCAAGGGAGTAAA
5	n2564982	398	115	337	283	385	Yes	6.45434e-09	9.15869e-05	0.308021	-6.29556	ID962_papD--P_pilus_assembly_protein_chaperone_PapD--gi:26250993--class_CU_fimbriae~~~[uniprot]_Chaperone_protein_PapD	AAGCGTCATTGACTTCTCACTCCCGTCAAACAC
3	n2370282	173	26	337	147	385	Yes	6.71651e-09	9.44247e-05	0.381804	6.27828		AAAAGAAACATCTGTCAACGCCAAGATTGTTAGTCG
5	n1488055	352	90	337	262	385	Yes	6.91819e-09	9.63677e-05	0.295213	6.67238	ID972_papF--P_pilus_minor_subunit_PapF--gi:110644641--class_CU_fimbriae~~~ID971_papF--P_pilus_minor_subunit_PapF--gi:26249419--class_CU_fimbriae~~~[uniprot]_Minor_fimbrial_protein_PrsF~~~[uniprot]_Fimbrial_adapter_PapF	CCACGTGCTCAGGATTAATATTCCCAAAATC
5	n1661018	230	41	337	189	385	Yes	8.01478e-09	0.000110628	0.318339	6.34257	[uniprot]_Fimbrial_protein_PrsG	ACCCCGTTAACCGAAACAATGGAGTCCCAGCCATG
5	n1519652	382	106	337	276	385	Yes	8.58578e-09	0.000117442	0.282041	-6.35914	ID973_papH--P_pilus_minor_subunit_PapH--gi:26249426--class_CU_fimbriae~~~ID974_papH--P_pilus_minor_subunit_PapH--gi:91213842--class_CU_fimbriae~~~[uniprot]_PRS_fimbrial_minor_pilin_protein~~~[uniprot]_PAP_fimbrial_minor_pilin_protein	ACCCGTCAATGGTATTGCAGGCATTACTTTCCCTGCCCGGG
5	n2757181	288	68	337	220	385	Yes	1.12553e-08	0.000152582	0.279755	6.24688	ID972_papF--P_pilus_minor_subunit_PapF--gi:110644641--class_CU_fimbriae~~~ID971_papF--P_pilus_minor_subunit_PapF--gi:26249419--class_CU_fimbriae~~~[uniprot]_Minor_fimbrial_protein_PrsF~~~[uniprot]_Fimbrial_adapter_PapF	TCCTGAGCACGTGGACAACTCACGTGGTGAA
5	n2485806	256	50	337	206	385	Yes	1.13695e-08	0.000152767	0.316907	6.61519	ID980_papK--P_pilus_minor_subunit_PapK--gi:26249421--class_CU_fimbriae~~~[uniprot]_Protein_PrsK~~~[uniprot]_Fimbrial_adapter_PapK	CAGGCAATAGCCTCAGATGTGGCATTCAGGGGTAATCTG
5	n2244704	250	46	337	204	385	Yes	1.16558e-08	0.000154918	0.341611	6.89102	ID1329_papGII--P_pilus,_fimbrial_PapG_protein_(CFT073)--AAN82031--class_CU_fimbriae	CCAGGACCATTACACTGATTCCAGGTTACCG
5	n2295891	383	107	337	276	385	Yes	1.17337e-08	0.000154918	0.27935	-6.2949	ID973_papH--P_pilus_minor_subunit_PapH--gi:26249426--class_CU_fimbriae	GACTCACTCATAATCGACCCGGAATCCCAGCAC
5	n2799930	177	30	337	147	385	Yes	1.25581e-08	0.000164373	0.324065	5.99308	ID973_papH--P_pilus_minor_subunit_PapH--gi:26249426--class_CU_fimbriae~~~[uniprot]_PRS_fimbrial_minor_pilin_protein~~~[uniprot]_PAP_fimbrial_minor_pilin_protein	CAAAAGGCATTAATCTGCAGATAGCTGATGCCAGGGG
5	n2379412	389	112	337	277	385	Yes	1.41149e-08	0.000183171	0.302719	-6.10149	ID960_papC--P_pilus_outer_membrane_usher_protein_PapC_precursor--gi:26249425--class_CU_fimbriae~~~[uniprot]_Outer_membrane_usher_protein_PapC	CTGACACTGTATTTTTCCATCCCAGTTTACCGACAGG
5	n2776861	397	115	337	282	385	Yes	1.47411e-08	0.000188288	0.301921	-6.1561	ID962_papD--P_pilus_assembly_protein_chaperone_PapD--gi:26250993--class_CU_fimbriae~~~[uniprot]_Chaperone_protein_PapD	CGTCATTGACTTCTCACTCCCGTCAAACACC
3	n1535963	172	26	337	146	385	Yes	1.47572e-08	0.000188288	0.374833	6.14343	[uniprot]_Ribosome-recycling_factor	AACATCTGTCAACGCCAAGATTGTTAGTCGTTACGCCTTATATCAC
5	n714123	247	45	337	202	385	Yes	1.52156e-08	0.000192518	0.337249	6.81694	ID1329_papGII--P_pilus,_fimbrial_PapG_protein_(CFT073)--AAN82031--class_CU_fimbriae	AACCCAGGACCATTACACTGATTCCAGGTTAC
5	n2381185	386	111	337	275	385	Yes	1.5937e-08	0.00019998	0.299382	-6.04258	ID960_papC--P_pilus_outer_membrane_usher_protein_PapC_precursor--gi:26249425--class_CU_fimbriae~~~[uniprot]_Outer_membrane_usher_protein_PapC	AAACCCTGTCGGTAAACTGGGATGGAAAAATACA
5	n2347122	372	102	337	270	385	Yes	1.66135e-08	0.00020676	0.2894	-6.39452	ID979_papJ--P_pilus_assembly_protein_PapJ--gi:26249423--class_CU_fimbriae~~~[uniprot]_Protein_PapJ~~~[uniprot]_Protein_PrsJ	CGGAGGCTTAACGGCACCTCATTACTCACCAGCGTGCAGGG
5	n2126371	343	85	337	258	385	Yes	1.73126e-08	0.000213709	0.299677	6.44533	ID973_papH--P_pilus_minor_subunit_PapH--gi:26249426--class_CU_fimbriae~~~ID974_papH--P_pilus_minor_subunit_PapH--gi:91213842--class_CU_fimbriae~~~[uniprot]_PRS_fimbrial_minor_pilin_protein~~~[uniprot]_PAP_fimbrial_minor_pilin_protein	CAGGAACTGTGAATTTAACAGTCAGGGTGGGAACCTT
5	n2023258	179	31	337	148	385	Yes	2.00433e-08	0.000244244	0.317878	5.90478	ID973_papH--P_pilus_minor_subunit_PapH--gi:26249426--class_CU_fimbriae~~~ID974_papH--P_pilus_minor_subunit_PapH--gi:91213842--class_CU_fimbriae~~~[uniprot]_PRS_fimbrial_minor_pilin_protein~~~[uniprot]_PAP_fimbrial_minor_pilin_protein	TAAGTTTAATTTATCCGGTCAGGCAAAAGGCATTAATCTGCAGATAGCTGATG
5	n2824494	337	84	337	253	385	Yes	2.0108e-08	0.000244244	0.281064	6.22056	ID972_papF--P_pilus_minor_subunit_PapF--gi:110644641--class_CU_fimbriae~~~ID971_papF--P_pilus_minor_subunit_PapF--gi:26249419--class_CU_fimbriae	TGAACGTTGAACGTGCTGTGTCCAGACCTGCTGT
5	n2245048	271	56	337	215	385	Yes	2.09676e-08	0.000252664	0.304323	6.44114	ID980_papK--P_pilus_minor_subunit_PapK--gi:26249421--class_CU_fimbriae~~~[uniprot]_Protein_PrsK~~~[uniprot]_Fimbrial_adapter_PapK	CCCGGGTTTTGAAGACGACATGTTTATTCAGA
9	n1103957	616	318	337	298	385	Yes	2.19059e-08	0.000261892	-0.273442	5.6733		AAAAAAGTAAGATGACTGTGCGAAGGTGGCGGAATTG
5	n1657639	409	123	337	286	385	Yes	2.28499e-08	0.000271043	0.29373	-6.00911	ID960_papC--P_pilus_outer_membrane_usher_protein_PapC_precursor--gi:26249425--class_CU_fimbriae~~~[uniprot]_DNA_topoisomerase_1~~~[uniprot]_ATP-dependent_RNA_helicase_RhlB	CACCTGCCCGCCATCAACCGGTACACCTCCCACACCATCCGTGTCAACAAGAAGACGTGTT
5	n2362033	371	102	337	269	385	Yes	2.58602e-08	0.000304374	0.284421	-6.2947	ID979_papJ--P_pilus_assembly_protein_PapJ--gi:26249423--class_CU_fimbriae~~~[uniprot]_Protein_PapJ~~~[uniprot]_Protein_PrsJ	GGTGAGTAATGAGGTGCCGTTAAGCCTCCGGCCGGA
5	n201578	213	40	337	173	385	Yes	2.8494e-08	0.000332793	0.324681	6.23038	ID960_papC--P_pilus_outer_membrane_usher_protein_PapC_precursor--gi:26249425--class_CU_fimbriae~~~[uniprot]_Outer_membrane_usher_protein_PapC~~~[uniprot]_Outer_membrane_usher_protein_PmfC~~~[uniprot]_Glycine_dehydrogenase_(decarboxylating)~~~[uniprot]_tRNA_uridine_5-carboxymethylaminomethyl_modification_enzyme_MnmG	AGTGTAACCAGTGAAAAAGGCCGGGAGCTGGGCATGGTGGCCGACGAAGGCCTTGCC
5	n1676453	227	41	337	186	385	Yes	3.15866e-08	0.000366098	0.310969	6.09241	[uniprot]_Fimbrial_protein_PrsG	GTGTCCACCCCGTTAACCGAAACAATGGAGTCCCAG
9	n1103586	565	303	337	262	385	Yes	3.20103e-08	0.000368197	-0.254893	5.62946		TATCAAAAAAAGTAAGATGACTGTGCGAAGGTGGC
5	n1114846	351	90	337	261	385	Yes	3.63678e-08	0.000415174	0.291966	6.30435	ID972_papF--P_pilus_minor_subunit_PapF--gi:110644641--class_CU_fimbriae~~~ID971_papF--P_pilus_minor_subunit_PapF--gi:26249419--class_CU_fimbriae~~~[uniprot]_Minor_fimbrial_protein_PrsF~~~[uniprot]_Fimbrial_adapter_PapF	GGGCACTGAAGTAAAGGTGAACGTTGAACGTGCTGTGTCCAGACCTG
5	n2134674	350	89	337	261	385	Yes	3.67386e-08	0.000416278	0.290408	6.25495	ID973_papH--P_pilus_minor_subunit_PapH--gi:26249426--class_CU_fimbriae~~~[uniprot]_PRS_fimbrial_minor_pilin_protein~~~[uniprot]_PAP_fimbrial_minor_pilin_protein	CCACCCTGACTGTTAAATTCACAGTTCCTGAGCCG
5	n1809761	420	130	337	290	385	Yes	4.42633e-08	0.000497823	0.288705	-5.77333	ID960_papC--P_pilus_outer_membrane_usher_protein_PapC_precursor--gi:26249425--class_CU_fimbriae~~~[uniprot]_Outer_membrane_usher_protein_PapC	GCCCCGCCATACAGCGACCACTGGTTACTGAGCCCC
9	n1561220	621	319	337	302	385	Yes	4.59569e-08	0.000513071	-0.270429	5.53865		TAAGATGACTGTGCGAAGGTGGCGGAATTGGT
5	n2179897	391	112	337	279	385	Yes	4.65494e-08	0.000515892	0.27483	-6.10972	ID980_papK--P_pilus_minor_subunit_PapK--gi:26249421--class_CU_fimbriae~~~ID981_papK--P_pilus_minor_subunit_PapK--gi:386622207--class_CU_fimbriae~~~[uniprot]_Protein_PrsK~~~[uniprot]_Fimbrial_adapter_PapK	GTTAGGCATTGCACTGCTGGACACCGATGGCAGCAGTCTGCTGAAACCCGGC
5	n1647241	241	53	337	188	385	Yes	4.95104e-08	0.000544731	0.296252	5.8942	ID960_papC--P_pilus_outer_membrane_usher_protein_PapC_precursor--gi:26249425--class_CU_fimbriae~~~[uniprot]_Outer_membrane_usher_protein_PapC~~~[uniprot]_Outer_membrane_usher_protein_PmfC~~~[uniprot]_Uncharacterized_outer_membrane_usher_protein_YbgQ	ACGTCTTGATGTTGAGGTTATTGAACAGAACGGACGGAAGAAAACCTTTCAGGTCGATAC
5	n950982	239	45	337	194	385	Yes	5.31959e-08	0.00058107	0.302839	6.07276	ID980_papK--P_pilus_minor_subunit_PapK--gi:26249421--class_CU_fimbriae~~~[uniprot]_Fimbrial_adapter_PapK~~~[uniprot]_Histidinol-phosphate_aminotransferase	TCTTTTACTGTTTGCCGCACTGTCTGCCGGACAGGCAATAGCCTCAGATGTGGCATTCAGG
5	n280127	214	41	337	173	385	Yes	5.71227e-08	0.000619507	0.318535	6.07934	ID960_papC--P_pilus_outer_membrane_usher_protein_PapC_precursor--gi:26249425--class_CU_fimbriae	CAGCTCCCGGCCTTTTTCACTGGTTACACTG
5	n1964865	226	41	337	185	385	Yes	5.79632e-08	0.000624164	0.305768	5.99004	ID1329_papGII--P_pilus,_fimbrial_PapG_protein_(CFT073)--AAN82031--class_CU_fimbriae~~~[uniprot]_Fimbrial_protein_PrsG	CTCCATTGTTTCGGTTAACGGGGTGGACACAGGAGAGACAACG
5	n851306	289	75	337	214	385	Yes	6.33604e-08	0.000677477	0.283492	5.82412	[uniprot]_Protein_PapJ~~~[uniprot]_Protein_PrsJ	TCATTACCGGATAAATGAACGGGGGGGACGCACCGGAAGCCTG
5	n1267459	386	110	337	276	385	Yes	6.90498e-08	0.000733148	0.27518	-5.8814	ID979_papJ--P_pilus_assembly_protein_PapJ--gi:26249423--class_CU_fimbriae~~~[uniprot]_Protein_PapJ~~~[uniprot]_Protein_PrsJ~~~[uniprot]_Outer_membrane_protease_IcsP	TTATGCTCAGACGCAGCATGGCCGGATTGCTCCTGGCATCAGAATACTCACCCTCC
5	n748878	228	40	337	188	385	Yes	7.22737e-08	0.00076205	0.309382	6.08062		ATCAGCAAACCCAGGACCATTACACTGATTCC
5	n1617024	210	38	337	172	385	Yes	7.88968e-08	0.000826146	0.309685	5.8535	ID972_papF--P_pilus_minor_subunit_PapF--gi:110644641--class_CU_fimbriae~~~ID971_papF--P_pilus_minor_subunit_PapF--gi:26249419--class_CU_fimbriae~~~[uniprot]_Minor_fimbrial_protein_PrsF~~~[uniprot]_Fimbrial_adapter_PapF	CCTGAGCACGTGGACAACTCACGTGGTGAAATCACAAAAACCATAAGCATATCCTGTACGT
5	n2189053	181	32	337	149	385	Yes	8.1438e-08	0.000846914	0.316025	5.89775	ID971_papF--P_pilus_minor_subunit_PapF--gi:26249419--class_CU_fimbriae	GATATAAATAATGATAAACGAGCCATTCCCCCTCCGGAGAGC
5	n1479932	419	130	337	289	385	Yes	8.25487e-08	0.000852625	0.285047	-5.63937	ID960_papC--P_pilus_outer_membrane_usher_protein_PapC_precursor--gi:26249425--class_CU_fimbriae~~~[uniprot]_Outer_membrane_usher_protein_PapC~~~[uniprot]_Putative_outer_membrane_usher_protein_YfcU~~~[uniprot]_Outer_membrane_usher_protein_PmfC~~~[uniprot]_Putative_outer_membrane_usher_protein_YqiG~~~[uniprot]_Translation_initiation_factor_IF-2	GTGGAAGCAACCCGTTCTGTTGTGGAATCGGCGCTGACAGAAGGTGCCATTGGTTACCGGA
5	n720803	227	40	337	187	385	Yes	8.31322e-08	0.000852851	0.308042	6.0173		AATCAGTGTAATGGTCCTGGGTTTGCTGATGG
9	n1144310	563	301	337	262	385	Yes	8.4552e-08	0.000861594	-0.24522	5.43997		ATATCAAAAAAAGTAAGATGACTGTGCGAAG
5	n2535958	121	17	337	104	385	Yes	8.57815e-08	0.000868296	0.338379	5.58778	ID1329_papGII--P_pilus,_fimbrial_PapG_protein_(CFT073)--AAN82031--class_CU_fimbriae	AACATTTCATTCTCTCTTGGGAGGGTTTTGGC
5	n1791440	421	131	337	290	385	Yes	8.63784e-08	0.000868547	0.283258	-5.63749	ID960_papC--P_pilus_outer_membrane_usher_protein_PapC_precursor--gi:26249425--class_CU_fimbriae~~~[uniprot]_Outer_membrane_usher_protein_PapC	CCATACAGCGACCACTGGTTACTGAGCCCCCAGGA
5	n595978	418	130	337	288	385	Yes	1.19561e-07	0.00119429	0.277367	-5.57131	ID960_papC--P_pilus_outer_membrane_usher_protein_PapC_precursor--gi:26249425--class_CU_fimbriae~~~[uniprot]_Outer_membrane_usher_protein_PapC~~~[uniprot]_Outer_membrane_usher_protein_PmfC~~~[uniprot]_Uncharacterized_outer_membrane_usher_protein_YbgQ	CGGTCATGGAGTTATACGGGAGCCAGCCTGGAAAGCGATGACCGGATGCTGCC
5	n1196048	418	130	337	288	385	Yes	1.19561e-07	0.00119429	0.277367	-5.57131	ID960_papC--P_pilus_outer_membrane_usher_protein_PapC_precursor--gi:26249425--class_CU_fimbriae~~~[uniprot]_Outer_membrane_usher_protein_PapC	TGGCGGGCAAACCTGACGCTGGGCGAGAATAATATCAACTCAGATATATT
9	n1571604	630	322	337	308	385	Yes	1.20542e-07	0.00119622	-0.267485	5.36171		ACTGTGCGAAGGTGGCGGAATTGGTAGACGCGCT
5	n659570	227	47	337	180	385	Yes	1.21555e-07	0.00119844	0.288402	6.07417	ID979_papJ--P_pilus_assembly_protein_PapJ--gi:26249423--class_CU_fimbriae~~~[uniprot]_Protein_PapJ~~~[uniprot]_Protein_PrsJ~~~[uniprot]_CRISPR-associated_exonuclease_Cas4/endonuclease_Cas1_fusion	TGCACCACTGACTGCCAGGCTTCCGGTGCGTCCCCCCCGTTCA
5	n889250	227	47	337	180	385	Yes	1.21555e-07	0.00119844	0.288402	6.07417	[uniprot]_Protein_PapJ~~~[uniprot]_Protein_PrsJ	GCATCATTACCGGATAAATGAACGGGGGGGACG
5	n1534543	227	47	337	180	385	Yes	1.21555e-07	0.00119844	0.288402	6.07417	ID979_papJ--P_pilus_assembly_protein_PapJ--gi:26249423--class_CU_fimbriae~~~[uniprot]_Protein_PrsJ~~~[uniprot]_CTP_synthase	CCTGGCAGTCAGTGGTGCACTGCTGTCCTCACCCTGC
5	n703309	238	44	337	194	385	Yes	1.24492e-07	0.00121948	0.31407	6.13617		AAACCCAGGACCATTACACTGATTCCAGGTT
5	n52144	422	131	337	291	385	Yes	1.28096e-07	0.00123936	0.28513	-5.61113	ID979_papJ--P_pilus_assembly_protein_PapJ--gi:26249423--class_CU_fimbriae~~~[uniprot]_Protein_PapJ~~~[uniprot]_Protein_PrsJ~~~[uniprot]_Glycine_dehydrogenase_(decarboxylating)~~~[uniprot]_Glycosyl_hydrolase_family_109_protein~~~[uniprot]_Glycine_dehydrogenase_(decarboxylating)_(Fragment)	AACAGCAGTACTGTATCTTATTGCACTGTCGCTGAGTGGTTTCATCCATACTTTC
5	n1703913	422	131	337	291	385	Yes	1.28154e-07	0.00123936	0.281956	-5.61089	ID960_papC--P_pilus_outer_membrane_usher_protein_PapC_precursor--gi:26249425--class_CU_fimbriae~~~[uniprot]_Outer_membrane_usher_protein_PapC~~~[uniprot]_3-dehydroquinate_synthase~~~[uniprot]_Methionine--tRNA_ligase~~~[uniprot]_Sensor_protein_LytS~~~[uniprot]_O-acetyl-ADP-ribose_deacetylase	CCGGAAAAGGTGCGGCGTTACATGCAGGGGGAATGTCCGGTGGAACACGTCTTC
5	n1869000	422	131	337	291	385	Yes	1.28154e-07	0.00123936	0.281956	-5.61089	ID960_papC--P_pilus_outer_membrane_usher_protein_PapC_precursor--gi:26249425--class_CU_fimbriae~~~[uniprot]_Outer_membrane_usher_protein_PapC	ACAATTACCGGAAAAGGTGCGGCGTTACATGCAGGGG
5	n1324605	418	130	337	288	385	Yes	1.3155e-07	0.00126416	0.277784	-5.559	ID960_papC--P_pilus_outer_membrane_usher_protein_PapC_precursor--gi:26249425--class_CU_fimbriae~~~[uniprot]_Outer_membrane_usher_protein_PapC~~~[uniprot]_Putative_outer_membrane_usher_protein_YqiG~~~[uniprot]_UDP-N-acetylmuramoylalanine--D-glutamate_ligase	ATGCCGCAGGCCTGGCTTGAGTATTCTGATGCCACCTGGCTGCCTCC
9	n1579490	628	321	337	307	385	Yes	1.32729e-07	0.00126746	-0.263816	5.3421		AGATGACTGTGCGAAGGTGGCGGAATTGGTAGACG
5	n865592	288	75	337	213	385	Yes	1.3412e-07	0.00127274	0.277587	5.69387	[uniprot]_CRISPR-associated_exonuclease_Cas4/endonuclease_Cas1_fusion	AATGAACGGGGGGGACGCACCGGAAGCCTGGC
5	n877125	222	40	337	182	385	Yes	1.42991e-07	0.00134849	0.301195	5.85465		AACCCGTCTGACTGAGAAATTTGACGATATTA
5	n887169	222	40	337	182	385	Yes	1.42991e-07	0.00134849	0.301195	5.85465		ATAATATCGTCAAATTTCTCAGTCAGACGGG
5	n1134972	421	131	337	290	385	Yes	1.45189e-07	0.00135764	0.281169	-5.57621	ID960_papC--P_pilus_outer_membrane_usher_protein_PapC_precursor--gi:26249425--class_CU_fimbriae~~~[uniprot]_Outer_membrane_usher_protein_PapC~~~[uniprot]_Putative_competence-damage_inducible_protein~~~[uniprot]_Selenocysteine-specific_elongation_factor	ACCCAGGTCCCAGCCGGCACCGGCTGCCAGTGCATTATAATCACC
5	n2188770	180	32	337	148	385	Yes	1.46342e-07	0.00135764	0.310096	5.79037	ID971_papF--P_pilus_minor_subunit_PapF--gi:26249419--class_CU_fimbriae	GATAAACGAGCCATTCCCCCTCCGGAGAGCGGTACAGAAAA
5	n2064122	418	130	337	288	385	Yes	1.46644e-07	0.00135764	0.276863	-5.5281	ID960_papC--P_pilus_outer_membrane_usher_protein_PapC_precursor--gi:26249425--class_CU_fimbriae~~~[uniprot]_Outer_membrane_usher_protein_PapC~~~[uniprot]_Putative_outer_membrane_usher_protein_YfcU~~~[uniprot]_Outer_membrane_usher_protein_PmfC~~~[uniprot]_Probable_outer_membrane_usher_protein_ElfC~~~[uniprot]_Putative_outer_membrane_usher_protein_YqiG~~~[uniprot]_Uncharacterized_outer_membrane_ush…	GAGTCGTACAGCACCCGTCCCTGCTGCGACACCACAACACGGGCATTAGTCTCCGCAATCCCGGTAATCTGCGGTGCATAGCCTCGCAGTCTGGG
5	n1655423	180	32	337	148	385	Yes	1.50588e-07	0.00138571	0.310232	5.7812	ID971_papF--P_pilus_minor_subunit_PapF--gi:26249419--class_CU_fimbriae	GAAGCAACGATATAAATAATGATAAACGAGCCATTCCC
5	n118365	415	129	337	286	385	Yes	1.54751e-07	0.00141544	0.271221	-5.4972	ID960_papC--P_pilus_outer_membrane_usher_protein_PapC_precursor--gi:26249425--class_CU_fimbriae~~~[uniprot]_Outer_membrane_usher_protein_PapC	AGGTTCAACAAATGAAATCTGTAACGATGCGGGAGAAATACTTTGCCCGTTAACAATCACA
5	n734294	226	40	337	186	385	Yes	1.58665e-07	0.00144254	0.301642	5.88746		AACCATCAGCAAACCCAGGACCATTACACTGA
3	n1717587	209	42	337	167	385	Yes	1.69892e-07	0.00153543	0.30047	5.68644		ATGTTTCTTTTCTAATTTACTGAACCGGCGCAGAC
5	n2532376	122	18	337	104	385	Yes	1.71706e-07	0.00154264	0.328495	5.45426	ID1329_papGII--P_pilus,_fimbrial_PapG_protein_(CFT073)--AAN82031--class_CU_fimbriae	CAAAACCCTCCCAAGAGAGAATGAAATGTTATTCTTA
5	n1781418	417	130	337	287	385	Yes	1.77925e-07	0.0015871	0.272456	-5.46135	ID960_papC--P_pilus_outer_membrane_usher_protein_PapC_precursor--gi:26249425--class_CU_fimbriae~~~[uniprot]_Outer_membrane_usher_protein_PapC	TTCTGTTCAATAACCTCAACATCAAGACGTCCGCGAACTGAACTG
5	n1695456	385	111	337	274	385	Yes	1.78745e-07	0.0015871	0.278029	-5.72353	ID973_papH--P_pilus_minor_subunit_PapH--gi:26249426--class_CU_fimbriae~~~ID974_papH--P_pilus_minor_subunit_PapH--gi:91213842--class_CU_fimbriae~~~[uniprot]_PRS_fimbrial_minor_pilin_protein~~~[uniprot]_PAP_fimbrial_minor_pilin_protein	AACGCCGGATAAGTTTAATTTATCCGGTCAG
5	n882993	224	48	337	176	385	Yes	1.91528e-07	0.00169071	0.292384	5.53796	ID960_papC--P_pilus_outer_membrane_usher_protein_PapC_precursor--gi:26249425--class_CU_fimbriae~~~[uniprot]_Outer_membrane_usher_protein_PapC	CAGCGACCACTGGTTACTGAGCCCCCAGGACGCCTCTCCGGT
5	n1295733	417	130	337	287	385	Yes	2.10489e-07	0.00184735	0.271796	-5.45527	ID960_papC--P_pilus_outer_membrane_usher_protein_PapC_precursor--gi:26249425--class_CU_fimbriae~~~[uniprot]_Outer_membrane_usher_protein_PapC~~~[uniprot]_Putative_outer_membrane_usher_protein_YfcU~~~[uniprot]_Outer_membrane_usher_protein_PmfC~~~[uniprot]_Uncharacterized_outer_membrane_usher_protein_YbgQ	GGGCGAGAATAATATCAACTCAGATATATTCCGGTCATGGAGTTATACGGGAGCCAGCCTG
5	n612884	414	128	337	286	385	Yes	2.11938e-07	0.00184938	0.269547	-5.47796	ID960_papC--P_pilus_outer_membrane_usher_protein_PapC_precursor--gi:26249425--class_CU_fimbriae~~~[uniprot]_Outer_membrane_usher_protein_PapC	CCACAGTCCCGTTATAACTGAACTGATGAGA
5	n342264	291	77	337	214	385	Yes	2.1467e-07	0.00185261	0.270801	5.5894	ID979_papJ--P_pilus_assembly_protein_PapJ--gi:26249423--class_CU_fimbriae~~~[uniprot]_Protein_PapJ~~~[uniprot]_Protein_PrsJ~~~[uniprot]_HTH-type_transcriptional_repressor_NsrR	TCATTACTCACCAGCGTGCAGGGTGAGGACAGCAGTGC
5	n385233	338	88	337	250	385	Yes	2.14749e-07	0.00185261	0.262029	5.68195	ID980_papK--P_pilus_minor_subunit_PapK--gi:26249421--class_CU_fimbriae~~~[uniprot]_Protein_PrsK~~~[uniprot]_Fimbrial_adapter_PapK	GCAAACAGTAAAAGAGCGCCTGTGCTTTTTATCATCAC
5	n2180981	408	124	337	284	385	Yes	2.27472e-07	0.00195128	0.267992	-5.48226	ID979_papJ--P_pilus_assembly_protein_PapJ--gi:26249423--class_CU_fimbriae~~~[uniprot]_Protein_PapJ~~~[uniprot]_Protein_PrsJ	CCCCACATCCTGCCAGCCTCAGCATCAGAGG
5	n275368	212	41	337	171	385	Yes	2.33516e-07	0.00199187	0.308074	5.80122	ID960_papC--P_pilus_outer_membrane_usher_protein_PapC_precursor--gi:26249425--class_CU_fimbriae	AGCTCCCGGCCTTTTTCACTGGTTACACTGGCA
5	n1673118	183	33	337	150	385	Yes	2.35593e-07	0.00199837	0.303588	5.7036	ID971_papF--P_pilus_minor_subunit_PapF--gi:26249419--class_CU_fimbriae	AGAAGCAACGATATAAATAATGATAAACGAG
5	n2390697	423	132	337	291	385	Yes	2.46846e-07	0.00208218	0.279209	-5.48556	ID979_papJ--P_pilus_assembly_protein_PapJ--gi:26249423--class_CU_fimbriae~~~[uniprot]_Protein_PapJ~~~[uniprot]_Protein_PrsJ	CCGCAGGAAAGTATGGATGAAACCACTCAGCGACAG
5	n2628184	423	132	337	291	385	Yes	2.71691e-07	0.00227909	0.277984	-5.47319	ID979_papJ--P_pilus_assembly_protein_PapJ--gi:26249423--class_CU_fimbriae~~~[uniprot]_Protein_PapJ~~~[uniprot]_Protein_PrsJ	TAAAACAACAGCAGTACTGTATCTTATTGCACTGTC
5	n756635	229	41	337	188	385	Yes	2.74156e-07	0.00228475	0.299817	5.85254		CAGCAAACCCAGGACCATTACACTGATTCCAGG
9	n883751	514	272	337	242	385	Yes	2.75376e-07	0.00228475	-0.23394	5.20125		CAAACGAGGCGATATCAAAAAAAGTAAGATGACTGTGCGAA
5	n281868	418	131	337	287	385	Yes	2.81516e-07	0.002323	0.26754	-5.36895	ID960_papC--P_pilus_outer_membrane_usher_protein_PapC_precursor--gi:26249425--class_CU_fimbriae~~~[uniprot]_Outer_membrane_usher_protein_PapC~~~[uniprot]_Putative_outer_membrane_usher_protein_YfcU~~~[uniprot]_Outer_membrane_usher_protein_PmfC~~~[uniprot]_Putative_outer_membrane_usher_protein_YqiG~~~[uniprot]_Uncharacterized_outer_membrane_usher_protein_YbgQ	GCCTCGGTTCCTTATCTGACGCGTCCGGGACAGGTCCGGTA
5	n1841062	405	124	337	281	385	Yes	2.92909e-07	0.00240396	0.266531	-5.38581	ID962_papD--P_pilus_assembly_protein_chaperone_PapD--gi:26250993--class_CU_fimbriae~~~ID961_papD--P_pilus_assembly_protein_chaperone_PapD--gi:26249424--class_CU_fimbriae~~~[uniprot]_Chaperone_protein_PapD	GATATCCGGTGTGGTACTCAGCCTGACCATGCTTTTCGCAC
5	n719513	416	130	337	286	385	Yes	2.9973e-07	0.00244453	0.266813	-5.373	ID960_papC--P_pilus_outer_membrane_usher_protein_PapC_precursor--gi:26249425--class_CU_fimbriae~~~[uniprot]_Outer_membrane_usher_protein_PapC	CCGGTATCAGGACGAATATCCACTCCCGGCAACCCATGAAAATCCGCACAC
5	n1230393	416	130	337	286	385	Yes	2.9973e-07	0.00244453	0.266813	-5.373	ID960_papC--P_pilus_outer_membrane_usher_protein_PapC_precursor--gi:26249425--class_CU_fimbriae~~~[uniprot]_Outer_membrane_usher_protein_PapC~~~[uniprot]_Outer_membrane_usher_protein_PmfC~~~[uniprot]_F1_capsule-anchoring_protein~~~[uniprot]_Outer_membrane_usher_protein_PsaC~~~[uniprot]_2-C-methyl-D-erythritol_4-phosphate_cytidylyltransferase	GGAGAAATACTTTGCCCGTTAACAATCACATCCAGAAGATATTGCCCCGGCAGAACATA
5	n2409092	416	130	337	286	385	Yes	2.9973e-07	0.00244453	0.266813	-5.373	ID960_papC--P_pilus_outer_membrane_usher_protein_PapC_precursor--gi:26249425--class_CU_fimbriae~~~[uniprot]_Outer_membrane_usher_protein_PapC	AGATTCTGCTGTTAACCCCATCAGTCTGACCATATCTGATGTCAG
5	n487485	98	14	337	84	385	Yes	3.02385e-07	0.00244453	0.318483	5.25472	ID960_papC--P_pilus_outer_membrane_usher_protein_PapC_precursor--gi:26249425--class_CU_fimbriae~~~[uniprot]_Outer_membrane_usher_protein_PapC~~~[uniprot]_Outer_membrane_usher_protein_PmfC	CGTTGAGTTTAATACAGATGTACTTGACGCGGCGGACAAGAAAAATATTGACTTCACCCGT
5	n1639732	196	37	337	159	385	Yes	3.02683e-07	0.00244453	0.282626	5.61149	ID960_papC--P_pilus_outer_membrane_usher_protein_PapC_precursor--gi:26249425--class_CU_fimbriae~~~[uniprot]_Outer_membrane_usher_protein_PapC~~~[uniprot]_Putative_outer_membrane_usher_protein_YfcU~~~[uniprot]_Outer_membrane_usher_protein_PmfC~~~[uniprot]_Putative_outer_membrane_usher_protein_YqiG~~~[uniprot]_Uncharacterized_outer_membrane_usher_protein_YbgQ	CGGACGGAAGAAAACCTTTCAGGTCGATACGGCCTCGGTTCCTTATCTGACGCGTCCGGGA
1	n287333	349	107	337	242	385	Yes	3.13739e-07	0.00251518	0.230332	5.33402	[uniprot]_Insertion_element_IS2A_uncharacterized_48.2_kDa_protein~~~[uniprot]_Transposase_InsD_for_insertion_element_IS2-9~~~[uniprot]_Transposase_InsD_for_insertion_element_IS2-12~~~[uniprot]_Transposase_InsD_for_insertion_element_IS2-11~~~[uniprot]_Transposase_InsD_for_insertion_element_IS2-10~~~[uniprot]_Transposase_InsD_for_insertion_element_IS2A/D/F/H/I/K~~~[uniprot]_Transposase_InsD_for_ins…	TCATCAGTGTGACGACTGCGGCGGCCATCCATCCA
5	n953052	416	129	337	287	385	Yes	3.14744e-07	0.00251518	0.268616	-5.40835	ID960_papC--P_pilus_outer_membrane_usher_protein_PapC_precursor--gi:26249425--class_CU_fimbriae~~~[uniprot]_Outer_membrane_usher_protein_PapC~~~[uniprot]_Putative_outer_membrane_usher_protein_YfcU~~~[uniprot]_Outer_membrane_usher_protein_PmfC~~~[uniprot]_Probable_outer_membrane_usher_protein_ElfC~~~[uniprot]_Uncharacterized_outer_membrane_usher_protein_YbgQ~~~[uniprot]_Outer_membrane_usher_protei…	TCACGCTGGGACGACGGCATTCCCGGACTGATGCTGGATTATAACCTCAACGGGACG
5	n382344	122	18	337	104	385	Yes	3.2272e-07	0.00256542	0.324031	5.3518	ID1329_papGII--P_pilus,_fimbrial_PapG_protein_(CFT073)--AAN82031--class_CU_fimbriae	TTTTAAAATCCCATACAATGTGGCCAAAACCCTCCCAAGAGAGAATGAAATG
5	n574861	415	129	337	286	385	Yes	3.30765e-07	0.00261279	0.269263	-5.39472	ID960_papC--P_pilus_outer_membrane_usher_protein_PapC_precursor--gi:26249425--class_CU_fimbriae~~~[uniprot]_Outer_membrane_usher_protein_PapC	AAGCCAGGCCTGCGGCATATTGATGCGTAATACGCCCGC
5	n564026	416	130	337	286	385	Yes	3.32121e-07	0.00261279	0.265925	-5.34374	ID960_papC--P_pilus_outer_membrane_usher_protein_PapC_precursor--gi:26249425--class_CU_fimbriae~~~[uniprot]_Outer_membrane_usher_protein_PapC~~~[uniprot]_Putative_outer_membrane_usher_protein_YfcU~~~[uniprot]_Outer_membrane_usher_protein_PmfC~~~[uniprot]_Putative_outer_membrane_usher_protein_YqiG~~~[uniprot]_Uncharacterized_outer_membrane_usher_protein_YbgQ~~~[uniprot]_tRNA_dimethylallyltransfera…	TCAACATCAAGACGTCCGCGAACTGAACTGTCCAGGTCCTGAATACTGAATGGCCCTG
5	n17398	424	133	337	291	385	Yes	3.35495e-07	0.00261918	0.274453	-5.40395	ID960_papC--P_pilus_outer_membrane_usher_protein_PapC_precursor--gi:26249425--class_CU_fimbriae~~~[uniprot]_Outer_membrane_usher_protein_PapC~~~[uniprot]_Putative_outer_membrane_usher_protein_YfcU~~~[uniprot]_Outer_membrane_usher_protein_PmfC~~~[uniprot]_Protein_NrdI~~~[uniprot]_L-arabinose_isomerase~~~[uniprot]_Asparagine--tRNA_ligase~~~[uniprot]_Probable_outer_membrane_usher_protein_ElfC~~~[uni…	AAATTTGTCCGCGAATATTGCATCCCTGCAGAAAGGATATACGTCTTTCGGCGTCAGTGCTTCCGGTGGGGCAACAATTACCGGAAAAGGTGCGGCGTTACAT
5	n631489	424	133	337	291	385	Yes	3.35495e-07	0.00261918	0.274453	-5.40395	ID960_papC--P_pilus_outer_membrane_usher_protein_PapC_precursor--gi:26249425--class_CU_fimbriae~~~[uniprot]_Outer_membrane_usher_protein_PapC~~~[uniprot]_Outer_membrane_usher_protein_PmfC~~~[uniprot]_3-methyl-2-oxobutanoate_hydroxymethyltransferase	TGACAAATCGCTGGGGAACGGGCGTGGTGACTGACATCAGCAGTTATTACCGGAATA
5	n1055499	424	133	337	291	385	Yes	3.35495e-07	0.00261918	0.274453	-5.40395	ID960_papC--P_pilus_outer_membrane_usher_protein_PapC_precursor--gi:26249425--class_CU_fimbriae~~~[uniprot]_Outer_membrane_usher_protein_PapC	GTTCAATGACGGTCTGGACAGCTACAGCCTGAACGCCGGCCTTAACAGTGGCGGTGGACTGACATCGCAACGTCAGATTAATGCCTATTACAGTCATCGTAGTCCG
5	n2802068	424	133	337	291	385	Yes	3.35495e-07	0.00261918	0.274453	-5.40395	ID960_papC--P_pilus_outer_membrane_usher_protein_PapC_precursor--gi:26249425--class_CU_fimbriae~~~[uniprot]_Outer_membrane_usher_protein_PapC~~~[uniprot]_Isoleucine--tRNA_ligase~~~[uniprot]_Isoleucine--tRNA_ligase_2	ACACCATCCGTGTCAACAAGAAGACGTGTTCCACCGGACATTCCCC
5	n2804584	424	133	337	291	385	Yes	3.35495e-07	0.00261918	0.274453	-5.40395	ID960_papC--P_pilus_outer_membrane_usher_protein_PapC_precursor--gi:26249425--class_CU_fimbriae	CAAGAAGACGTGTTCCACCGGACATTCCCCCTG
5	n1330519	386	114	337	272	385	Yes	3.36383e-07	0.00261918	0.269371	-5.45149	ID962_papD--P_pilus_assembly_protein_chaperone_PapD--gi:26250993--class_CU_fimbriae~~~ID961_papD--P_pilus_assembly_protein_chaperone_PapD--gi:26249424--class_CU_fimbriae~~~[uniprot]_Chaperone_protein_PapD	CAGTTGTTTGTTATCATTGGAGATATCAAGC
5	n1710950	390	114	337	276	385	Yes	3.42964e-07	0.00265679	0.275704	-5.59405	ID973_papH--P_pilus_minor_subunit_PapH--gi:26249426--class_CU_fimbriae~~~ID974_papH--P_pilus_minor_subunit_PapH--gi:91213842--class_CU_fimbriae~~~[uniprot]_PRS_fimbrial_minor_pilin_protein~~~[uniprot]_PAP_fimbrial_minor_pilin_protein	ACGCCGGATAAGTTTAATTTATCCGGTCAGGCA
5	n1460044	250	46	337	204	385	Yes	3.51116e-07	0.00270613	0.318559	6.16284		AATTCCATACACTTCCGGCATGCAGCGTCATTTC
5	n1850284	406	123	337	283	385	Yes	3.5432e-07	0.00271704	0.262757	-5.41929	ID979_papJ--P_pilus_assembly_protein_PapJ--gi:26249423--class_CU_fimbriae~~~[uniprot]_Protein_PapJ~~~[uniprot]_Protein_PrsJ	CAGGCCGGCACAGTAAAAAGGTATCACCATC
5	n263678	419	131	337	288	385	Yes	3.59099e-07	0.00273984	0.269524	-5.38118	ID960_papC--P_pilus_outer_membrane_usher_protein_PapC_precursor--gi:26249425--class_CU_fimbriae~~~[uniprot]_Outer_membrane_usher_protein_PapC~~~[uniprot]_Putative_outer_membrane_usher_protein_YfcU~~~[uniprot]_Outer_membrane_usher_protein_PmfC~~~[uniprot]_Putative_outer_membrane_usher_protein_YqiG~~~[uniprot]_Uncharacterized_outer_membrane_usher_protein_YbgQ~~~[uniprot]_Aspartate--ammonia_ligase	CTCTGCTCCTGGCTTCCCTGATAGTCAGCCCGCAGGCGCCAGGGCCCCAGATTCCC
5	n386152	419	131	337	288	385	Yes	3.59099e-07	0.00273984	0.269524	-5.38118	ID960_papC--P_pilus_outer_membrane_usher_protein_PapC_precursor--gi:26249425--class_CU_fimbriae~~~[uniprot]_Outer_membrane_usher_protein_PapC	TCTCCTCCCTGATAATTACGGGAAACCGTCCCGTTGAGGTTATAATCCAGCATCAG
5	n613291	419	131	337	288	385	Yes	3.59099e-07	0.00273984	0.269524	-5.38118	ID960_papC--P_pilus_outer_membrane_usher_protein_PapC_precursor--gi:26249425--class_CU_fimbriae~~~[uniprot]_Outer_membrane_usher_protein_PapC	CCCACAGTCCCGTTATAACTGAACTGATGAG
5	n1410323	419	131	337	288	385	Yes	3.59099e-07	0.00273984	0.269524	-5.38118	ID960_papC--P_pilus_outer_membrane_usher_protein_PapC_precursor--gi:26249425--class_CU_fimbriae~~~[uniprot]_Outer_membrane_usher_protein_PapC	GGAATGGCACGGAACAGATAAAAGCGACTCCATGTGAAATTTCTGTTTGTCGTTTTTTCCCCGTTGTAGCG
5	n2313848	421	132	337	289	385	Yes	3.8209e-07	0.00290069	0.26975	-5.3489	ID960_papC--P_pilus_outer_membrane_usher_protein_PapC_precursor--gi:26249425--class_CU_fimbriae~~~[uniprot]_Outer_membrane_usher_protein_PapC	GCAAATACAGGCCCTTCGGTCTCATGCCCGTATCC
5	n567872	417	130	337	287	385	Yes	3.91739e-07	0.00295914	0.267282	-5.36757	ID960_papC--P_pilus_outer_membrane_usher_protein_PapC_precursor--gi:26249425--class_CU_fimbriae~~~[uniprot]_Outer_membrane_usher_protein_PapC~~~[uniprot]_Putative_outer_membrane_usher_protein_YqiG	ATCAGAATACTCAAGCCAGGCCTGCGGCATATTGATGCGTAA
5	n564023	413	128	337	285	385	Yes	4.03503e-07	0.00303292	0.262675	-5.35127	ID960_papC--P_pilus_outer_membrane_usher_protein_PapC_precursor--gi:26249425--class_CU_fimbriae~~~[uniprot]_Outer_membrane_usher_protein_PapC	CACAGTCCCGTTATAACTGAACTGATGAGAGTCTCCTCCCTGATAATTACGGGAAACCGT
5	n179319	424	133	337	291	385	Yes	4.10201e-07	0.00306808	0.274608	-5.38627	ID962_papD--P_pilus_assembly_protein_chaperone_PapD--gi:26250993--class_CU_fimbriae~~~ID961_papD--P_pilus_assembly_protein_chaperone_PapD--gi:26249424--class_CU_fimbriae~~~[uniprot]_Chaperone_protein_PapD	GTATTATAATTTGCCGATTTTACTGTCTGCTCTGAACGGGGA
16	n2362064	227	42	337	185	385	Yes	4.20922e-07	0.00313283	0.292154	5.61706	[uniprot]_Transposase_for_insertion_sequence_element_IS629~~~[uniprot]_Transposase_for_insertion_sequence_element_IS3411	AGTACGGGGTCGGACCGGTATGCAGTGAACT
5	n629764	424	133	337	291	385	Yes	4.73464e-07	0.0035067	0.273119	-5.36972	ID960_papC--P_pilus_outer_membrane_usher_protein_PapC_precursor--gi:26249425--class_CU_fimbriae~~~[uniprot]_Outer_membrane_usher_protein_PapC~~~[uniprot]_Leucine--tRNA_ligase~~~[uniprot]_Outer_membrane_usher_protein_HtrE~~~[uniprot]_Oxygen-dependent_coproporphyrinogen-III_oxidase	AGACGCCAGGATTTTCCCTGAAACGTTCTCTCTCCCTCAATACGGGCTACTGACTGCGTGATATCAGC
1	n1311828	348	107	337	241	385	Yes	4.7647e-07	0.00351183	0.226541	5.24341	[uniprot]_Insertion_element_IS2A_uncharacterized_48.2_kDa_protein~~~[uniprot]_Transposase_InsD_for_insertion_element_IS2-9~~~[uniprot]_Transposase_InsD_for_insertion_element_IS2-12~~~[uniprot]_Transposase_InsD_for_insertion_element_IS2-11~~~[uniprot]_Transposase_InsD_for_insertion_element_IS2-10~~~[uniprot]_Transposase_InsD_for_insertion_element_IS2A/D/F/H/I/K~~~[uniprot]_Transposase_InsD_for_ins…	AACCGATGACTGGATGGATGGCCGCCGCAGTCGTCACACT
5	n1614961	266	56	337	210	385	Yes	4.81396e-07	0.003531	0.277875	5.80267	ID980_papK--P_pilus_minor_subunit_PapK--gi:26249421--class_CU_fimbriae~~~[uniprot]_Protein_PrsK~~~[uniprot]_Fimbrial_adapter_PapK	TGAATAAACATGTCGTCTTCAAAACCCGGGCGTCCAGGGATTTCTGGTATCCGCCCGGA
5	n2699377	421	132	337	289	385	Yes	4.88922e-07	0.00355922	0.267654	-5.31138	ID960_papC--P_pilus_outer_membrane_usher_protein_PapC_precursor--gi:26249425--class_CU_fimbriae~~~[uniprot]_Outer_membrane_usher_protein_PapC	GCAATATCTGACCAGCAGTTATTGCTTCCCTGTAC
5	n1251738	362	101	337	261	385	Yes	4.89932e-07	0.00355922	0.252248	-5.6065	ID979_papJ--P_pilus_assembly_protein_PapJ--gi:26249423--class_CU_fimbriae~~~[uniprot]_Protein_PapJ~~~[uniprot]_Protein_PrsJ	CACAGGAGGGTGAGTATTCTGATGCCAGGAGCAA
5	n2410189	422	132	337	290	385	Yes	4.96623e-07	0.00358042	0.272408	-5.36567	ID960_papC--P_pilus_outer_membrane_usher_protein_PapC_precursor--gi:26249425--class_CU_fimbriae~~~[uniprot]_Outer_membrane_usher_protein_PapC	GGCACCGGCTGCCAGTGCATTATAATCACCGGCAAGCA
5	n668498	207	38	337	169	385	Yes	4.97567e-07	0.00358042	0.287777	5.33603	ID1329_papGII--P_pilus,_fimbrial_PapG_protein_(CFT073)--AAN82031--class_CU_fimbriae~~~[uniprot]_Fimbrial_adhesin_PapG	ACGATATTATTTTTAAAGTCGCCCTACCTGCAGATCTTCCTTTAGGGGATTATT
1	n2412281	351	108	337	243	385	Yes	5.05177e-07	0.00361804	0.227486	5.24643	[uniprot]_Insertion_element_IS2A_uncharacterized_48.2_kDa_protein~~~[uniprot]_Transposase_InsD_for_insertion_element_IS2-9~~~[uniprot]_Transposase_InsD_for_insertion_element_IS2-12~~~[uniprot]_Transposase_InsD_for_insertion_element_IS2-11~~~[uniprot]_Transposase_InsD_for_insertion_element_IS2-10~~~[uniprot]_Transposase_InsD_for_insertion_element_IS2A/D/F/H/I/K~~~[uniprot]_Transposase_InsD_for_ins…	ACGTCATTCTCAGACGAACCGATGACTGGATGGA
5	n979868	424	133	337	291	385	Yes	5.1132e-07	0.00364484	0.272178	-5.34845	ID962_papD--P_pilus_assembly_protein_chaperone_PapD--gi:26250993--class_CU_fimbriae~~~ID961_papD--P_pilus_assembly_protein_chaperone_PapD--gi:26249424--class_CU_fimbriae~~~[uniprot]_Chaperone_protein_PapD~~~[uniprot]_Chaperone_protein_PrsD_(Fragment)	CAGTAAAATCGGCAAATTATAATACCCCTTATCTGTCTTATATTAA
5	n1038778	424	133	337	291	385	Yes	5.1132e-07	0.00364484	0.272178	-5.34845		CGTTGCTCTGTGAAAAAAGAGAAATAATGTACCGCAATAACGGTTAAATGCGG
5	n1071401	424	133	337	291	385	Yes	5.1132e-07	0.00364484	0.272178	-5.34845	ID962_papD--P_pilus_assembly_protein_chaperone_PapD--gi:26250993--class_CU_fimbriae~~~ID961_papD--P_pilus_assembly_protein_chaperone_PapD--gi:26249424--class_CU_fimbriae~~~[uniprot]_Chaperone_protein_PapD~~~[uniprot]_Chaperone_protein_PmfD~~~[uniprot]_Chaperone_protein_PrsD_(Fragment)~~~[uniprot]_8-amino-7-oxononanoate_synthase	CCATTACAGATAAACGACAGTACCGGGCGACCACCATAGTC
5	n1320426	424	133	337	291	385	Yes	5.1132e-07	0.00364484	0.272178	-5.34845	ID979_papJ--P_pilus_assembly_protein_PapJ--gi:26249423--class_CU_fimbriae~~~[uniprot]_Protein_PapJ~~~[uniprot]_Protein_PrsJ	CTGAGTGGTTTCATCCATACTTTCCTGCGGGCTGAAGAGCGGGG
5	n2632626	424	133	337	291	385	Yes	5.1132e-07	0.00364484	0.272178	-5.34845	ID979_papJ--P_pilus_assembly_protein_PapJ--gi:26249423--class_CU_fimbriae~~~[uniprot]_Protein_PapJ~~~[uniprot]_Protein_PrsJ	TGAATAAAACAACAGCAGTACTGTATCTTATTGC
1	n2421572	348	107	337	241	385	Yes	5.21662e-07	0.00370118	0.225684	5.21763	[uniprot]_Insertion_element_IS2A_uncharacterized_48.2_kDa_protein~~~[uniprot]_Transposase_InsD_for_insertion_element_IS2-9~~~[uniprot]_Transposase_InsD_for_insertion_element_IS2-12~~~[uniprot]_Transposase_InsD_for_insertion_element_IS2-11~~~[uniprot]_Transposase_InsD_for_insertion_element_IS2-10~~~[uniprot]_Transposase_InsD_for_insertion_element_IS2A/D/F/H/I/K~~~[uniprot]_Transposase_InsD_for_ins…	CTGCGGCGGCCATCCATCCAGTCATCGGTTCG
5	n737264	234	43	337	191	385	Yes	5.24931e-07	0.00370705	0.301289	5.78318		ACCTGGAATCAGTGTAATGGTCCTGGGTTTG
3	n526144	180	34	337	146	385	Yes	5.27798e-07	0.00371004	0.294463	5.32665	[uniprot]_UvrABC_system_protein_A	ATGCCAGCGCTGGTATTGTGGAACCCGGCCCTGCCC
3	n65959	315	77	337	238	385	Yes	5.42191e-07	0.00379365	0.266176	5.5528	ID975_papI--P_pilus,_pap_operon_regulatory_protein_PapI--gi:26249428--class_CU_fimbriae~~~ID977_papI--P_pilus,_pap_operon_regulatory_protein_PapI--gi:117625211--class_CU_fimbriae~~~[uniprot]_P_fimbrial_regulatory_protein_KS71A	TACTGGAAAAAGCAGGTATGGTTCAGCGCTCA
5	n995886	422	132	337	290	385	Yes	5.49528e-07	0.00382735	0.268931	-5.33611	ID962_papD--P_pilus_assembly_protein_chaperone_PapD--gi:26250993--class_CU_fimbriae~~~ID961_papD--P_pilus_assembly_protein_chaperone_PapD--gi:26249424--class_CU_fimbriae~~~[uniprot]_Chaperone_protein_PapD~~~[uniprot]_Probable_fimbrial_chaperone_YfcS~~~[uniprot]_Chaperone_protein_PmfD~~~[uniprot]_Chaperone_protein_PrsD_(Fragment)~~~[uniprot]_Tryptophan_synthase_beta_chain	TTATAATACCCCTTATCTGTCTTATATTAACGACTATGGTGGTCGCCCGGTACTGTCGTTT
5	n1099356	422	132	337	290	385	Yes	5.49528e-07	0.00382735	0.268931	-5.33611	ID962_papD--P_pilus_assembly_protein_chaperone_PapD--gi:26250993--class_CU_fimbriae~~~ID961_papD--P_pilus_assembly_protein_chaperone_PapD--gi:26249424--class_CU_fimbriae~~~[uniprot]_Chaperone_protein_PapD~~~[uniprot]_Chaperone_protein_PrsD_(Fragment)	CTGCCATTACAGATAAACGACAGTACCGGGCGA
5	n2650451	416	130	337	286	385	Yes	5.52948e-07	0.00383359	0.260915	-5.27103	ID960_papC--P_pilus_outer_membrane_usher_protein_PapC_precursor--gi:26249425--class_CU_fimbriae~~~[uniprot]_Outer_membrane_usher_protein_PapC	GCGGACAAGAAAAATATTGACTTCACCCGTTTTTCAGAAGC
16	n2809884	223	41	337	182	385	Yes	5.87858e-07	0.0040571	0.292052	5.55142	[uniprot]_Transposase_for_insertion_sequence_element_IS629~~~[uniprot]_Transposase_for_insertion_sequence_element_IS3411	GTACGGGGTCGGACCGGTATGCAGTGAACTGCA
5	n91614	423	133	337	290	385	Yes	5.95349e-07	0.0040902	0.268118	-5.28956	ID960_papC--P_pilus_outer_membrane_usher_protein_PapC_precursor--gi:26249425--class_CU_fimbriae~~~[uniprot]_UPF0304_protein_ESA_00925	TGCAGGGATGCAATATTCGCGGACAAATTTGCCA
5	n2686526	423	133	337	290	385	Yes	5.98396e-07	0.00409261	0.267585	-5.29126	ID960_papC--P_pilus_outer_membrane_usher_protein_PapC_precursor--gi:26249425--class_CU_fimbriae~~~[uniprot]_Outer_membrane_usher_protein_PapC	CGATTCCACAACAGAACGGGTTGCTTCCACATCATC
5	n1837786	422	132	337	290	385	Yes	6.05549e-07	0.00412285	0.268713	-5.31692	ID962_papD--P_pilus_assembly_protein_chaperone_PapD--gi:26250993--class_CU_fimbriae~~~ID961_papD--P_pilus_assembly_protein_chaperone_PapD--gi:26249424--class_CU_fimbriae~~~[uniprot]_Chaperone_protein_PapD	CCTGAGGAAGTTTACTGATATCCGGTGTGGTACTCAGCCTGACCAT
5	n1846081	387	115	337	272	385	Yes	6.08248e-07	0.00412285	0.248779	-5.41156	ID979_papJ--P_pilus_assembly_protein_PapJ--gi:26249423--class_CU_fimbriae~~~[uniprot]_Protein_PapJ~~~[uniprot]_Protein_PrsJ	ATGGTGATACCTTTTTACTGTGCCGGCCTGACCGGCG
5	n379911	323	83	337	240	385	Yes	6.27657e-07	0.0042355	0.249067	5.38971	ID980_papK--P_pilus_minor_subunit_PapK--gi:26249421--class_CU_fimbriae	AAAAAGCACAGGCGCTCTTTTACTGTTTGCCGCACTGTCTGCCGG
21	n2229068	128	21	337	107	385	Yes	6.467e-07	0.0043447	0.322411	5.18801	ID967_papE--P_pilus_minor_subunit_PapE--gi:218702828--class_CU_fimbriae~~~ID965_papE--P_pilus_minor_subunit_PapE--gi:91213837--class_CU_fimbriae~~~ID969_papE--P_pilus_minor_subunit_PapE--gi:218706492--class_CU_fimbriae~~~ID970_papE--P_pilus_minor_subunit_PapE--gi:386625712--class_CU_fimbriae~~~[uniprot]_Fimbrial_protein_PrsE	ATTCAGAAGCTGGTACAGAGTGGCGGAAATCAGAAAGAC
1	n190964	240	67	337	173	385	Yes	6.51066e-07	0.00435477	0.230356	5.13533	[uniprot]_Insertion_element_IS2A_uncharacterized_48.2_kDa_protein~~~[uniprot]_Transposase_InsD_for_insertion_element_IS2-9~~~[uniprot]_Transposase_InsD_for_insertion_element_IS2-12~~~[uniprot]_Transposase_InsD_for_insertion_element_IS2-11~~~[uniprot]_Transposase_InsD_for_insertion_element_IS2-10~~~[uniprot]_Transposase_InsD_for_insertion_element_IS2A/D/F/H/I/K~~~[uniprot]_Transposase_InsD_for_ins…	GCCCGGATGTTGGGACTTGAACCGAAGAACACG
1	n193356	240	67	337	173	385	Yes	6.51066e-07	0.00435477	0.230356	5.13533	[uniprot]_Insertion_element_IS2A_uncharacterized_48.2_kDa_protein~~~[uniprot]_Transposase_InsD_for_insertion_element_IS2-9~~~[uniprot]_Transposase_InsD_for_insertion_element_IS2-12~~~[uniprot]_Transposase_InsD_for_insertion_element_IS2-11~~~[uniprot]_Transposase_InsD_for_insertion_element_IS2-10~~~[uniprot]_Transposase_InsD_for_insertion_element_IS2A/D/F/H/I/K~~~[uniprot]_Transposase_InsD_for_ins…	GTTCTTCGGTTCAAGTCCCAACATCCGGGCGAAC
5	n1041071	418	131	337	287	385	Yes	6.89937e-07	0.00459452	0.262238	-5.25047	ID960_papC--P_pilus_outer_membrane_usher_protein_PapC_precursor--gi:26249425--class_CU_fimbriae~~~[uniprot]_Outer_membrane_usher_protein_PapC	GACGGTTTCCCGTAATTATCAGGGAGGAGAC
16	n1923058	236	45	337	191	385	Yes	7.07632e-07	0.00469178	0.283039	5.55291	[uniprot]_Transposase_for_insertion_sequence_element_IS629~~~[uniprot]_Transposase_for_insertion_sequence_element_IS3411	ATATGCAGTTCACTGCATACCGGTCCGACCCCG
5	n719207	421	132	337	289	385	Yes	7.13114e-07	0.00470757	0.264709	-5.25977	ID960_papC--P_pilus_outer_membrane_usher_protein_PapC_precursor--gi:26249425--class_CU_fimbriae~~~[uniprot]_Outer_membrane_usher_protein_PapC~~~[uniprot]_Putative_outer_membrane_usher_protein_YfcU~~~[uniprot]_Putative_outer_membrane_usher_protein_YqiG	TTAAAGGGAAACGTCTGTTTGCAATACTGCGTCTTGCTGATGGCTCTCAGCCCC
5	n2010563	421	132	337	289	385	Yes	7.13114e-07	0.00470757	0.264709	-5.25977	ID960_papC--P_pilus_outer_membrane_usher_protein_PapC_precursor--gi:26249425--class_CU_fimbriae	TACTGCGTCTTGCTGATGGCTCTCAGCCCCC
5	n2080210	399	121	337	278	385	Yes	7.6811e-07	0.00504867	0.255931	-5.22157	ID962_papD--P_pilus_assembly_protein_chaperone_PapD--gi:26250993--class_CU_fimbriae~~~ID961_papD--P_pilus_assembly_protein_chaperone_PapD--gi:26249424--class_CU_fimbriae~~~[uniprot]_Chaperone_protein_PapD~~~[uniprot]_Isocitrate_dehydrogenase_kinase/phosphatase	CCGGGTGCGAAAAGCATGGTCAGGCTGAGTACCA
5	n1468488	423	133	337	290	385	Yes	7.8986e-07	0.00515824	0.267119	-5.2669	ID960_papC--P_pilus_outer_membrane_usher_protein_PapC_precursor--gi:26249425--class_CU_fimbriae~~~[uniprot]_Outer_membrane_usher_protein_PapC~~~[uniprot]_Outer_membrane_usher_protein_PmfC~~~[uniprot]_Nicotinate-nucleotide--dimethylbenzimidazole_phosphoribosyltransferase	CAGTAACCAGTGGTCGCTGTATGGCGGGGCTGTGCTTGCCGGTGATTATAATGCACTGGCAG
5	n531445	417	131	337	286	385	Yes	7.91575e-07	0.00515824	0.258601	-5.19556	ID960_papC--P_pilus_outer_membrane_usher_protein_PapC_precursor--gi:26249425--class_CU_fimbriae~~~[uniprot]_Outer_membrane_usher_protein_PapC~~~[uniprot]_3\',5\'-cyclic_adenosine_monophosphate_phosphodiesterase_CpdA~~~[uniprot]_tRNA_sulfurtransferase	AATGAAAGACAGAATACCTTTTGCAGTCAACAATATTACCTGTGTGATATTGTTGTCTCTGTTTTGTAACGCAGCCAGTGCCGTTGAGTTTAATACAGATGTACTTGACGC
5	n1282939	417	131	337	286	385	Yes	7.91575e-07	0.00515824	0.258601	-5.19556		AAAAAGATAAATAACCGGACATCTCACCGGAGTGACTCACTCATAATCGACCCGGAATCCCAG
5	n659639	399	117	337	282	385	Yes	7.95631e-07	0.00516251	0.256625	-5.32376	ID960_papC--P_pilus_outer_membrane_usher_protein_PapC_precursor--gi:26249425--class_CU_fimbriae~~~[uniprot]_Outer_membrane_usher_protein_PapC~~~[uniprot]_Outer_membrane_usher_protein_PmfC~~~[uniprot]_Putative_outer_membrane_usher_protein_YqiG~~~[uniprot]_Phosphoglycerate_kinase	TCACCACGCCCGTTCCCCAGCGATTTGTCACCACCTGCCCGCCATCAACCGGTACACCTCC
9	n2806530	514	271	337	243	385	Yes	8.30497e-07	0.00536581	-0.22465	4.981		CACCAAACGAGGCGATATCAAAAAAAGTAAGAT
1	n2413901	350	108	337	242	385	Yes	8.83232e-07	0.00568235	0.223012	5.12941	[uniprot]_Insertion_element_IS2A_uncharacterized_48.2_kDa_protein~~~[uniprot]_Transposase_InsD_for_insertion_element_IS2-9~~~[uniprot]_Transposase_InsD_for_insertion_element_IS2-12~~~[uniprot]_Transposase_InsD_for_insertion_element_IS2-11~~~[uniprot]_Transposase_InsD_for_insertion_element_IS2-10~~~[uniprot]_Transposase_InsD_for_insertion_element_IS2A/D/F/H/I/K~~~[uniprot]_Transposase_InsD_for_ins…	CCATCCATCCAGTCATCGGTTCGTCTGAGAATG
5	n1922972	415	130	337	285	385	Yes	8.9717e-07	0.00572492	0.254935	-5.16491	ID960_papC--P_pilus_outer_membrane_usher_protein_PapC_precursor--gi:26249425--class_CU_fimbriae~~~[uniprot]_Outer_membrane_usher_protein_PapC	AAATATTGACTTCACCCGTTTTTCAGAAGCCGG
5	n243827	425	134	337	291	385	Yes	8.9739e-07	0.00572492	0.267251	-5.22855	ID960_papC--P_pilus_outer_membrane_usher_protein_PapC_precursor--gi:26249425--class_CU_fimbriae~~~[uniprot]_Outer_membrane_usher_protein_PapC~~~[uniprot]_Putative_outer_membrane_usher_protein_YfcU~~~[uniprot]_Outer_membrane_usher_protein_PmfC~~~[uniprot]_Putative_outer_membrane_usher_protein_YqiG~~~[uniprot]_Glycerol_kinase~~~[uniprot]_Uncharacterized_protein_YfmG~~~[uniprot]_ADP-L-glycero-D-mann…	ACCTCTTTTAACCTGCAGTACAGCCGTCAGACATACTGGGACATACGGAAAACGGACTATTATACGGTGAGCGTCAACCGCTACTTTAATGTTTTCGGACTGCAGGG
5	n340838	425	134	337	291	385	Yes	8.9739e-07	0.00572492	0.267251	-5.22855	ID960_papC--P_pilus_outer_membrane_usher_protein_PapC_precursor--gi:26249425--class_CU_fimbriae~~~[uniprot]_Outer_membrane_usher_protein_PapC~~~[uniprot]_Putative_outer_membrane_usher_protein_YfcU~~~[uniprot]_Outer_membrane_usher_protein_PmfC~~~[uniprot]_Putative_outer_membrane_usher_protein_YqiG~~~[uniprot]_Uncharacterized_outer_membrane_usher_protein_YbgQ~~~[uniprot]_Outer_membrane_usher_protei…	AGCTACTCCAAACGGTTTGATAATGCGGATGCCGACATTACGTTCGCCGGGTATCGTTTCTCAGAGCGAAACTATATGACCATGGAGCAGTACCTGAACGCCCGCTACCGTAATGATTACAGCAGTCGGGAAAAAGAGATGTATACCGTTACGCTGAATAAAAACGTGGCGGACTGGAA
5	n1004492	425	134	337	291	385	Yes	8.9739e-07	0.00572492	0.267251	-5.22855	ID962_papD--P_pilus_assembly_protein_chaperone_PapD--gi:26250993--class_CU_fimbriae~~~ID961_papD--P_pilus_assembly_protein_chaperone_PapD--gi:26249424--class_CU_fimbriae~~~[uniprot]_Chaperone_protein_PapD	AAGGGGTATTATAATTTGCCGATTTTACTGTCTGC
5	n2426997	425	134	337	291	385	Yes	8.9739e-07	0.00572492	0.267251	-5.22855	ID960_papC--P_pilus_outer_membrane_usher_protein_PapC_precursor--gi:26249425--class_CU_fimbriae~~~[uniprot]_Outer_membrane_usher_protein_PapC	CAGCCTCAAGGTCTAAATATCTGGGGCGTGATAACGATTCTGCTTACCT
1	n2114680	239	67	337	172	385	Yes	9.22081e-07	0.00585783	0.228179	5.06471	[uniprot]_Insertion_element_IS2A_uncharacterized_48.2_kDa_protein~~~[uniprot]_Transposase_InsD_for_insertion_element_IS2-9~~~[uniprot]_Transposase_InsD_for_insertion_element_IS2-12~~~[uniprot]_Transposase_InsD_for_insertion_element_IS2-11~~~[uniprot]_Transposase_InsD_for_insertion_element_IS2-10~~~[uniprot]_Transposase_InsD_for_insertion_element_IS2A/D/F/H/I/K~~~[uniprot]_Transposase_InsD_for_ins…	CCGTGTTCTTCGGTTCAAGTCCCAACATCCG
5	n2170608	407	125	337	282	385	Yes	9.39069e-07	0.00594089	0.251808	-5.19006	ID980_papK--P_pilus_minor_subunit_PapK--gi:26249421--class_CU_fimbriae~~~[uniprot]_Protein_PrsK~~~[uniprot]_Fimbrial_adapter_PapK	GTCACAATTTTGCCAACTGCTGTTGCATGGCAGTTTTCCAGCCTGATGACAAACGACTCT
5	n741811	423	133	337	290	385	Yes	9.92721e-07	0.00625425	0.264552	-5.21327	ID979_papJ--P_pilus_assembly_protein_PapJ--gi:26249423--class_CU_fimbriae~~~[uniprot]_Protein_PapJ~~~[uniprot]_Protein_PrsJ	TAAGATACAGTACTGCTGTTGTTTTATTCACAACCATAATATCCCA
5	n414109	418	129	337	289	385	Yes	1.00831e-06	0.00632622	0.25924	-5.22054	ID979_papJ--P_pilus_assembly_protein_PapJ--gi:26249423--class_CU_fimbriae~~~[uniprot]_Protein_PapJ~~~[uniprot]_Protein_PrsJ~~~[uniprot]_Glutamate--tRNA_ligase_1	GAAGTGCACCACCGTCCCCACATCCTGCCAGCCTCAGCATCAGAG
5	n2833193	414	130	337	284	385	Yes	1.01994e-06	0.0063635	0.253223	-5.11037	ID960_papC--P_pilus_outer_membrane_usher_protein_PapC_precursor--gi:26249425--class_CU_fimbriae~~~[uniprot]_Outer_membrane_usher_protein_PapC~~~[uniprot]_Putative_outer_membrane_usher_protein_YfcU~~~[uniprot]_Outer_membrane_usher_protein_HifC~~~[uniprot]_Outer_membrane_usher_protein_FaeD	ATGGTCCCCGCAGGGCCATTCAGTATTCAGGACCTGGACA
3	n3373	314	77	337	237	385	Yes	1.02264e-06	0.0063635	0.261038	5.42412	ID975_papI--P_pilus,_pap_operon_regulatory_protein_PapI--gi:26249428--class_CU_fimbriae~~~ID977_papI--P_pilus,_pap_operon_regulatory_protein_PapI--gi:117625211--class_CU_fimbriae~~~[uniprot]_Major_pilus_subunit_operon_regulatory_protein~~~[uniprot]_P_fimbrial_regulatory_protein_KS71A~~~[uniprot]_F1845_fimbrial_adhesin_operon_regulatory_protein_DaaF~~~[uniprot]_Dr_hemagglutinin_AFA-III_operon_regu…	CTGGAAAAAGCAGGTATGGTTCAGCGCTCACCATTAAGACGGGGCATGGCAACATACTGG
3	n25691	314	77	337	237	385	Yes	1.02264e-06	0.0063635	0.261038	5.42412	ID1035_faeE--K88_fimbrial_transcription_regulator_protein_FaeA--gi:110640497--class_CU_fimbriae~~~ID1034_sfaC/focI-2--F1C/S_fimbrial_switch_regulatory_protein--gi:91210136--class_CU_fimbriae~~~ID976_papI--P_pilus,_pap_operon_regulatory_protein_PapI--gi:91213845--class_CU_fimbriae~~~ID975_papI--P_pilus,_pap_operon_regulatory_protein_PapI--gi:26249428--class_CU_fimbriae~~~ID977_papI--P_pilus,_pap_o…	AGCGCTGAACCATACCTGCTTTTTCCAGTAATAACAGGTAATAGCG
5	n1583834	415	130	337	285	385	Yes	1.03041e-06	0.00638572	0.254877	-5.1303	ID960_papC--P_pilus_outer_membrane_usher_protein_PapC_precursor--gi:26249425--class_CU_fimbriae~~~[uniprot]_Outer_membrane_usher_protein_PapC~~~[uniprot]_Putative_outer_membrane_usher_protein_YfcU~~~[uniprot]_Adenine_phosphoribosyltransferase	CATCCCAGTTTACCGACAGGGTTTCCCCCGGCGTCACGCCACTCAGCCAGG
5	n2139515	248	46	337	202	385	Yes	1.04548e-06	0.00645275	0.307795	5.87266		CCATACACTTCCGGCATGCAGCGTCATTTCGCGA
1	n186174	239	67	337	172	385	Yes	1.05671e-06	0.00647217	0.226274	5.0374	[uniprot]_Insertion_element_IS2A_uncharacterized_48.2_kDa_protein~~~[uniprot]_Transposase_InsD_for_insertion_element_IS2-9~~~[uniprot]_Transposase_InsD_for_insertion_element_IS2-12~~~[uniprot]_Transposase_InsD_for_insertion_element_IS2-11~~~[uniprot]_Transposase_InsD_for_insertion_element_IS2-10~~~[uniprot]_Transposase_InsD_for_insertion_element_IS2A/D/F/H/I/K~~~[uniprot]_Transposase_InsD_for_ins…	CGCCAGTTCGCCCGGATGTTGGGACTTGAACCGAA
1	n149150	237	66	337	171	385	Yes	1.05715e-06	0.00647217	0.226985	5.03429	[uniprot]_Insertion_element_IS2A_uncharacterized_48.2_kDa_protein~~~[uniprot]_Transposase_InsD_for_insertion_element_IS2-9~~~[uniprot]_Transposase_InsD_for_insertion_element_IS2-12~~~[uniprot]_Transposase_InsD_for_insertion_element_IS2-11~~~[uniprot]_Transposase_InsD_for_insertion_element_IS2-10~~~[uniprot]_Transposase_InsD_for_insertion_element_IS2A/D/F/H/I/K~~~[uniprot]_Transposase_InsD_for_ins…	TGAAACACGCCAGTTCGCCCGGATGTTGGGACTTGAA
5	n894854	403	123	337	280	385	Yes	1.06581e-06	0.00649897	0.255129	-5.26884		GTTATGCCATTTTCCGGACCAGGTGAAATTACAG
16	n1909052	234	44	337	190	385	Yes	1.08783e-06	0.00660674	0.281539	5.49641	[uniprot]_Transposase_for_insertion_sequence_element_IS629~~~[uniprot]_Transposase_for_insertion_sequence_element_IS3411	CAATATGCAGTTCACTGCATACCGGTCCGACC
5	n552224	422	133	337	289	385	Yes	1.11943e-06	0.00672745	0.261611	-5.15528	ID960_papC--P_pilus_outer_membrane_usher_protein_PapC_precursor--gi:26249425--class_CU_fimbriae~~~[uniprot]_Outer_membrane_usher_protein_PapC~~~[uniprot]_Putative_outer_membrane_usher_protein_YfcU~~~[uniprot]_Putative_outer_membrane_usher_protein_YqiG	CACCAAACGGGGGCTGAGAGCCATCAGCAAGACGCAGT
5	n1289092	422	133	337	289	385	Yes	1.11943e-06	0.00672745	0.261611	-5.15528	ID960_papC--P_pilus_outer_membrane_usher_protein_PapC_precursor--gi:26249425--class_CU_fimbriae~~~[uniprot]_Outer_membrane_usher_protein_PapC~~~[uniprot]_Putative_outer_membrane_usher_protein_YfcU~~~[uniprot]_Outer_membrane_usher_protein_PmfC~~~[uniprot]_Putative_outer_membrane_usher_protein_YqiG~~~[uniprot]_Phosphoglucosamine_mutase~~~[uniprot]_GTP_cyclohydrolase-2	CGCTGACAGAAGGTGCCATTGGTTACCGGAAATTCAGCGTGCTTAAAGGGAAACGTCTGTTTGCAATACTGC
1	n242069	352	110	337	242	385	Yes	1.12011e-06	0.00672745	0.217951	5.06378	[uniprot]_Insertion_element_IS2A_uncharacterized_48.2_kDa_protein~~~[uniprot]_Transposase_InsD_for_insertion_element_IS2-9~~~[uniprot]_Transposase_InsD_for_insertion_element_IS2-12~~~[uniprot]_Transposase_InsD_for_insertion_element_IS2-11~~~[uniprot]_Transposase_InsD_for_insertion_element_IS2-10~~~[uniprot]_Transposase_InsD_for_insertion_element_IS2A/D/F/H/I/K~~~[uniprot]_Transposase_InsD_for_ins…	CACATCCGTATCATCAGTGTGACGACTGCGGCGGCCATC
1	n264248	352	110	337	242	385	Yes	1.12011e-06	0.00672745	0.217951	5.06378	[uniprot]_Insertion_element_IS2A_uncharacterized_48.2_kDa_protein~~~[uniprot]_Transposase_InsD_for_insertion_element_IS2-9~~~[uniprot]_Transposase_InsD_for_insertion_element_IS2-12~~~[uniprot]_Transposase_InsD_for_insertion_element_IS2-11~~~[uniprot]_Transposase_InsD_for_insertion_element_IS2-10~~~[uniprot]_Transposase_InsD_for_insertion_element_IS2A/D/F/H/I/K~~~[uniprot]_Transposase_InsD_for_ins…	ATCATCAGTGTGACGACTGCGGCGGCCATCC
21	n1160488	127	21	337	106	385	Yes	1.12329e-06	0.00672745	0.313823	5.07398	ID967_papE--P_pilus_minor_subunit_PapE--gi:218702828--class_CU_fimbriae~~~ID969_papE--P_pilus_minor_subunit_PapE--gi:218706492--class_CU_fimbriae~~~ID970_papE--P_pilus_minor_subunit_PapE--gi:386625712--class_CU_fimbriae~~~[uniprot]_Fimbrial_protein_PrsE	ATTTCCGCCACTCTGTACCAGCTTCTGAATTTCAATATCACCCC
5	n872689	422	133	337	289	385	Yes	1.12543e-06	0.00672745	0.261261	-5.15111		CCACATTCTGTAATTTCACCTGGTCCGGAAAATGGCA
5	n1061141	422	133	337	289	385	Yes	1.12543e-06	0.00672745	0.261261	-5.15111	ID962_papD--P_pilus_assembly_protein_chaperone_PapD--gi:26250993--class_CU_fimbriae~~~ID961_papD--P_pilus_assembly_protein_chaperone_PapD--gi:26249424--class_CU_fimbriae~~~[uniprot]_Chaperone_protein_PapD~~~[uniprot]_Uncharacterized_fimbrial_chaperone_YqiH~~~[uniprot]_Uncharacterized_fimbrial_chaperone_YbgP~~~[uniprot]_Probable_fimbrial_chaperone_YfcS~~~[uniprot]_Chaperone_protein_PmfD~~~[uniprot…	AATAATTTTTTCCTGATTTTCATTTTCTATCCATGCCTGAGCAAGATAGGG
5	n2097701	422	133	337	289	385	Yes	1.12543e-06	0.00672745	0.261261	-5.15111	ID960_papC--P_pilus_outer_membrane_usher_protein_PapC_precursor--gi:26249425--class_CU_fimbriae~~~[uniprot]_Outer_membrane_usher_protein_PapC	GAAGGCCTTGCCTGGCTGAGTGGCGTGACGCCG
5	n2633455	422	133	337	289	385	Yes	1.12543e-06	0.00672745	0.261261	-5.15111	ID962_papD--P_pilus_assembly_protein_chaperone_PapD--gi:26250993--class_CU_fimbriae	AATTAAGTATGATTCGAAAAAAGATTCTGATGGC
5	n2829210	133	21	337	112	385	Yes	1.1485e-06	0.00683841	0.313384	4.99369	[uniprot]_PRS_fimbrial_minor_pilin_protein~~~[uniprot]_PAP_fimbrial_minor_pilin_protein	TTACTTTCCCTGCCCGGGCAATATTCCCCCTGGCATCAGCTATCTGCAG
5	n2626445	136	22	337	114	385	Yes	1.16328e-06	0.0068994	0.311959	5.09833	ID1329_papGII--P_pilus,_fimbrial_PapG_protein_(CFT073)--AAN82031--class_CU_fimbriae	TATCAAAGGCCCGCTCATCCCACTTATACCC
5	n192871	422	133	337	289	385	Yes	1.23356e-06	0.00728772	0.26212	-5.14848	ID962_papD--P_pilus_assembly_protein_chaperone_PapD--gi:26250993--class_CU_fimbriae~~~ID961_papD--P_pilus_assembly_protein_chaperone_PapD--gi:26249424--class_CU_fimbriae	CTCCCCGTTCAGAGCAGACAGTAAAATCGGC
5	n1934397	422	133	337	289	385	Yes	1.27252e-06	0.00748876	0.259649	-5.1379	ID960_papC--P_pilus_outer_membrane_usher_protein_PapC_precursor--gi:26249425--class_CU_fimbriae	GCGAGCTACAGTGGCAGTATGAGTAATGACCG
5	n913125	416	131	337	285	385	Yes	1.32125e-06	0.00772374	0.253974	-5.08738	[uniprot]_PRS_fimbrial_minor_pilin_protein~~~[uniprot]_PAP_fimbrial_minor_pilin_protein	GCAAAATAATTTCCGGCTTCAAGTTTTTTTCCGTTTC
5	n1083171	416	131	337	285	385	Yes	1.32125e-06	0.00772374	0.253974	-5.08738	ID973_papH--P_pilus_minor_subunit_PapH--gi:26249426--class_CU_fimbriae~~~ID974_papH--P_pilus_minor_subunit_PapH--gi:91213842--class_CU_fimbriae~~~[uniprot]_PRS_fimbrial_minor_pilin_protein~~~[uniprot]_PAP_fimbrial_minor_pilin_protein	AAAGTAATGCCTGCAATACCATTGACGGGTAATGAAGAAGCGCTGG
1	n2411442	349	108	337	241	385	Yes	1.32262e-06	0.00772374	0.219176	5.03879	[uniprot]_Insertion_element_IS2A_uncharacterized_48.2_kDa_protein~~~[uniprot]_Transposase_InsD_for_insertion_element_IS2-9~~~[uniprot]_Transposase_InsD_for_insertion_element_IS2-12~~~[uniprot]_Transposase_InsD_for_insertion_element_IS2-11~~~[uniprot]_Transposase_InsD_for_insertion_element_IS2-10~~~[uniprot]_Transposase_InsD_for_insertion_element_IS2A/D/F/H/I/K~~~[uniprot]_Transposase_InsD_for_ins…	TCTCAGACGAACCGATGACTGGATGGATGGCCGCCGC
1	n2401689	238	67	337	171	385	Yes	1.34147e-06	0.0078038	0.22426	4.97944	[uniprot]_Insertion_element_IS2A_uncharacterized_48.2_kDa_protein~~~[uniprot]_Transposase_InsD_for_insertion_element_IS2-9~~~[uniprot]_Transposase_InsD_for_insertion_element_IS2-12~~~[uniprot]_Transposase_InsD_for_insertion_element_IS2-11~~~[uniprot]_Transposase_InsD_for_insertion_element_IS2-10~~~[uniprot]_Transposase_InsD_for_insertion_element_IS2A/D/F/H/I/K~~~[uniprot]_Transposase_InsD_for_ins…	CCCAACATCCGGGCGAACTGGCGTGTTTCATTAGC
5	n1978176	414	130	337	284	385	Yes	1.41857e-06	0.0082208	0.250656	-5.07227	ID960_papC--P_pilus_outer_membrane_usher_protein_PapC_precursor--gi:26249425--class_CU_fimbriae~~~[uniprot]_Outer_membrane_usher_protein_PapC	CATGCCAGTAAACAACTTTATCCAGAGATTCTGCTGTTAACCCCATCAGTCTGAC
5	n1986735	414	130	337	284	385	Yes	1.41857e-06	0.0082208	0.250656	-5.07227	ID960_papC--P_pilus_outer_membrane_usher_protein_PapC_precursor--gi:26249425--class_CU_fimbriae~~~[uniprot]_Outer_membrane_usher_protein_PapC	AATCTCTGGATAAAGTTGTTTACTGGCATGATGGTC
1	n2116387	240	68	337	172	385	Yes	1.4699e-06	0.0084859	0.224548	4.96545	[uniprot]_Insertion_element_IS2A_uncharacterized_48.2_kDa_protein~~~[uniprot]_Transposase_InsD_for_insertion_element_IS2-9~~~[uniprot]_Transposase_InsD_for_insertion_element_IS2-12~~~[uniprot]_Transposase_InsD_for_insertion_element_IS2-11~~~[uniprot]_Transposase_InsD_for_insertion_element_IS2-10~~~[uniprot]_Transposase_InsD_for_insertion_element_IS2A/D/F/H/I/K~~~[uniprot]_Transposase_InsD_for_ins…	CGCCGTGTTCTTCGGTTCAAGTCCCAACATC
5	n173691	398	120	337	278	385	Yes	1.53776e-06	0.00884402	0.251116	-5.07112	ID1329_papGII--P_pilus,_fimbrial_PapG_protein_(CFT073)--AAN82031--class_CU_fimbriae~~~ID1330_papGIII--P_pilus,_fimbrial_PapG_protein_(UTI89)--ABE1029--class_CU_fimbriae~~~[uniprot]_Fimbrial_protein_PrsG~~~[uniprot]_Fimbrial_adhesin_PapG~~~[uniprot]_4-hydroxythreonine-4-phosphate_dehydrogenase	ATTAATAGCGCTAATAATCATTATGCGGCTCAGACTCTTTCTGTGTCTTGCGATG
5	n1102164	398	120	337	278	385	Yes	1.53776e-06	0.00884402	0.251116	-5.07112	ID1329_papGII--P_pilus,_fimbrial_PapG_protein_(CFT073)--AAN82031--class_CU_fimbriae~~~ID1330_papGIII--P_pilus,_fimbrial_PapG_protein_(UTI89)--ABE1029--class_CU_fimbriae~~~[uniprot]_Fimbrial_protein_PrsG	TTTATTTCCAGAGACTGTGCAGAAGGACGGCAT
5	n2558399	392	117	337	275	385	Yes	1.54444e-06	0.00884892	0.250545	-5.06196	ID972_papF--P_pilus_minor_subunit_PapF--gi:110644641--class_CU_fimbriae~~~ID971_papF--P_pilus_minor_subunit_PapF--gi:26249419--class_CU_fimbriae~~~[uniprot]_Minor_fimbrial_protein_PrsF~~~[uniprot]_Fimbrial_adapter_PapF~~~[uniprot]_UDP-N-acetylmuramyl-tripeptide_synthetase	ATCAGGGAAAAGGAATGTCAACACCTCTTACATTAGGTAATGGT
5	n77319	414	130	337	284	385	Yes	1.618e-06	0.00923556	0.249272	-5.05063	ID960_papC--P_pilus_outer_membrane_usher_protein_PapC_precursor--gi:26249425--class_CU_fimbriae~~~[uniprot]_Outer_membrane_usher_protein_PapC	GGCAACCCATGAAAATCCGCACACTGACCATCATGCCAGTAAACAACTTTATCCA
5	n1077653	414	130	337	284	385	Yes	1.618e-06	0.00923556	0.249272	-5.05063	ID960_papC--P_pilus_outer_membrane_usher_protein_PapC_precursor--gi:26249425--class_CU_fimbriae~~~[uniprot]_Outer_membrane_usher_protein_PapC	ACTCCCGGCAACCCATGAAAATCCGCACACTGACCA
5	n688362	204	38	337	166	385	Yes	1.67943e-06	0.00951767	0.27872	5.09258		CAGGTAGGGCGACTTTAAAAATAATATCGTCAAATTT
5	n409200	424	134	337	290	385	Yes	1.67997e-06	0.00951767	0.261111	-5.09006	ID962_papD--P_pilus_assembly_protein_chaperone_PapD--gi:26250993--class_CU_fimbriae~~~ID961_papD--P_pilus_assembly_protein_chaperone_PapD--gi:26249424--class_CU_fimbriae~~~[uniprot]_Chaperone_protein_PapD~~~[uniprot]_Chaperone_protein_PrsD_(Fragment)	AATGAAGTATGGCAGGACCAGTTAATTCTGAACAAAGTCAGCG
5	n1284093	424	134	337	290	385	Yes	1.67997e-06	0.00951767	0.261111	-5.09006	ID962_papD--P_pilus_assembly_protein_chaperone_PapD--gi:26250993--class_CU_fimbriae~~~ID961_papD--P_pilus_assembly_protein_chaperone_PapD--gi:26249424--class_CU_fimbriae~~~[uniprot]_Chaperone_protein_PapD~~~[uniprot]_Uncharacterized_fimbrial_chaperone_YqiH~~~[uniprot]_Uncharacterized_fimbrial_chaperone_YbgP~~~[uniprot]_Probable_fimbrial_chaperone_YfcS~~~[uniprot]_Chaperone_protein_PmfD~~~[uniprot…	GGCCAATGTACTGCAGATAGCCTTACAGACCAAAATAAAGCTTTTTTATCGCCCGGCAGCAATTAAAACCAGACC
5	n2321717	424	134	337	290	385	Yes	1.67997e-06	0.00951767	0.261111	-5.09006	ID962_papD--P_pilus_assembly_protein_chaperone_PapD--gi:26250993--class_CU_fimbriae~~~ID961_papD--P_pilus_assembly_protein_chaperone_PapD--gi:26249424--class_CU_fimbriae~~~[uniprot]_Chaperone_protein_PapD~~~[uniprot]_Transcription-repair-coupling_factor	CGGCTCAAGGCGCTGAACCGGAGGGGTGGCAATAACCGG
5	n2605594	424	134	337	290	385	Yes	1.67997e-06	0.00951767	0.261111	-5.09006	ID962_papD--P_pilus_assembly_protein_chaperone_PapD--gi:26250993--class_CU_fimbriae~~~ID961_papD--P_pilus_assembly_protein_chaperone_PapD--gi:26249424--class_CU_fimbriae~~~[uniprot]_Chaperone_protein_PapD~~~[uniprot]_Uncharacterized_fimbrial_chaperone_YqiH~~~[uniprot]_Uncharacterized_fimbrial_chaperone_YbgP~~~[uniprot]_Probable_fimbrial_chaperone_YfcS~~~[uniprot]_Chaperone_protein_PmfD~~~[uniprot…	GAGATTAAAATAAAACAGTGATTCCCTGTCCTGAGGAAGTTTACTGATATCCGGTGTGG
23	n2631584	264	70	337	194	385	Yes	1.69959e-06	0.00959308	0.265736	5.07786	ID828_iucB--aerobactin_siderophore_uptake_system,_aerobactin_siderophore_biosynthesis_N(6)-hydroxylysine_acetylase--gi:26249461--class_Iron_uptake~~~[uniprot]_N(6)-hydroxylysine_O-acetyltransferase	CGATAACCAGCGCCTGTTCCGCCATCTTGAGCCTGCGGG
5	n2546789	415	130	337	285	385	Yes	1.71505e-06	0.0096094	0.254367	-5.0411	ID960_papC--P_pilus_outer_membrane_usher_protein_PapC_precursor--gi:26249425--class_CU_fimbriae~~~[uniprot]_Outer_membrane_usher_protein_PapC	TCATCAGTTCAGTTATAACGGGACTGTGGGGGG
5	n2620919	415	130	337	285	385	Yes	1.71505e-06	0.0096094	0.254367	-5.0411	ID960_papC--P_pilus_outer_membrane_usher_protein_PapC_precursor--gi:26249425--class_CU_fimbriae~~~[uniprot]_Outer_membrane_usher_protein_PapC~~~[uniprot]_Putative_outer_membrane_usher_protein_YfcU~~~[uniprot]_Probable_outer_membrane_usher_protein_ElfC~~~[uniprot]_Outer_membrane_usher_protein_HtrE~~~[uniprot]_Outer_membrane_usher_protein_YraJ~~~[uniprot]_Outer_membrane_usher_protein_SefC	AGCCCGCAGGCGCCAGGGCCCCAGATTCCCCCC
5	n2413823	137	20	337	117	385	Yes	1.71514e-06	0.0096094	0.304951	5.01906	ID960_papC--P_pilus_outer_membrane_usher_protein_PapC_precursor--gi:26249425--class_CU_fimbriae~~~[uniprot]_Outer_membrane_usher_protein_PapC	CCCCATCAGTCTGACCATATCTGATGTCAGGCAGGCCTG
9	n2818543	519	272	337	247	385	Yes	1.77721e-06	0.00990242	-0.219226	4.82408		CGCACCAAACGAGGCGATATCAAAAAAAGTAA
5	n1315202	422	133	337	289	385	Yes	1.78049e-06	0.00990242	0.258039	-5.07961	ID962_papD--P_pilus_assembly_protein_chaperone_PapD--gi:26250993--class_CU_fimbriae~~~ID961_papD--P_pilus_assembly_protein_chaperone_PapD--gi:26249424--class_CU_fimbriae~~~[uniprot]_Chaperone_protein_PapD~~~[uniprot]_Uncharacterized_fimbrial_chaperone_YqiH~~~[uniprot]_Uncharacterized_fimbrial_chaperone_YbgP~~~[uniprot]_Probable_fimbrial_chaperone_YfcS~~~[uniprot]_Chaperone_protein_PmfD~~~[uniprot…	GACAGGGAATCACTGTTTTATTTTAATCTCCGGGAAATACCGCCGAGGAGTGAAA
5	n1750748	393	121	337	272	385	Yes	1.80797e-06	0.0100186	0.241665	-5.00524	ID973_papH--P_pilus_minor_subunit_PapH--gi:26249426--class_CU_fimbriae~~~ID974_papH--P_pilus_minor_subunit_PapH--gi:91213842--class_CU_fimbriae~~~[uniprot]_PRS_fimbrial_minor_pilin_protein~~~[uniprot]_PAP_fimbrial_minor_pilin_protein	GGACCTGAAAGAAAATTCAGCCTCCGGCTCAGGAA
5	n2783103	408	126	337	282	385	Yes	1.82033e-06	0.010022	0.243326	-5.03593	ID980_papK--P_pilus_minor_subunit_PapK--gi:26249421--class_CU_fimbriae~~~[uniprot]_Protein_PrsK~~~[uniprot]_Fimbrial_adapter_PapK~~~[uniprot]_CTP_synthase~~~[uniprot]_Probable_peptidoglycan_glycosyltransferase_FtsW	TTCAGGGGTAATCTGCTTGACAGACCCTGCCATGTGTCCGGTGACAGTCTGAA
5	n715909	165	30	337	135	385	Yes	1.82179e-06	0.010022	0.274799	5.17089		GTATTTTAACTGATAGCATTACGAATATGATGCAACCAGCGTTGC
5	n2537553	413	129	337	284	385	Yes	1.84476e-06	0.0101117	0.251199	-5.02693	[uniprot]_Outer_membrane_usher_protein_PapC~~~[uniprot]_Putative_outer_membrane_usher_protein_YfcU~~~[uniprot]_Probable_outer_membrane_usher_protein_ElfC	TCAGTTCAGTTATAACGGGACTGTGGGGGGGAATCTGGGGCCCTGGCGCCTGCGG
5	n1258321	421	133	337	288	385	Yes	1.87627e-06	0.0102474	0.256565	-5.05785	ID962_papD--P_pilus_assembly_protein_chaperone_PapD--gi:26250993--class_CU_fimbriae~~~ID961_papD--P_pilus_assembly_protein_chaperone_PapD--gi:26249424--class_CU_fimbriae~~~[uniprot]_Chaperone_protein_PapD~~~[uniprot]_Chaperone_protein_PrsD_(Fragment)	CCGATTTTACTGTCTGCTCTGAACGGGGAGACAGCATCAC
5	n864750	402	123	337	279	385	Yes	1.92735e-06	0.0104887	0.24796	-5.14196		AATTTCACCTGGTCCGGAAAATGGCATAACCG
13	n1601291	262	71	337	191	385	Yes	1.96227e-06	0.0106406	0.237926	4.93995		AGAACAGCGGCTTCACCCGGCTTTTTGTCTGAA
3	n2070580	181	34	337	147	385	Yes	2.01503e-06	0.0108878	0.287135	5.13154		ATACCAGCGCTGGCATTTTGCACATTGCCAGC
5	n2067355	401	123	337	278	385	Yes	2.06201e-06	0.0111022	0.248418	-5.0015	ID962_papD--P_pilus_assembly_protein_chaperone_PapD--gi:26250993--class_CU_fimbriae~~~ID961_papD--P_pilus_assembly_protein_chaperone_PapD--gi:26249424--class_CU_fimbriae~~~[uniprot]_Chaperone_protein_PapD	ACTCAGCCTGACCATGCTTTTCGCACCCGGCTCAAGGCGCTGAACC
5	n106812	156	28	337	128	385	Yes	2.09781e-06	0.011255	0.282493	4.92934	ID1329_papGII--P_pilus,_fimbrial_PapG_protein_(CFT073)--AAN82031--class_CU_fimbriae~~~[uniprot]_Aspartate_aminotransferase	TGGGTAGTATTCCCCAAAAAGGTTATGACCAAAAATGGATATCCCTTATTTATTGAGGTTC
5	n2302892	419	132	337	287	385	Yes	2.15238e-06	0.0115071	0.251153	-5.03293	ID962_papD--P_pilus_assembly_protein_chaperone_PapD--gi:26250993--class_CU_fimbriae~~~ID961_papD--P_pilus_assembly_protein_chaperone_PapD--gi:26249424--class_CU_fimbriae~~~[uniprot]_Chaperone_protein_PapD~~~[uniprot]_Chaperone_protein_PrsD_(Fragment)	CAGGCAGAGGAAGGTGAGTTTGAAACCGTGATGCTG
5	n1922071	423	134	337	289	385	Yes	2.18019e-06	0.0116149	0.254753	-5.02007	ID960_papC--P_pilus_outer_membrane_usher_protein_PapC_precursor--gi:26249425--class_CU_fimbriae~~~[uniprot]_Outer_membrane_usher_protein_PapC~~~[uniprot]_Large_ribosomal_RNA_subunit_accumulation_protein_YceD	TGTCAGTGTAGCCGGCCATATTCACATAACGGTCATTACTCATACTGCCACTGTAGCTC
1	n274279	350	110	337	240	385	Yes	2.21563e-06	0.0117624	0.210615	4.91236	[uniprot]_Insertion_element_IS2A_uncharacterized_48.2_kDa_protein~~~[uniprot]_Transposase_InsD_for_insertion_element_IS2-9~~~[uniprot]_Transposase_InsD_for_insertion_element_IS2-12~~~[uniprot]_Transposase_InsD_for_insertion_element_IS2-11~~~[uniprot]_Transposase_InsD_for_insertion_element_IS2-10~~~[uniprot]_Transposase_InsD_for_insertion_element_IS2A/D/F/H/I/K~~~[uniprot]_Transposase_InsD_for_ins…	GAAGCACATCCGTATCATCAGTGTGACGACTGCG
5	n111254	371	111	337	260	385	Yes	2.22618e-06	0.0117773	0.234583	-4.98637	ID962_papD--P_pilus_assembly_protein_chaperone_PapD--gi:26250993--class_CU_fimbriae~~~[uniprot]_Chaperone_protein_PapD	CGAAAAAAGATTCTGATGGCTGCCATCCCCCTGTTTGTTATATCC
5	n1715874	371	111	337	260	385	Yes	2.22618e-06	0.0117773	0.234583	-4.98637	ID962_papD--P_pilus_assembly_protein_chaperone_PapD--gi:26250993--class_CU_fimbriae~~~[uniprot]_Chaperone_protein_PapD~~~[uniprot]_Bifunctional_protein_FolD	AAGTATGATTCGAAAAAAGATTCTGATGGCTGCCATCCCC
5	n73291	408	128	337	280	385	Yes	2.2703e-06	0.0119205	0.241653	-4.97211	ID960_papC--P_pilus_outer_membrane_usher_protein_PapC_precursor--gi:26249425--class_CU_fimbriae~~~[uniprot]_Outer_membrane_usher_protein_PapC	TTGATGCGTAATACGCCCGCTCCGGTATCAGGACGAATATCC
3	n2740525	204	42	337	162	385	Yes	2.2732e-06	0.0119205	0.295758	5.23843	ID975_papI--P_pilus,_pap_operon_regulatory_protein_PapI--gi:26249428--class_CU_fimbriae~~~ID978_papI--P_pilus,_pap_operon_regulatory_protein_PapI--gi:218701692--class_CU_fimbriae~~~[uniprot]_Major_pilus_subunit_operon_regulatory_protein~~~[uniprot]_P_fimbrial_regulatory_protein_KS71A~~~[uniprot]_Proline--tRNA_ligase~~~[uniprot]_Recombination_protein_RecR	TCTGAAAGGAGAGAAGCAGGCGGGGCAGAGCTGTTCTTCCACAACTTAATAACTC
5	n1255796	416	131	337	285	385	Yes	2.27681e-06	0.0119205	0.247731	-5.01019	ID962_papD--P_pilus_assembly_protein_chaperone_PapD--gi:26250993--class_CU_fimbriae~~~ID961_papD--P_pilus_assembly_protein_chaperone_PapD--gi:26249424--class_CU_fimbriae~~~[uniprot]_Chaperone_protein_PapD~~~[uniprot]_Chaperone_protein_PrsD_(Fragment)	TTGAAACCGTGATGCTGTCTCCCCGTTCAGAGCAGACA
5	n2807060	419	133	337	286	385	Yes	2.29703e-06	0.011985	0.251678	-4.98655	ID979_papJ--P_pilus_assembly_protein_PapJ--gi:26249423--class_CU_fimbriae~~~[uniprot]_Protein_PapJ~~~[uniprot]_Protein_PrsJ	TATATACCCCGCTCTTCAGCCCGCAGGAAAGTATGG
5	n902799	360	103	337	257	385	Yes	2.35944e-06	0.0122685	0.244469	5.23413	[uniprot]_Protein_PapJ~~~[uniprot]_Protein_PrsJ	CCCCCCCGTTCATTTATCCGGTAATGATGCA
3	n1545858	178	34	337	144	385	Yes	2.37966e-06	0.0123314	0.282376	5.03803		GTGCAAAATGCCAGCGCTGGTATTGTGGAACCCGGCC
5	n790556	227	51	337	176	385	Yes	2.4127e-06	0.0124601	0.275381	5.09223	ID960_papC--P_pilus_outer_membrane_usher_protein_PapC_precursor--gi:26249425--class_CU_fimbriae~~~[uniprot]_Outer_membrane_usher_protein_PapC	GAGAACGTTTCAGGGAAAATCCTGGCGTCTTAGCTACTCCAAACGGTTTGATAATGCGGAT
11	n1480967	128	20	337	108	385	Yes	2.46089e-06	0.0126659	0.333938	4.9055	[uniprot]_Methionine--tRNA_ligase	TGCCTGATTTCTGTATAACTGAGATATTCCTACACAGCAGACA
5	n182163	369	110	337	259	385	Yes	2.48972e-06	0.012771	0.233844	-4.97873	ID962_papD--P_pilus_assembly_protein_chaperone_PapD--gi:26250993--class_CU_fimbriae~~~[uniprot]_Chaperone_protein_PapD	ATGGCTGCCATCCCCCTGTTTGTTATATCCGGGGC
5	n2816202	420	133	337	287	385	Yes	2.56948e-06	0.0131357	0.250425	-4.95235	ID960_papC--P_pilus_outer_membrane_usher_protein_PapC_precursor--gi:26249425--class_CU_fimbriae~~~[uniprot]_Outer_membrane_usher_protein_PapC	TTTCCCCCGGCGTCACGCCACTCAGCCAGGCAAG
5	n2816248	420	133	337	287	385	Yes	2.56948e-06	0.0131357	0.250425	-4.95235	ID960_papC--P_pilus_outer_membrane_usher_protein_PapC_precursor--gi:26249425--class_CU_fimbriae~~~[uniprot]_Outer_membrane_usher_protein_PapC	CCCCGGCGTCACGCCACTCAGCCAGGCAAGGCC
11	n813187	123	19	337	104	385	Yes	2.58877e-06	0.0131899	0.34973	4.87631		TATAACTGAGATATTCCTACACAGCAGACAGATAAATTCCCTCAGATA
5	n2621849	140	24	337	116	385	Yes	2.61e-06	0.0132536	0.293243	4.84119	ID973_papH--P_pilus_minor_subunit_PapH--gi:26249426--class_CU_fimbriae~~~[uniprot]_PRS_fimbrial_minor_pilin_protein~~~[uniprot]_PAP_fimbrial_minor_pilin_protein~~~[uniprot]_Elongation_factor_G_1	AGGCATTACTTTCCCTGCCCGGGCAATATTCCCCC
5	n68047	410	129	337	281	385	Yes	2.63104e-06	0.0133159	0.23989	-4.94574	ID960_papC--P_pilus_outer_membrane_usher_protein_PapC_precursor--gi:26249425--class_CU_fimbriae~~~[uniprot]_Outer_membrane_usher_protein_PapC	ACGCCCGCTCCGGTATCAGGACGAATATCCACTCCCGGC
5	n2513703	415	129	337	286	385	Yes	2.69155e-06	0.0135769	0.244136	-4.98595	ID980_papK--P_pilus_minor_subunit_PapK--gi:26249421--class_CU_fimbriae~~~[uniprot]_Protein_PrsK~~~[uniprot]_Fimbrial_adapter_PapK	GGTCTGTCAAGCAGATTACCCCTGAATGCCACATCTGAGGC
5	n458847	314	76	337	238	385	Yes	2.74058e-06	0.0137784	0.251889	5.30916	ID972_papF--P_pilus_minor_subunit_PapF--gi:110644641--class_CU_fimbriae~~~ID971_papF--P_pilus_minor_subunit_PapF--gi:26249419--class_CU_fimbriae~~~[uniprot]_Minor_fimbrial_protein_PrsF	TTACAGAGTGACAGCAGGTCTGGACACAGCACGTT
23	n2199278	206	51	337	155	385	Yes	2.77335e-06	0.0138972	0.270971	4.91932	ID828_iucB--aerobactin_siderophore_uptake_system,_aerobactin_siderophore_biosynthesis_N(6)-hydroxylysine_acetylase--gi:26249461--class_Iron_uptake~~~[uniprot]_N(6)-hydroxylysine_O-acetyltransferase	GCACAGTACTGGAGCCACGCACCGATAACCAGCGCCTGTTCCGCCATCTTGA
9	n2816185	572	287	337	285	385	Yes	2.84899e-06	0.0142293	-0.225211	4.71387		CCCCCCCTCGCACCAAACGAGGCGATATCAAA
5	n2246481	165	29	337	136	385	Yes	2.8716e-06	0.0142687	0.280582	4.98358	[uniprot]_tRNA_(guanine-N(1)-)-methyltransferase	CTGATGGTTCCTGGGCTTACTACAGGGAGTA
5	n1343883	423	134	337	289	385	Yes	2.87647e-06	0.0142687	0.254438	-4.97765	ID962_papD--P_pilus_assembly_protein_chaperone_PapD--gi:26250993--class_CU_fimbriae~~~ID961_papD--P_pilus_assembly_protein_chaperone_PapD--gi:26249424--class_CU_fimbriae~~~[uniprot]_Chaperone_protein_PapD~~~[uniprot]_Uncharacterized_fimbrial_chaperone_YqiH~~~[uniprot]_Probable_fimbrial_chaperone_YfcS~~~[uniprot]_Chaperone_protein_PmfD	GGGAAATACCGCCGAGGAGTGAAAAGGCCAATGTACTGCAGATAGCCTTACAGAC
5	n352759	417	129	337	288	385	Yes	2.88862e-06	0.0142687	0.248777	-5.01226	ID979_papJ--P_pilus_assembly_protein_PapJ--gi:26249423--class_CU_fimbriae~~~[uniprot]_Protein_PapJ~~~[uniprot]_Protein_PrsJ	TCACAGCCGGATAGCTTACGGTCAGGAAGTAAAGCACTTCCG
5	n740602	423	134	337	289	385	Yes	2.89446e-06	0.0142687	0.25548	-4.97943	ID962_papD--P_pilus_assembly_protein_chaperone_PapD--gi:26250993--class_CU_fimbriae~~~ID961_papD--P_pilus_assembly_protein_chaperone_PapD--gi:26249424--class_CU_fimbriae~~~[uniprot]_Chaperone_protein_PapD~~~[uniprot]_Chaperone_protein_PrsD_(Fragment)	TTTTCACTTCCTCCCAGACCAATAACAGTGACATAATAGGG
5	n1375714	421	133	337	288	385	Yes	3.02703e-06	0.0148739	0.251501	-4.96822	ID962_papD--P_pilus_assembly_protein_chaperone_PapD--gi:26250993--class_CU_fimbriae~~~ID961_papD--P_pilus_assembly_protein_chaperone_PapD--gi:26249424--class_CU_fimbriae~~~[uniprot]_Chaperone_protein_PapD	ATCTCCGGGAAATACCGCCGAGGAGTGAAAAGGCCA
5	n2625173	135	22	337	113	385	Yes	3.16561e-06	0.0155046	0.300352	4.89155	ID1329_papGII--P_pilus,_fimbrial_PapG_protein_(CFT073)--AAN82031--class_CU_fimbriae	CTGTATCAAAGGCCCGCTCATCCCACTTATACC
16	n1935128	242	48	337	194	385	Yes	3.19379e-06	0.0155433	0.260808	5.20085	[uniprot]_Transposase_for_insertion_sequence_element_IS629~~~[uniprot]_Transposase_for_insertion_sequence_element_IS3411	CGGACCGGTATGCAGTGAACTGCATATTGCCC
5	n2293151	418	132	337	286	385	Yes	3.19398e-06	0.0155433	0.24593	-4.94529	ID962_papD--P_pilus_assembly_protein_chaperone_PapD--gi:26250993--class_CU_fimbriae~~~ID961_papD--P_pilus_assembly_protein_chaperone_PapD--gi:26249424--class_CU_fimbriae~~~[uniprot]_Chaperone_protein_PapD~~~[uniprot]_Chaperone_protein_PrsD_(Fragment)	ACAGCATCACGGTTTCAAACTCACCTTCCTC
5	n2429850	363	105	337	258	385	Yes	3.29212e-06	0.0159624	0.24325	-5.15733	ID979_papJ--P_pilus_assembly_protein_PapJ--gi:26249423--class_CU_fimbriae~~~[uniprot]_Protein_PapJ~~~[uniprot]_Protein_PrsJ	GCAACTCATCTGCAGTAAAGACGTCATCGTATA
5	n1965195	361	104	337	257	385	Yes	3.30112e-06	0.0159624	0.241507	5.1572	ID979_papJ--P_pilus_assembly_protein_PapJ--gi:26249423--class_CU_fimbriae~~~[uniprot]_Protein_PapJ~~~[uniprot]_Protein_PrsJ	ACGATGACGTCTTTACTGCAGATGAGTTGCATCATTACCGGATAAATGAACGGGGGG
5	n2034275	417	132	337	285	385	Yes	3.37593e-06	0.0162723	0.246153	-4.90396	ID973_papH--P_pilus_minor_subunit_PapH--gi:26249426--class_CU_fimbriae~~~ID974_papH--P_pilus_minor_subunit_PapH--gi:91213842--class_CU_fimbriae~~~[uniprot]_PRS_fimbrial_minor_pilin_protein~~~[uniprot]_PAP_fimbrial_minor_pilin_protein	GATAAGTTTAATTTATCCGGTCAGGCAAAAGG
5	n2790493	409	127	337	282	385	Yes	3.43776e-06	0.0165179	0.237015	-4.90622	ID980_papK--P_pilus_minor_subunit_PapK--gi:26249421--class_CU_fimbriae~~~[uniprot]_Protein_PrsK~~~[uniprot]_Fimbrial_adapter_PapK	GGCATTCAGGGGTAATCTGCTTGACAGACCCTGC
5	n1763237	382	114	337	268	385	Yes	3.48217e-06	0.0166772	0.231938	-4.88945	ID973_papH--P_pilus_minor_subunit_PapH--gi:26249426--class_CU_fimbriae~~~ID974_papH--P_pilus_minor_subunit_PapH--gi:91213842--class_CU_fimbriae~~~[uniprot]_PRS_fimbrial_minor_pilin_protein~~~[uniprot]_PAP_fimbrial_minor_pilin_protein	GAGCCGGAGGCTGAATTTTCTTTCAGGTCCGGA
5	n864799	395	116	337	279	385	Yes	3.49288e-06	0.0166772	0.241868	-5.04838	ID962_papD--P_pilus_assembly_protein_chaperone_PapD--gi:26250993--class_CU_fimbriae	TCAGAATCTTTTTTCGAATCATACTTAATTTCCACATTCTGTAATTTCACCTGGTCCGGAA
5	n2132326	245	46	337	199	385	Yes	3.50657e-06	0.01669	0.295137	5.50096		ACACTTCCGGCATGCAGCGTCATTTCGCGAGT
5	n1577982	134	22	337	112	385	Yes	3.77371e-06	0.0179054	0.298241	4.85094		GTTTCTGACACAAATTAGCTGTATCAAAGGCCCGCTCATCCCACTTAT
5	n1760170	397	120	337	277	385	Yes	3.81368e-06	0.0180387	0.242082	-4.90168	ID1329_papGII--P_pilus,_fimbrial_PapG_protein_(CFT073)--AAN82031--class_CU_fimbriae~~~ID1330_papGIII--P_pilus,_fimbrial_PapG_protein_(UTI89)--ABE1029--class_CU_fimbriae~~~[uniprot]_Fimbrial_protein_PrsG	ATTTCCAGAGACTGTGCAGAAGGACGGCATCC
22	n778288	407	125	337	282	385	Yes	3.85753e-06	0.0181894	0.260256	-5.33003	ID827_iucA--aerobactin_siderophore_uptake_system,_siderophore_biosynthesis_protein--gi:88770306--class_Iron_uptake~~~ID826_iucA--aerobactin_siderophore_uptake_system,_siderophore_biosynthesis_protein--gi:26249462--class_Iron_uptake~~~[uniprot]_N(2)-citryl-N(6)-acetyl-N(6)-hydroxylysine_synthase	CACGGTAAATAAATCCGACCGGCAGATCCCCAAGCATCTG
5	n2838522	318	78	337	240	385	Yes	4.03123e-06	0.0189301	0.248582	5.20766	ID972_papF--P_pilus_minor_subunit_PapF--gi:110644641--class_CU_fimbriae~~~ID971_papF--P_pilus_minor_subunit_PapF--gi:26249419--class_CU_fimbriae	CGTTGAACGTGCTGTGTCCAGACCTGCTGTCA
25	n996219	143	21	337	122	385	Yes	4.03955e-06	0.0189301	0.28997	4.95642	ID959_papB--P_pilus_pap_operon_regulatory_protein_PapB--VFG000881--class_CU_fimbriae~~~[uniprot]_Major_pilu_subunit_operon_regulatory_protein_PapB~~~[uniprot]_Bifunctional_polymyxin_resistance_protein_ArnA	GAATATACGCGAGAGCGTACTGTTGCCCGGGTCTATGTCTGAAATGCATTTTTTTT
14	n1864114	429	223	337	206	385	Yes	4.08642e-06	0.0190908	-0.186157	4.63592		CACTAACATAGTTAGTTGTAGTATCCAGCGTAGTAT
5	n949108	164	29	337	135	385	Yes	4.16795e-06	0.019412	0.275251	4.89734	[uniprot]_tRNA_(guanine-N(1)-)-methyltransferase	ACTCCCTGTAGTAAGCCCAGGAACCATCAGCAA
5	n287477	420	133	337	287	385	Yes	4.19251e-06	0.0194667	0.249027	-4.87732	ID960_papC--P_pilus_outer_membrane_usher_protein_PapC_precursor--gi:26249425--class_CU_fimbriae~~~[uniprot]_Outer_membrane_usher_protein_PapC	TCCCGGCCTTTTTCACTGGTTACACTGGCACCAAACGGGG
5	n578961	420	133	337	287	385	Yes	4.19251e-06	0.0194667	0.249027	-4.87732	ID960_papC--P_pilus_outer_membrane_usher_protein_PapC_precursor--gi:26249425--class_CU_fimbriae~~~[uniprot]_Outer_membrane_usher_protein_PapC~~~[uniprot]_Putative_outer_membrane_usher_protein_YfcU~~~[uniprot]_Putative_outer_membrane_usher_protein_YqiG	TTTCACTGGTTACACTGGCACCAAACGGGGGCTGAGAGCCATCAGCAA
19	n1221678	670	297	337	373	385	Yes	4.23655e-06	0.0196112	0.299178	-4.62685		TCACAGGTTCGAATCCCGTCGTAGCCACCAA
5	n1431422	414	128	337	286	385	Yes	4.29231e-06	0.0198089	0.241619	-4.9299	ID979_papJ--P_pilus_assembly_protein_PapJ--gi:26249423--class_CU_fimbriae~~~[uniprot]_Protein_PapJ~~~[uniprot]_Protein_PrsJ	GCAATCCGGCCATGCTGCGTCTGAGCATAAAATATGAGTAAGGG
16	n1936129	241	48	337	193	385	Yes	4.32712e-06	0.019909	0.25705	5.11884	[uniprot]_Transposase_for_insertion_sequence_element_IS629~~~[uniprot]_Transposase_for_insertion_sequence_element_IS3411	TCGGACCGGTATGCAGTGAACTGCATATTGC
5	n2324057	418	131	337	287	385	Yes	4.3457e-06	0.0199341	0.24954	-4.91672	ID962_papD--P_pilus_assembly_protein_chaperone_PapD--gi:26250993--class_CU_fimbriae~~~ID961_papD--P_pilus_assembly_protein_chaperone_PapD--gi:26249424--class_CU_fimbriae~~~[uniprot]_Chaperone_protein_PapD	GCCACCCCTCCGGTTCAGCGCCTTGAGCCGGGTGCGAAAAG
5	n1936565	414	131	337	283	385	Yes	4.37301e-06	0.019999	0.231367	-4.82012	ID972_papF--P_pilus_minor_subunit_PapF--gi:110644641--class_CU_fimbriae~~~ID971_papF--P_pilus_minor_subunit_PapF--gi:26249419--class_CU_fimbriae	TGATGTTAATCTGCACATCAGCCAGTACAGC
5	n970388	161	28	337	133	385	Yes	4.48676e-06	0.0204576	0.272836	4.87474		CCTGTAGTAAGCCCAGGAACCATCAGCAAAC
5	n2287929	417	132	337	285	385	Yes	4.61835e-06	0.0209945	0.240767	-4.85777	ID962_papD--P_pilus_assembly_protein_chaperone_PapD--gi:26250993--class_CU_fimbriae~~~ID961_papD--P_pilus_assembly_protein_chaperone_PapD--gi:26249424--class_CU_fimbriae~~~[uniprot]_Chaperone_protein_PapD~~~[uniprot]_Chaperone_protein_PrsD_(Fragment)~~~[uniprot]_Phosphatidylserine_decarboxylase_proenzyme	CTGAACGGGGAGACAGCATCACGGTTTCAAACTCACCTTCCT
5	n2447125	423	134	337	289	385	Yes	4.64408e-06	0.0210299	0.248067	-4.88981	ID960_papC--P_pilus_outer_membrane_usher_protein_PapC_precursor--gi:26249425--class_CU_fimbriae~~~[uniprot]_Outer_membrane_usher_protein_PapC~~~[uniprot]_ComE_operon_protein_3	CGCAGGTAAGCAGAATCGTTATCACGCCCCAGA
15	n2703513	215	116	337	99	385	Yes	4.65633e-06	0.0210299	-0.212672	-4.61383		ACCTGCCCGGAACACCACCGTGACACCGGAGAT
5	n1239721	415	129	337	286	385	Yes	4.66769e-06	0.0210299	0.23982	-4.90555	ID980_papK--P_pilus_minor_subunit_PapK--gi:26249421--class_CU_fimbriae~~~[uniprot]_Protein_PrsK~~~[uniprot]_Fimbrial_adapter_PapK~~~[uniprot]_ATP-dependent_zinc_metalloprotease_FtsH~~~[uniprot]_Bifunctional_NMN_adenylyltransferase/Nudix_hydrolase~~~[uniprot]_Putative_xanthine_dehydrogenase_YagS_FAD-binding_subunit~~~[uniprot]_Rhamnulokinase	GATGACAAACGACTCTGTCGGCGAACGTCCGGGCGGATACCAGAAATCCCTGGAC
9	n2808469	526	274	337	252	385	Yes	4.749e-06	0.0213329	-0.211188	4.6179		ACTTTTTTTGATATCGCCTCGTTTGGTGCGA
5	n1460043	46	5	337	41	385	Yes	4.94125e-06	0.0221311	0.37986	4.62363	ID1329_papGII--P_pilus,_fimbrial_PapG_protein_(CFT073)--AAN82031--class_CU_fimbriae~~~[uniprot]_Intracellular_maltogenic_amylase~~~[uniprot]_Tyrosine_2,3-aminomutase	TTCTGTTACAATTCCATACACTTCCGGCATACAGCGTCATTTCGCGAGTTACTTGGGGGCC
3	n2628118	143	21	337	122	385	Yes	4.96964e-06	0.0221332	0.293059	4.95136		AAAAAGCAAATTCACTAAATTGAACAAATAAAGCAAACA
18	n1133609	32	4	337	28	385	Yes	4.97088e-06	0.0221332	0.413185	4.604	[uniprot]_Multifunctional_conjugation_protein_TraI	ACCACTTCCGTTTCATAGCCCAGCGCCTCAACCTGCTCT
24	n2772185	603	307	337	296	385	Yes	5.04568e-06	0.0224006	-0.208131	4.6224		AGCTACCAGGCTGCTCCACCCCGCGTCACCG
24	n2778369	603	307	337	296	385	Yes	5.04568e-06	0.0224006	-0.208131	4.6224		GAGCTACCAGGCTGCTCCACCCCGCGTCACC
5	n1485381	395	120	337	275	385	Yes	5.14506e-06	0.0227752	0.236343	-4.8052	ID1329_papGII--P_pilus,_fimbrial_PapG_protein_(CFT073)--AAN82031--class_CU_fimbriae~~~ID1330_papGIII--P_pilus,_fimbrial_PapG_protein_(UTI89)--ABE1029--class_CU_fimbriae~~~[uniprot]_Fimbrial_protein_PrsG	AGTCGCCTCTATGGTGAATCTTCAAAGATACAAC
9	n2816184	570	286	337	284	385	Yes	5.24209e-06	0.0230188	-0.217384	4.5854		CCCCCCCCTCGCACCAAACGAGGCGATATCA
5	n2126134	244	46	337	198	385	Yes	5.2452e-06	0.0230188	0.291603	5.40077		CAAGTAACTCGCGAAATGACGCTGCATGCCGGAAGT
5	n383520	413	128	337	285	385	Yes	5.24558e-06	0.0230188	0.236538	-4.85269	ID980_papK--P_pilus_minor_subunit_PapK--gi:26249421--class_CU_fimbriae	TAAAAGAGCGCCTGTGCTTTTTATCATCACAT
1	n2471209	351	111	337	240	385	Yes	5.39085e-06	0.023557	0.203881	4.73119	[uniprot]_Insertion_element_IS2A_uncharacterized_48.2_kDa_protein~~~[uniprot]_Transposase_InsD_for_insertion_element_IS2-9~~~[uniprot]_Transposase_InsD_for_insertion_element_IS2-12~~~[uniprot]_Transposase_InsD_for_insertion_element_IS2-11~~~[uniprot]_Transposase_InsD_for_insertion_element_IS2-10~~~[uniprot]_Transposase_InsD_for_insertion_element_IS2A/D/F/H/I/K~~~[uniprot]_Transposase_InsD_for_ins…	GAGAAGCACATCCGTATCATCAGTGTGACGAC
10	n2132033	25	3	337	22	385	Yes	5.41152e-06	0.023557	0.430664	4.58012		TACGACACATAGATTTTGACGGGTACGTCAGCGGCGGTAGCCAGCATC
5	n2258654	252	64	337	188	385	Yes	5.41477e-06	0.023557	0.242088	4.76579		GCAATTTTTTTTCTGCCTTATCTCCTGACGACTGA
14	n2666030	401	205	337	196	385	Yes	5.47015e-06	0.0237299	-0.1967	4.57312		TGAGCTAATCACCCGATACTACGCTGGATACTACAA
1	n2414152	240	69	337	171	385	Yes	5.6354e-06	0.0243772	0.210171	4.68543	[uniprot]_Insertion_element_IS2A_uncharacterized_48.2_kDa_protein~~~[uniprot]_Transposase_InsD_for_insertion_element_IS2-9~~~[uniprot]_Transposase_InsD_for_insertion_element_IS2-12~~~[uniprot]_Transposase_InsD_for_insertion_element_IS2-11~~~[uniprot]_Transposase_InsD_for_insertion_element_IS2-10~~~[uniprot]_Transposase_InsD_for_insertion_element_IS2A/D/F/H/I/K~~~[uniprot]_Transposase_InsD_for_ins…	CATCCGGGCGAACTGGCGTGTTTCATTAGCCCGG
4	n1248530	362	178	337	184	385	Yes	5.65948e-06	0.0244118	-0.235494	4.5701		ACAACGTTTATCGACCTCACACGAACAACGAT
5	n948142	407	128	337	279	385	Yes	5.83379e-06	0.0250924	0.231845	-4.78447	ID960_papC--P_pilus_outer_membrane_usher_protein_PapC_precursor--gi:26249425--class_CU_fimbriae~~~[uniprot]_Outer_membrane_usher_protein_PapC~~~[uniprot]_Chaperone_protein_HscA_homolog	TGATACCGGAGCGGGCGTATTACGCATCAATATGCCGCAG
5	n659569	21	19	337	2	385	Yes	5.88861e-06	0.0252566	-0.592328	-4.58696	ID979_papJ--P_pilus_assembly_protein_PapJ--gi:26249423--class_CU_fimbriae~~~[uniprot]_Protein_PrsJ	TGCACCACTGACTGCCAGGCTTCCGGTGCGCCCCCCCC
5	n1534544	21	19	337	2	385	Yes	5.88861e-06	0.0252566	-0.592328	-4.58696	ID979_papJ--P_pilus_assembly_protein_PapJ--gi:26249423--class_CU_fimbriae~~~[uniprot]_Protein_PrsJ	CCTGGCAGTCAGTGGTGCACTGCTGTCCTCCCCCTGC
5	n243847	133	22	337	111	385	Yes	5.92463e-06	0.0253395	0.291415	4.75501		CCTTTGATACAGCTAATTTGTGTCAGAAACCAGGAGAAA
1	n1419717	238	67	337	171	385	Yes	6.07477e-06	0.0259087	0.211917	4.69253	[uniprot]_Insertion_element_IS2A_uncharacterized_48.2_kDa_protein~~~[uniprot]_Transposase_InsD_for_insertion_element_IS2-9~~~[uniprot]_Transposase_InsD_for_insertion_element_IS2-12~~~[uniprot]_Transposase_InsD_for_insertion_element_IS2-11~~~[uniprot]_Transposase_InsD_for_insertion_element_IS2-10~~~[uniprot]_Transposase_InsD_for_insertion_element_IS2A/D/F/H/I/K~~~[uniprot]_Transposase_InsD_for_ins…	GCACCGCCGTGTTCTTCGGTTCAAGTCCCAACAT
5	n1084128	151	24	337	127	385	Yes	6.10361e-06	0.0259227	0.283289	4.76711	ID962_papD--P_pilus_assembly_protein_chaperone_PapD--gi:26250993--class_CU_fimbriae~~~ID961_papD--P_pilus_assembly_protein_chaperone_PapD--gi:26249424--class_CU_fimbriae~~~[uniprot]_Chaperone_protein_PapD	ATAGAAAATGAAAATCAGGAAAAAATTATTGCAGGGCCGGTTATTGCCACCCCTCCGGTTC
20	n2448413	213	52	337	161	385	Yes	6.1122e-06	0.0259227	0.240315	4.77174		CCGGTTCTGGTGCAGAAGCTGCAGATGACGAA
3	n1020476	151	23	337	128	385	Yes	6.22118e-06	0.0263114	0.302131	4.91618	ID1035_faeE--K88_fimbrial_transcription_regulator_protein_FaeA--gi:110640497--class_CU_fimbriae~~~ID1034_sfaC/focI-2--F1C/S_fimbrial_switch_regulatory_protein--gi:91210136--class_CU_fimbriae~~~ID975_papI--P_pilus,_pap_operon_regulatory_protein_PapI--gi:26249428--class_CU_fimbriae~~~ID978_papI--P_pilus,_pap_operon_regulatory_protein_PapI--gi:218701692--class_CU_fimbriae~~~[uniprot]_Major_pilus_sub…	TGGCAACATACTGGTTTCTGAAAGGAGAGAAGCAGGCGGGGCA
8	n2575384	265	72	337	193	385	Yes	6.24119e-06	0.0263227	0.253872	4.79954	ID828_iucB--aerobactin_siderophore_uptake_system,_aerobactin_siderophore_biosynthesis_N(6)-hydroxylysine_acetylase--gi:26249461--class_Iron_uptake~~~[uniprot]_N(6)-hydroxylysine_O-acetyltransferase	AGTTGTGGTGCGGCGATAAATATCTGATCCAGCGC
5	n560271	396	122	337	274	385	Yes	6.25917e-06	0.0263254	0.240979	-4.83288	ID960_papC--P_pilus_outer_membrane_usher_protein_PapC_precursor--gi:26249425--class_CU_fimbriae~~~[uniprot]_Outer_membrane_usher_protein_PapC~~~[uniprot]_Putative_outer_membrane_usher_protein_YfcU	GGTAAGCGCTTCAGGTCAACAGAGGTTGTATTCCGGTAATAACTGCTGATGTCAG
25	n1391304	142	21	337	121	385	Yes	6.28936e-06	0.0263793	0.28555	4.84647	[uniprot]_Major_pilu_subunit_operon_regulatory_protein_PapB	TAAAAAAAAATGCATTTCAGACATAGACCCGG
25	n1434146	142	21	337	121	385	Yes	6.28936e-06	0.0263793	0.28555	4.84647	[uniprot]_Major_pilu_subunit_operon_regulatory_protein_PapB	CAGTAAAAAAAAATGCATTTCAGACATAGACCC
5	n317708	379	114	337	265	385	Yes	6.36266e-06	0.0265828	0.215328	-4.76313	ID972_papF--P_pilus_minor_subunit_PapF--gi:110644641--class_CU_fimbriae~~~ID971_papF--P_pilus_minor_subunit_PapF--gi:26249419--class_CU_fimbriae~~~[uniprot]_Minor_fimbrial_protein_PrsF~~~[uniprot]_Fimbrial_adapter_PapF	AATATTCTGCCCGTTATTAATGGTGCATGGGGG
9	n2816193	573	287	337	286	385	Yes	6.37289e-06	0.0265828	-0.218192	4.54207		CCCCCTCGCACCAAACGAGGCGATATCAAAAAA
17	n2343865	47	35	337	12	385	Yes	6.50138e-06	0.0270445	-0.551504	-4.53593		AAATGGATAGACATAGGGGGATTTTTGGCTTTATT
17	n2357568	47	35	337	12	385	Yes	6.50138e-06	0.0270445	-0.551504	-4.53593		GATAGACATAGGGGGATTTTTGGCTTTATTGAATG
5	n2003534	389	117	337	272	385	Yes	6.54614e-06	0.027134	0.231973	-4.74675	ID971_papF--P_pilus_minor_subunit_PapF--gi:26249419--class_CU_fimbriae~~~[uniprot]_Minor_fimbrial_protein_PrsF~~~[uniprot]_Fimbrial_adapter_PapF	TAAGAGGTGTTGACATTCCTTTTCCCTGATACA
5	n2834472	315	77	337	238	385	Yes	6.55865e-06	0.027134	0.24347	5.11851	ID972_papF--P_pilus_minor_subunit_PapF--gi:110644641--class_CU_fimbriae~~~ID971_papF--P_pilus_minor_subunit_PapF--gi:26249419--class_CU_fimbriae	GAGTGACAGCAGGTCTGGACACAGCACGTTCAA
5	n1879040	415	132	337	283	385	Yes	6.57821e-06	0.027141	0.246671	-4.72751	ID960_papC--P_pilus_outer_membrane_usher_protein_PapC_precursor--gi:26249425--class_CU_fimbriae~~~[uniprot]_Outer_membrane_usher_protein_PapC	TGACTGACATCAGCAGTTATTACCGGAATACAA
0	n25685	249	77	337	172	385	Yes	6.69181e-06	0.0275348	0.336323	4.64703		AACCATACCTTGAGTCATACATCGACCCCGGACAAGCACATGCACCTGTATCACTA
5	n1747968	416	130	337	286	385	Yes	6.71849e-06	0.0275699	0.2367	-4.80706	ID980_papK--P_pilus_minor_subunit_PapK--gi:26249421--class_CU_fimbriae~~~[uniprot]_Protein_PrsK~~~[uniprot]_Fimbrial_adapter_PapK	GGACGTTCGCCGACAGAGTCGTTTGTCATCAGGCTGGAAAACTG
19	n2155503	665	296	337	369	385	Yes	6.82636e-06	0.027865	0.285972	-4.53439		AAACCAATTTGTTGGGGTATCGCCAAGCGGTAAG
4	n1279160	364	179	337	185	385	Yes	6.8271e-06	0.027865	-0.232222	4.52814		CGTTGTTCGTGTGAGGTCGATAAACGTTGTA
5	n487845	417	132	337	285	385	Yes	6.89664e-06	0.0280734	0.240273	-4.78285	ID973_papH--P_pilus_minor_subunit_PapH--gi:26249426--class_CU_fimbriae~~~ID974_papH--P_pilus_minor_subunit_PapH--gi:91213842--class_CU_fimbriae~~~[uniprot]_PRS_fimbrial_minor_pilin_protein~~~[uniprot]_PAP_fimbrial_minor_pilin_protein	GAATACTGGGGAGAAGAACACGTATGGTGGGA
5	n1933773	415	132	337	283	385	Yes	6.93194e-06	0.0281416	0.226623	-4.71042	ID972_papF--P_pilus_minor_subunit_PapF--gi:110644641--class_CU_fimbriae~~~ID971_papF--P_pilus_minor_subunit_PapF--gi:26249419--class_CU_fimbriae	CTGATGTTAATCTGCACATCAGCCAGTACAG
5	n2827270	395	120	337	275	385	Yes	6.95372e-06	0.0281547	0.234746	-4.72683	ID1329_papGII--P_pilus,_fimbrial_PapG_protein_(CFT073)--AAN82031--class_CU_fimbriae~~~ID1330_papGIII--P_pilus,_fimbrial_PapG_protein_(UTI89)--ABE1029--class_CU_fimbriae~~~[uniprot]_Fimbrial_protein_PrsG~~~[uniprot]_Fimbrial_adhesin_PapG	AGGCACATCGCAAGACACAGAAAGAGTCTGAGCCG
5	n354463	372	111	337	261	385	Yes	7.11493e-06	0.0287308	0.214073	-4.72307	ID972_papF--P_pilus_minor_subunit_PapF--gi:110644641--class_CU_fimbriae~~~ID971_papF--P_pilus_minor_subunit_PapF--gi:26249419--class_CU_fimbriae~~~[uniprot]_Minor_fimbrial_protein_PrsF~~~[uniprot]_Fimbrial_adapter_PapF	CAGGGGAAATGTTTATATCCCCCCATGCACCATTAATAACGGGCAGAAT
9	n2816532	525	273	337	252	385	Yes	7.18075e-06	0.0289197	-0.20625	4.52885		CCTCGCACCAAACGAGGCGATATCAAAAAAAG
6	n2027694	103	20	337	83	385	Yes	7.33636e-06	0.0294683	0.338086	4.56882		CAGACAGTAACGCACCGGATCCCTGCAAAATGGTACC
5	n244365	409	128	337	281	385	Yes	7.48302e-06	0.029978	0.232484	-4.74407	ID973_papH--P_pilus_minor_subunit_PapH--gi:26249426--class_CU_fimbriae~~~ID974_papH--P_pilus_minor_subunit_PapH--gi:91213842--class_CU_fimbriae~~~[uniprot]_PRS_fimbrial_minor_pilin_protein~~~[uniprot]_PAP_fimbrial_minor_pilin_protein	TGTGAATTTAACAGTCAGGGTGGGAACCTTTTCTCTGATTCCCGGATAAG
5	n1648469	160	31	337	129	385	Yes	7.56746e-06	0.0302365	0.269457	4.68502	ID1329_papGII--P_pilus,_fimbrial_PapG_protein_(CFT073)--AAN82031--class_CU_fimbriae~~~[uniprot]_Fimbrial_protein_PrsG	GTTAACCGAAACAATGGAGTCCCAGCCATGCCCCAGA
5	n2270795	419	133	337	286	385	Yes	7.64214e-06	0.0304548	0.241282	-4.72972	ID962_papD--P_pilus_assembly_protein_chaperone_PapD--gi:26250993--class_CU_fimbriae~~~[uniprot]_Chaperone_protein_PapD	GTCATTGACTTCTCACTCCCGTCAAACACCGCGCG
5	n2560996	406	126	337	280	385	Yes	7.84452e-06	0.0311436	0.233348	-4.66268	ID972_papF--P_pilus_minor_subunit_PapF--gi:110644641--class_CU_fimbriae~~~ID971_papF--P_pilus_minor_subunit_PapF--gi:26249419--class_CU_fimbriae~~~[uniprot]_Minor_fimbrial_protein_PrsF~~~[uniprot]_Fimbrial_adapter_PapF	ATGTCAACACCTCTTACATTAGGTAATGGTTCAGGAAATGGTTAC
24	n2768463	602	306	337	296	385	Yes	7.85603e-06	0.0311436	-0.203253	4.52604		TACGGTGACGCGGGGTGGAGCAGCCTGGTAGC
5	n972458	160	28	337	132	385	Yes	7.97289e-06	0.0314779	0.265505	4.75		CTGTAGTAAGCCCAGGAACCATCAGCAAACCCA
5	n2581022	408	129	337	279	385	Yes	7.98181e-06	0.0314779	0.238207	-4.66588	ID960_papC--P_pilus_outer_membrane_usher_protein_PapC_precursor--gi:26249425--class_CU_fimbriae~~~[uniprot]_Outer_membrane_usher_protein_PapC	TTTTTCCATCCCAGTTTACCGACAGGGTTTCCC
5	n1488872	394	120	337	274	385	Yes	8.4872e-06	0.0333441	0.230303	-4.69836	ID1329_papGII--P_pilus,_fimbrial_PapG_protein_(CFT073)--AAN82031--class_CU_fimbriae~~~ID1330_papGIII--P_pilus,_fimbrial_PapG_protein_(UTI89)--ABE1029--class_CU_fimbriae~~~[uniprot]_Fimbrial_protein_PrsG~~~[uniprot]_Fimbrial_adhesin_PapG	GCCTCTATGGTGAATCTTCAAAGATACAACCAGGAGTACTATCTGGTTCA
5	n2147489	239	45	337	194	385	Yes	8.49898e-06	0.0333441	0.279201	5.21186		CCCAAGTAACTCGCGAAATGACGCTGCATGCC
26	n2786259	38	8	337	30	385	Yes	8.5209e-06	0.0333441	0.381118	4.48057	[uniprot]_Multifunctional_conjugation_protein_TraI	GAGTGCTCCGGTACCCATGCGCCCTCCTGACGTGGCACCTGAG
9	n1217414	616	313	337	303	385	Yes	8.62452e-06	0.0336628	-0.212117	4.4895	[uniprot]_Aspartyl/glutamyl-tRNA(Asn/Gln)_amidotransferase_subunit_B	GCCTCGTTTGGTGCGAGGGGGGGGACTTGAACCCCC
7	n2663423	167	32	337	135	385	Yes	8.81419e-06	0.0342432	0.290688	4.72168		ATCGAGATTGCGGGTGATGGCTTTCATTGCTG
24	n2767650	604	307	337	297	385	Yes	8.81832e-06	0.0342432	-0.203604	4.50005		ACGAGCTACCAGGCTGCTCCACCCCGCGTCAC
12	n2578180	183	41	337	142	385	Yes	8.87116e-06	0.0342813	0.25102	4.60628	[uniprot]_Teichoic_acids_export_ATP-binding_protein_TagH	CCGGACACTTTATCGTCAGCTGCTACCGGAAC
1	n2606487	422	142	337	280	385	Yes	8.88371e-06	0.0342813	0.221634	-4.69218		AAACAGTACAGGACGTCATGCTGGGAGCGGT
1	n2624167	422	142	337	280	385	Yes	8.88371e-06	0.0342813	0.221634	-4.69218	[uniprot]_Insertion_element_IS2A_uncharacterized_48.2_kDa_protein~~~[uniprot]_Transposase_InsD_for_insertion_element_IS2-9~~~[uniprot]_Transposase_InsD_for_insertion_element_IS2-12~~~[uniprot]_Transposase_InsD_for_insertion_element_IS2-11~~~[uniprot]_Transposase_InsD_for_insertion_element_IS2-10~~~[uniprot]_Transposase_InsD_for_insertion_element_IS2A/D/F/H/I/K~~~[uniprot]_Transposase_InsD_for_ins…	CCGCTCCCAGCATGACGTCCTGTACTGTTTCA
22	n822292	408	126	337	282	385	Yes	8.89585e-06	0.0342813	0.252671	-5.14488	ID827_iucA--aerobactin_siderophore_uptake_system,_siderophore_biosynthesis_protein--gi:88770306--class_Iron_uptake~~~ID826_iucA--aerobactin_siderophore_uptake_system,_siderophore_biosynthesis_protein--gi:26249462--class_Iron_uptake~~~[uniprot]_N(2)-citryl-N(6)-acetyl-N(6)-hydroxylysine_synthase	GGGATCTGCCGGTCGGATTTATTTACCGTGACTG
5	n2563547	419	132	337	287	385	Yes	9.03531e-06	0.0347305	0.237374	-4.75713	ID980_papK--P_pilus_minor_subunit_PapK--gi:26249421--class_CU_fimbriae~~~ID981_papK--P_pilus_minor_subunit_PapK--gi:386622207--class_CU_fimbriae~~~[uniprot]_Protein_PrsK~~~[uniprot]_Fimbrial_adapter_PapK	AATTCAAACGTGGCTGTTGCTTCATAATCACCGGG
5	n1422048	198	43	337	155	385	Yes	9.18199e-06	0.0352052	0.242254	4.62932	ID960_papC--P_pilus_outer_membrane_usher_protein_PapC_precursor--gi:26249425--class_CU_fimbriae~~~[uniprot]_Outer_membrane_usher_protein_PapC~~~[uniprot]_Inositol_phosphate_phosphatase_SopB~~~[uniprot]_Inositol_phosphate_phosphatase_SopB_(Fragment)	GTTACTGAGCCCCCAGGACGCCTCTCCGGTCGCAAATA
12	n2347473	185	42	337	143	385	Yes	9.71668e-06	0.0370758	0.247115	4.57249	[uniprot]_Teichoic_acids_export_ATP-binding_protein_TagH	TGATCAGGAATACCGGACACTTTATCGTCAGCTGCTACCGGA
12	n2350565	185	42	337	143	385	Yes	9.71668e-06	0.0370758	0.247115	4.57249		AAGTGTCCGGTATTCCTGATCATGCTGCGGTGT
5	n1755056	411	132	337	279	385	Yes	9.71871e-06	0.0370758	0.230748	-4.61738	ID962_papD--P_pilus_assembly_protein_chaperone_PapD--gi:26250993--class_CU_fimbriae~~~[uniprot]_Chaperone_protein_PapD	GACGCTGCTGTTTCGCTGGACAGAACCCGCGC
14	n2663680	505	264	337	241	385	Yes	9.79325e-06	0.0372666	-0.17126	4.45843		GTATCGGGTGATTAGCTCAGCTGGGAGAGCACCT
1	n2461854	357	115	337	242	385	Yes	9.82339e-06	0.0372878	0.200144	4.60846	[uniprot]_Insertion_element_IS2A_uncharacterized_48.2_kDa_protein~~~[uniprot]_Transposase_InsD_for_insertion_element_IS2-9~~~[uniprot]_Transposase_InsD_for_insertion_element_IS2-12~~~[uniprot]_Transposase_InsD_for_insertion_element_IS2-11~~~[uniprot]_Transposase_InsD_for_insertion_element_IS2-10~~~[uniprot]_Transposase_InsD_for_insertion_element_IS2A/D/F/H/I/K~~~[uniprot]_Transposase_InsD_for_ins…	GTCACACTGATGATACGGATGTGCTTCTCCGTATA
1	n2477342	357	115	337	242	385	Yes	9.82339e-06	0.0372878	0.200144	4.60846	[uniprot]_Insertion_element_IS2A_uncharacterized_48.2_kDa_protein~~~[uniprot]_Transposase_InsD_for_insertion_element_IS2-9~~~[uniprot]_Transposase_InsD_for_insertion_element_IS2-12~~~[uniprot]_Transposase_InsD_for_insertion_element_IS2-11~~~[uniprot]_Transposase_InsD_for_insertion_element_IS2-10~~~[uniprot]_Transposase_InsD_for_insertion_element_IS2A/D/F/H/I/K~~~[uniprot]_Transposase_InsD_for_ins…	CGTCACACTGATGATACGGATGTGCTTCTCC
3	n2837645	150	23	337	127	385	Yes	9.89315e-06	0.0374589	0.299014	4.79498	ID975_papI--P_pilus,_pap_operon_regulatory_protein_PapI--gi:26249428--class_CU_fimbriae~~~ID978_papI--P_pilus,_pap_operon_regulatory_protein_PapI--gi:218701692--class_CU_fimbriae~~~[uniprot]_P_fimbrial_regulatory_protein_KS71A	TCTGCCCCGCCTGCTTCTCTCCTTTCAGAAAC
5	n2237065	172	32	337	140	385	Yes	9.98633e-06	0.0377177	0.270108	4.77274		ATATACTCCCTGTAGTAAGCCCAGGAACCATCA
5	n699203	198	40	337	158	385	Yes	1.01748e-05	0.0383344	0.261095	4.8502	ID962_papD--P_pilus_assembly_protein_chaperone_PapD--gi:26250993--class_CU_fimbriae~~~ID961_papD--P_pilus_assembly_protein_chaperone_PapD--gi:26249424--class_CU_fimbriae~~~[uniprot]_Chaperone_protein_PapD~~~[uniprot]_Chaperone_protein_PmfD~~~[uniprot]_Chaperone_protein_PrsD_(Fragment)~~~[uniprot]_Uncharacterized_fimbrial_chaperone_YcbF~~~[uniprot]_Probable_fimbrial_chaperone_YadV~~~[uniprot]_Chap…	TGGGTATCGTATTGAAAACCCGACCCCCTATTATGTCACTGTTATTGG
1	n458614	136	42	337	94	385	Yes	1.03384e-05	0.0388542	0.226479	4.4401		CGGTGGAACGCCGCTTCGGCAACGATCTTCC
1	n460704	136	42	337	94	385	Yes	1.03384e-05	0.0388542	0.226479	4.4401	[uniprot]_Insertion_element_IS2A_uncharacterized_48.2_kDa_protein~~~[uniprot]_Transposase_InsD_for_insertion_element_IS2-9~~~[uniprot]_Transposase_InsD_for_insertion_element_IS2-12~~~[uniprot]_Transposase_InsD_for_insertion_element_IS2-11~~~[uniprot]_Transposase_InsD_for_insertion_element_IS2-10~~~[uniprot]_Transposase_InsD_for_insertion_element_IS2A/D/F/H/I/K~~~[uniprot]_Transposase_InsD_for_ins…	GAAGATCGTTGCCGAAGCGGCGTTCCACCGCTCC
5	n2345049	409	126	337	283	385	Yes	1.03967e-05	0.0389766	0.232754	-4.68615	ID979_papJ--P_pilus_assembly_protein_PapJ--gi:26249423--class_CU_fimbriae~~~[uniprot]_Protein_PapJ~~~[uniprot]_Protein_PrsJ	TGTATAACAAGATGGTCACAGCCGGATAGCTTACGGTCAGGAAGT
7	n2040239	202	48	337	154	385	Yes	1.05165e-05	0.0393288	0.237961	4.5729		AGCGAAAATCCTGTTTCATGGCCCAGTCCCGGG
7	n2042732	202	48	337	154	385	Yes	1.05165e-05	0.0393288	0.237961	4.5729		CAGCGAAAATCCTGTTTCATGGCCCAGTCCC
6	n2020886	98	18	337	80	385	Yes	1.05694e-05	0.0393656	0.345187	4.48028		TAACGCACCGGATCCCTGCAAAATGGTACCTGAATCAATCAC
9	n1220341	568	285	337	283	385	Yes	1.06012e-05	0.0393656	-0.208992	4.43322	[uniprot]_Aspartyl/glutamyl-tRNA(Asn/Gln)_amidotransferase_subunit_B	CGCCTCGTTTGGTGCGAGGGGGGGGACTTGA
1	n640917	418	140	337	278	385	Yes	1.06088e-05	0.0393656	0.2121	-4.64241	[uniprot]_Insertion_element_IS2A_uncharacterized_48.2_kDa_protein~~~[uniprot]_Transposase_InsD_for_insertion_element_IS2-9~~~[uniprot]_Transposase_InsD_for_insertion_element_IS2-12~~~[uniprot]_Transposase_InsD_for_insertion_element_IS2-11~~~[uniprot]_Transposase_InsD_for_insertion_element_IS2-10~~~[uniprot]_Transposase_InsD_for_insertion_element_IS2A/D/F/H/I/K~~~[uniprot]_Transposase_InsD_for_ins…	AACTCGAACCCGTCAGAGCACCATCGCTGATT
5	n2712243	153	30	337	123	385	Yes	1.063e-05	0.0393656	0.259626	4.48223	ID960_papC--P_pilus_outer_membrane_usher_protein_PapC_precursor--gi:26249425--class_CU_fimbriae~~~[uniprot]_Outer_membrane_usher_protein_PapC	CCCTTCGGTCTCATGCCCGTATCCGCGGGAGCGACCGGA
3	n2043727	179	34	337	145	385	Yes	1.10204e-05	0.0407118	0.277872	4.76683		CCTCGATTCGTTGCTGCATCCACTGCTCCAC
24	n2008933	582	295	337	287	385	Yes	1.1397e-05	0.042001	-0.196514	4.44943		CTGCTCCACCCCGCGTCACCGTACTGCTTTA
2	n2252178	359	104	337	255	385	Yes	1.15283e-05	0.0423819	0.212738	4.7924	[uniprot]_Putative_phosphoethanolamine_transferase_YjgX~~~[uniprot]_Aspartyl/glutamyl-tRNA(Asn/Gln)_amidotransferase_subunit_C	CATCAGTAAACTGGATAACTTTCTCGGTCAGCTTGATGGTATCCTTCGCC
2	n2264233	359	104	337	255	385	Yes	1.15283e-05	0.0423819	0.212738	4.7924	[uniprot]_Putative_phosphoethanolamine_transferase_YjgX	TGACCGAGAAAGTTATCCAGTTTACTGATGCTG
2	n2336444	359	104	337	255	385	Yes	1.15283e-05	0.0423819	0.212738	4.7924	[uniprot]_Putative_phosphoethanolamine_transferase_YjgX	CCGGCGAAGGATACCATCAAGCTGACCGAGAA
5	n2102364	412	131	337	281	385	Yes	1.15605e-05	0.0423977	0.238481	-4.5983	ID960_papC--P_pilus_outer_membrane_usher_protein_PapC_precursor--gi:26249425--class_CU_fimbriae~~~[uniprot]_Outer_membrane_usher_protein_PapC~~~[uniprot]_Outer_membrane_usher_protein_PmfC~~~[uniprot]_Uncharacterized_outer_membrane_usher_protein_YbgQ	CACGCCACTCAGCCAGGCAAGGCCTTCGTCGGCCACCATGCCCAG
0	n4442	250	78	337	172	385	Yes	1.1615e-05	0.0424949	0.331682	4.52019		AAAACCATACCTTGAGTCATACATCGACCCCG
5	n1927149	412	131	337	281	385	Yes	1.18512e-05	0.0432548	0.219556	-4.59788	ID972_papF--P_pilus_minor_subunit_PapF--gi:110644641--class_CU_fimbriae~~~ID971_papF--P_pilus_minor_subunit_PapF--gi:26249419--class_CU_fimbriae~~~[uniprot]_Minor_fimbrial_protein_PrsF~~~[uniprot]_Fimbrial_adapter_PapF	GATGTTAATCTGCACATCAGCCAGTACAGCGACCG
5	n1688003	325	101	337	224	385	Yes	1.21398e-05	0.0442018	0.237323	4.57254	ID973_papH--P_pilus_minor_subunit_PapH--gi:26249426--class_CU_fimbriae~~~ID974_papH--P_pilus_minor_subunit_PapH--gi:91213842--class_CU_fimbriae~~~[uniprot]_PRS_fimbrial_minor_pilin_protein~~~[uniprot]_PAP_fimbrial_minor_pilin_protein	GAAACGCCGGATAAGTTTAATTTATCCGGTCA
24	n1981114	595	301	337	294	385	Yes	1.24566e-05	0.0452469	-0.19809	4.42636		AAAGCAGTACGGTGACGCGGGGTGGAGCAGC
5	n2588707	387	118	337	269	385	Yes	1.26445e-05	0.0458199	0.217779	-4.57457	ID1329_papGII--P_pilus,_fimbrial_PapG_protein_(CFT073)--AAN82031--class_CU_fimbriae~~~ID1330_papGIII--P_pilus,_fimbrial_PapG_protein_(UTI89)--ABE1029--class_CU_fimbriae~~~[uniprot]_Fimbrial_protein_PrsG	AAGATACAACCAGGAGTACTATCTGGTTCAGCAACGC
5	n969673	162	29	337	133	385	Yes	1.2778e-05	0.0461934	0.261176	4.64924		CCCTGTAGTAAGCCCAGGAACCATCAGCAAA
5	n1282070	408	130	337	278	385	Yes	1.29182e-05	0.0464888	0.232051	-4.54949		AAAAAAGATAAATAACCGGACATCTCACCGG
1	n304110	234	68	337	166	385	Yes	1.2921e-05	0.0464888	0.206915	4.48452	[uniprot]_Insertion_element_IS2A_uncharacterized_48.2_kDa_protein~~~[uniprot]_Transposase_InsD_for_insertion_element_IS2-9~~~[uniprot]_Transposase_InsD_for_insertion_element_IS2-12~~~[uniprot]_Transposase_InsD_for_insertion_element_IS2-11~~~[uniprot]_Transposase_InsD_for_insertion_element_IS2-10~~~[uniprot]_Transposase_InsD_for_insertion_element_IS2A/D/F/H/I/K~~~[uniprot]_Transposase_InsD_for_ins…	AGTGGCCGTGAAAGAAAGCAATCAGCGATGGTGCTCTGACGGGTTCGAG
5	n1874020	423	135	337	288	385	Yes	1.29537e-05	0.0464963	0.228902	-4.63258	ID972_papF--P_pilus_minor_subunit_PapF--gi:110644641--class_CU_fimbriae~~~ID971_papF--P_pilus_minor_subunit_PapF--gi:26249419--class_CU_fimbriae	ACATCGGTCGCTGTACTGGCTGATGTGCAGATTA
5	n1765865	50	6	337	44	385	Yes	1.30905e-05	0.0468766	0.329147	4.4146	ID968_papE--P_pilus_minor_subunit_PapE--gi:386622208--class_CU_fimbriae~~~ID965_papE--P_pilus_minor_subunit_PapE--gi:91213837--class_CU_fimbriae~~~ID964_papE--P_pilus_minor_subunit_PapE--gi:110644642--class_CU_fimbriae	GCATTACGAATATGATGCAACCAGCGTTGCCG
14	n186072	400	204	337	196	385	Yes	1.32968e-05	0.0475035	-0.187905	4.38008		TAGTTAGTTGTAGTATCCAGCGTAGTATCGGGTGATT
14	n2662966	389	204	337	185	385	Yes	1.36525e-05	0.0486595	-0.185743	4.37629		ATCCAGCGTAGTATCGGGTGATTAGCTCAGC
3	n2065279	202	42	337	160	385	Yes	1.37454e-05	0.0488285	0.257819	4.76281		ACCAGCGCTGGCATTTTGCACATTGCCAGCGTAC
13	n2052721	151	26	337	125	385	Yes	1.37642e-05	0.0488285	0.286159	4.61715		AAATATGAAACGAAGTTGCATAACGGTTCCGGGCAAC
5	n1462175	396	121	337	275	385	Yes	1.38282e-05	0.0488738	0.227238	-4.59534	ID1329_papGII--P_pilus,_fimbrial_PapG_protein_(CFT073)--AAN82031--class_CU_fimbriae~~~ID1330_papGIII--P_pilus,_fimbrial_PapG_protein_(UTI89)--ABE1029--class_CU_fimbriae~~~[uniprot]_Fimbrial_protein_PrsG	TATCTTTGAAGATTCACCATAGAGGCGACTGCCGATGGTCAGG
5	n2212701	380	118	337	262	385	Yes	1.38414e-05	0.0488738	0.225246	-4.49287	ID974_papH--P_pilus_minor_subunit_PapH--gi:91213842--class_CU_fimbriae~~~[uniprot]_PRS_fimbrial_minor_pilin_protein~~~[uniprot]_PAP_fimbrial_minor_pilin_protein	CCCCGGACGCCATCGAAAGTCACCCTTATCCGGGA
10	n2134809	20	2	337	18	385	Yes	1.39071e-05	0.0489153	0.459605	4.37437		TGACGTACCCGTCAAAATCTATGTGTCGTAGCCTGAGTTTTCT
5	n936360	159	28	337	131	385	Yes	1.39176e-05	0.0489153	0.258144	4.62621		AGTGTAATGGTCCTGGGTTTGCTGATGGTTCCTGGGCTTACTA
5	n2789628	382	115	337	267	385	No	1.43638e-05	0.0503673	0.214755	-4.61909	ID972_papF--P_pilus_minor_subunit_PapF--gi:110644641--class_CU_fimbriae~~~ID971_papF--P_pilus_minor_subunit_PapF--gi:26249419--class_CU_fimbriae~~~[uniprot]_Minor_fimbrial_protein_PrsF~~~[uniprot]_Fimbrial_adapter_PapF	CATCAGGGGAAATGTTTATATCCCCCCATGCAC
12	n2355686	186	43	337	143	385	No	1.4584e-05	0.0510215	0.240888	4.47004		TGACGATAAAGTGTCCGGTATTCCTGATCATGC
1	n457623	122	37	337	85	385	No	1.4687e-05	0.0512636	0.23055	4.35684	[uniprot]_Insertion_element_IS2A_uncharacterized_48.2_kDa_protein~~~[uniprot]_Transposase_InsD_for_insertion_element_IS2-9~~~[uniprot]_Transposase_InsD_for_insertion_element_IS2-12~~~[uniprot]_Transposase_InsD_for_insertion_element_IS2-11~~~[uniprot]_Transposase_InsD_for_insertion_element_IS2-10~~~[uniprot]_Transposase_InsD_for_insertion_element_IS2A/D/F/H/I/K~~~[uniprot]_Transposase_InsD_for_ins…	CGCCGCTTCGGCAACGATCTTCCGTCGTCTCC
5	n1796405	254	66	337	188	385	No	1.52971e-05	0.053098	0.23125	4.52569	ID960_papC--P_pilus_outer_membrane_usher_protein_PapC_precursor--gi:26249425--class_CU_fimbriae~~~[uniprot]_Outer_membrane_usher_protein_PapC	TTTTTTTCTGCCTTATCTCCTGACGACTGAGGTTCAACAAATGAAATCTGTAACGATGC
5	n2003128	408	129	337	279	385	No	1.53175e-05	0.053098	0.230383	-4.57332		CCTCAGAAATAAATGAAAGTCCGGAATATTAACGG
17	n172140	51	37	337	14	385	No	1.54371e-05	0.0533908	-0.545179	-4.34648		CAAGCAGTGATATTTTTTCTTTCGCTGCTGTCTGGACTGATCCGGCTATCATTAACGCAAT
5	n536904	413	129	337	284	385	No	1.56592e-05	0.0540359	0.230818	-4.62279	ID979_papJ--P_pilus_assembly_protein_PapJ--gi:26249423--class_CU_fimbriae	CCGGTTACCAGTGAGCCGGAGACTGTCATCG
5	n2577117	406	129	337	277	385	No	1.58912e-05	0.0547122	0.228637	-4.49122	ID960_papC--P_pilus_outer_membrane_usher_protein_PapC_precursor--gi:26249425--class_CU_fimbriae~~~[uniprot]_Outer_membrane_usher_protein_PapC	TCCATCCCAGTTTACCGACAGGGTTTCCCCCG
5	n2580951	406	129	337	277	385	No	1.58912e-05	0.0547122	0.228637	-4.49122	ID960_papC--P_pilus_outer_membrane_usher_protein_PapC_precursor--gi:26249425--class_CU_fimbriae~~~[uniprot]_Outer_membrane_usher_protein_PapC	TTCCATCCCAGTTTACCGACAGGGTTTCCCC
13	n1610555	259	71	337	188	385	No	1.5959e-05	0.0548213	0.219275	4.4931		AGACAAAAAGCCGGGTGAAGCCGCTGTTCTCTGG
9	n1222314	637	320	337	317	385	No	1.61545e-05	0.0553676	-0.224848	4.35871		TTTGGTGCGAGGGGGGGGACTTGAACCCCCA
5	n347835	416	133	337	283	385	No	1.63766e-05	0.0559143	0.238606	-4.54095	ID960_papC--P_pilus_outer_membrane_usher_protein_PapC_precursor--gi:26249425--class_CU_fimbriae~~~[uniprot]_Outer_membrane_usher_protein_PapC~~~[uniprot]_Proline--tRNA_ligase	TACGCTGAATAAAAACGTGGCGGACTGGAACACCTCTTTTAACCTGCAGTACAGCCGTCAG
5	n1613340	418	132	337	286	385	No	1.63877e-05	0.0559143	0.229769	-4.62554	ID980_papK--P_pilus_minor_subunit_PapK--gi:26249421--class_CU_fimbriae~~~ID981_papK--P_pilus_minor_subunit_PapK--gi:386622207--class_CU_fimbriae	ACCACACTCTTCGTCCGCAGGGCTTCCGGCGT
5	n1613844	379	118	337	261	385	No	1.66553e-05	0.0567001	0.211013	-4.44249	ID973_papH--P_pilus_minor_subunit_PapH--gi:26249426--class_CU_fimbriae~~~ID974_papH--P_pilus_minor_subunit_PapH--gi:91213842--class_CU_fimbriae~~~[uniprot]_PRS_fimbrial_minor_pilin_protein~~~[uniprot]_PAP_fimbrial_minor_pilin_protein	TACCATTGACGGGTAATGAAGAAGCGCTGGATTACACCCTCAGAATTGTG
5	n1512747	300	74	337	226	385	No	1.68822e-05	0.0573438	0.227695	4.82296	ID973_papH--P_pilus_minor_subunit_PapH--gi:26249426--class_CU_fimbriae~~~[uniprot]_PRS_fimbrial_minor_pilin_protein~~~[uniprot]_PAP_fimbrial_minor_pilin_protein~~~[uniprot]_Serine/alanine_racemase	ATGGAAGACGCCTGGCAGATTATCGATATGGGGGAAA
5	n733666	197	40	337	157	385	No	1.7145e-05	0.0581066	0.25504	4.73238	ID962_papD--P_pilus_assembly_protein_chaperone_PapD--gi:26250993--class_CU_fimbriae~~~ID961_papD--P_pilus_assembly_protein_chaperone_PapD--gi:26249424--class_CU_fimbriae~~~[uniprot]_Chaperone_protein_PapD~~~[uniprot]_Chaperone_protein_PmfD~~~[uniprot]_dITP/XTP_pyrophosphatase~~~[uniprot]_Chaperone_protein_PrsD_(Fragment)	TCCCAGACCAATAACAGTGACATAATAGGGGGTCGGG
24	n1988896	584	297	337	287	385	No	1.75103e-05	0.0590807	-0.189071	4.34599		AAGCAGTACGGTGACGCGGGGTGGAGCAGCC
5	n1668780	413	132	337	281	385	No	1.78861e-05	0.0602149	0.217192	-4.51609	ID972_papF--P_pilus_minor_subunit_PapF--gi:110644641--class_CU_fimbriae~~~ID971_papF--P_pilus_minor_subunit_PapF--gi:26249419--class_CU_fimbriae	TTATCATTATTTATATCGTTGCTTCTGACATCGGT
5	n1609010	417	131	337	286	385	No	1.79286e-05	0.0602244	0.229439	-4.61641	ID980_papK--P_pilus_minor_subunit_PapK--gi:26249421--class_CU_fimbriae~~~ID981_papK--P_pilus_minor_subunit_PapK--gi:386622207--class_CU_fimbriae~~~[uniprot]_Protein_PrsK~~~[uniprot]_Fimbrial_adapter_PapK~~~[uniprot]_Phospho-N-acetylmuramoyl-pentapeptide-transferase	GCCGGAAGCCCTGCGGACGAAGAGTGTGGTACCCGGTGATTATGAAGCAACAGCCACGTTT
5	n159848	410	132	337	278	385	No	1.81699e-05	0.0609005	0.224245	-4.47877	ID962_papD--P_pilus_assembly_protein_chaperone_PapD--gi:26250993--class_CU_fimbriae	ACCGCGCGGGTTCTGTCCAGCGAAACAGCAGCG
5	n740005	414	130	337	284	385	No	1.86004e-05	0.0617224	0.224392	-4.57787	ID980_papK--P_pilus_minor_subunit_PapK--gi:26249421--class_CU_fimbriae~~~[uniprot]_Protein_PrsK~~~[uniprot]_Fimbrial_adapter_PapK~~~[uniprot]_Uncharacterized_protein_aq_950	ATTCACTCCGGTTACCTTCAGATGGCCCGGGAGGGCCGCCTC
5	n779079	409	128	337	281	385	No	1.86023e-05	0.0617224	0.223474	-4.46624		CCATTTTTTCATCAGAAATCACTTCCGTAATTACAGTTATTCATTT
14	n2666489	494	257	337	237	385	No	1.86137e-05	0.0617224	-0.164067	4.30849		AGTATCGGGTGATTAGCTCAGCTGGGAGAGC
5	n1085046	413	132	337	281	385	No	1.86184e-05	0.0617224	0.216052	-4.5018	ID972_papF--P_pilus_minor_subunit_PapF--gi:110644641--class_CU_fimbriae~~~ID971_papF--P_pilus_minor_subunit_PapF--gi:26249419--class_CU_fimbriae~~~[uniprot]_Minor_fimbrial_protein_PrsF~~~[uniprot]_Fimbrial_adapter_PapF	CTGCACATCAGCCAGTACAGCGACCGATGTCAGAAGCAA
1	n2418999	489	173	337	316	385	No	1.87323e-05	0.0619646	0.211226	-4.47599	[uniprot]_Insertion_element_IS2A_uncharacterized_48.2_kDa_protein~~~[uniprot]_Transposase_InsD_for_insertion_element_IS2-9~~~[uniprot]_Transposase_InsD_for_insertion_element_IS2-12~~~[uniprot]_Transposase_InsD_for_insertion_element_IS2-11~~~[uniprot]_Transposase_InsD_for_insertion_element_IS2-10~~~[uniprot]_Transposase_InsD_for_insertion_element_IS2A/D/F/H/I/K~~~[uniprot]_Transposase_InsD_for_ins…	TGCACGTCATTCTCAGACGAACCGATGACTGGA
5	n2103529	413	132	337	281	385	No	1.89807e-05	0.0625141	0.233331	-4.48155	ID960_papC--P_pilus_outer_membrane_usher_protein_PapC_precursor--gi:26249425--class_CU_fimbriae~~~[uniprot]_Outer_membrane_usher_protein_PapC	GACGAAGGCCTTGCCTGGCTGAGTGGCGTGACG
14	n2670314	385	201	337	184	385	No	1.9125e-05	0.0628528	-0.181856	4.29821		CTGAGCTAATCACCCGATACTACGCTGGATA
6	n2035884	98	18	337	80	385	No	1.94541e-05	0.0636589	0.338295	4.35232	[uniprot]_Phosphoribosylformylglycinamidine_synthase_subunit_PurQ	TTTTGCAGGGATCCGGTGCGTTACTGTCTGGCACAACAAACG
5	n2483693	372	112	337	260	385	No	1.9744e-05	0.0643302	0.203024	-4.49216	ID972_papF--P_pilus_minor_subunit_PapF--gi:110644641--class_CU_fimbriae~~~ID971_papF--P_pilus_minor_subunit_PapF--gi:26249419--class_CU_fimbriae~~~[uniprot]_Minor_fimbrial_protein_PrsF~~~[uniprot]_Fimbrial_adapter_PapF	TTAACATCAGGGGAAATGTTTATATCCCCCCATG
16	n2196171	151	28	337	123	385	No	2.00428e-05	0.0650246	0.255919	4.55728	[uniprot]_Transposase_for_insertion_sequence_element_IS629~~~[uniprot]_Transposase_for_insertion_sequence_element_IS3411	CAATGGTAATACGTTGACGGGGCAATATGCAGT
5	n2704306	393	122	337	271	385	No	2.01664e-05	0.0652788	0.211301	-4.41516	ID972_papF--P_pilus_minor_subunit_PapF--gi:110644641--class_CU_fimbriae~~~ID971_papF--P_pilus_minor_subunit_PapF--gi:26249419--class_CU_fimbriae	ACTCTGTAACCATTTCCTGAACCATTACCTAA
5	n2592327	389	119	337	270	385	No	2.05023e-05	0.0660917	0.21447	-4.46968	ID1329_papGII--P_pilus,_fimbrial_PapG_protein_(CFT073)--AAN82031--class_CU_fimbriae~~~ID1330_papGIII--P_pilus,_fimbrial_PapG_protein_(UTI89)--ABE1029--class_CU_fimbriae~~~[uniprot]_Fimbrial_protein_PrsG	AGTACTATCTGGTTCAGCAACGCTGCTCATGATATTGCCATAA
5	n2596952	389	119	337	270	385	No	2.05023e-05	0.0660917	0.21447	-4.46968	ID1329_papGII--P_pilus,_fimbrial_PapG_protein_(CFT073)--AAN82031--class_CU_fimbriae~~~ID1330_papGIII--P_pilus,_fimbrial_PapG_protein_(UTI89)--ABE1029--class_CU_fimbriae	ATGAGCAGCGTTGCTGAACCAGATAGTACTCCT
5	n1375581	390	119	337	271	385	No	2.05836e-05	0.0662133	0.217365	-4.4873		CTATCCGGCTCCGGATAAACCATTTATGGCAAT
5	n1964792	401	127	337	274	385	No	2.07693e-05	0.0666693	0.220994	-4.44429	ID960_papC--P_pilus_outer_membrane_usher_protein_PapC_precursor--gi:26249425--class_CU_fimbriae~~~[uniprot]_Outer_membrane_usher_protein_PapC	ATTGCTTCCCTGTACGCCTCAGAAATAAATGA
5	n2702166	395	123	337	272	385	No	2.09099e-05	0.0669607	0.211383	-4.39819	ID972_papF--P_pilus_minor_subunit_PapF--gi:110644641--class_CU_fimbriae~~~ID971_papF--P_pilus_minor_subunit_PapF--gi:26249419--class_CU_fimbriae~~~[uniprot]_Minor_fimbrial_protein_PrsF	ACATTAGGTAATGGTTCAGGAAATGGTTACAGA
5	n700625	156	29	337	127	385	No	2.09483e-05	0.0669607	0.254743	4.55678		TTTTATGAGATATAAAATCGGCGTATTTTAACTGATAGCATTACGAATAT
5	n761051	156	29	337	127	385	No	2.09483e-05	0.0669607	0.254743	4.55678		TCATATTCGTAATGCTATCAGTTAAAATACGC
13	n1592626	260	72	337	188	385	No	2.11304e-05	0.067401	0.215822	4.42163		AAAAAGCCGGGTGAAGCCGCTGTTCTCTGGATCAA
1	n2410290	242	71	337	171	385	No	2.14295e-05	0.0679465	0.196536	4.39635	[uniprot]_Insertion_element_IS2A_uncharacterized_48.2_kDa_protein~~~[uniprot]_Transposase_InsD_for_insertion_element_IS2-9~~~[uniprot]_Transposase_InsD_for_insertion_element_IS2-12~~~[uniprot]_Transposase_InsD_for_insertion_element_IS2-11~~~[uniprot]_Transposase_InsD_for_insertion_element_IS2-10~~~[uniprot]_Transposase_InsD_for_insertion_element_IS2A/D/F/H/I/K~~~[uniprot]_Transposase_InsD_for_ins…	CTACCGGGCTAATGAAACACGCCAGTTCGCCCG
5	n2549009	405	127	337	278	385	No	2.14357e-05	0.0679465	0.223878	-4.46203	ID980_papK--P_pilus_minor_subunit_PapK--gi:26249421--class_CU_fimbriae~~~[uniprot]_Protein_PrsK~~~[uniprot]_Fimbrial_adapter_PapK	CATGTTTATTCAGACTGTCACCGGACACATGGCA
9	n2805186	566	283	337	283	385	No	2.17077e-05	0.0683861	-0.200264	4.26976	[uniprot]_Aspartyl/glutamyl-tRNA(Asn/Gln)_amidotransferase_subunit_B	CAAGTCCCCCCCCTCGCACCAAACGAGGCGATATC
5	n513211	384	112	337	272	385	No	2.17383e-05	0.0683861	0.228558	-4.56245	ID973_papH--P_pilus_minor_subunit_PapH--gi:26249426--class_CU_fimbriae~~~ID974_papH--P_pilus_minor_subunit_PapH--gi:91213842--class_CU_fimbriae~~~[uniprot]_PRS_fimbrial_minor_pilin_protein~~~[uniprot]_PAP_fimbrial_minor_pilin_protein	ATACTGGGGAGAAGAACACGTATGGTGGGACGGCAGGGC
5	n527806	384	112	337	272	385	No	2.17383e-05	0.0683861	0.228558	-4.56245	ID973_papH--P_pilus_minor_subunit_PapH--gi:26249426--class_CU_fimbriae~~~ID974_papH--P_pilus_minor_subunit_PapH--gi:91213842--class_CU_fimbriae~~~[uniprot]_PRS_fimbrial_minor_pilin_protein~~~[uniprot]_PAP_fimbrial_minor_pilin_protein	AGAAGAACACGTATGGTGGGACGGCAGGGCT
5	n2091883	108	21	337	87	385	No	2.18368e-05	0.0685027	0.255526	4.44811	ID980_papK--P_pilus_minor_subunit_PapK--gi:26249421--class_CU_fimbriae~~~ID981_papK--P_pilus_minor_subunit_PapK--gi:386622207--class_CU_fimbriae~~~[uniprot]_Protein_PrsK~~~[uniprot]_Fimbrial_adapter_PapK~~~[uniprot]_Na(+)/H(+)_antiporter_NhaA~~~[uniprot]_Ribonuclease_HII~~~[uniprot]_Tyrosine-protein_phosphatase_YopH	CCGGGCCATCTGAAGGTAACCGGAGTGAATTCCGGCCGGTTAGGCATTGCACTGCTGGACA
5	n174733	411	131	337	280	385	No	2.19384e-05	0.0685772	0.231617	-4.46052	ID962_papD--P_pilus_assembly_protein_chaperone_PapD--gi:26250993--class_CU_fimbriae~~~[uniprot]_Chaperone_protein_PapD	GCCATCCCCCTGTTTGTTATATCCGGGGCAGACGCT
5	n1731719	411	131	337	280	385	No	2.19384e-05	0.0685772	0.231617	-4.46052	ID962_papD--P_pilus_assembly_protein_chaperone_PapD--gi:26250993--class_CU_fimbriae~~~[uniprot]_Chaperone_protein_PapD	CCAGCGAAACAGCAGCGTCTGCCCCGGATATAACAAACAGGGG
5	n2352382	261	69	337	192	385	No	2.19508e-05	0.0685772	0.227927	4.48124	ID960_papC--P_pilus_outer_membrane_usher_protein_PapC_precursor--gi:26249425--class_CU_fimbriae~~~[uniprot]_Outer_membrane_usher_protein_PapC	TACAGGCCCTTCGGTCTCATGCCCGTATCCGCGG
14	n1875953	455	233	337	222	385	No	2.21949e-05	0.0691973	-0.162973	4.26283		CGACCCACCACTAACATAGTTAGTTGTAGTATCCA
5	n431401	407	130	337	277	385	No	2.23248e-05	0.0694596	0.224906	-4.42414		CACGCATCACCAGATTCACAAAAAAGATAAATAACCGGACATCTCACCG
5	n2133539	418	134	337	284	385	No	2.25046e-05	0.0697334	0.226225	-4.47838	ID973_papH--P_pilus_minor_subunit_PapH--gi:26249426--class_CU_fimbriae~~~ID974_papH--P_pilus_minor_subunit_PapH--gi:91213842--class_CU_fimbriae~~~[uniprot]_PRS_fimbrial_minor_pilin_protein~~~[uniprot]_PAP_fimbrial_minor_pilin_protein	GTACAGGCAGGTCTGACAACCTCACCATGAAAAG
1	n1421048	240	69	337	171	385	No	2.25939e-05	0.0698068	0.198495	4.40574	[uniprot]_Insertion_element_IS2A_uncharacterized_48.2_kDa_protein~~~[uniprot]_Transposase_InsD_for_insertion_element_IS2-9~~~[uniprot]_Transposase_InsD_for_insertion_element_IS2-12~~~[uniprot]_Transposase_InsD_for_insertion_element_IS2-11~~~[uniprot]_Transposase_InsD_for_insertion_element_IS2-10~~~[uniprot]_Transposase_InsD_for_insertion_element_IS2A/D/F/H/I/K~~~[uniprot]_Transposase_InsD_for_ins…	ACTCCGCACCGCCGTGTTCTTCGGTTCAAGTCCCA
3	n29950	170	31	337	139	385	No	2.26203e-05	0.0698068	0.281507	4.58256		TGGAGCAGTGGATGCAGCAACGAATCGAGGAATCCCGGGGGGCAGCAGCA
5	n2204982	95	12	337	83	385	No	2.27385e-05	0.0700295	0.329609	4.38785	ID974_papH--P_pilus_minor_subunit_PapH--gi:91213842--class_CU_fimbriae~~~[uniprot]_PRS_fimbrial_minor_pilin_protein~~~[uniprot]_PAP_fimbrial_minor_pilin_protein	GATAAGGGTGACTTTCGATGGCGTCCGGGGGG
1	n2386996	490	174	337	316	385	No	2.34619e-05	0.0720719	0.208435	-4.41693	[uniprot]_Insertion_element_IS2A_uncharacterized_48.2_kDa_protein~~~[uniprot]_Transposase_InsD_for_insertion_element_IS2-9~~~[uniprot]_Transposase_InsD_for_insertion_element_IS2-12~~~[uniprot]_Transposase_InsD_for_insertion_element_IS2-11~~~[uniprot]_Transposase_InsD_for_insertion_element_IS2-10~~~[uniprot]_Transposase_InsD_for_insertion_element_IS2A/D/F/H/I/K~~~[uniprot]_Transposase_InsD_for_ins…	ATCGGTTCGTCTGAGAATGACGTGCAACTGC
1	n2390514	490	174	337	316	385	No	2.34619e-05	0.0720719	0.208435	-4.41693	[uniprot]_Insertion_element_IS2A_uncharacterized_48.2_kDa_protein~~~[uniprot]_Transposase_InsD_for_insertion_element_IS2-9~~~[uniprot]_Transposase_InsD_for_insertion_element_IS2-12~~~[uniprot]_Transposase_InsD_for_insertion_element_IS2-11~~~[uniprot]_Transposase_InsD_for_insertion_element_IS2-10~~~[uniprot]_Transposase_InsD_for_insertion_element_IS2A/D/F/H/I/K~~~[uniprot]_Transposase_InsD_for_ins…	CAGTTGCACGTCATTCTCAGACGAACCGATGACT
5	n1524608	295	73	337	222	385	No	2.38775e-05	0.0730926	0.220468	4.70476	ID973_papH--P_pilus_minor_subunit_PapH--gi:26249426--class_CU_fimbriae~~~[uniprot]_PRS_fimbrial_minor_pilin_protein~~~[uniprot]_PAP_fimbrial_minor_pilin_protein	ACGCCTGGCAGATTATCGATATGGGGGAAACC
1	n694628	416	139	337	277	385	No	2.39531e-05	0.0731764	0.204313	-4.48126	[uniprot]_Insertion_element_IS2A_uncharacterized_48.2_kDa_protein~~~[uniprot]_Transposase_InsD_for_insertion_element_IS2-9~~~[uniprot]_Transposase_InsD_for_insertion_element_IS2-12~~~[uniprot]_Transposase_InsD_for_insertion_element_IS2-11~~~[uniprot]_Transposase_InsD_for_insertion_element_IS2-10~~~[uniprot]_Transposase_InsD_for_insertion_element_IS2A/D/F/H/I/K~~~[uniprot]_Transposase_InsD_for_ins…	TCAGCGATGGTGCTCTGACGGGTTCGAGTTC
14	n1875348	454	232	337	222	385	No	2.41569e-05	0.0733984	-0.162219	4.24337		CACCACTAACATAGTTAGTTGTAGTATCCAGCG
5	n2278489	250	64	337	186	385	No	2.4159e-05	0.0733984	0.225694	4.42088		CGTCAGGAGATAAGGCAGAAAAAAAATTGCC
5	n2786355	399	125	337	274	385	No	2.55466e-05	0.077267	0.217612	-4.40067	ID980_papK--P_pilus_minor_subunit_PapK--gi:26249421--class_CU_fimbriae~~~[uniprot]_Protein_PrsK~~~[uniprot]_Fimbrial_adapter_PapK~~~[uniprot]_CTP_synthase	ACCCTGCCATGTGTCCGGTGACAGTCTGAATAAA
3	n2074345	148	30	337	118	385	No	2.57515e-05	0.0777319	0.261661	4.41247		ATGCCGGTACGCTGGCAATGTGCAAAATGCC
5	n2032384	418	133	337	285	385	No	2.60456e-05	0.0784639	0.226873	-4.48424	ID960_papC--P_pilus_outer_membrane_usher_protein_PapC_precursor--gi:26249425--class_CU_fimbriae~~~[uniprot]_Outer_membrane_usher_protein_PapC	GGGGCGTGATAACGATTCTGCTTACCTGCGTATATCCGTGCCGCTGGG
5	n2203569	379	118	337	261	385	No	2.63621e-05	0.0791034	0.217772	-4.35003	ID973_papH--P_pilus_minor_subunit_PapH--gi:26249426--class_CU_fimbriae~~~ID974_papH--P_pilus_minor_subunit_PapH--gi:91213842--class_CU_fimbriae~~~[uniprot]_PRS_fimbrial_minor_pilin_protein~~~[uniprot]_PAP_fimbrial_minor_pilin_protein	GACGCCATCGAAAGTCACCCTTATCCGGGAATC
1	n454653	121	37	337	84	385	No	2.71703e-05	0.081048	0.224556	4.21725	[uniprot]_Insertion_element_IS2A_uncharacterized_48.2_kDa_protein~~~[uniprot]_Transposase_InsD_for_insertion_element_IS2-9~~~[uniprot]_Transposase_InsD_for_insertion_element_IS2-12~~~[uniprot]_Transposase_InsD_for_insertion_element_IS2-11~~~[uniprot]_Transposase_InsD_for_insertion_element_IS2-10~~~[uniprot]_Transposase_InsD_for_insertion_element_IS2A/D/F/H/I/K~~~[uniprot]_Transposase_InsD_for_ins…	CCGCTTCGGCAACGATCTTCCGTCGTCTCCA
1	n430119	116	34	337	82	385	No	2.72309e-05	0.0810694	0.225877	4.22011	[uniprot]_Insertion_element_IS2A_uncharacterized_48.2_kDa_protein~~~[uniprot]_Transposase_InsD_for_insertion_element_IS2-9~~~[uniprot]_Transposase_InsD_for_insertion_element_IS2-12~~~[uniprot]_Transposase_InsD_for_insertion_element_IS2-11~~~[uniprot]_Transposase_InsD_for_insertion_element_IS2-10~~~[uniprot]_Transposase_InsD_for_insertion_element_IS2A/D/F/H/I/K~~~[uniprot]_Transposase_InsD_for_ins…	ACTGGAGACGACGGAAGATCGTTGCCGAAGCG
5	n2178585	410	129	337	281	385	No	2.75843e-05	0.0819609	0.219547	-4.38367		CAGTATGAGCATGATTTATAACTGAGTCATACC
5	n535646	277	82	337	195	385	No	2.77256e-05	0.0822199	0.218904	4.37538	ID979_papJ--P_pilus_assembly_protein_PapJ--gi:26249423--class_CU_fimbriae~~~[uniprot]_Protein_PapJ~~~[uniprot]_Protein_PrsJ	TCCTCCTGCCGCCGGTCAGGCCGGCACAGTAAAAAGGTA
5	n1398811	414	132	337	282	385	No	2.80006e-05	0.0828735	0.224017	-4.45286		GAAATAAATGAAAGTCCGGAATATTAACGGCTGATGAAT
4	n32978	372	182	337	190	385	No	2.8422e-05	0.0835176	-0.22309	4.21849		ACCGGAATAACCTGTTTCCACTTTTCTTCATGTAAG
5	n390714	415	133	337	282	385	No	2.84383e-05	0.0835176	0.232266	-4.4055	ID962_papD--P_pilus_assembly_protein_chaperone_PapD--gi:26250993--class_CU_fimbriae~~~ID961_papD--P_pilus_assembly_protein_chaperone_PapD--gi:26249424--class_CU_fimbriae~~~[uniprot]_Chaperone_protein_PapD~~~[uniprot]_Chaperone_protein_PmfD~~~[uniprot]_Chaperone_protein_PrsD_(Fragment)	TTATCGCCCGGCAGCAATTAAAACCAGACCAAATGAAGTATGGCAGGACCAGTTAATTCTG
5	n1955979	415	133	337	282	385	No	2.84383e-05	0.0835176	0.232266	-4.4055	ID962_papD--P_pilus_assembly_protein_chaperone_PapD--gi:26250993--class_CU_fimbriae~~~ID961_papD--P_pilus_assembly_protein_chaperone_PapD--gi:26249424--class_CU_fimbriae~~~[uniprot]_Chaperone_protein_PapD~~~[uniprot]_Chaperone_protein_PrsD_(Fragment)	GTTTCAAACTCACCTTCCTCTGCCTGCTTTTCACTTCCTCCCAG
5	n1596050	151	30	337	121	385	No	2.86309e-05	0.083921	0.246434	4.26408	ID960_papC--P_pilus_outer_membrane_usher_protein_PapC_precursor--gi:26249425--class_CU_fimbriae~~~[uniprot]_Outer_membrane_usher_protein_PapC	AAACTTGTCTCCGGTCGCTCCCGCGGATACGGGCATGAG
5	n1772363	412	132	337	280	385	No	2.90972e-05	0.0849599	0.227373	-4.38303	ID962_papD--P_pilus_assembly_protein_chaperone_PapD--gi:26250993--class_CU_fimbriae	GTTCTGTCCAGCGAAACAGCAGCGTCTGCCC
14	n2666106	390	204	337	186	385	No	2.91749e-05	0.085023	-0.178444	4.20321		CTCTCCCAGCTGAGCTAATCACCCGATACTACGCTGGA
5	n197735	360	109	337	251	385	No	2.93799e-05	0.0853266	0.210937	4.37811	ID962_papD--P_pilus_assembly_protein_chaperone_PapD--gi:26250993--class_CU_fimbriae~~~[uniprot]_Chaperone_protein_PapD	TGCCATCCCCCTGTTTGTTATATCCGGGGCA
5	n1071872	412	132	337	280	385	No	2.97249e-05	0.0859658	0.210846	-4.39629	ID972_papF--P_pilus_minor_subunit_PapF--gi:110644641--class_CU_fimbriae~~~ID971_papF--P_pilus_minor_subunit_PapF--gi:26249419--class_CU_fimbriae~~~[uniprot]_Minor_fimbrial_protein_PrsF~~~[uniprot]_Fimbrial_adapter_PapF	AGCCAGTACAGCGACCGATGTCAGAAGCAACGATATAAATAAT
5	n1114891	410	129	337	281	385	No	3.00852e-05	0.0866778	0.218982	-4.36935	ID972_papF--P_pilus_minor_subunit_PapF--gi:110644641--class_CU_fimbriae~~~ID971_papF--P_pilus_minor_subunit_PapF--gi:26249419--class_CU_fimbriae~~~[uniprot]_Minor_fimbrial_protein_PrsF~~~[uniprot]_Fimbrial_adapter_PapF	GCTGCCATTACGAAAGGGCACTGAAGTAAAGGTGAACGTTGAACG
2	n903148	249	53	337	196	385	No	3.01638e-05	0.0867395	0.254439	4.83731	[uniprot]_Putative_phosphoethanolamine_transferase_YjgX	CCCGTCATTTCGCCATGCTTTACTTTTCTGAC
5	n2712338	260	69	337	191	385	No	3.05865e-05	0.087789	0.224898	4.40433	ID960_papC--P_pilus_outer_membrane_usher_protein_PapC_precursor--gi:26249425--class_CU_fimbriae~~~[uniprot]_Outer_membrane_usher_protein_PapC	TCCCGCGGATACGGGCATGAGACCGAAGGGCC
5	n2529243	174	33	337	141	385	No	3.10233e-05	0.0888747	0.258313	4.55271	ID1329_papGII--P_pilus,_fimbrial_PapG_protein_(CFT073)--AAN82031--class_CU_fimbriae	CGCAATATACTCCCTGTAGTAAGCCCAGGAAC
5	n1964254	402	128	337	274	385	No	3.12784e-05	0.0894367	0.21749	-4.34282	ID960_papC--P_pilus_outer_membrane_usher_protein_PapC_precursor--gi:26249425--class_CU_fimbriae~~~[uniprot]_Outer_membrane_usher_protein_PapC	ATTTATTTCTGAGGCGTACAGGGAAGCAATA
0	n544	251	79	337	172	385	No	3.15223e-05	0.0899646	0.318771	4.3071		AGATAAAAAACCATACCTTGAGTCATACATCGACCC
5	n1888663	416	131	337	285	385	No	3.17758e-05	0.0905178	0.221922	-4.48485	ID980_papK--P_pilus_minor_subunit_PapK--gi:26249421--class_CU_fimbriae~~~ID981_papK--P_pilus_minor_subunit_PapK--gi:386622207--class_CU_fimbriae~~~[uniprot]_Protein_PrsK~~~[uniprot]_Fimbrial_adapter_PapK~~~[uniprot]_3-methyl-2-oxobutanoate_hydroxymethyltransferase	TGAGCTTCCTTTCGGCGCGTATGTTGTGGCAACGCCGGAAGCCCTGCGGACGAAGAGTGTG
5	n2585794	388	119	337	269	385	No	3.19647e-05	0.0908855	0.208965	-4.3685	ID1329_papGII--P_pilus,_fimbrial_PapG_protein_(CFT073)--AAN82031--class_CU_fimbriae~~~ID1330_papGIII--P_pilus,_fimbrial_PapG_protein_(UTI89)--ABE1029--class_CU_fimbriae	AACCAGGAGTACTATCTGGTTCAGCAACGCTGCT
5	n1518921	276	76	337	200	385	No	3.24549e-05	0.0916484	0.21954	4.44102	ID979_papJ--P_pilus_assembly_protein_PapJ--gi:26249423--class_CU_fimbriae~~~[uniprot]_Protein_PapJ~~~[uniprot]_Protein_PrsJ	CACCAGCGTGCAGGGTGAGGACAGCAGTGCACCAC
5	n1664478	379	115	337	264	385	No	3.24744e-05	0.0916484	0.217333	-4.30148	ID1329_papGII--P_pilus,_fimbrial_PapG_protein_(CFT073)--AAN82031--class_CU_fimbriae~~~ID1330_papGIII--P_pilus,_fimbrial_PapG_protein_(UTI89)--ABE1029--class_CU_fimbriae	ACTGCCGATGGTCAGGTTTTGTGTACCTGCT
0	n1575667	251	79	337	172	385	No	3.27386e-05	0.0922223	0.312858	4.30333		AATAGTGATACAGGTGCATGTGCTTGTCCGGG
5	n2535030	410	131	337	279	385	No	3.28859e-05	0.092437	0.223547	-4.36721	ID962_papD--P_pilus_assembly_protein_chaperone_PapD--gi:26250993--class_CU_fimbriae~~~ID961_papD--P_pilus_assembly_protein_chaperone_PapD--gi:26249424--class_CU_fimbriae~~~[uniprot]_Chaperone_protein_PapD~~~[uniprot]_Chaperone_protein_PrsD_(Fragment)	AAAGCAGGCAGAGGAAGGTGAGTTTGAAACCGTG
12	n2344650	187	44	337	143	385	No	3.29365e-05	0.092437	0.231674	4.28603		ATAAAGTGTCCGGTATTCCTGATCATGCTGCGG
5	n1758462	410	131	337	279	385	No	3.33689e-05	0.0934776	0.225781	-4.36275	ID962_papD--P_pilus_assembly_protein_chaperone_PapD--gi:26250993--class_CU_fimbriae~~~[uniprot]_Chaperone_protein_PapD	TATCCGGGGCAGACGCTGCTGTTTCGCTGGACAGAA
5	n2511721	173	33	337	140	385	No	3.41743e-05	0.0952068	0.257334	4.50904	ID1329_papGII--P_pilus,_fimbrial_PapG_protein_(CFT073)--AAN82031--class_CU_fimbriae	CAATATACTCCCTGTAGTAAGCCCAGGAACCA
5	n1526826	297	74	337	223	385	No	3.4947e-05	0.097086	0.217691	4.60615	ID973_papH--P_pilus_minor_subunit_PapH--gi:26249426--class_CU_fimbriae~~~ID974_papH--P_pilus_minor_subunit_PapH--gi:91213842--class_CU_fimbriae~~~[uniprot]_PRS_fimbrial_minor_pilin_protein~~~[uniprot]_PAP_fimbrial_minor_pilin_protein	CATATCGATAATCTGCCAGGCGTCTTCCATCGCCAGA
5	n2255646	409	132	337	277	385	No	3.51021e-05	0.097086	0.217237	-4.31344	ID962_papD--P_pilus_assembly_protein_chaperone_PapD--gi:26250993--class_CU_fimbriae~~~[uniprot]_Chaperone_protein_PapD	CAGAACCCGCGCGGTGTTTGACGGGAGTGAGAAGTCA
17	n957763	45	33	337	12	385	No	3.51573e-05	0.097086	-0.514383	-4.15669		CAATCACTGAATCCCAGCAGAAATGGATAGACATAGGGGGATTTTTGGCT
17	n2299285	45	33	337	12	385	No	3.51573e-05	0.097086	-0.514383	-4.15669		CTTTTTTATCAATCACTGAATCCCAGCAGAAATGGATAG
5	n1639748	388	120	337	268	385	No	3.52538e-05	0.0971447	0.215888	-4.32127	ID1329_papGII--P_pilus,_fimbrial_PapG_protein_(CFT073)--AAN82031--class_CU_fimbriae~~~ID1330_papGIII--P_pilus,_fimbrial_PapG_protein_(UTI89)--ABE1029--class_CU_fimbriae~~~[uniprot]_Fimbrial_protein_PrsG	GCAGGTACACAAAACCTGACCATCGGCAGTCGCCTCTATGGTGA
2	n1769302	283	66	337	217	385	No	3.53609e-05	0.0972634	0.230591	4.81459	[uniprot]_Putative_phosphoethanolamine_transferase_YjgX	CGAAATGACGGGAATGCCGGCGAAGGATACCA
2	n1731142	247	52	337	195	385	No	3.55578e-05	0.0976281	0.254645	4.81752	[uniprot]_Putative_phosphoethanolamine_transferase_YjgX	AGAAAAGTAAAGCATGGCGAAATGACGGGAATGC
2	n1735326	247	52	337	195	385	No	3.55578e-05	0.0976281	0.254645	4.81752	[uniprot]_Putative_phosphoethanolamine_transferase_YjgX~~~[uniprot]_Type_IV_pilus_assembly_protein_TapC~~~[uniprot]_Histidinol-phosphate_aminotransferase	AAGTAAAGCATGGCGAAATGACGGGAATGCCGGCGAAGGATA
14	n2603977	515	249	337	266	385	No	3.61885e-05	0.0991804	-0.199091	4.17481		TCGCAGGTTCGAATCCTGCACGACCCACCAC
5	n367527	191	44	337	147	385	No	3.64458e-05	0.0995263	0.232909	4.29244	ID972_papF--P_pilus_minor_subunit_PapF--gi:110644641--class_CU_fimbriae~~~ID971_papF--P_pilus_minor_subunit_PapF--gi:26249419--class_CU_fimbriae	CACCATTAATAACGGGCAGAATATTGTTGTC
5	n1373992	391	120	337	271	385	No	3.66838e-05	0.0998173	0.210818	-4.35478		ATGATATTGCCATAAATGGTTTATCCGGAGCCGGA
14	n1890991	459	235	337	224	385	No	3.69641e-05	0.1004	-0.158943	4.1454		CACGACCCACCACTAACATAGTTAGTTGTAG
1	n2618650	133	42	337	91	385	No	3.76293e-05	0.101673	0.213634	4.14691	[uniprot]_Insertion_element_IS2A_uncharacterized_48.2_kDa_protein~~~[uniprot]_Transposase_InsD_for_insertion_element_IS2-9~~~[uniprot]_Transposase_InsD_for_insertion_element_IS2-12~~~[uniprot]_Transposase_InsD_for_insertion_element_IS2-11~~~[uniprot]_Transposase_InsD_for_insertion_element_IS2-10~~~[uniprot]_Transposase_InsD_for_insertion_element_IS2A/D/F/H/I/K~~~[uniprot]_Transposase_InsD_for_ins…	ATCGTTGCCGAAGCGGCGTTCCACCGCTCCC
5	n1071233	406	128	337	278	385	No	3.83635e-05	0.103095	0.217205	-4.32896	ID980_papK--P_pilus_minor_subunit_PapK--gi:26249421--class_CU_fimbriae~~~[uniprot]_Protein_PrsK~~~[uniprot]_Fimbrial_adapter_PapK~~~[uniprot]_Methylenetetrahydrofolate--tRNA-(uracil-5-)-methyltransferase_TrmFO	CGGGTTTTGAAGACGACATGTTTATTCAGACTGTCACCGGACACAT
5	n1516251	416	132	337	284	385	No	3.86889e-05	0.103308	0.217214	-4.40859	ID980_papK--P_pilus_minor_subunit_PapK--gi:26249421--class_CU_fimbriae~~~ID981_papK--P_pilus_minor_subunit_PapK--gi:386622207--class_CU_fimbriae~~~[uniprot]_Protein_PrsK~~~[uniprot]_Fimbrial_adapter_PapK~~~[uniprot]_4-hydroxybenzoate_octaprenyltransferase	GCCACAACATACGCGCCGAAAGGAAGCTCAAGACTGTTTCCGGTAACCTTTTC
1	n943344	416	142	337	274	385	No	3.87153e-05	0.103308	0.2042	-4.31788	[uniprot]_Insertion_element_IS2A_uncharacterized_48.2_kDa_protein~~~[uniprot]_Transposase_InsD_for_insertion_element_IS2-9~~~[uniprot]_Transposase_InsD_for_insertion_element_IS2-12~~~[uniprot]_Transposase_InsD_for_insertion_element_IS2-11~~~[uniprot]_Transposase_InsD_for_insertion_element_IS2-10~~~[uniprot]_Transposase_InsD_for_insertion_element_IS2A/D/F/H/I/K~~~[uniprot]_Transposase_InsD_for_ins…	AACAGTACAGGACGTCATGCTGGGAGCGGTGGAACGC
1	n2111789	416	142	337	274	385	No	3.87153e-05	0.103308	0.2042	-4.31788		AGGACGTCATGCTGGGAGCGGTGGAACGCCG
1	n2113338	416	142	337	274	385	No	3.87153e-05	0.103308	0.2042	-4.31788	[uniprot]_Insertion_element_IS2A_uncharacterized_48.2_kDa_protein~~~[uniprot]_Transposase_InsD_for_insertion_element_IS2-9~~~[uniprot]_Transposase_InsD_for_insertion_element_IS2-12~~~[uniprot]_Transposase_InsD_for_insertion_element_IS2-11~~~[uniprot]_Transposase_InsD_for_insertion_element_IS2-10~~~[uniprot]_Transposase_InsD_for_insertion_element_IS2A/D/F/H/I/K~~~[uniprot]_Transposase_InsD_for_ins…	CAGGACGTCATGCTGGGAGCGGTGGAACGCC
5	n1535023	274	75	337	199	385	No	3.88626e-05	0.103408	0.218615	4.40379	ID979_papJ--P_pilus_assembly_protein_PapJ--gi:26249423--class_CU_fimbriae~~~[uniprot]_Protein_PrsJ	GTCAGTGGTGCACTGCTGTCCTCACCCTGCACGC
12	n2701952	185	43	337	142	385	No	3.88887e-05	0.103408	0.232033	4.26626		GGACACTTTATCGTCAGCTGCTACCGGAACTGG
5	n2481095	373	113	337	260	385	No	3.89802e-05	0.10347	0.196719	-4.33748	ID972_papF--P_pilus_minor_subunit_PapF--gi:110644641--class_CU_fimbriae~~~ID971_papF--P_pilus_minor_subunit_PapF--gi:26249419--class_CU_fimbriae~~~[uniprot]_Minor_fimbrial_protein_PrsF~~~[uniprot]_Fimbrial_adapter_PapF	GGGGGATATAAACATTTCCCCTGATGTTAATCTGCACATCAGC
0	n46028	254	81	337	173	385	No	3.90777e-05	0.103548	0.308941	4.24699	[uniprot]_Glutathione-regulated_potassium-efflux_system_protein_KefB	CATCATATTCCGCAATAAGTGTTCCAGATAAAAAACCATACCTTGAGTCATACAT
5	n2176291	409	129	337	280	385	No	3.94192e-05	0.104196	0.215816	-4.30024	ID972_papF--P_pilus_minor_subunit_PapF--gi:110644641--class_CU_fimbriae~~~ID971_papF--P_pilus_minor_subunit_PapF--gi:26249419--class_CU_fimbriae	ATGACTCAGTTATAAATCATGCTCATACTGGCC
13	n1634418	258	72	337	186	385	No	3.94597e-05	0.104196	0.209771	4.26591		CTTGATCCAGAGAACAGCGGCTTCACCCGGC
14	n2668212	383	212	337	171	385	No	4.02086e-05	0.105658	-0.149191	4.13302		CAGTATCGGGTGATTAGCTCAGCTGGGAGAG
5	n509459	392	116	337	276	385	No	4.02222e-05	0.105658	0.22476	-4.49199	ID979_papJ--P_pilus_assembly_protein_PapJ--gi:26249423--class_CU_fimbriae	GACCGGTTACCAGTGAGCCGGAGACTGTCATC
5	n763524	380	121	337	259	385	No	4.05054e-05	0.106153	0.205812	-4.23143	ID960_papC--P_pilus_outer_membrane_usher_protein_PapC_precursor--gi:26249425--class_CU_fimbriae~~~[uniprot]_Outer_membrane_usher_protein_PapC~~~[uniprot]_Putative_outer_membrane_usher_protein_YfcU~~~[uniprot]_Outer_membrane_usher_protein_PmfC~~~[uniprot]_Probable_outer_membrane_usher_protein_ElfC~~~[uniprot]_Putative_outer_membrane_usher_protein_YqiG~~~[uniprot]_Outer_membrane_usher_protein_YraJ~…	TGAGTATTCTGATGCCACCTGGCTGCCTCCCTCACGCTGGGACGACGGCATTCCCGGACTG
5	n2755589	55	6	337	49	385	No	4.18655e-05	0.109219	0.314881	4.17858		CTGACCTTTAAGGGGACGGAAGAGGCGGCCC
5	n2124152	386	115	337	271	385	No	4.23648e-05	0.110143	0.207041	-4.36115		CTGAAAGGTGACTTCCCGGGGCATCCCAGATATC
5	n1958023	402	128	337	274	385	No	4.26706e-05	0.110749	0.214178	-4.281	[uniprot]_UPF0061_protein_AHA_4127~~~[uniprot]_UPF0061_protein_ASA_0185	CGGACTTTCATTTATTTCTGAGGCGTACAGGGAAGCA
5	n1269975	405	130	337	275	385	No	4.36197e-05	0.112252	0.21467	-4.27422	ID960_papC--P_pilus_outer_membrane_usher_protein_PapC_precursor--gi:26249425--class_CU_fimbriae~~~[uniprot]_Outer_membrane_usher_protein_PapC~~~[uniprot]_Kappa-carrageenase	GGCTGACTATCAGGGAAGCCAGGAGCAGAGCCGCTACAACGGGGAAAAAACGACAAACAGA
5	n449875	402	130	337	272	385	No	4.38851e-05	0.112744	0.216366	-4.24725	ID962_papD--P_pilus_assembly_protein_chaperone_PapD--gi:26250993--class_CU_fimbriae~~~ID961_papD--P_pilus_assembly_protein_chaperone_PapD--gi:26249424--class_CU_fimbriae~~~[uniprot]_Chaperone_protein_PapD~~~[uniprot]_Chaperone_protein_PrsD_(Fragment)	AGGACCAGTTAATTCTGAACAAAGTCAGCGGTGGGTATCGTATTGAAAACCC
1	n1681168	492	176	337	316	385	No	4.41138e-05	0.112968	0.201353	-4.25419	[uniprot]_Insertion_element_IS2A_uncharacterized_48.2_kDa_protein~~~[uniprot]_Transposase_InsD_for_insertion_element_IS2-9~~~[uniprot]_Transposase_InsD_for_insertion_element_IS2-12~~~[uniprot]_Transposase_InsD_for_insertion_element_IS2-11~~~[uniprot]_Transposase_InsD_for_insertion_element_IS2-10~~~[uniprot]_Transposase_InsD_for_insertion_element_IS2A/D/F/H/I/K~~~[uniprot]_Transposase_InsD_for_ins…	CGTGCGCAGTTGCACGTCATTCTCAGACGAACCGA
1	n572466	394	134	337	260	385	No	4.4121e-05	0.112968	0.183549	-4.27805	[uniprot]_Insertion_element_IS2_uncharacterized_16.4_kDa_protein~~~[uniprot]_Insertion_element_IS2_uncharacterized_11.1_kDa_protein~~~[uniprot]_Putative_uncharacterized_protein_YdfE	CAATGCCAAACGTGTTTACCGGATCATGCGCC
24	n2765664	593	300	337	293	385	No	4.45019e-05	0.11356	-0.182135	4.12548		ACCAGGCTGCTCCACCCCGCGTCACCGTACT
13	n2052133	153	28	337	125	385	No	4.61899e-05	0.117254	0.265141	4.30108		AAACGAAGTTGCATAACGGTTCCGGGCAACGTAATTATG
5	n1964946	414	133	337	281	385	No	4.62047e-05	0.117254	0.22642	-4.2942	ID962_papD--P_pilus_assembly_protein_chaperone_PapD--gi:26250993--class_CU_fimbriae~~~ID961_papD--P_pilus_assembly_protein_chaperone_PapD--gi:26249424--class_CU_fimbriae~~~[uniprot]_Chaperone_protein_PapD~~~[uniprot]_Chaperone_protein_PrsD_(Fragment)	CACTGTTATTGGTCTGGGAGGAAGTGAAAAGCAGGCAGAGGAA
12	n2437384	191	47	337	144	385	No	4.62583e-05	0.117254	0.225332	4.20779		ACCGGAACTGGATCTGATTATCTGGATCCTG
24	n2777296	594	300	337	294	385	No	4.64557e-05	0.117558	-0.181924	4.11362		TACCAGGCTGCTCCACCCCGCGTCACCGTAC
5	n2622679	162	29	337	133	385	No	4.77072e-05	0.119996	0.27096	4.31875	ID1329_papGII--P_pilus,_fimbrial_PapG_protein_(CFT073)--AAN82031--class_CU_fimbriae	CTGCATCAAAGGCCCGCTCATCCCACTTATACCC
12	n2361355	188	45	337	143	385	No	4.7735e-05	0.119996	0.225687	4.18752		CAGCATGATCAGGAATACCGGACACTTTATCG
5	n2744281	63	9	337	54	385	No	4.82165e-05	0.120982	0.29048	4.16498	ID980_papK--P_pilus_minor_subunit_PapK--gi:26249421--class_CU_fimbriae~~~[uniprot]_Protein_PrsK~~~[uniprot]_Fimbrial_adapter_PapK	TGACCTTTAAGGGGACGGAAGAGGCGGCCCTCCCGGGCCATCTG
5	n1435172	416	134	337	282	385	No	4.84172e-05	0.120982	0.216502	-4.29716	ID973_papH--P_pilus_minor_subunit_PapH--gi:26249426--class_CU_fimbriae~~~ID974_papH--P_pilus_minor_subunit_PapH--gi:91213842--class_CU_fimbriae~~~[uniprot]_PRS_fimbrial_minor_pilin_protein~~~[uniprot]_PAP_fimbrial_minor_pilin_protein	CCAGGCGTCTTCCATCGCCAGAGTACAGGCAGGTCTGACAACCT
5	n1510241	416	134	337	282	385	No	4.84172e-05	0.120982	0.216502	-4.29716	ID973_papH--P_pilus_minor_subunit_PapH--gi:26249426--class_CU_fimbriae~~~ID974_papH--P_pilus_minor_subunit_PapH--gi:91213842--class_CU_fimbriae~~~[uniprot]_PRS_fimbrial_minor_pilin_protein~~~[uniprot]_PAP_fimbrial_minor_pilin_protein	ATAATCTGCCAGGCGTCTTCCATCGCCAGAGTACAGGC
13	n620773	271	79	337	192	385	No	4.84523e-05	0.120982	0.202474	4.20707		GCTTCACCCGGCTTTTTGTCTGAAGCCTTCC
5	n221369	402	128	337	274	385	No	4.84964e-05	0.120982	0.214196	-4.24705	ID973_papH--P_pilus_minor_subunit_PapH--gi:26249426--class_CU_fimbriae~~~ID974_papH--P_pilus_minor_subunit_PapH--gi:91213842--class_CU_fimbriae~~~[uniprot]_PRS_fimbrial_minor_pilin_protein~~~[uniprot]_PAP_fimbrial_minor_pilin_protein	AACCTTTTCTCTGATTCCCGGATAAGGGTGACTTTCGATGG
5	n1342267	390	120	337	270	385	No	4.85371e-05	0.120982	0.206259	-4.2763	ID1329_papGII--P_pilus,_fimbrial_PapG_protein_(CFT073)--AAN82031--class_CU_fimbriae~~~ID1330_papGIII--P_pilus,_fimbrial_PapG_protein_(UTI89)--ABE1029--class_CU_fimbriae~~~[uniprot]_Bifunctional_protein_GlmU~~~[uniprot]_Pyruvate-flavodoxin_oxidoreductase	ATAAACCATTTATGGCAATATCATGAGCAGCGTTGCTGA
5	n1384235	390	120	337	270	385	No	4.85371e-05	0.120982	0.206259	-4.2763	[uniprot]_Bifunctional_protein_GlmU	CTGCTCATGATATTGCCATAAATGGTTTATCCGGAG
14	n1878031	455	232	337	223	385	No	4.86055e-05	0.120982	-0.156034	4.08013		ACTACAACTAACTATGTTAGTGGTGGGTCGT
5	n986153	26	21	337	5	385	No	4.8821e-05	0.12132	-0.485937	-4.09883	[uniprot]_Outer_membrane_usher_protein_PapC	ACAGTGTCAGGTAAATGTACCGGAGACTGCAATATCTGACCAGCAGTTA
26	n2788680	36	8	337	28	385	No	4.91791e-05	0.12196	0.356028	4.08309	[uniprot]_Multifunctional_conjugation_protein_TraI	CGTCACGGAGTGCTCCGGTACCCATGCGCCCTCCTGA
5	n1723775	411	131	337	280	385	No	4.92393e-05	0.12196	0.220399	-4.31813	ID973_papH--P_pilus_minor_subunit_PapH--gi:26249426--class_CU_fimbriae~~~ID974_papH--P_pilus_minor_subunit_PapH--gi:91213842--class_CU_fimbriae~~~[uniprot]_PRS_fimbrial_minor_pilin_protein~~~[uniprot]_PAP_fimbrial_minor_pilin_protein	CCGGATAAGTTTAATTTATCCGGTCAGGCAAAA
2	n1765997	248	53	337	195	385	No	5.01783e-05	0.123858	0.248067	4.70764	[uniprot]_Putative_phosphoethanolamine_transferase_YjgX	CAGAAAAGTAAAGCATGGCGAAATGACGGGA
13	n1027046	14	13	337	1	385	No	5.12283e-05	0.125252	-0.51022	-4.07074		ATGCAGCTTCGTTTCATATTTCACGAGATAACTGGC
5	n148713	408	132	337	276	385	No	5.156e-05	0.125658	0.211993	-4.22228	ID962_papD--P_pilus_assembly_protein_chaperone_PapD--gi:26250993--class_CU_fimbriae~~~[uniprot]_Chaperone_protein_PapD	TCACTCCCGTCAAACACCGCGCGGGTTCTGTCCAGCGAAACAGCA
9	n1145347	620	312	337	308	385	No	5.19576e-05	0.126424	-0.195387	4.08242		ATCAACGTGGTTTTTGGTGCGAGGGGGGGGACTTGAA
14	n2662964	381	210	337	171	385	No	5.32375e-05	0.128713	-0.146654	4.06549		TTGTAGTATCCAGCGCAGTATCGGGTGATTAGCTCAGCTGGGAGA
5	n301505	244	56	337	188	385	No	5.4386e-05	0.131115	0.224083	4.38629	ID973_papH--P_pilus_minor_subunit_PapH--gi:26249426--class_CU_fimbriae~~~[uniprot]_PRS_fimbrial_minor_pilin_protein~~~[uniprot]_PAP_fimbrial_minor_pilin_protein	TAAATCCCGAACCGGGGTTTCCCCCATATCGATAATCTGC
14	n1973884	542	278	337	264	385	No	5.50938e-05	0.132358	-0.17068	4.08297		CGGGTGATTAGCTCAGCTGGGAGAGCACCTC
5	n1096575	408	131	337	277	385	No	5.5954e-05	0.134001	0.211114	-4.21955	ID960_papC--P_pilus_outer_membrane_usher_protein_PapC_precursor--gi:26249425--class_CU_fimbriae~~~[uniprot]_Outer_membrane_usher_protein_PapC	ATCTGACCAGCAGTTATTGCTTCCCTGTACGCCTCAGAAATAAA
5	n1635819	410	129	337	281	385	No	5.82626e-05	0.137363	0.212185	-4.31544	ID980_papK--P_pilus_minor_subunit_PapK--gi:26249421--class_CU_fimbriae~~~[uniprot]_Protein_PrsK~~~[uniprot]_Fimbrial_adapter_PapK	GCGTCCAGGGATTTCTGGTATCCGCCCGGACG
5	n2216797	385	121	337	264	385	No	5.87364e-05	0.137838	0.20651	-4.17317	ID973_papH--P_pilus_minor_subunit_PapH--gi:26249426--class_CU_fimbriae~~~ID974_papH--P_pilus_minor_subunit_PapH--gi:91213842--class_CU_fimbriae~~~[uniprot]_PRS_fimbrial_minor_pilin_protein~~~[uniprot]_PAP_fimbrial_minor_pilin_protein	TGATTCCCGGATAAGGGTGACTTTCGATGGC
5	n2432869	408	129	337	279	385	No	5.97549e-05	0.139796	0.209783	-4.19916	ID972_papF--P_pilus_minor_subunit_PapF--gi:110644641--class_CU_fimbriae~~~ID971_papF--P_pilus_minor_subunit_PapF--gi:26249419--class_CU_fimbriae~~~[uniprot]_Minor_fimbrial_protein_PrsF~~~[uniprot]_Fimbrial_adapter_PapF	ACTGAATGGCGGGGATTTCCGGACCACGGCCAGTATGAGCATGATTTATAA
5	n2566817	408	129	337	279	385	No	5.97549e-05	0.139796	0.209783	-4.19916	ID972_papF--P_pilus_minor_subunit_PapF--gi:110644641--class_CU_fimbriae~~~ID971_papF--P_pilus_minor_subunit_PapF--gi:26249419--class_CU_fimbriae	GACCACGGCCAGTATGAGCATGATTTATAACTGAGT
24	n2272609	589	297	337	292	385	No	6.02977e-05	0.140849	-0.177328	4.04895		AGCAGTACGGTGACGCGGGGTGGAGCAGCCTGG
1	n1337409	369	122	337	247	385	No	6.07302e-05	0.141393	0.180616	-4.23566	[uniprot]_Insertion_element_IS2_uncharacterized_11.1_kDa_protein~~~[uniprot]_Putative_uncharacterized_protein_YdfE	GCCTGTCTGCGAAGCAGCGCCCATACCCGAC
5	n271270	161	29	337	132	385	No	6.14513e-05	0.14223	0.266588	4.24711	ID1329_papGII--P_pilus,_fimbrial_PapG_protein_(CFT073)--AAN82031--class_CU_fimbriae	ATAAGTGGGATGAGCGGGCCTTTGATGCAGGTAATTTGTGTCAGAAACCAGGAGAAA
1	n402030	129	42	337	87	385	No	6.23659e-05	0.14369	0.211819	4.02296	[uniprot]_Insertion_element_IS2A_uncharacterized_48.2_kDa_protein~~~[uniprot]_Transposase_InsD_for_insertion_element_IS2-9~~~[uniprot]_Transposase_InsD_for_insertion_element_IS2-12~~~[uniprot]_Transposase_InsD_for_insertion_element_IS2-11~~~[uniprot]_Transposase_InsD_for_insertion_element_IS2-10~~~[uniprot]_Transposase_InsD_for_insertion_element_IS2A/D/F/H/I/K~~~[uniprot]_Transposase_InsD_for_ins…	GGTGGAACGCCGCTTCGGCAACGATCTTCCGTCGTCT
17	n2533475	40	31	337	9	385	No	6.2569e-05	0.14394	-0.450248	-4.02211		GTATGAAACCTGGATAACGCTGGCGGGAGACGTCTGGA
10	n918035	26	4	337	22	385	No	6.31249e-05	0.144561	0.370993	4.0186	[uniprot]_PKHD-type_hydroxylase_MADE_1018490	TATGCAGGCTATAAATACAGGGTGGATATAGCCGGCGAGGGAGA
10	n1161296	26	4	337	22	385	No	6.31249e-05	0.144561	0.370993	4.0186	[uniprot]_UvrABC_system_protein_C~~~[uniprot]_UPF0753_protein_RPA2996~~~[uniprot]_UPF0753_protein_Rpal_3405	ACGGGTACGTCAGCGGCGGTAGCCAGCATCTCAGCTATGGAGAACGGAACGCCTTTGCGATTGTGTTATTCATGTATGAATGCCTGTCAAAAAA
10	n1199926	26	4	337	22	385	No	6.31249e-05	0.144561	0.370993	4.0186	[uniprot]_1-deoxy-D-xylulose-5-phosphate_synthase	ACTGTACTTATGCTGACGCATGACGTGGAGCCTGTGATTGACACGCTGAAGTCAGTCAGAAGG
10	n1345506	26	4	337	22	385	No	6.31249e-05	0.144561	0.370993	4.0186	[uniprot]_Protein_MtfA~~~[uniprot]_DNA_replication_and_repair_protein_RecF	AAAAACAAGAAGTTTGCCATTCTTGAAATGCTGTTCAGACGTGCAAGTGGTGAATGCCTGAAGAACCG
21	n662275	95	15	337	80	385	No	6.35551e-05	0.145327	0.303291	4.13261	ID963_papE--P_pilus_minor_subunit_PapE--gi:26249420--class_CU_fimbriae~~~ID969_papE--P_pilus_minor_subunit_PapE--gi:218706492--class_CU_fimbriae~~~ID970_papE--P_pilus_minor_subunit_PapE--gi:386625712--class_CU_fimbriae~~~[uniprot]_Fimbrial_protein_PrsE~~~[uniprot]_Fimbrial_protein_PapE~~~[uniprot]_Chaperone_protein_DnaJ	AACCTTCATTGTTCCCAAATGATAAGGACATGTCATCTGGACAGTAAAGTCTTTCTGATTT
5	n2305434	415	132	337	283	385	No	6.45942e-05	0.147039	0.211148	-4.2878	ID980_papK--P_pilus_minor_subunit_PapK--gi:26249421--class_CU_fimbriae~~~ID981_papK--P_pilus_minor_subunit_PapK--gi:386622207--class_CU_fimbriae~~~[uniprot]_Fimbrial_adapter_PapK	CCATCGGTGTCCAGCAGTGCAATGCCTAACCG
21	n1953895	113	21	337	92	385	No	6.59069e-05	0.149133	0.280389	4.13406	ID967_papE--P_pilus_minor_subunit_PapE--gi:218702828--class_CU_fimbriae~~~ID965_papE--P_pilus_minor_subunit_PapE--gi:91213837--class_CU_fimbriae~~~ID969_papE--P_pilus_minor_subunit_PapE--gi:218706492--class_CU_fimbriae~~~ID970_papE--P_pilus_minor_subunit_PapE--gi:386625712--class_CU_fimbriae~~~[uniprot]_Fimbrial_protein_PrsE	ACAGAGTGGCGGAAATCAGAAAGACTTTACTGT
5	n2291059	410	132	337	278	385	No	6.89115e-05	0.154457	0.210226	-4.18518	ID960_papC--P_pilus_outer_membrane_usher_protein_PapC_precursor--gi:26249425--class_CU_fimbriae~~~[uniprot]_Outer_membrane_usher_protein_PapC~~~[uniprot]_Putative_outer_membrane_usher_protein_YfcU~~~[uniprot]_Xyloglucanase_Xgh74A	TCTGTTGACCTGAAGCGCTTACCGGATGATGTGGAAGCAACCCGTTCTGTTGTG
13	n577011	272	80	337	192	385	No	6.89719e-05	0.154457	0.197783	4.1173		GAAGGCTTCAGACAAAAAGCCGGGTGAAGCCGCTGT
3	n37232	185	36	337	149	385	No	6.95318e-05	0.155482	0.259718	4.37352		CGAATCGAGGAATCCCGGGGGGCAGCAGCATGAAACGTGTTGTAA
5	n2143869	415	134	337	281	385	No	7.08622e-05	0.157759	0.210853	-4.20093	ID973_papH--P_pilus_minor_subunit_PapH--gi:26249426--class_CU_fimbriae~~~ID974_papH--P_pilus_minor_subunit_PapH--gi:91213842--class_CU_fimbriae~~~[uniprot]_PRS_fimbrial_minor_pilin_protein~~~[uniprot]_PAP_fimbrial_minor_pilin_protein	TCATGGTGAGGTTGTCAGACCTGCCTGTACTCTGGCGA
5	n1535476	382	114	337	268	385	No	7.14686e-05	0.158413	0.19869	-4.21849	[uniprot]_3-hydroxyacyl-[acyl-carrier-protein]_dehydratase_FabZ	AAGGTGACTTCCCGGGGCATCCCAGATATCCAC
13	n1609085	278	83	337	195	385	No	7.23133e-05	0.159633	0.197018	4.12186		GGTGAAGCCGCTGTTCTCTGGATCAAGCGTGGTGAT
13	n2635764	278	83	337	195	385	No	7.23133e-05	0.159633	0.197018	4.12186		CCACATCACCACGCTTGATCCAGAGAACAGCGGC
23	n881235	414	131	337	283	385	No	7.24397e-05	0.159633	0.227755	-4.48283	ID828_iucB--aerobactin_siderophore_uptake_system,_aerobactin_siderophore_biosynthesis_N(6)-hydroxylysine_acetylase--gi:26249461--class_Iron_uptake~~~[uniprot]_N(6)-hydroxylysine_O-acetyltransferase	GGTGATGGCGGATCGTCATCACTTCTTCACGGAGGTCGGTCTGTAATGAATCACAA
5	n9435	408	132	337	276	385	No	7.36539e-05	0.161372	0.21169	-4.14661	ID962_papD--P_pilus_assembly_protein_chaperone_PapD--gi:26250993--class_CU_fimbriae~~~ID961_papD--P_pilus_assembly_protein_chaperone_PapD--gi:26249424--class_CU_fimbriae~~~[uniprot]_Chaperone_protein_PapD~~~[uniprot]_Uncharacterized_fimbrial_chaperone_YqiH~~~[uniprot]_Uncharacterized_fimbrial_chaperone_YbgP~~~[uniprot]_Probable_fimbrial_chaperone_YfcS~~~[uniprot]_Chaperone_protein_PmfD~~~[uniprot…	CTTGATATCTCCAATGATAACAAACAACTGCCCTATCTTGCTCAGGCATGGATAGAAAAT
3	n713311	307	163	337	144	385	No	7.5259e-05	0.163942	-0.205437	-4.00753	ID1035_faeE--K88_fimbrial_transcription_regulator_protein_FaeA--gi:110640497--class_CU_fimbriae~~~ID1034_sfaC/focI-2--F1C/S_fimbrial_switch_regulatory_protein--gi:91210136--class_CU_fimbriae~~~ID976_papI--P_pilus,_pap_operon_regulatory_protein_PapI--gi:91213845--class_CU_fimbriae~~~ID977_papI--P_pilus,_pap_operon_regulatory_protein_PapI--gi:117625211--class_CU_fimbriae~~~ID978_papI--P_pilus,_pap_…	TTCCAGTAATAACAGGTAATAGCGTGCCTGATAATCCGTTACCGCCAGCGCCTCCGCAATT
13	n1619802	261	74	337	187	385	No	7.6738e-05	0.16621	0.201285	4.09895		ACGCTTGATCCAGAGAACAGCGGCTTCACCCGG
24	n1989353	562	284	337	278	385	No	7.96285e-05	0.170177	-0.166473	3.98229		AAATTTGATGAAGTAAAGCAGTACGGTGACGCGGGGTGGAGCA
15	n2711175	301	146	337	155	385	No	8.11031e-05	0.171536	-0.181236	-3.96174		CACCTGCCCGGAACACCACCGTGACACCGGA
23	n270432	416	132	337	284	385	No	8.13131e-05	0.171536	0.229027	-4.43822	ID828_iucB--aerobactin_siderophore_uptake_system,_aerobactin_siderophore_biosynthesis_N(6)-hydroxylysine_acetylase--gi:26249461--class_Iron_uptake~~~[uniprot]_N(6)-hydroxylysine_O-acetyltransferase~~~[uniprot]_Trimethylamine-N-oxide_reductase	TTATGTGGGAAGTCGAACTCTTTAATTGTCCGGTATCCCGCAGGCTCAAGATGGCGGAACAGGCGC
5	n504190	408	130	337	278	385	No	8.24796e-05	0.173589	0.207622	-4.16159	ID973_papH--P_pilus_minor_subunit_PapH--gi:26249426--class_CU_fimbriae~~~ID974_papH--P_pilus_minor_subunit_PapH--gi:91213842--class_CU_fimbriae~~~[uniprot]_PRS_fimbrial_minor_pilin_protein~~~[uniprot]_PAP_fimbrial_minor_pilin_protein	CCACCATACGTGTTCTTCTCCCCAGTATTCAGGAAGGG
5	n352536	283	70	337	213	385	No	8.31862e-05	0.174453	0.215522	4.27075	ID973_papH--P_pilus_minor_subunit_PapH--gi:26249426--class_CU_fimbriae~~~[uniprot]_PRS_fimbrial_minor_pilin_protein~~~[uniprot]_PAP_fimbrial_minor_pilin_protein	GATATGGGGGAAACCCCGGTTCGGGATTTACAGAATG
1	n1403280	271	85	337	186	385	No	8.43822e-05	0.176717	0.179443	4.11184	[uniprot]_Insertion_element_IS2A_uncharacterized_48.2_kDa_protein~~~[uniprot]_Transposase_InsD_for_insertion_element_IS2-9~~~[uniprot]_Transposase_InsD_for_insertion_element_IS2-12~~~[uniprot]_Transposase_InsD_for_insertion_element_IS2-11~~~[uniprot]_Transposase_InsD_for_insertion_element_IS2-10~~~[uniprot]_Transposase_InsD_for_insertion_element_IS2A/D/F/H/I/K~~~[uniprot]_Transposase_InsD_for_ins…	AACCGAAGAACACGGCGGTGCGGAGTCCGGAG
21	n1134408	126	25	337	101	385	No	8.61262e-05	0.178441	0.256706	4.06005	ID965_papE--P_pilus_minor_subunit_PapE--gi:91213837--class_CU_fimbriae~~~ID969_papE--P_pilus_minor_subunit_PapE--gi:218706492--class_CU_fimbriae~~~ID970_papE--P_pilus_minor_subunit_PapE--gi:386625712--class_CU_fimbriae~~~[uniprot]_Fimbrial_protein_PrsE	GTACCAGCTTCTGAATTTCAATATCACCCCAGTTAACT
9	n308103	625	311	337	314	385	No	8.72762e-05	0.179802	-0.197645	3.94599		CCCCACGTCCGTAAGAACACTAACACCTGAAGCTAGCGCGTCTACC
5	n1271533	176	36	337	140	385	No	8.74271e-05	0.179868	0.23716	4.2092	ID962_papD--P_pilus_assembly_protein_chaperone_PapD--gi:26250993--class_CU_fimbriae~~~ID961_papD--P_pilus_assembly_protein_chaperone_PapD--gi:26249424--class_CU_fimbriae~~~[uniprot]_Chaperone_protein_PapD~~~[uniprot]_Chaperone_protein_PrsD_(Fragment)	CAGCGGTGGGTATCGTATTGAAAACCCGACCCCCTA
5	n74512	24	20	337	4	385	No	8.94966e-05	0.18244	-0.47556	-3.95933	ID980_papK--P_pilus_minor_subunit_PapK--gi:26249421--class_CU_fimbriae	CTGCGTCTGAGCATAAAATATGAGTAAGGGGATGTGATGATAAAAAGCACAGGCGCTCTTT
5	n2150102	153	28	337	125	385	No	9.01397e-05	0.183003	0.242761	4.16205		TCTGGGATGCCCCGGGAAGTCACCTTTCAGCC
14	n2588107	414	215	337	199	385	No	9.04219e-05	0.183003	-0.137443	3.93396		AATTGGTGGGTCGTGCAGGATTCGAACCTGC
5	n247860	400	127	337	273	385	No	9.35319e-05	0.186655	0.205408	-4.09652	ID973_papH--P_pilus_minor_subunit_PapH--gi:26249426--class_CU_fimbriae~~~ID974_papH--P_pilus_minor_subunit_PapH--gi:91213842--class_CU_fimbriae~~~[uniprot]_PRS_fimbrial_minor_pilin_protein~~~[uniprot]_PAP_fimbrial_minor_pilin_protein	CACCCTTATCCGGGAATCAGAGAAAAGGTTCCCA
5	n307614	394	124	337	270	385	No	9.43144e-05	0.18768	0.191742	-4.05098	ID972_papF--P_pilus_minor_subunit_PapF--gi:110644641--class_CU_fimbriae~~~ID971_papF--P_pilus_minor_subunit_PapF--gi:26249419--class_CU_fimbriae~~~[uniprot]_Minor_fimbrial_protein_PrsF~~~[uniprot]_Fimbrial_adapter_PapF	ACAACAATATTCTGCCCGTTATTAATGGTGCATGG
14	n882414	385	209	337	176	385	No	9.4942e-05	0.188435	-0.139974	3.92028		ATACTGCGCTGGATACTACAAACTACTTCCACC
12	n2401566	174	41	337	133	385	No	9.55359e-05	0.188873	0.225091	4.02118		AACACCGCAGCATGATCAGGAATACCGGACA
5	n74022	142	29	337	113	385	No	9.82689e-05	0.193521	0.245504	3.93054	ID973_papH--P_pilus_minor_subunit_PapH--gi:26249426--class_CU_fimbriae~~~[uniprot]_PRS_fimbrial_minor_pilin_protein~~~[uniprot]_PAP_fimbrial_minor_pilin_protein	AATATTCCCCCTGGCATCAGCTATCTGCAGATTAAT
3	n2196461	134	23	337	111	385	No	9.8784e-05	0.194283	0.282861	4.13079	ID975_papI--P_pilus,_pap_operon_regulatory_protein_PapI--gi:26249428--class_CU_fimbriae~~~ID978_papI--P_pilus,_pap_operon_regulatory_protein_PapI--gi:218701692--class_CU_fimbriae~~~[uniprot]_Major_pilus_subunit_operon_regulatory_protein~~~[uniprot]_P_fimbrial_regulatory_protein_KS71A	CCATTAAGACGGGGCATGGCAACATACTGGCTTCTGAAAGGA
3	n2750585	133	23	337	110	385	No	9.92998e-05	0.195045	0.275467	4.11112	ID975_papI--P_pilus,_pap_operon_regulatory_protein_PapI--gi:26249428--class_CU_fimbriae~~~ID977_papI--P_pilus,_pap_operon_regulatory_protein_PapI--gi:117625211--class_CU_fimbriae~~~[uniprot]_Major_pilus_subunit_operon_regulatory_protein~~~[uniprot]_P_fimbrial_regulatory_protein_KS71A	GCATGATGGAGGGAAAACGGCAGAAATTGCGGAGGCGCTGGC
14	n2655134	379	208	337	171	385	No	0.000101209	0.196506	-0.140775	3.90849		AATCACCCGATACTGCGCTGGATACTACAAA
5	n278058	160	29	337	131	385	No	0.000101576	0.196967	0.257349	4.12824	ID1329_papGII--P_pilus,_fimbrial_PapG_protein_(CFT073)--AAN82031--class_CU_fimbriae	CAGGTAATTTGTGTCAGAAACCAGGAGAAACAAC
5	n1889794	103	67	337	36	385	No	0.000103007	0.198924	-0.245787	-3.94518	[uniprot]_3-hydroxyacyl-[acyl-carrier-protein]_dehydratase_FabZ~~~[uniprot]_Uncharacterized_protein_HI_1042	AGTGTGTTGTGGATATCTGGGATGCCCCGGGAA
17	n2531889	45	33	337	12	385	No	0.000103055	0.198924	-0.458449	-3.8984		TGATAAAAAAGTGTATGAAACCTGGATAACGCTGGCGGGAGA
9	n1157756	621	312	337	309	385	No	0.000103929	0.199493	-0.188712	3.91764		CCCCCCCCTCGCACCAAAAACCACGTTGATA
12	n2431528	193	49	337	144	385	No	0.000107866	0.203196	0.212853	3.99568	[uniprot]_Uncharacterized_protein_YfjP~~~[uniprot]_Putative_uncharacterized_protein_YeeP~~~[uniprot]_Uncharacterized_protein_YkfA	AGGATCCAGATAATCAGATCCAGTTCCGGTAGCAGCTGACGATAAAG
5	n1762378	402	131	337	271	385	No	0.000108478	0.204096	0.205585	-4.00929	ID962_papD--P_pilus_assembly_protein_chaperone_PapD--gi:26250993--class_CU_fimbriae~~~[uniprot]_Chaperone_protein_PapD	GGCAGACGCTGCTGTTTCGCTGGACAGAACCCGC
5	n220355	409	132	337	277	385	No	0.000111574	0.208344	0.208183	-4.07968	[uniprot]_PKHD-type_hydroxylase_ACIAD0531	AACCATAATATCCCACCCGCATTTAACCGTTATTGCGGTACATTAT
5	n751630	409	132	337	277	385	No	0.000111574	0.208344	0.208183	-4.07968	ID962_papD--P_pilus_assembly_protein_chaperone_PapD--gi:26250993--class_CU_fimbriae~~~ID961_papD--P_pilus_assembly_protein_chaperone_PapD--gi:26249424--class_CU_fimbriae	ACATTATTTCTCTTTTTTCACAGAGCAACGGCT
5	n2787265	409	132	337	277	385	No	0.000111574	0.208344	0.208183	-4.07968	ID979_papJ--P_pilus_assembly_protein_PapJ--gi:26249423--class_CU_fimbriae~~~[uniprot]_Protein_PapJ~~~[uniprot]_Protein_PrsJ	ACTCATCTGCAGTAAAGACGTCATCGTATAT
5	n1060679	407	131	337	276	385	No	0.000111715	0.208344	0.20628	-4.0803	ID962_papD--P_pilus_assembly_protein_chaperone_PapD--gi:26250993--class_CU_fimbriae~~~ID961_papD--P_pilus_assembly_protein_chaperone_PapD--gi:26249424--class_CU_fimbriae~~~[uniprot]_Chaperone_protein_PapD~~~[uniprot]_Chaperone_protein_PrsD_(Fragment)~~~[uniprot]_Tryptophan_synthase_alpha_chain	TTATTTCTCTTTTTTCACAGAGCAACGGCTGCCATTACAGATAAACGACAGTACCGGG
23	n1294359	417	133	337	284	385	No	0.000112108	0.208344	0.225274	-4.3474	ID828_iucB--aerobactin_siderophore_uptake_system,_aerobactin_siderophore_biosynthesis_N(6)-hydroxylysine_acetylase--gi:26249461--class_Iron_uptake~~~[uniprot]_N(6)-hydroxylysine_O-acetyltransferase~~~[uniprot]_Cysteine--tRNA_ligase	CCGCGCCATTGCTGTTCACCAACCAGCAGATGCAGGCCACGGTCAAAGGGCTGCCACGAATAGTG
5	n294446	188	44	337	144	385	No	0.000113322	0.209676	0.216454	4.01567	ID972_papF--P_pilus_minor_subunit_PapF--gi:110644641--class_CU_fimbriae~~~ID971_papF--P_pilus_minor_subunit_PapF--gi:26249419--class_CU_fimbriae~~~[uniprot]_Minor_fimbrial_protein_PrsF~~~[uniprot]_Fimbrial_adapter_PapF	CACGTGCTCAGGATTAATATTCCCAAAATCGACAACAATATTCTGCCCGTTATTAATGGT
5	n541237	350	116	337	234	385	No	0.000115572	0.21245	0.20869	3.95472	ID979_papJ--P_pilus_assembly_protein_PapJ--gi:26249423--class_CU_fimbriae	GTTACCAGTGAGCCGGAGACTGTCATCGCAAC
1	n2118707	413	141	337	272	385	No	0.000115577	0.21245	0.191803	-4.0533	[uniprot]_Insertion_element_IS2A_uncharacterized_48.2_kDa_protein~~~[uniprot]_Putative_transposase_InsD_for_insertion_element_IS2E	GCGGCGTTCCACCGCTCCCAGCATGACGTCC
5	n2213660	411	130	337	281	385	No	0.000117346	0.214788	0.201944	-4.15009	ID980_papK--P_pilus_minor_subunit_PapK--gi:26249421--class_CU_fimbriae~~~ID981_papK--P_pilus_minor_subunit_PapK--gi:386622207--class_CU_fimbriae	CCGGCCGGTTAGGCATTGCACTGCTGGACACC
5	n2300568	413	131	337	282	385	No	0.000118553	0.21583	0.203483	-4.14732	ID980_papK--P_pilus_minor_subunit_PapK--gi:26249421--class_CU_fimbriae~~~ID981_papK--P_pilus_minor_subunit_PapK--gi:386622207--class_CU_fimbriae~~~[uniprot]_Protein_PrsK~~~[uniprot]_Fimbrial_adapter_PapK	ATCGGTGTCCAGCAGTGCAATGCCTAACCGGCC
9	n1222279	619	311	337	308	385	No	0.000119013	0.21615	-0.1853	3.88116		TGGTTTTTGGTGCGAGGGGGGGGACTTGAACCCCC
1	n1438342	272	86	337	186	385	No	0.000119396	0.216327	0.175051	4.02322	[uniprot]_Insertion_element_IS2A_uncharacterized_48.2_kDa_protein~~~[uniprot]_Transposase_InsD_for_insertion_element_IS2-9~~~[uniprot]_Transposase_InsD_for_insertion_element_IS2-12~~~[uniprot]_Transposase_InsD_for_insertion_element_IS2-11~~~[uniprot]_Transposase_InsD_for_insertion_element_IS2-10~~~[uniprot]_Transposase_InsD_for_insertion_element_IS2A/D/F/H/I/K~~~[uniprot]_Transposase_InsD_for_ins…	CCGAAGAACACGGCGGTGCGGAGTCCGGAGA
5	n1767971	235	62	337	173	385	No	0.000121055	0.217736	0.21248	4.00495	ID973_papH--P_pilus_minor_subunit_PapH--gi:26249426--class_CU_fimbriae~~~ID974_papH--P_pilus_minor_subunit_PapH--gi:91213842--class_CU_fimbriae~~~[uniprot]_PRS_fimbrial_minor_pilin_protein~~~[uniprot]_PAP_fimbrial_minor_pilin_protein	CCGGAGGCTGAATTTTCTTTCAGGTCCGGAAAAA
12	n2398816	175	42	337	133	385	No	0.000121237	0.217736	0.220445	3.95407		GAAACACCGCAGCATGATCAGGAATACCGGAC
14	n909529	378	207	337	171	385	No	0.000121464	0.217736	-0.139041	3.86252		ATCACCCGATACTGCGCTGGATACTACAAACTACTTCC
1	n1438774	272	86	337	186	385	No	0.000124035	0.220838	0.17584	4.01797	[uniprot]_Insertion_element_IS2A_uncharacterized_48.2_kDa_protein~~~[uniprot]_Transposase_InsD_for_insertion_element_IS2-9~~~[uniprot]_Transposase_InsD_for_insertion_element_IS2-12~~~[uniprot]_Transposase_InsD_for_insertion_element_IS2-11~~~[uniprot]_Transposase_InsD_for_insertion_element_IS2-10~~~[uniprot]_Transposase_InsD_for_insertion_element_IS2A/D/F/H/I/K~~~[uniprot]_Transposase_InsD_for_ins…	CCGGACTCCGCACCGCCGTGTTCTTCGGTTCA
1	n1439594	272	86	337	186	385	No	0.000124035	0.220838	0.17584	4.01797	[uniprot]_Insertion_element_IS2A_uncharacterized_48.2_kDa_protein~~~[uniprot]_Transposase_InsD_for_insertion_element_IS2-9~~~[uniprot]_Transposase_InsD_for_insertion_element_IS2-12~~~[uniprot]_Transposase_InsD_for_insertion_element_IS2-11~~~[uniprot]_Transposase_InsD_for_insertion_element_IS2-10~~~[uniprot]_Putative_transposase_InsD_for_insertion_element_IS2E	CTTGAACCGAAGAACACGGCGGTGCGGAGTCC
5	n176230	401	130	337	271	385	No	0.000124168	0.220838	0.200562	-3.99903	ID960_papC--P_pilus_outer_membrane_usher_protein_PapC_precursor--gi:26249425--class_CU_fimbriae~~~[uniprot]_Outer_membrane_usher_protein_PapC~~~[uniprot]_50S_ribosomal_protein_L18	TGAATCTGGTGATGCGTGGAATGAAAGACAGAATACCTTTTGCAGTCAA
5	n1437425	201	46	337	155	385	No	0.000124849	0.220838	0.213301	4.03209	[uniprot]_Outer_membrane_usher_protein_PapC	GCCCCCAGGACGCCTCTCCGGTCGCAAATACAGGCCCTTCG
5	n2815495	38	3	337	35	385	No	0.000125283	0.22093	0.326533	3.8683	ID973_papH--P_pilus_minor_subunit_PapH--gi:26249426--class_CU_fimbriae~~~[uniprot]_PRS_fimbrial_minor_pilin_protein	CATTAATCTGCAGATAGCTGATGCCAGGGGG
23	n1269335	413	131	337	282	385	No	0.000125981	0.221392	0.219951	-4.32543	ID828_iucB--aerobactin_siderophore_uptake_system,_aerobactin_siderophore_biosynthesis_N(6)-hydroxylysine_acetylase--gi:26249461--class_Iron_uptake~~~[uniprot]_N(6)-hydroxylysine_O-acetyltransferase	ATGGTGATGGCGGATCGTCATCACTTCTTCAC
17	n509828	35	27	337	8	385	No	0.000128131	0.223359	-0.444385	-3.8461		ATCTATTATCAGTTCAGAACTCTGGATAGCACTATCCCTGTCTCAACAACAATAGGACAATGGCAG
17	n1626342	35	27	337	8	385	No	0.000128131	0.223359	-0.444385	-3.8461		AAAATCTTAGTGGTGGAATGACGGCATTCAATAAAGCCAAAAATCCCCCTATGT
5	n2331321	398	129	337	269	385	No	0.000131437	0.22644	0.192591	-3.97334	ID960_papC--P_pilus_outer_membrane_usher_protein_PapC_precursor--gi:26249425--class_CU_fimbriae~~~[uniprot]_Outer_membrane_usher_protein_PapC	CGGGCATGAGACCGAAGGGCCTGTATTTGCGACCGG
14	n1865589	466	235	337	231	385	No	0.000131882	0.22644	-0.147161	3.83708		TACAACTAACTATGTTAGTGGTGGGTCGTGCAGGA
14	n1883916	466	235	337	231	385	No	0.000131882	0.22644	-0.147161	3.83708		ATCCTGCACGACCCACCACTAACATAGTTAG
5	n1417294	373	109	337	264	385	No	0.000134664	0.229807	0.204703	-4.06913	ID973_papH--P_pilus_minor_subunit_PapH--gi:26249426--class_CU_fimbriae~~~ID974_papH--P_pilus_minor_subunit_PapH--gi:91213842--class_CU_fimbriae~~~[uniprot]_PRS_fimbrial_minor_pilin_protein~~~[uniprot]_PAP_fimbrial_minor_pilin_protein	ACCATGAAAAGCAGCCCTGCCGTCCCACCATACGT
14	n173057	374	184	337	190	385	No	0.000134858	0.229807	-0.168723	3.83169		CATAGTTAGTTGTAGTATCCAGCGTAGTATCG
17	n1260074	39	30	337	9	385	No	0.000135037	0.229855	-0.430455	-3.83336		CCTGGATAACGCTGGCGGGAGACGTCTGGAAATTGATGCTC
1	n1515614	501	183	337	318	385	No	0.00013628	0.23107	0.187238	-3.97099		ACACCCGGAGACAACGGCTGACTAAGCTTACT
2	n1772271	251	55	337	196	385	No	0.000137542	0.231781	0.233819	4.42392		GCGAAATGACGGGAATGCCGGCGAAGGATAC
14	n905770	384	208	337	176	385	No	0.000138267	0.232228	-0.136823	3.82772		CTGCGCTGGATACTACAAACTACTTCCACCGAA
5	n1932332	401	128	337	273	385	No	0.000138626	0.232575	0.192219	-3.97338	ID972_papF--P_pilus_minor_subunit_PapF--gi:110644641--class_CU_fimbriae~~~ID971_papF--P_pilus_minor_subunit_PapF--gi:26249419--class_CU_fimbriae~~~[uniprot]_Minor_fimbrial_protein_PrsF~~~[uniprot]_Fimbrial_adapter_PapF	ATTTCCCCTGATGTTAATCTGCACATCAGCCAGTACA
23	n365794	415	132	337	283	385	No	0.000141975	0.237057	0.221041	-4.27999	ID828_iucB--aerobactin_siderophore_uptake_system,_aerobactin_siderophore_biosynthesis_N(6)-hydroxylysine_acetylase--gi:26249461--class_Iron_uptake~~~[uniprot]_N(6)-hydroxylysine_O-acetyltransferase	GAAGAAGTGATGACGATCCGCCATCACCATGCGCGAGCG
1	n2723499	144	46	337	98	385	No	0.000143949	0.238461	0.192891	3.8243	[uniprot]_Insertion_element_IS2A_uncharacterized_48.2_kDa_protein~~~[uniprot]_Transposase_InsD_for_insertion_element_IS2-9~~~[uniprot]_Transposase_InsD_for_insertion_element_IS2-12~~~[uniprot]_Transposase_InsD_for_insertion_element_IS2-11~~~[uniprot]_Transposase_InsD_for_insertion_element_IS2-10~~~[uniprot]_Transposase_InsD_for_insertion_element_IS2A/D/F/H/I/K~~~[uniprot]_Transposase_InsD_for_ins…	ACACGCAGTCTCTCTCCGTTATCACAGCAGAACTCGA
1	n2735227	144	46	337	98	385	No	0.000143949	0.238461	0.192891	3.8243	[uniprot]_Insertion_element_IS2A_uncharacterized_48.2_kDa_protein~~~[uniprot]_Transposase_InsD_for_insertion_element_IS2-9~~~[uniprot]_Transposase_InsD_for_insertion_element_IS2-12~~~[uniprot]_Transposase_InsD_for_insertion_element_IS2-11~~~[uniprot]_Transposase_InsD_for_insertion_element_IS2-10~~~[uniprot]_Transposase_InsD_for_insertion_element_IS2A/D/F/H/I/K~~~[uniprot]_Transposase_InsD_for_ins…	CTGCTGTGATAACGGAGAGAGACTGCGTGTCA
1	n177032	363	120	337	243	385	No	0.000146742	0.242441	0.168635	-3.96119	[uniprot]_Insertion_element_IS2A_uncharacterized_48.2_kDa_protein~~~[uniprot]_Transposase_InsD_for_insertion_element_IS2-9~~~[uniprot]_Transposase_InsD_for_insertion_element_IS2-12~~~[uniprot]_Transposase_InsD_for_insertion_element_IS2-11~~~[uniprot]_Transposase_InsD_for_insertion_element_IS2-10~~~[uniprot]_Transposase_InsD_for_insertion_element_IS2A/D/F/H/I/K~~~[uniprot]_Transposase_InsD_for_ins…	ATCGGAGAGCTGCCCACGTATGGTTATCGTC
5	n1538084	289	73	337	216	385	No	0.000148314	0.244044	0.19968	4.17583	ID973_papH--P_pilus_minor_subunit_PapH--gi:26249426--class_CU_fimbriae~~~[uniprot]_PRS_fimbrial_minor_pilin_protein~~~[uniprot]_PAP_fimbrial_minor_pilin_protein	GCCTGGCAGATTATCGATATGGGGGAAACCCCGGT
17	n2521126	31	24	337	7	385	No	0.000148356	0.244044	-0.472057	-3.80927		GCTATCCAGAGTTCTGAACTGATAATAGATGCCAT
17	n2531863	31	24	337	7	385	No	0.000148356	0.244044	-0.472057	-3.80927	[uniprot]_Stage_III_sporulation_protein_AC	TAAAAAAGAGTATGAAACCTGGATAACGCTGGCGGGAGA
1	n401621	121	37	337	84	385	No	0.000157645	0.255178	0.200851	3.80073	[uniprot]_Insertion_element_IS2A_uncharacterized_48.2_kDa_protein~~~[uniprot]_Transposase_InsD_for_insertion_element_IS2-9~~~[uniprot]_Transposase_InsD_for_insertion_element_IS2-12~~~[uniprot]_Transposase_InsD_for_insertion_element_IS2-11~~~[uniprot]_Transposase_InsD_for_insertion_element_IS2-10~~~[uniprot]_Transposase_InsD_for_insertion_element_IS2A/D/F/H/I/K~~~[uniprot]_Transposase_InsD_for_ins…	CTTCGGCAACGATCTTCCGTCGTCTCCAGTGGAGTGGCTGAC
14	n905974	403	216	337	187	385	No	0.000159361	0.257101	-0.132403	3.79066		GCTGGATACTACAAACTACTTCCACCGAACCCAC
15	n2713101	321	154	337	167	385	No	0.000161424	0.257994	-0.170149	-3.79912		CCGGTGTCACGGTGGTGTTCCGGGCAGGTGA
14	n2597479	378	185	337	193	385	No	0.000162606	0.258922	-0.138386	3.78438		ATGGTGGGTCGTGCAGGATTCGAACCTGCGA
3	n2030552	318	108	337	210	385	No	0.00016362	0.259608	0.203994	3.82453		GCACCGGTGTAATGCCAGTTATAATCAATAAGAAT
5	n882097	153	29	337	124	385	No	0.000166862	0.263632	0.233602	3.98266		CGCGGCCTGCACTGAGTTACGTCCATGTAGCTCATCTGACGTTCAGCCGCTTT
1	n168395	368	122	337	246	385	No	0.000169743	0.265748	0.169945	-3.95514	[uniprot]_Insertion_element_IS2A_uncharacterized_48.2_kDa_protein~~~[uniprot]_Transposase_InsD_for_insertion_element_IS2-9~~~[uniprot]_Transposase_InsD_for_insertion_element_IS2-12~~~[uniprot]_Transposase_InsD_for_insertion_element_IS2-11~~~[uniprot]_Transposase_InsD_for_insertion_element_IS2-10~~~[uniprot]_Transposase_InsD_for_insertion_element_IS2A/D/F/H/I/K~~~[uniprot]_Transposase_InsD_for_ins…	ACGTATGGTTATCGTCGGGTATGGGCGCTGCTT
19	n1660917	525	226	337	299	385	No	0.000171859	0.267904	0.251408	-3.77201		GATACCCCAACAAATTGGTTTTTGAATTTGCCGAAC
1	n1721673	129	39	337	90	385	No	0.000172281	0.268286	0.19282	3.78948	[uniprot]_Insertion_element_IS2A_uncharacterized_48.2_kDa_protein~~~[uniprot]_Transposase_InsD_for_insertion_element_IS2-9~~~[uniprot]_Transposase_InsD_for_insertion_element_IS2-12~~~[uniprot]_Transposase_InsD_for_insertion_element_IS2-11~~~[uniprot]_Transposase_InsD_for_insertion_element_IS2-10~~~[uniprot]_Transposase_InsD_for_insertion_element_IS2A/D/F/H/I/K~~~[uniprot]_Transposase_InsD_for_ins…	CATTATCCGTCAGCCACTCCACTGGAGACGA
1	n617315	399	139	337	260	385	No	0.000174779	0.270513	0.168935	-3.91993	[uniprot]_Insertion_element_IS2_uncharacterized_16.4_kDa_protein~~~[uniprot]_Insertion_element_IS2_uncharacterized_11.1_kDa_protein~~~[uniprot]_Putative_uncharacterized_protein_YdfE	CGCATGATCCGGTAAACACGTTTGGCATTGA
5	n476150	370	108	337	262	385	No	0.000175136	0.270513	0.199199	-3.99878	ID973_papH--P_pilus_minor_subunit_PapH--gi:26249426--class_CU_fimbriae~~~ID974_papH--P_pilus_minor_subunit_PapH--gi:91213842--class_CU_fimbriae~~~[uniprot]_PRS_fimbrial_minor_pilin_protein~~~[uniprot]_PAP_fimbrial_minor_pilin_protein	AAAAGCAGCCCTGCCGTCCCACCATACGTGTTCTTC
10	n74988	24	4	337	20	385	No	0.000178006	0.273277	0.359806	3.76442	[uniprot]_PKHD-type_hydroxylase_MADE_1018490~~~[uniprot]_PKHD-type_hydroxylase_Sfri_0612	ATACAGGGTGGATATAGCCGGCGAGGGAGAGCAGAGAAAACTCAGG
10	n945617	24	4	337	20	385	No	0.000178006	0.273277	0.359806	3.76442		TATATCCACCCTGTATTTATAGCCTGCATAAGTGAGGAAATTAT
10	n1337812	24	4	337	20	385	No	0.000178006	0.273277	0.359806	3.76442	[uniprot]_Ribose_import_ATP-binding_protein_RbsA~~~[uniprot]_Xylose_import_ATP-binding_protein_XylG~~~[uniprot]_Autoinducer_2_import_ATP-binding_protein_LsrA~~~[uniprot]_Zinc_import_ATP-binding_protein_ZnuC~~~[uniprot]_N-isopropylammelide_isopropyl_amidohydrolase~~~[uniprot]_Lipoprotein-releasing_system_ATP-binding_protein_LolD~~~[uniprot]_Putative_ABC_transporter_ATP-binding_protein_BC_2655~~~[u…	GTTATTCATGTATGAATGCCTGTCAAAAAACCCGGGACTGATTATCCTTGATGATCCCATATC
10	n2267300	24	4	337	20	385	No	0.000178006	0.273277	0.359806	3.76442		ACGTGCAAGTGGTGAATGCCTGAAGAACCGGACTGTACTTATGCTGACGCATGACGTGGAG
10	n2460213	24	4	337	20	385	No	0.000178006	0.273277	0.359806	3.76442		CATTTCAAGAATGGCAAACTTCTTGTTTTTATCAAAAGA
5	n213687	408	132	337	276	385	No	0.000179346	0.275057	0.201372	-3.95602	[uniprot]_Sugar_fermentation_stimulation_protein_homolog	ACGGTTAAATGCGGGTGGGATATTATGGTTGTGAATAAAACAACA
5	n1893367	102	66	337	36	385	No	0.000179582	0.27514	-0.238592	-3.81123	[uniprot]_Uncharacterized_protein_HI_1042~~~[uniprot]_Elongation_factor_4	CCGGGGCATCCCAGATATCCACAACACACTATCCGGCTCC
5	n1436243	372	109	337	263	385	No	0.000181518	0.277267	0.200152	-3.98856	ID973_papH--P_pilus_minor_subunit_PapH--gi:26249426--class_CU_fimbriae~~~ID974_papH--P_pilus_minor_subunit_PapH--gi:91213842--class_CU_fimbriae~~~[uniprot]_PRS_fimbrial_minor_pilin_protein~~~[uniprot]_PAP_fimbrial_minor_pilin_protein	CACGTATGGTGGGACGGCAGGGCTGCTTTTC
1	n1519712	500	183	337	317	385	No	0.000182232	0.277872	0.182374	-3.892		ACCCGGAGACAACGGCTGACTAAGCTTACTC
5	n2029656	408	132	337	276	385	No	0.0001834	0.278462	0.200306	-3.93754	ID960_papC--P_pilus_outer_membrane_usher_protein_PapC_precursor--gi:26249425--class_CU_fimbriae~~~[uniprot]_Outer_membrane_usher_protein_PapC	TGCTTACCTGCGTATATCCGTGCCGCTGGGGACGGGGAC
5	n107420	144	24	337	120	385	No	0.00018394	0.278723	0.253545	4.03585	ID1329_papGII--P_pilus,_fimbrial_PapG_protein_(CFT073)--AAN82031--class_CU_fimbriae~~~[uniprot]_Aspartate_aminotransferase	TGGGTAGTATTCCCCAAAAAGGTTATGACCCAAAATGGATATCCCTTATTTATTGAGGTTC
1	n127298	364	121	337	243	385	No	0.000186301	0.280584	0.16608	-3.89473	[uniprot]_Insertion_element_IS2A_uncharacterized_48.2_kDa_protein~~~[uniprot]_Transposase_InsD_for_insertion_element_IS2-9~~~[uniprot]_Transposase_InsD_for_insertion_element_IS2-12~~~[uniprot]_Transposase_InsD_for_insertion_element_IS2-11~~~[uniprot]_Transposase_InsD_for_insertion_element_IS2-10~~~[uniprot]_Transposase_InsD_for_insertion_element_IS2A/D/F/H/I/K~~~[uniprot]_Transposase_InsD_for_ins…	ATAACCATACGTGGGCAGCTCTCCGATAACATGGT
1	n166046	364	121	337	243	385	No	0.000186301	0.280584	0.16608	-3.89473	[uniprot]_Insertion_element_IS2A_uncharacterized_48.2_kDa_protein~~~[uniprot]_Transposase_InsD_for_insertion_element_IS2-9~~~[uniprot]_Transposase_InsD_for_insertion_element_IS2-12~~~[uniprot]_Transposase_InsD_for_insertion_element_IS2-11~~~[uniprot]_Transposase_InsD_for_insertion_element_IS2-10~~~[uniprot]_Transposase_InsD_for_insertion_element_IS2A/D/F/H/I/K~~~[uniprot]_Transposase_InsD_for_ins…	ACGATAACCATACGTGGGCAGCTCTCCGATAAC
11	n2241617	362	135	337	227	385	No	0.000189759	0.283579	0.211607	-3.74828		CAGCAGCCAGCATTTATGTTCTTTTATCTGAGG
4	n1239852	415	188	337	227	385	No	0.000191255	0.284694	-0.216541	3.75775		AACGTTTATCGACCTCACACGAACAACGATGG
1	n1513552	502	184	337	318	385	No	0.000193264	0.286498	0.181811	-3.87957	[uniprot]_Insertion_element_IS2A_uncharacterized_48.2_kDa_protein~~~[uniprot]_Transposase_InsD_for_insertion_element_IS2-9~~~[uniprot]_Transposase_InsD_for_insertion_element_IS2-12~~~[uniprot]_Transposase_InsD_for_insertion_element_IS2-11~~~[uniprot]_Transposase_InsD_for_insertion_element_IS2-10~~~[uniprot]_Transposase_InsD_for_insertion_element_IS2A/D/F/H/I/K~~~[uniprot]_Transposase_InsD_for_ins…	TAAGCTTAGTCAGCCGTTGTCTCCGGGTGTCGCGTGCG
19	n2156875	526	227	337	299	385	No	0.000193411	0.286498	0.250134	-3.74231		CAAATTCAAAAACCAATTTGTTGGGGTATCGCCAAGC
10	n2370042	21	3	337	18	385	No	0.00019364	0.286558	0.383582	3.74112		AAAATCTATGTGTCGTAGCCTGAGTTTTCTCTG
9	n1766837	624	310	337	314	385	No	0.000194333	0.287272	-0.186953	3.74687		CTTGAACCCCCACGTCCGTAAGAACACTAACACCTGA
5	n694009	17	15	337	2	385	No	0.000195068	0.287272	-0.502594	-3.76496		CGGGGGGGGCGCACCGGAAGCCTGGCAGTCA
5	n456076	400	130	337	270	385	No	0.000195396	0.287476	0.194173	-3.88184		TGTCTTTCATTCCACGCATCACCAGATTCACAAAAA
9	n2672089	621	308	337	313	385	No	0.000195786	0.287533	-0.184332	3.74228		GTGTTCTTACGGACGTGGGGGTTCAAGTCCCCCCC
9	n1121902	631	314	337	317	385	No	0.000200207	0.290611	-0.187617	3.74579		AATATCAACGTGGTTTTTGGTGCGAGGGGGGG
5	n666072	154	29	337	125	385	No	0.000200729	0.290814	0.232822	3.95908	[uniprot]_Transketolase	TGGGATGCCCCGGGAAGTCACCTTTCAGCCACTTCATTTATGGATTATACGCGGCCTGCACTGAGT
10	n177577	25	4	337	21	385	No	0.000200958	0.290868	0.352961	3.73087		GTGAGGAAATTATTGATGTTTGTTTTGTGCTGTGCGATCAGCCGGATCATGCTGTCCCG
5	n2699136	25	20	337	5	385	No	0.000202008	0.291831	-0.456263	-3.75927	ID960_papC--P_pilus_outer_membrane_usher_protein_PapC_precursor--gi:26249425--class_CU_fimbriae~~~[uniprot]_Outer_membrane_usher_protein_PapC	GGGAAGCAATAACTGCTGGTCAGATATTGCAGTCTCCGG
1	n2624620	147	48	337	99	385	No	0.000202393	0.292109	0.187894	3.73641	[uniprot]_Insertion_element_IS2A_uncharacterized_48.2_kDa_protein~~~[uniprot]_Transposase_InsD_for_insertion_element_IS2-9~~~[uniprot]_Transposase_InsD_for_insertion_element_IS2-12~~~[uniprot]_Transposase_InsD_for_insertion_element_IS2-11~~~[uniprot]_Transposase_InsD_for_insertion_element_IS2-10~~~[uniprot]_Transposase_InsD_for_insertion_element_IS2A/D/F/H/I/K~~~[uniprot]_Transposase_InsD_for_ins…	GTCTCTCTCCGTTATCACAGCAGAACTCGAACCCG
13	n657710	145	26	337	119	385	No	0.000203359	0.292599	0.257608	3.9198	[uniprot]_4-diphosphocytidyl-2-C-methyl-D-erythritol_kinase	GGAACAGAGCCAGTTATCTCGTAAAATATGAAACGAAGTTGCATAACGGTTCC
1	n598376	400	140	337	260	385	No	0.000203607	0.292599	0.166943	-3.87407	[uniprot]_Insertion_element_IS2A_uncharacterized_48.2_kDa_protein~~~[uniprot]_Transposase_InsD_for_insertion_element_IS2-9~~~[uniprot]_Transposase_InsD_for_insertion_element_IS2-12~~~[uniprot]_Transposase_InsD_for_insertion_element_IS2-11~~~[uniprot]_Transposase_InsD_for_insertion_element_IS2-10~~~[uniprot]_Transposase_InsD_for_insertion_element_IS2A/D/F/H/I/K~~~[uniprot]_Transposase_InsD_for_ins…	ATCAATGCCAAACGTGTTTACCGGATCATGC
1	n599929	400	140	337	260	385	No	0.000203607	0.292599	0.166943	-3.87407	[uniprot]_Insertion_element_IS2A_uncharacterized_48.2_kDa_protein~~~[uniprot]_Transposase_InsD_for_insertion_element_IS2-9~~~[uniprot]_Transposase_InsD_for_insertion_element_IS2-12~~~[uniprot]_Transposase_InsD_for_insertion_element_IS2-11~~~[uniprot]_Transposase_InsD_for_insertion_element_IS2-10~~~[uniprot]_Transposase_InsD_for_insertion_element_IS2A/D/F/H/I/K~~~[uniprot]_Transposase_InsD_for_ins…	CATGATCCGGTAAACACGTTTGGCATTGATCGCAG
14	n906826	401	214	337	187	385	No	0.00020364	0.292599	-0.130124	3.72793		CGCTGGATACTACAAACTACTTCCACCGAAC
22	n1834414	417	134	337	283	385	No	0.000204678	0.292901	0.21322	-4.10023	ID827_iucA--aerobactin_siderophore_uptake_system,_siderophore_biosynthesis_protein--gi:88770306--class_Iron_uptake~~~ID826_iucA--aerobactin_siderophore_uptake_system,_siderophore_biosynthesis_protein--gi:26249462--class_Iron_uptake~~~[uniprot]_N(2)-citryl-N(6)-acetyl-N(6)-hydroxylysine_synthase	AAGAATATTTTGCTGATGCGCCAGCAGCACCAGGCCGTAATCCGCTTCAGCCGTAAACAG
21	n2386857	157	32	337	125	385	No	0.000207406	0.295709	0.231181	3.96259	ID963_papE--P_pilus_minor_subunit_PapE--gi:26249420--class_CU_fimbriae~~~ID969_papE--P_pilus_minor_subunit_PapE--gi:218706492--class_CU_fimbriae~~~ID970_papE--P_pilus_minor_subunit_PapE--gi:386625712--class_CU_fimbriae~~~[uniprot]_Fimbrial_protein_PrsE~~~[uniprot]_Fimbrial_protein_PapE	TATCGTAACCTTCATTGTTCCCAAATGATAAGGACA
5	n1522355	371	111	337	260	385	No	0.000212936	0.298535	0.187436	-3.89922		GTGACTTCCCGGGGCATCCCAGATATCCACAACAC
3	n2330150	187	38	337	149	385	No	0.000213526	0.298618	0.239038	4.03924		ATTACAACACGTTTCATGCTGCTGCCCCCCG
23	n2210038	358	113	337	245	385	No	0.00022601	0.30878	0.216234	4.00934	ID828_iucB--aerobactin_siderophore_uptake_system,_aerobactin_siderophore_biosynthesis_N(6)-hydroxylysine_acetylase--gi:26249461--class_Iron_uptake~~~[uniprot]_N(6)-hydroxylysine_O-acetyltransferase	CAGCGCACAGTACTGGAGCCACGCACCGATAACC
25	n1343854	380	120	337	260	385	No	0.000231924	0.314407	0.184272	-3.8706	[uniprot]_Major_pilu_subunit_operon_regulatory_protein_PapB	GAAATACCTATCAGTAAAAAAAAATGCATTTCAGACATAGA
5	n1418628	371	109	337	262	385	No	0.00023282	0.315059	0.19535	-3.91076	ID973_papH--P_pilus_minor_subunit_PapH--gi:26249426--class_CU_fimbriae~~~ID974_papH--P_pilus_minor_subunit_PapH--gi:91213842--class_CU_fimbriae~~~[uniprot]_PRS_fimbrial_minor_pilin_protein~~~[uniprot]_PAP_fimbrial_minor_pilin_protein~~~[uniprot]_3-oxoacyl-[acyl-carrier-protein]_synthase_3_protein_1	AGGCAGGTCTGACAACCTCACCATGAAAAGCAGCCCTGCCGTCCCACCA
1	n1714401	120	37	337	83	385	No	0.000234255	0.31635	0.196122	3.69976	[uniprot]_Insertion_element_IS2A_uncharacterized_48.2_kDa_protein~~~[uniprot]_Transposase_InsD_for_insertion_element_IS2-9~~~[uniprot]_Transposase_InsD_for_insertion_element_IS2-12~~~[uniprot]_Transposase_InsD_for_insertion_element_IS2-11~~~[uniprot]_Transposase_InsD_for_insertion_element_IS2-10~~~[uniprot]_Transposase_InsD_for_insertion_element_IS2A/D/F/H/I/K~~~[uniprot]_Transposase_InsD_for_ins…	ATTATCCGTCAGCCACTCCACTGGAGACGACGGAAGA
12	n2296262	192	49	337	143	385	No	0.000236132	0.31756	0.20355	3.79472		CACTTTATCGTCAGCTGCTACCGGAACTGGAT
5	n2334097	409	133	337	276	385	No	0.000236528	0.317736	0.195166	-3.81931	ID962_papD--P_pilus_assembly_protein_chaperone_PapD--gi:26250993--class_CU_fimbriae~~~ID961_papD--P_pilus_assembly_protein_chaperone_PapD--gi:26249424--class_CU_fimbriae~~~[uniprot]_Chaperone_protein_PapD	CAGGGCCGGTTATTGCCACCCCTCCGGTTCAGCGC
5	n2780766	404	132	337	272	385	No	0.000240587	0.321154	0.19705	-3.84571	ID979_papJ--P_pilus_assembly_protein_PapJ--gi:26249423--class_CU_fimbriae~~~[uniprot]_Protein_PapJ~~~[uniprot]_Protein_PrsJ	CTCATCTGCAGTAAAGACGTCATCGTATATACCCCGCTCTTCAGCCCGCAGGAAA
5	n923079	20	17	337	3	385	No	0.000243002	0.322674	-0.492375	-3.71066	ID960_papC--P_pilus_outer_membrane_usher_protein_PapC_precursor--gi:26249425--class_CU_fimbriae~~~[uniprot]_Outer_membrane_usher_protein_PapC~~~[uniprot]_Outer_membrane_usher_protein_PmfC~~~[uniprot]_Putative_outer_membrane_usher_protein_YqiG~~~[uniprot]_UPF0253_protein_AHA_2115	AATACGGGCTACTGACTGCGTGATATCAGCAGAAAGGGTCCCCGGCATACCCAGGTCCCAGCCGGCACCGGCTGCCAG
7	n1219582	149	35	337	114	385	No	0.0002446	0.323787	0.226119	3.72873		CTGTTTCATGGCCCAGTCCCGGGCGGTTTTACC
1	n2622851	415	143	337	272	385	No	0.000245684	0.324748	0.181017	-3.84659	[uniprot]_Insertion_element_IS2A_uncharacterized_48.2_kDa_protein~~~[uniprot]_Transposase_InsD_for_insertion_element_IS2-9~~~[uniprot]_Transposase_InsD_for_insertion_element_IS2-12~~~[uniprot]_Transposase_InsD_for_insertion_element_IS2-11~~~[uniprot]_Transposase_InsD_for_insertion_element_IS2-10~~~[uniprot]_Transposase_InsD_for_insertion_element_IS2A/D/F/H/I/K~~~[uniprot]_Transposase_InsD_for_ins…	GTCATGCTGGGAGCGGTGGAACGCCGCTTCGGC
7	n1475404	205	63	337	142	385	No	0.000246933	0.325077	0.183417	3.71663		ACGTTCAGGGATGCTTTCCTTAATGGATGCACA
5	n1021026	351	119	337	232	385	No	0.000252393	0.330073	0.198497	3.74905	ID960_papC--P_pilus_outer_membrane_usher_protein_PapC_precursor--gi:26249425--class_CU_fimbriae~~~[uniprot]_Outer_membrane_usher_protein_PapC	CACGCCCCAGATATTTAGACCTTGAGGCTGACAATCCAACCGCCAC
8	n1089567	419	135	337	284	385	No	0.000260816	0.336585	0.214623	-4.06893	ID1286_shiF--aerobactin_siderophore_uptake_system,_shiF_Possible_H+-antiporter--AE016766_164--class_Iron_uptake~~~ID1346_shiF_p--aerobactin_siderophore_uptake_system,_shiF_Possible_H+-antiporter--YP_007443268--class_Iron_uptake	GCTCTCTGCAATGCCCAGACCTGACAGGCTGGCACCATTGC
5	n756587	363	106	337	257	385	No	0.000263905	0.33871	0.192925	-3.88552	ID980_papK--P_pilus_minor_subunit_PapK--gi:26249421--class_CU_fimbriae~~~[uniprot]_Fimbrial_adapter_PapK	ACGGAAGAGGCGGCCCTCCCGGGCCATCTGAAGGTA
1	n657865	148	49	337	99	385	No	0.000268599	0.341558	0.184004	3.66322	[uniprot]_Insertion_element_IS2A_uncharacterized_48.2_kDa_protein~~~[uniprot]_Transposase_InsD_for_insertion_element_IS2-9~~~[uniprot]_Transposase_InsD_for_insertion_element_IS2-12~~~[uniprot]_Transposase_InsD_for_insertion_element_IS2-11~~~[uniprot]_Transposase_InsD_for_insertion_element_IS2-10~~~[uniprot]_Transposase_InsD_for_insertion_element_IS2A/D/F/H/I/K~~~[uniprot]_Transposase_InsD_for_ins…	TCTCCGTTATCACAGCAGAACTCGAACCCGTCAGAGCACCATCGCTG
5	n335596	279	70	337	209	385	No	0.000270433	0.343029	0.197958	3.92492	ID973_papH--P_pilus_minor_subunit_PapH--gi:26249426--class_CU_fimbriae~~~[uniprot]_PRS_fimbrial_minor_pilin_protein~~~[uniprot]_PAP_fimbrial_minor_pilin_protein	AAACCATTCTGTAAATCCCGAACCGGGGTTTCCC
17	n558971	44	32	337	12	385	No	0.000275564	0.34645	-0.424386	-3.64889	[uniprot]_Probable_siderophore-binding_lipoprotein_YfiY~~~[uniprot]_33_kDa_chaperonin~~~[uniprot]_Hydroxyacylglutathione_hydrolase	ACATAGGGGGATTTTTGGCTTTATTGAATGATAACACCCCAACCCGAAGATTATCTCTCCACTGACCAATAGTAGTGGAACTCGGAGCGGTAGCATCCAGCGTTCTGAACTGATAATAGAT
9	n734147	626	310	337	316	385	No	0.000276723	0.346664	-0.181284	3.65726	[uniprot]_HTH-type_transcriptional_regulator_IlvR~~~[uniprot]_ATP_synthase_subunit_delta_1~~~[uniprot]_Carbamoyltransferase_HypF	CCCCTCGCACCAAAAACCACGTTGATATTGCTCGCACTGGGCGAAGGTGGCGGAATTGGT
5	n2433925	148	30	337	118	385	No	0.000277911	0.347007	0.224569	3.72408	ID960_papC--P_pilus_outer_membrane_usher_protein_PapC_precursor--gi:26249425--class_CU_fimbriae~~~[uniprot]_Outer_membrane_usher_protein_PapC~~~[uniprot]_Putative_outer_membrane_usher_protein_YfcU~~~[uniprot]_Uncharacterized_outer_membrane_usher_protein_YbgQ	ACAAGTTTGTACCGGACCTGTCCCGGACGCGTCAGATAA
15	n2715167	157	80	337	77	385	No	0.00028261	0.350993	-0.209734	-3.65596		TATCTCCGGTGTCACGGTGGTGTTCCGGGCA
5	n1135161	18	1	337	17	385	No	0.000282722	0.350993	0.542534	3.64244	ID979_papJ--P_pilus_assembly_protein_PapJ--gi:26249423--class_CU_fimbriae~~~[uniprot]_Protein_PapJ~~~[uniprot]_Protein_PrsJ~~~[uniprot]_Enterobactin_synthase_component_F~~~[uniprot]_Cysteine--tRNA_ligase~~~[uniprot]_NAD-specific_glutamate_dehydrogenase	CTGGCATCAGAATACTCACCCTCCTGTGCCACCCTTTTCCTCCAGGCTGCCAGCATATCCT
2	n2331500	335	96	337	239	385	No	0.000286669	0.352865	0.181252	3.93413	[uniprot]_Putative_phosphoethanolamine_transferase_YjgX	ATGCCGGCGAAGGATACCATCAAGCTGACCG
0	n2470325	273	90	337	183	385	No	0.000303138	0.366159	0.265431	3.80688		TGATGAACGTCGTTGTAGTGGTAGTAAGAACGA
19	n2153351	528	229	337	299	385	No	0.000303992	0.366608	0.245173	-3.62595		AAAAACCAATTTGTTGGGGTATCGCCAAGCG
13	n185357	142	25	337	117	385	No	0.000305058	0.367019	0.258126	3.8244		CTGTTCTCTGGATCAAGCGTGGTGATGTGGGAGCGCTGCAGAAAGCCCGGAACAGAGCCAG
5	n428614	35	2	337	33	385	No	0.000314641	0.372202	0.334141	3.65031	ID973_papH--P_pilus_minor_subunit_PapH--gi:26249426--class_CU_fimbriae~~~ID974_papH--P_pilus_minor_subunit_PapH--gi:91213842--class_CU_fimbriae~~~[uniprot]_PRS_fimbrial_minor_pilin_protein~~~[uniprot]_PAP_fimbrial_minor_pilin_protein	TAAGGGTGACTTTCGATGGCGTCCGGGGGGAAACGCCGGATAAGTTTAATTTATCCGGT
2	n2336822	344	101	337	243	385	No	0.000314883	0.372202	0.179255	3.88126	[uniprot]_Putative_phosphoethanolamine_transferase_YjgX	CTCGGTCAGCTTGATGGTATCCTTCGCCGGCA
1	n1014461	281	98	337	183	385	No	0.000315004	0.372202	0.164505	3.65784	[uniprot]_Insertion_element_IS2A_uncharacterized_48.2_kDa_protein~~~[uniprot]_Transposase_InsD_for_insertion_element_IS2-9~~~[uniprot]_Transposase_InsD_for_insertion_element_IS2-12~~~[uniprot]_Transposase_InsD_for_insertion_element_IS2-11~~~[uniprot]_Transposase_InsD_for_insertion_element_IS2-10~~~[uniprot]_Transposase_InsD_for_insertion_element_IS2A/D/F/H/I/K~~~[uniprot]_Transposase_InsD_for_ins…	GCCACTCTGCCTGTATGTGCCCGTTTCGATGGCG
0	n218411	276	92	337	184	385	No	0.000320859	0.376286	0.260621	3.77769		TATCTGGAACACTTATTGCGGAATATGATGAACGTCGTTGTAGTGGTAGTAAGAA
1	n2111101	416	144	337	272	385	No	0.000321185	0.376286	0.177666	-3.77095	[uniprot]_Insertion_element_IS2A_uncharacterized_48.2_kDa_protein~~~[uniprot]_Putative_transposase_InsD_for_insertion_element_IS2E	AAGCGGCGTTCCACCGCTCCCAGCATGACGTC
8	n2096193	201	54	337	147	385	No	0.000323957	0.379239	0.212913	3.73726	ID828_iucB--aerobactin_siderophore_uptake_system,_aerobactin_siderophore_biosynthesis_N(6)-hydroxylysine_acetylase--gi:26249461--class_Iron_uptake~~~[uniprot]_N(6)-hydroxylysine_O-acetyltransferase	CCGAATGGTGTGAGGAGCCACAGGCGCTGACGCTTTT
23	n2215410	412	132	337	280	385	No	0.000326328	0.380839	0.206241	-3.99536	ID828_iucB--aerobactin_siderophore_uptake_system,_aerobactin_siderophore_biosynthesis_N(6)-hydroxylysine_acetylase--gi:26249461--class_Iron_uptake	CGTACGCAGCGCACAGTACTGGAGCCACGCA
5	n567703	24	19	337	5	385	No	0.000338384	0.385719	-0.436833	-3.6135	ID960_papC--P_pilus_outer_membrane_usher_protein_PapC_precursor--gi:26249425--class_CU_fimbriae~~~[uniprot]_Outer_membrane_usher_protein_PapC	AATACAGTGTCAGGTAAATGTACCGGAGACTGC
3	n1556917	269	84	337	185	385	No	0.00033974	0.386684	0.194058	3.68805		TTCCACAATACCAGCGCTGGCATTTTGCACATTGCCA
5	n2718086	89	63	337	26	385	No	0.000344818	0.390415	-0.258507	-3.63681		TATAAATAATGATAAACGAATCATTCCCCCCTCC
5	n2195933	343	108	337	235	385	No	0.000350914	0.394669	0.178527	3.66759	[uniprot]_Phosphopentomutase	CGGAATATTAACGGCTGATGAATGCGGTTATGCCATTTTCCGGACCAGGTGAAA
13	n1517884	146	27	337	119	385	No	0.00035999	0.400427	0.246035	3.75012	[uniprot]_Uncharacterized_17.4_kDa_protein	TGCCGTTTTACAGGCTTCTCCTGCCATCCAGTAGACGTCCCGGC
5	n1304023	24	20	337	4	385	No	0.00036092	0.400582	-0.435832	-3.61985	ID980_papK--P_pilus_minor_subunit_PapK--gi:26249421--class_CU_fimbriae~~~ID981_papK--P_pilus_minor_subunit_PapK--gi:386622207--class_CU_fimbriae~~~[uniprot]_Protein_PrsK~~~[uniprot]_Fimbrial_adapter_PapK	ATGGGAAGCGCCGGGTTTCAGCAGACTGCTACCATCGGTGTCCAGCAGTGCAATGCCTAAC
5	n807792	37	3	337	34	385	No	0.000363227	0.402847	0.33593	3.61579	ID980_papK--P_pilus_minor_subunit_PapK--gi:26249421--class_CU_fimbriae~~~[uniprot]_Protein_PrsK~~~[uniprot]_Fimbrial_adapter_PapK	TGGCAAAATTGTGACCCTGACCTTTAAGGGGACGGAAGAGGCGGCC
12	n822239	141	26	337	115	385	No	0.000368827	0.406976	0.254672	3.71567		ACTGGATCTGATTATCTGGATCCTGCGGGCAGATGAAC
15	n2699372	159	81	337	78	385	No	0.000374499	0.41055	-0.203127	-3.58199		CAATATCTCCGGTGTCACGGTGGTGTTCCGGGC
5	n207668	130	26	337	104	385	No	0.000386549	0.417235	0.234319	3.66888	ID1329_papGII--P_pilus,_fimbrial_PapG_protein_(CFT073)--AAN82031--class_CU_fimbriae~~~[uniprot]_Indole-3-pyruvate_decarboxylase	TAATTTGTGTCAGAAACCAGGAGAAACAACCCGTCTGACTGAGAAATTTGACGATAT
9	n2660420	622	308	337	314	385	No	0.000387086	0.417235	-0.176444	3.56367		GGACTTGAACCCCCACGTCCGTAAGAACACTAA
9	n1155859	625	309	337	316	385	No	0.000391135	0.418808	-0.175892	3.56503		CAATATCAACGTGGTTTTTGGTGCGAGGGGG
1	n1532510	498	183	337	315	385	No	0.0003931	0.420024	0.171546	-3.67026	[uniprot]_Insertion_element_IS2A_uncharacterized_48.2_kDa_protein~~~[uniprot]_Transposase_InsD_for_insertion_element_IS2-9~~~[uniprot]_Transposase_InsD_for_insertion_element_IS2-12~~~[uniprot]_Transposase_InsD_for_insertion_element_IS2-11~~~[uniprot]_Transposase_InsD_for_insertion_element_IS2-10~~~[uniprot]_Transposase_InsD_for_insertion_element_IS2A/D/F/H/I/K~~~[uniprot]_Transposase_InsD_for_ins…	ATGGGGAGTAAGCTTAGTCAGCCGTTGTCTCCGGG
8	n1033541	157	36	337	121	385	No	0.000395941	0.420986	0.259695	3.68092	ID828_iucB--aerobactin_siderophore_uptake_system,_aerobactin_siderophore_biosynthesis_N(6)-hydroxylysine_acetylase--gi:26249461--class_Iron_uptake~~~[uniprot]_N(6)-hydroxylysine_O-acetyltransferase~~~[uniprot]_23S_rRNA_(uracil(1939)-C(5))-methyltransferase_RlmD	GGATCAGATATTTATCGCCGCACCACAACTGTCAGCAGTGGCTCTCCCCTGG
8	n2573579	157	36	337	121	385	No	0.000395941	0.420986	0.259695	3.68092	ID828_iucB--aerobactin_siderophore_uptake_system,_aerobactin_siderophore_biosynthesis_N(6)-hydroxylysine_acetylase--gi:26249461--class_Iron_uptake~~~[uniprot]_N(6)-hydroxylysine_O-acetyltransferase	CGATGCGCTGGATCAGATATTTATCGCCGCACCA
22	n384071	418	135	337	283	385	No	0.000397384	0.421634	0.205889	-3.92561	ID827_iucA--aerobactin_siderophore_uptake_system,_siderophore_biosynthesis_protein--gi:88770306--class_Iron_uptake~~~ID826_iucA--aerobactin_siderophore_uptake_system,_siderophore_biosynthesis_protein--gi:26249462--class_Iron_uptake~~~[uniprot]_N(2)-citryl-N(6)-acetyl-N(6)-hydroxylysine_synthase~~~[uniprot]_Arsenite_methyltransferase	GCAAAAGTGGAGTTAACCAGCAGGTAATAAGGGAAATAGCGCAGCAACTGCTCA
22	n1413519	418	135	337	283	385	No	0.000397384	0.421634	0.205889	-3.92561	ID827_iucA--aerobactin_siderophore_uptake_system,_siderophore_biosynthesis_protein--gi:88770306--class_Iron_uptake~~~ID826_iucA--aerobactin_siderophore_uptake_system,_siderophore_biosynthesis_protein--gi:26249462--class_Iron_uptake	ACAAGAATATTTTGCTGATGCGCCAGCAGCAC
5	n562205	383	121	337	262	385	No	0.000404506	0.424019	0.186215	-3.75324	ID960_papC--P_pilus_outer_membrane_usher_protein_PapC_precursor--gi:26249425--class_CU_fimbriae~~~[uniprot]_Outer_membrane_usher_protein_PapC	TACAACCTCTGTTGACCTGAAGCGCTTACCGGATGA
5	n1202019	154	30	337	124	385	No	0.000407676	0.424871	0.220551	3.75069		TACGCGGCCTGCACTGAGTTACGTCCATGTAG
1	n1012443	280	98	337	182	385	No	0.000413854	0.429798	0.161093	3.58499	[uniprot]_Insertion_element_IS2A_uncharacterized_48.2_kDa_protein~~~[uniprot]_Transposase_InsD_for_insertion_element_IS2-9~~~[uniprot]_Transposase_InsD_for_insertion_element_IS2-12~~~[uniprot]_Transposase_InsD_for_insertion_element_IS2-11~~~[uniprot]_Transposase_InsD_for_insertion_element_IS2-10~~~[uniprot]_Transposase_InsD_for_insertion_element_IS2A/D/F/H/I/K~~~[uniprot]_Transposase_InsD_for_ins…	GCTGTACCGCCATCGAAACGGGCACATACAGGCAGAG
7	n1486451	206	64	337	142	385	No	0.000421346	0.435198	0.176366	3.57664	[uniprot]_Malyl-CoA/beta-methylmalyl-CoA/citramalyl-CoA_lyase	TTCAGGGATGCTTTCCTTAATGGATGCACAGGCC
5	n1947164	395	129	337	266	385	No	0.000423319	0.436939	0.176848	-3.64971	ID960_papC--P_pilus_outer_membrane_usher_protein_PapC_precursor--gi:26249425--class_CU_fimbriae~~~[uniprot]_Outer_membrane_usher_protein_PapC	AGGCTGTAGCTGTCCAGACCGTCATTGAACGTGTCAGTGTAGCCGGCCATATTCACATAAC
17	n2296328	43	31	337	12	385	No	0.000431822	0.443005	-0.422637	-3.53024		CACTTTTTTATCAATCACTGAATCCCAGCAGA
6	n11115	23	1	337	22	385	No	0.000435976	0.444264	0.413834	3.53418		GAAACCTGACTGTGATTGATTCAGGTACCATTT
11	n940127	172	38	337	134	385	No	0.000438248	0.445086	0.207711	3.62804	[uniprot]_Protein_TolB	ACACAGCAGACAGATAAATTCCCTCAGATAA
11	n942577	172	38	337	134	385	No	0.000438248	0.445086	0.207711	3.62804		CACAGCAGACAGATAAATTCCCTCAGATAAAAGAACA
5	n1616511	147	30	337	117	385	No	0.000445417	0.44817	0.216095	3.6046	ID960_papC--P_pilus_outer_membrane_usher_protein_PapC_precursor--gi:26249425--class_CU_fimbriae~~~[uniprot]_Outer_membrane_usher_protein_PapC~~~[uniprot]_Putative_outer_membrane_usher_protein_YfcU~~~[uniprot]_Uncharacterized_outer_membrane_usher_protein_YbgQ	CGACCGGAGACAAGTTTGTACCGGACCTGTCCCGGACGC
3	n1937338	130	23	337	107	385	No	0.000448734	0.449719	0.2524	3.71744	ID976_papI--P_pilus,_pap_operon_regulatory_protein_PapI--gi:91213845--class_CU_fimbriae~~~ID975_papI--P_pilus,_pap_operon_regulatory_protein_PapI--gi:26249428--class_CU_fimbriae~~~ID977_papI--P_pilus,_pap_operon_regulatory_protein_PapI--gi:117625211--class_CU_fimbriae	GGAGGCGCTGGCGGTAACGGATTACCAGGCC
3	n2738491	130	23	337	107	385	No	0.000448734	0.449719	0.2524	3.71744	ID1035_faeE--K88_fimbrial_transcription_regulator_protein_FaeA--gi:110640497--class_CU_fimbriae~~~ID1034_sfaC/focI-2--F1C/S_fimbrial_switch_regulatory_protein--gi:91210136--class_CU_fimbriae~~~ID976_papI--P_pilus,_pap_operon_regulatory_protein_PapI--gi:91213845--class_CU_fimbriae~~~ID977_papI--P_pilus,_pap_operon_regulatory_protein_PapI--gi:117625211--class_CU_fimbriae~~~ID978_papI--P_pilus,_pap_…	GAAAACGGCAGAAATTGCGGAGGCGCTGGCGGTAACG
5	n963092	360	113	337	247	385	No	0.000458607	0.455108	0.177375	3.66767	ID960_papC--P_pilus_outer_membrane_usher_protein_PapC_precursor--gi:26249425--class_CU_fimbriae~~~[uniprot]_Outer_membrane_usher_protein_PapC~~~[uniprot]_Putative_outer_membrane_usher_protein_YfcU~~~[uniprot]_Outer_membrane_usher_protein_PmfC~~~[uniprot]_Putative_outer_membrane_usher_protein_YqiG~~~[uniprot]_Uncharacterized_outer_membrane_usher_protein_YbgQ~~~[uniprot]_Outer_membrane_usher_protei…	CTGAATACTGAATGGCCCTGCGGGGACCATCGAGTCGTACAGCACCCGTCCCTGCTGCGAC
14	n2599317	373	178	337	195	385	No	0.00047472	0.460857	-0.159597	3.50603		AGGTTCGAATCCTGCACGACCCACCACTAAC
17	n354394	30	23	337	7	385	No	0.000484196	0.465296	-0.427573	-3.50181		GTTATCCAGGTTTCATACTCTTTTTTATCAATCACTGAATCCCAGCA
17	n2307525	30	23	337	7	385	No	0.000484196	0.465296	-0.427573	-3.50181		CTCTTTTTTATCAATCACTGAATCCCAGCAGA
17	n2545867	30	23	337	7	385	No	0.000484196	0.465296	-0.427573	-3.50181		TGATAAAAAAGAGTATGAAACCTGGATAACGCT
24	n2370166	558	281	337	277	385	No	0.000487303	0.466736	-0.145939	3.51997		AAAATTTGATGAAGTAAAGCAGTACGGTGAC
19	n1388686	582	271	337	311	385	No	0.000492226	0.468105	0.223572	-3.49738		CGTAGCCACCAAATTCTGAATGTGTCGAATA
1	n2736181	444	158	337	286	385	No	0.000493594	0.468105	0.172004	-3.67344	[uniprot]_Insertion_element_IS2A_uncharacterized_48.2_kDa_protein~~~[uniprot]_Transposase_InsD_for_insertion_element_IS2-9~~~[uniprot]_Transposase_InsD_for_insertion_element_IS2-12~~~[uniprot]_Transposase_InsD_for_insertion_element_IS2-11~~~[uniprot]_Transposase_InsD_for_insertion_element_IS2-10~~~[uniprot]_Transposase_InsD_for_insertion_element_IS2A/D/F/H/I/K~~~[uniprot]_Transposase_InsD_for_ins…	CGGATAATGGTTCATGCTACCGGGCTAATGAA
3	n2340054	203	46	337	157	385	No	0.000495441	0.468694	0.211021	3.80984		GGCATTACAACACGTTTCATGCTGCTGCCCC
5	n1315786	89	13	337	76	385	No	0.00049855	0.469992	0.26075	3.65167	ID1329_papGII--P_pilus,_fimbrial_PapG_protein_(CFT073)--AAN82031--class_CU_fimbriae~~~[uniprot]_Fimbrial_adhesin_PapG	ACGATATTATTTTTAAAGTCGCCTTACCTGCAGATCTTCCTTTAGGG
17	n1260073	43	31	337	12	385	No	0.000500332	0.470144	-0.407798	-3.49038	[uniprot]_2,3-bisphosphoglycerate-independent_phosphoglycerate_mutase	GTATGAAACCTGGATAACGCTGGCGGGAGAAGTCTGGAAATTGATGCTCACAC
25	n1354184	200	109	337	91	385	No	0.000505548	0.471384	-0.17799	-3.50226		AATAGAAGAAATACCTATCAGTAAAAAAAAT
13	n1862691	143	26	337	117	385	No	0.00050623	0.471384	0.24675	3.67534		GAAAGCCCGGAACAGAGCCAGTTATCTCGTAAAATATG
4	n1342248	427	193	337	234	385	No	0.000508621	0.471384	-0.211374	3.49563		GGTAAACCATCGTTGTTCGTGTGAGGTCGATAAACG
5	n434733	140	27	337	113	385	No	0.000514039	0.471542	0.222329	3.68165	ID979_papJ--P_pilus_assembly_protein_PapJ--gi:26249423--class_CU_fimbriae~~~[uniprot]_Protein_PapJ~~~[uniprot]_Protein_PrsJ~~~[uniprot]_Octanoyltransferase~~~[uniprot]_Phosphoglycerate_kinase~~~[uniprot]_Lipid_A_export_ATP-binding/permease_protein_MsbA	TGGCAGGATGTGGGGACGGTGGTGCACTTCTGCCCGGAAAACGGGGCGTT
5	n2577942	140	27	337	113	385	No	0.000514039	0.471542	0.222329	3.68165	ID979_papJ--P_pilus_assembly_protein_PapJ--gi:26249423--class_CU_fimbriae~~~[uniprot]_Protein_PapJ~~~[uniprot]_Protein_PrsJ	GCCGCAGAGTGATTCTCCGGCCGGAGGCTTAA
5	n2720729	88	62	337	26	385	No	0.000520739	0.473831	-0.250265	-3.52496		AATAATGATAAACGAATCATTCCCCCCTCCGGAGAGCGG
13	n2715407	141	25	337	116	385	No	0.000525037	0.475761	0.247719	3.67142		TCTGATACCTGGAAGGCTTCAGACAAAAAGC
17	n483498	41	30	337	11	385	No	0.000525167	0.475761	-0.401945	-3.47744	[uniprot]_Chemotaxis_response_regulator_protein-glutamate_methylesterase_2~~~[uniprot]_Phosphoribosylformylglycinamidine_synthase_subunit_PurQ~~~[uniprot]_Argininosuccinate_synthase~~~[uniprot]_Chemotaxis_response_regulator_protein-glutamate_methylesterase_of_group_2_operon	CTGCTTGCACCCTATGATGAATGGTATTTCCTTTTTTTCTACCCTAATGCGCTACCAGCACAAGTTACCTATGTAGAACTATTGGACACTGATGGTATCTATTATCAGTTCAGAACGCTGGATGCT
15	n1947628	158	80	337	78	385	No	0.000535554	0.480583	-0.198031	-3.4866		GAATACCAATATCTCCGGTGTCACGGTGGTGTTCCG
5	n382345	172	32	337	140	385	No	0.000538782	0.482065	0.222494	3.66128	ID1329_papGII--P_pilus,_fimbrial_PapG_protein_(CFT073)--AAN82031--class_CU_fimbriae	TTTTAAAATCCCATACAATGTGGCCAAAACTCTCCCAAGAGAGAATGAAATGTT
10	n1164389	19	3	337	16	385	No	0.000545163	0.484362	0.371982	3.47035	[uniprot]_Uncharacterized_protein_RC0550	ATCTATGTGTCGTAGCCTGAGTTTTCTCTGCTCTCCCTCGCCGGC
1	n149507	149	50	337	99	385	No	0.000549206	0.485315	0.175185	3.47436	[uniprot]_Insertion_element_IS2A_uncharacterized_48.2_kDa_protein~~~[uniprot]_Transposase_InsD_for_insertion_element_IS2-9~~~[uniprot]_Transposase_InsD_for_insertion_element_IS2-12~~~[uniprot]_Transposase_InsD_for_insertion_element_IS2-11~~~[uniprot]_Transposase_InsD_for_insertion_element_IS2-10~~~[uniprot]_Transposase_InsD_for_insertion_element_IS2A/D/F/H/I/K~~~[uniprot]_Transposase_InsD_for_ins…	ACATACAGGCAGAGTGGCCGTGAAAGAAAGCAATCAG
10	n463879	23	4	337	19	385	No	0.000557261	0.487813	0.339657	3.46273		GCACAAAACAAACATCAATAATTTCCTCACTTATGCAGGCTATAAAT
20	n1380590	139	30	337	109	385	No	0.000565782	0.488938	0.229741	3.58179		ACGGATTCAGCAGCACTGTTGCCCTGCATCGAACAGGCCCGG
5	n1464674	186	36	337	150	385	No	0.000581684	0.494949	0.221689	3.69218	ID1329_papGII--P_pilus,_fimbrial_PapG_protein_(CFT073)--AAN82031--class_CU_fimbriae~~~[uniprot]_Tyrosine_2,3-aminomutase	TTCTGTTACAATTCCATACACTTCCGGCATGCAGCGTCA
5	n1178686	376	122	337	254	385	No	0.00058705	0.496801	0.176552	-3.54761	ID960_papC--P_pilus_outer_membrane_usher_protein_PapC_precursor--gi:26249425--class_CU_fimbriae~~~[uniprot]_Outer_membrane_usher_protein_PapC	CAATCCAACCGCCACACCCTGCAGTCCGAAAACATTAAAGTAGCGG
4	n72214	426	192	337	234	385	No	0.000589976	0.498172	-0.210415	3.45616		ATAACCTGTTTCCACTTTTCTTCATGTAAGCAA
5	n672297	19	16	337	3	385	No	0.000595409	0.499521	-0.445906	-3.46086	[uniprot]_Protein_PrsJ	TGAACGGGGGGGGCGCACCGGAAGCCTGGCAGTC
10	n383369	17	2	337	15	385	No	0.000596533	0.499856	0.387512	3.44283	[uniprot]_Uncharacterized_chromosomal_cassette_SCCmec_type_IVc_protein_CR006~~~[uniprot]_Molybdenum_import_ATP-binding_protein_ModC~~~[uniprot]_Uncharacterized_ABC_transporter_ATP-binding_protein_YejF~~~[uniprot]_tRNA_modification_GTPase_MnmE	AATGGCAAACTTCTTGTTTTTATCAAAAGAAGATATGGGATCATCAAGGATAATCAGTCCC
19	n2153948	583	272	337	311	385	No	0.000598972	0.500532	0.230392	-3.44831		AAAACCAATTTGTTGGGGTATCGCCAAGCGG
3	n2641473	45	3	337	42	385	No	0.000616699	0.507507	0.285313	3.4883		ATTCACTAAATTGAACAAATAAAGCAAACACAG
0	n658601	268	88	337	180	385	No	0.000617447	0.507848	0.253117	3.59115		ACAGTGCTCGTTCTTACTACCACTACAACGACGTTCA
5	n2152296	163	29	337	134	385	No	0.000618218	0.507931	0.223828	3.69625	ID1329_papGII--P_pilus,_fimbrial_PapG_protein_(CFT073)--AAN82031--class_CU_fimbriae	TGCAGCGTCATTTCGCGAGTTACTTGGGGGCC
12	n2420800	183	48	337	135	385	No	0.000618625	0.507991	0.191627	3.51411		CCGGTATTCCTGATCATGCTGCGGTGTTTCA
14	n2151112	429	225	337	204	385	No	0.000646186	0.516652	-0.121123	3.43243		CGGCGGTTCGATCCCGTCATCACCCACCACC
1	n356326	150	51	337	99	385	No	0.000656254	0.519604	0.172061	3.42433	[uniprot]_Insertion_element_IS2A_uncharacterized_48.2_kDa_protein~~~[uniprot]_Transposase_InsD_for_insertion_element_IS2-9~~~[uniprot]_Transposase_InsD_for_insertion_element_IS2-12~~~[uniprot]_Transposase_InsD_for_insertion_element_IS2-11~~~[uniprot]_Transposase_InsD_for_insertion_element_IS2-10~~~[uniprot]_Transposase_InsD_for_insertion_element_IS2A/D/F/H/I/K~~~[uniprot]_Transposase_InsD_for_ins…	CATCGCTGATTGCTTTCTTTCACGGCCACTCTGCC
25	n1434149	128	66	337	62	385	No	0.00066014	0.520409	-0.212856	-3.41497		TCAGTAAAAAAAATGCATTTCAGACATAGAGCCG
5	n2299394	401	131	337	270	385	No	0.000670129	0.523994	0.182151	-3.54614	ID960_papC--P_pilus_outer_membrane_usher_protein_PapC_precursor--gi:26249425--class_CU_fimbriae~~~[uniprot]_Outer_membrane_usher_protein_PapC	ATCATCCGGTAAGCGCTTCAGGTCAACAGAG
5	n1676986	392	130	337	262	385	No	0.000673491	0.523994	0.170483	-3.51094	ID972_papF--P_pilus_minor_subunit_PapF--gi:110644641--class_CU_fimbriae~~~ID971_papF--P_pilus_minor_subunit_PapF--gi:26249419--class_CU_fimbriae	GTCAGAAGCAACGATATAAATAATGATAAACGA
11	n1490923	178	40	337	138	385	No	0.000675321	0.52448	0.197844	3.53034		CTGCCTGATTTCTGTATAACTGAGATATTCC
4	n1035152	428	193	337	235	385	No	0.000678415	0.525219	-0.20662	3.41979		CCTTGCTTACATGAAGAAAAGTGGAAACAGGT
1	n2757831	317	117	337	200	385	No	0.000692996	0.531203	0.147907	3.43082	[uniprot]_Insertion_element_IS2A_uncharacterized_48.2_kDa_protein~~~[uniprot]_Transposase_InsD_for_insertion_element_IS2-9~~~[uniprot]_Transposase_InsD_for_insertion_element_IS2-12~~~[uniprot]_Transposase_InsD_for_insertion_element_IS2-11~~~[uniprot]_Transposase_InsD_for_insertion_element_IS2-10~~~[uniprot]_Transposase_InsD_for_insertion_element_IS2A/D/F/H/I/K~~~[uniprot]_Transposase_InsD_for_ins…	TGGTTCATGCTACCGGGCTAATGAAACACGCC
5	n1182948	57	41	337	16	385	No	0.000700534	0.533636	-0.278705	-3.44893	ID972_papF--P_pilus_minor_subunit_PapF--gi:110644641--class_CU_fimbriae~~~[uniprot]_Minor_fimbrial_protein_PrsF~~~[uniprot]_Fimbrial_adapter_PapF~~~[uniprot]_Pesticidal_crystal-like_protein_Cry17Aa	TGTTGATTTTGGGAATATTAATCCTGAGCATGTGGACAACTCACGTGGTGAAGTCACAAAA
19	n1183743	610	285	337	325	385	No	0.000704622	0.534122	0.233467	-3.39979	[uniprot]_DNA_replication_and_repair_protein_RecF~~~[uniprot]_tRNA_uridine_5-carboxymethylaminomethyl_modification_enzyme_MnmG	CACAGGTTCGAATCCCGTCGTAGCCACCAAATTCTGAATGTGTCGAAT
1	n955165	509	197	337	312	385	No	0.000706618	0.534745	0.164542	-3.45413	[uniprot]_Insertion_element_IS2A_uncharacterized_48.2_kDa_protein~~~[uniprot]_Transposase_InsD_for_insertion_element_IS2-9~~~[uniprot]_Transposase_InsD_for_insertion_element_IS2-12~~~[uniprot]_Transposase_InsD_for_insertion_element_IS2-11~~~[uniprot]_Transposase_InsD_for_insertion_element_IS2-10~~~[uniprot]_Transposase_InsD_for_insertion_element_IS2A/D/F/H/I/K~~~[uniprot]_Transposase_InsD_for_ins…	GATAATGGTTCATGCTACCGGGCTAATGAAAC
1	n170341	154	54	337	100	385	No	0.000712056	0.53482	0.169755	3.39983	[uniprot]_Insertion_element_IS2A_uncharacterized_48.2_kDa_protein~~~[uniprot]_Transposase_InsD_for_insertion_element_IS2-9~~~[uniprot]_Transposase_InsD_for_insertion_element_IS2-12~~~[uniprot]_Transposase_InsD_for_insertion_element_IS2-11~~~[uniprot]_Transposase_InsD_for_insertion_element_IS2-10~~~[uniprot]_Transposase_InsD_for_insertion_element_IS2A/D/F/H/I/K~~~[uniprot]_Transposase_InsD_for_ins…	ATCGAAACGGGCACATACAGGCAGAGTGGCCGTGAAAGAAAG
24	n2373803	552	278	337	274	385	No	0.00071206	0.53482	-0.140071	3.41598		CCCGCAACCAATTAAAATTTGATGAAGTAAAGCAGTACGGTGA
1	n1532666	497	183	337	314	385	No	0.000724083	0.537601	0.163787	-3.51052	[uniprot]_Insertion_element_IS2A_uncharacterized_48.2_kDa_protein	AGACAACGGCTGACTAAGCTTACTCCCCATC
15	n2713788	336	155	337	181	385	No	0.000727509	0.538295	-0.146503	-3.39165		CTGCTCACCTGCCCGGAACACCACCGTGACA
5	n2667164	138	40	337	98	385	No	0.000727613	0.538295	0.188557	3.49051	ID980_papK--P_pilus_minor_subunit_PapK--gi:26249421--class_CU_fimbriae~~~ID981_papK--P_pilus_minor_subunit_PapK--gi:386622207--class_CU_fimbriae~~~[uniprot]_Fimbrial_adapter_PapK	AGGTGCCGGGTTTCAGCAGACTGCTGCCATCG
2	n2634003	338	99	337	239	385	No	0.000728052	0.538295	0.167855	3.6678	[uniprot]_Putative_phosphoethanolamine_transferase_YjgX	GGAATGCCGGCGAAGGATACCATCAAGCTGACC
14	n927033	360	167	337	193	385	No	0.000732925	0.539184	-0.156897	-3.3903		TAACTATGTTAGTGGTGGGTCGTGCAGGATTCGAACC
9	n1587082	630	313	337	317	385	No	0.000743352	0.543627	-0.169392	3.40058		TCTACCAATTCCGCCACCTTCGCCCAGTGCGAG
1	n2450489	133	43	337	90	385	No	0.000743656	0.543627	0.173249	3.38745		CGGTGCGGAGTCCGGAGAGTAACGGAATAGC
3	n1761798	295	153	337	142	385	No	0.000748425	0.544781	-0.166744	-3.38218	ID1035_faeE--K88_fimbrial_transcription_regulator_protein_FaeA--gi:110640497--class_CU_fimbriae~~~ID1034_sfaC/focI-2--F1C/S_fimbrial_switch_regulatory_protein--gi:91210136--class_CU_fimbriae~~~ID976_papI--P_pilus,_pap_operon_regulatory_protein_PapI--gi:91213845--class_CU_fimbriae~~~ID978_papI--P_pilus,_pap_operon_regulatory_protein_PapI--gi:218701692--class_CU_fimbriae~~~[uniprot]_Major_pilus_sub…	CCAGTATGTTGCCATGCCTCGCCTTAATGGAGAGCGCTGA
13	n2703326	174	41	337	133	385	No	0.00076717	0.551177	0.213135	3.48951		CTTCACCCGGCTTTTTGTCTGAAGCCTTCCAGGTATCAG
11	n520395	356	134	337	222	385	No	0.000777952	0.553508	0.193412	3.3728		TCAGTTATACAGAAATCAGGCAGGAATAAATTGTAGTGGAAAGTCGA
5	n1882575	395	128	337	267	385	No	0.00078312	0.55409	0.175871	-3.51964		AATATTCCGGACTTTCATTTATTTCTGAGGCGTACAG
5	n2717896	87	61	337	26	385	No	0.000799281	0.558991	-0.243003	-3.40295		AAACGAATCATTCCCCCCTCCGGAGAGCGGTAC
7	n1666659	121	23	337	98	385	No	0.000806386	0.560255	0.261938	3.49846		TGAACGTTGCATCAGGTCACGCCAGATTTCTCGAT
20	n642348	121	23	337	98	385	No	0.000806386	0.560255	0.261938	3.49846		CCGGGATTATCTTCGACAACGATGAGGATAAGACGGATTCAGCAGCACTGTTGCCCTGCATC
20	n1431649	121	23	337	98	385	No	0.000806386	0.560255	0.261938	3.49846		GATGTCCGTGCTGTTCGTCATCTGCAGCTTCTGCACCAGAACC
7	n646622	153	38	337	115	385	No	0.000806813	0.560255	0.203656	3.40233	[uniprot]_Elongation_factor_4	GAAAATCCTGTTTCATGGCCCAGTCCCGGGCGGTTTT
5	n2166201	139	27	337	112	385	No	0.000808308	0.560255	0.215006	3.55604	ID979_papJ--P_pilus_assembly_protein_PapJ--gi:26249423--class_CU_fimbriae~~~[uniprot]_Protein_PapJ~~~[uniprot]_Protein_PrsJ~~~[uniprot]_Phospho-N-acetylmuramoyl-pentapeptide-transferase	CCCACATCCTGCCAGCCTCAGCATCAGAGGAGCTCCGGCTGCCGCAGAGTGATTCTCCGGCCGGAGGCTT
23	n2203505	354	113	337	241	385	No	0.000811157	0.560255	0.193473	3.60901	ID828_iucB--aerobactin_siderophore_uptake_system,_aerobactin_siderophore_biosynthesis_N(6)-hydroxylysine_acetylase--gi:26249461--class_Iron_uptake~~~[uniprot]_N(6)-hydroxylysine_O-acetyltransferase	GTACGCAGCGCACAGTACTGGAGCCACGCACCGAT
3	n795684	287	102	337	185	385	No	0.000816932	0.561396	0.152349	3.39659		ACAATTGCGATCTTTTCCTGTGTGGTACGCCGT
7	n2235157	132	27	337	105	385	No	0.000823579	0.562764	0.24479	3.49263		GACTGGGCGATGAAACAGAATTTTCGCTGTGG
4	n1360120	424	192	337	232	385	No	0.000826411	0.562913	-0.198364	3.35931		CAAGGCGGTAAACCATCGTTGTTCGTGTGAGGTCGA
5	n1764764	249	69	337	180	385	No	0.000832931	0.565715	0.176105	3.47585	ID973_papH--P_pilus_minor_subunit_PapH--gi:26249426--class_CU_fimbriae~~~[uniprot]_PRS_fimbrial_minor_pilin_protein~~~[uniprot]_PAP_fimbrial_minor_pilin_protein	AGGCTGAATTTTCTTTCAGGTCCGGAAAAACCATTCTGTAAATC
5	n354606	22	18	337	4	385	No	0.000837424	0.566615	-0.433286	-3.37955	ID974_papH--P_pilus_minor_subunit_PapH--gi:91213842--class_CU_fimbriae~~~[uniprot]_PRS_fimbrial_minor_pilin_protein~~~[uniprot]_PAP_fimbrial_minor_pilin_protein	GAGAAACCATTCTGTAAATCCCGTACCGGGCTTTCCCCCATATCAATAATCTGC
8	n806513	96	17	337	79	385	No	0.00084574	0.567781	0.297468	3.42603	ID828_iucB--aerobactin_siderophore_uptake_system,_aerobactin_siderophore_biosynthesis_N(6)-hydroxylysine_acetylase--gi:26249461--class_Iron_uptake~~~[uniprot]_N(6)-hydroxylysine_O-acetyltransferase	TCAGCGCCTGTGGCTCCTCACACCATTCGGCCCAGGGGAGAGCCACTGCTGA
8	n2397631	96	17	337	79	385	No	0.00084574	0.567781	0.297468	3.42603	ID828_iucB--aerobactin_siderophore_uptake_system,_aerobactin_siderophore_biosynthesis_N(6)-hydroxylysine_acetylase--gi:26249461--class_Iron_uptake~~~[uniprot]_N(6)-hydroxylysine_O-acetyltransferase	CAAAAAGCGTCAGCGCCTGTGGCTCCTCACAC
7	n81706	125	24	337	101	385	No	0.00084727	0.567781	0.254615	3.51407	[uniprot]_Muconate_cycloisomerase_1-1	CTGGGCGATGAAACAGAATTTTCGCTGTGGCTGCTGGCTGATGGAAAAACCGGAAGCAGCAATGAAAGCCATCACCCGCAATCTCG
7	n521307	125	24	337	101	385	No	0.00084727	0.567781	0.254615	3.51407	[uniprot]_Probable_D-serine_dehydratase	AATCTCAGTGCTGACAGCAGGCATTGGCGGCAAAACCGCCCT
6	n86041	22	1	337	21	385	No	0.000849866	0.567781	0.394431	3.35388		AGAAACCTGACTGTGATTGATTCAGGTACCA
24	n2392543	553	278	337	275	385	No	0.000852094	0.568185	-0.13782	3.36495		CCCCGCAACCAATTAAAATTTGATGAAGTAA
5	n2815494	139	27	337	112	385	No	0.000855181	0.569046	0.21732	3.47364	ID973_papH--P_pilus_minor_subunit_PapH--gi:26249426--class_CU_fimbriae~~~[uniprot]_PRS_fimbrial_minor_pilin_protein	CATTAATCTGCAGATAGCTGATGCCAGGGGA
5	n1371136	90	19	337	71	385	No	0.000856718	0.569046	0.217311	3.42415		ACGCCGATTTTATATCTCATAAAATAAAATATTTTCTGTAC
24	n2151857	541	277	337	264	385	No	0.000861201	0.570002	-0.133176	3.35553		TCGGTTCAAATCCGGCCCCCGCAACCAATCA
1	n2451491	134	44	337	90	385	No	0.00087235	0.574362	0.170502	3.34177	[uniprot]_Insertion_element_IS2A_uncharacterized_48.2_kDa_protein~~~[uniprot]_Transposase_InsD_for_insertion_element_IS2-9~~~[uniprot]_Transposase_InsD_for_insertion_element_IS2-12~~~[uniprot]_Transposase_InsD_for_insertion_element_IS2-11~~~[uniprot]_Transposase_InsD_for_insertion_element_IS2-10~~~[uniprot]_Transposase_InsD_for_insertion_element_IS2A/D/F/H/I/K~~~[uniprot]_Transposase_InsD_for_ins…	TGCTATTCCGTTACTCTCCGGACTCCGCACC
15	n2713221	334	155	337	179	385	No	0.000872799	0.574362	-0.14339	-3.33982		CTCACCTGCCCGGAACACCACCGTGACACCG
1	n1508114	496	183	337	313	385	No	0.000885301	0.578887	0.160215	-3.44936	[uniprot]_Insertion_element_IS2A_uncharacterized_48.2_kDa_protein~~~[uniprot]_Transposase_InsD_for_insertion_element_IS2-9~~~[uniprot]_Transposase_InsD_for_insertion_element_IS2-12~~~[uniprot]_Transposase_InsD_for_insertion_element_IS2-11~~~[uniprot]_Transposase_InsD_for_insertion_element_IS2-10~~~[uniprot]_Transposase_InsD_for_insertion_element_IS2A/D/F/H/I/K~~~[uniprot]_Transposase_InsD_for_ins…	GACAACGGCTGACTAAGCTTACTCCCCATCCCCGGGCAA
1	n2746490	496	183	337	313	385	No	0.000885301	0.578887	0.160215	-3.44936	[uniprot]_Insertion_element_IS2A_uncharacterized_48.2_kDa_protein~~~[uniprot]_Transposase_InsD_for_insertion_element_IS2-9~~~[uniprot]_Transposase_InsD_for_insertion_element_IS2-12~~~[uniprot]_Transposase_InsD_for_insertion_element_IS2-11~~~[uniprot]_Transposase_InsD_for_insertion_element_IS2-10~~~[uniprot]_Transposase_InsD_for_insertion_element_IS2A/D/F/H/I/K~~~[uniprot]_Transposase_InsD_for_ins…	TGACTAAGCTTACTCCCCATCCCCGGGCAATAAGG
5	n198771	25	1	337	24	385	No	0.000892569	0.580615	0.350838	3.34719	[uniprot]_Outer_membrane_usher_protein_PapC	TAAGGCAGAAAAAAAATTGCCGCAGGCCTGCCTGACATCAGATATGGTCAGA
5	n275293	97	15	337	82	385	No	0.000898111	0.582249	0.279961	3.43025		CAGCTAATTTGTGTCAGAAACCAGGAGAAAAAA
15	n2697911	107	70	337	37	385	No	0.00090925	0.584974	-0.180653	-3.3273		GGAACACCACCGTGACACCGGAGATGTTGGTATTC
13	n1416024	8	7	337	1	385	No	0.000912336	0.585221	-0.557946	-3.33173	[uniprot]_Biotin_synthase~~~[uniprot]_Cyclic_di-GMP-binding_protein~~~[uniprot]_Phenylalanine--tRNA_ligase_alpha_subunit	AGAGAACAGCGGCTTCACCCGGTTTTTTGTCTGAAGCCGTCCTGGTATCAGAACATCCACCCGACAAAG
13	n2052130	8	7	337	1	385	No	0.000912336	0.585221	-0.557946	-3.33173		TATCTCGTGAAATATGAAACGAAGCTGCATAACGGTTCCGGGCAACGTAATTATG
14	n887438	285	166	337	119	385	No	0.000923554	0.587702	-0.135582	-3.33648		GATACTACAAACTACTTCCACCGAACCCACCG
3	n2632624	120	20	337	100	385	No	0.000935169	0.589926	0.235622	3.5009		CCAATAAAAAGCAAATTCACTAAATTGAACAAATA
16	n1936412	352	110	337	242	385	No	0.00093559	0.589926	0.162694	3.48031	[uniprot]_Transposase_for_insertion_sequence_element_IS629~~~[uniprot]_Transposase_for_insertion_sequence_element_IS3411	TTGACGGGGCAATATGCAGTTCACTGCATAC
1	n2440001	143	48	337	95	385	No	0.000946159	0.592892	0.167742	3.32287	[uniprot]_Insertion_element_IS2A_uncharacterized_48.2_kDa_protein~~~[uniprot]_Transposase_InsD_for_insertion_element_IS2-9~~~[uniprot]_Transposase_InsD_for_insertion_element_IS2-12~~~[uniprot]_Transposase_InsD_for_insertion_element_IS2-11~~~[uniprot]_Transposase_InsD_for_insertion_element_IS2-10~~~[uniprot]_Transposase_InsD_for_insertion_element_IS2A/D/F/H/I/K~~~[uniprot]_Transposase_InsD_for_ins…	CACGGCGGTGCGGAGTCCGGAGAGTAACGGAAT
18	n2373871	25	4	337	21	385	No	0.000953227	0.594867	0.342441	3.32622	[uniprot]_Multifunctional_conjugation_protein_TraI	GTGCTTACCAACCACTTCCGTTTCATAGCCCAGCGCCTCA
4	n1347839	423	191	337	232	385	No	0.000956082	0.594887	-0.197244	3.31901	[uniprot]_Acetyl-coenzyme_A_synthetase	TCACACGAACAACGATGGTTTACCGCCTTGCTTACATGAAGAAAA
20	n646765	141	32	337	109	385	No	0.000961552	0.596121	0.215709	3.41045		GACTGTGAATCCGGGATTATCTTCGACAACGATGAGGATA
17	n2058638	33	25	337	8	385	No	0.00097154	0.59926	-0.375027	-3.30865	[uniprot]_Toluene-4-monooxygenase_system_protein_A	CCTGTCTCAACAACAATAGGACAATGGCAGGAAAATCTTAGTGGTGGAATGACGGCATTCA
1	n2448686	132	43	337	89	385	No	0.000976245	0.600968	0.170248	3.31067	[uniprot]_Insertion_element_IS2A_uncharacterized_48.2_kDa_protein~~~[uniprot]_Transposase_InsD_for_insertion_element_IS2-9~~~[uniprot]_Transposase_InsD_for_insertion_element_IS2-12~~~[uniprot]_Transposase_InsD_for_insertion_element_IS2-11~~~[uniprot]_Transposase_InsD_for_insertion_element_IS2-10~~~[uniprot]_Transposase_InsD_for_insertion_element_IS2A/D/F/H/I/K~~~[uniprot]_Transposase_InsD_for_ins…	CTATTCCGTTACTCTCCGGACTCCGCACCGCC
5	n1443545	309	91	337	218	385	No	0.00097803	0.600968	0.166968	3.49561	ID979_papJ--P_pilus_assembly_protein_PapJ--gi:26249423--class_CU_fimbriae~~~[uniprot]_Protein_PapJ~~~[uniprot]_Protein_PrsJ	GTGATTCTCCGGCCGGAGGCTTAACGGCACCTCATTA
1	n1654038	534	200	337	334	385	No	0.000978577	0.600968	0.183865	-3.47427	[uniprot]_Insertion_element_IS2A_uncharacterized_48.2_kDa_protein~~~[uniprot]_Transposase_InsD_for_insertion_element_IS2-9~~~[uniprot]_Transposase_InsD_for_insertion_element_IS2-12~~~[uniprot]_Transposase_InsD_for_insertion_element_IS2-11~~~[uniprot]_Transposase_InsD_for_insertion_element_IS2-10~~~[uniprot]_Transposase_InsD_for_insertion_element_IS2A/D/F/H/I/K~~~[uniprot]_Transposase_InsD_for_ins…	CTGAGAATGACGTGCAACTGCGCACGCGACACCCGG
1	n1671894	534	200	337	334	385	No	0.000978577	0.600968	0.183865	-3.47427	[uniprot]_Insertion_element_IS2_uncharacterized_16.4_kDa_protein	ATGACGTGCAACTGCGCACGCGACACCCGGAGA
1	n1680943	534	200	337	334	385	No	0.000978577	0.600968	0.183865	-3.47427	[uniprot]_Insertion_element_IS2A_uncharacterized_48.2_kDa_protein~~~[uniprot]_Transposase_InsD_for_insertion_element_IS2A/D/F/H/I/K~~~[uniprot]_Transposase_InsD_for_insertion_element_IS2_on_F_plasmid~~~[uniprot]_Transposase_InsD_for_insertion_element_IS2K~~~[uniprot]_Transposase_InsD_for_insertion_element_IS2I~~~[uniprot]_Transposase_InsD_for_insertion_element_IS2H~~~[uniprot]_Transposase_InsD_fo…	TCGCGTGCGCAGTTGCACGTCATTCTCAGACGA
1	n1682050	534	200	337	334	385	No	0.000978577	0.600968	0.183865	-3.47427		TCTGAGAATGACGTGCAACTGCGCACGCGAC
15	n2711841	104	68	337	36	385	No	0.000978984	0.600968	-0.180391	-3.30657		CCAACATCTCCGGTGTCACGGTGGTGTTCCG
5	n2733003	294	98	337	196	385	No	0.000989182	0.603626	0.166916	3.35687	ID973_papH--P_pilus_minor_subunit_PapH--gi:26249426--class_CU_fimbriae~~~ID974_papH--P_pilus_minor_subunit_PapH--gi:91213842--class_CU_fimbriae~~~[uniprot]_PRS_fimbrial_minor_pilin_protein~~~[uniprot]_PAP_fimbrial_minor_pilin_protein	CATGTCCCTTCCTGAATACTGGGGAGAAGAA
3	n2334798	189	41	337	148	385	No	0.000999583	0.606108	0.209056	3.55822		GCATTACAACACGTTTCATGCTGCTGCCCCCC
5	n540158	345	116	337	229	385	No	0.00100202	0.606132	0.178724	3.37907	ID979_papJ--P_pilus_assembly_protein_PapJ--gi:26249423--class_CU_fimbriae	CGGTTACCAGTGAGCCGGAGACTGTCATCGCA
24	n2151148	561	281	337	280	385	No	0.0010039	0.606724	-0.136647	3.31541		CGGTTCAAATCCGGCCCCCGCAACCAATTAAA
5	n2733792	296	99	337	197	385	No	0.00100901	0.60781	0.168096	3.34967	ID973_papH--P_pilus_minor_subunit_PapH--gi:26249426--class_CU_fimbriae~~~ID974_papH--P_pilus_minor_subunit_PapH--gi:91213842--class_CU_fimbriae~~~[uniprot]_PRS_fimbrial_minor_pilin_protein~~~[uniprot]_PAP_fimbrial_minor_pilin_protein	CCCGGCATGTCCCTTCCTGAATACTGGGGAGAAGA
25	n1343856	129	66	337	63	385	No	0.00103145	0.611413	-0.204096	-3.28966		GAAATACCTATCAGTAAAAAAAATGCATTTCAGACATAGA
26	n2030970	31	8	337	23	385	No	0.00103428	0.611708	0.305165	3.29818	[uniprot]_Multifunctional_conjugation_protein_TraI	TGACTGAACTCCGTCACGGAGTGCTCCGGTACCCATGCGCC
25	n1345440	129	66	337	63	385	No	0.00103601	0.611708	-0.204986	-3.28885		AAATGCATTTTTTTTACTGATAGGTATTTCTTCTAT
5	n2324675	377	117	337	260	385	No	0.00104067	0.611708	0.161262	-3.44978	[uniprot]_Outer_membrane_usher_protein_PapC	TGAGACCGAAGGGCCTGTATTTGCGACCGGAGAGGC
1	n1381203	307	114	337	193	385	No	0.00106625	0.616494	0.147354	3.32274	[uniprot]_Insertion_element_IS2A_uncharacterized_48.2_kDa_protein~~~[uniprot]_Transposase_InsD_for_insertion_element_IS2-9~~~[uniprot]_Transposase_InsD_for_insertion_element_IS2-12~~~[uniprot]_Transposase_InsD_for_insertion_element_IS2-11~~~[uniprot]_Transposase_InsD_for_insertion_element_IS2-10~~~[uniprot]_Transposase_InsD_for_insertion_element_IS2A/D/F/H/I/K~~~[uniprot]_Transposase_InsD_for_ins…	AGCTCTCCGATAACATGGTGTATACGGAGAA
16	n1908756	353	111	337	242	385	No	0.00107215	0.618605	0.159976	3.43267	[uniprot]_Transposase_for_insertion_sequence_element_IS629~~~[uniprot]_Transposase_for_insertion_sequence_element_IS3411	GTAATACGTTGACGGGGCAATATGCAGTTCACTGCATA
4	n1035685	425	192	337	233	385	No	0.0010888	0.619415	-0.193683	3.2838		TGGTTTACCGCCTTGCTTACATGAAGAAAAGTGGAAACAG
5	n988915	275	81	337	194	385	No	0.00110906	0.623672	0.156722	3.39612	ID981_papK--P_pilus_minor_subunit_PapK--gi:386622207--class_CU_fimbriae~~~[uniprot]_Protein_PrsK~~~[uniprot]_Fimbrial_adapter_PapK~~~[uniprot]_ABC_transporter_protein_AbcA	CCATAACAAAGGCCAGGGGGAAAAGGTTACCGGAAAC
5	n2753761	247	68	337	179	385	No	0.00114304	0.630636	0.173918	3.39389	ID973_papH--P_pilus_minor_subunit_PapH--gi:26249426--class_CU_fimbriae~~~[uniprot]_PRS_fimbrial_minor_pilin_protein~~~[uniprot]_PAP_fimbrial_minor_pilin_protein	TTCAGGTCCGGAAAAACCATTCTGTAAATCCCG
5	n2730143	293	98	337	195	385	No	0.00116056	0.633009	0.165148	3.31073	ID973_papH--P_pilus_minor_subunit_PapH--gi:26249426--class_CU_fimbriae~~~ID974_papH--P_pilus_minor_subunit_PapH--gi:91213842--class_CU_fimbriae~~~[uniprot]_PRS_fimbrial_minor_pilin_protein~~~[uniprot]_PAP_fimbrial_minor_pilin_protein	ATGTCCCTTCCTGAATACTGGGGAGAAGAACACG
15	n2715900	337	155	337	182	385	No	0.00116264	0.633037	-0.140577	-3.2592		TGCTCACCTGCCCGGAACACCACCGTGACACC
5	n2143210	165	30	337	135	385	No	0.00116914	0.633753	0.214503	3.52347	ID1329_papGII--P_pilus,_fimbrial_PapG_protein_(CFT073)--AAN82031--class_CU_fimbriae	CATGCAGCGTCATTTCGCGAGTTACTTGGGGG
5	n833968	33	3	337	30	385	No	0.00117554	0.634727	0.304048	3.27209		CCAGCCTCAGCATCAGAGGTGCTCCGGCTGC
14	n2384967	283	164	337	119	385	No	0.00119201	0.637499	-0.132453	-3.26199		ACGGTGGGTTCGGTGGAAGTAGTTTGTAGTA
24	n2152681	546	278	337	268	385	No	0.00119928	0.638527	-0.129874	3.26161		GATTGGTTGCGGGGGCCGGATTTGAACCGAC
16	n1918428	351	110	337	241	385	No	0.00123204	0.647281	0.158334	3.3964	[uniprot]_Transposase_for_insertion_sequence_element_IS629~~~[uniprot]_Transposase_for_insertion_sequence_element_IS3411	GACCGGTATGCAGTGAACTGCATATTGCCCCGTCA
7	n2231319	130	27	337	103	385	No	0.00124103	0.649237	0.235276	3.36189		ACAGCGAAAATTCTGTTTCATCGCCCAGTCC
5	n2097070	99	26	337	73	385	No	0.00124132	0.649237	0.198713	3.24237	ID973_papH--P_pilus_minor_subunit_PapH--gi:26249426--class_CU_fimbriae~~~ID974_papH--P_pilus_minor_subunit_PapH--gi:91213842--class_CU_fimbriae~~~[uniprot]_PRS_fimbrial_minor_pilin_protein~~~[uniprot]_PAP_fimbrial_minor_pilin_protein	GAAGCGCTGGATTACACCCTCAGAATTGTGCGAAACGGAAA
20	n1383838	134	29	337	105	385	No	0.001254	0.651802	0.222232	3.3331	[uniprot]_S-layer-related_protein	GCACTGTTGCCCTGCATCGAACAGGCCCGGGA
5	n1682301	393	131	337	262	385	No	0.00127138	0.656986	0.162882	-3.33507	ID972_papF--P_pilus_minor_subunit_PapF--gi:110644641--class_CU_fimbriae~~~ID971_papF--P_pilus_minor_subunit_PapF--gi:26249419--class_CU_fimbriae	TTTATCATTATTTATATCGTTGCTTCTGACA
1	n936377	508	197	337	311	385	No	0.00127256	0.656986	0.156994	-3.28347	[uniprot]_Insertion_element_IS2A_uncharacterized_48.2_kDa_protein~~~[uniprot]_Transposase_InsD_for_insertion_element_IS2-9~~~[uniprot]_Transposase_InsD_for_insertion_element_IS2-12~~~[uniprot]_Transposase_InsD_for_insertion_element_IS2-11~~~[uniprot]_Transposase_InsD_for_insertion_element_IS2-10~~~[uniprot]_Transposase_InsD_for_insertion_element_IS2A/D/F/H/I/K~~~[uniprot]_Transposase_InsD_for_ins…	TAATGGTTCATGCTACCGGGCTAATGAAACAC
5	n1899332	89	19	337	70	385	No	0.00127258	0.656986	0.21012	3.31419	ID971_papF--P_pilus_minor_subunit_PapF--gi:26249419--class_CU_fimbriae	ATATCTCATAAAATAAAATATTTTCTGTACCGCTCTCCGGAGGGGGAATG
5	n1227740	303	89	337	214	385	No	0.00128697	0.660588	0.158928	3.37402	ID979_papJ--P_pilus_assembly_protein_PapJ--gi:26249423--class_CU_fimbriae~~~[uniprot]_Protein_PapJ~~~[uniprot]_Protein_PrsJ~~~[uniprot]_Uncharacterized_lipoprotein_RP108	TGCTGGCCGCCTGGAGGAAAAGGGCGACACAGGAGGGTGAGTATTCTGATGCCAGG
7	n1460135	123	24	337	99	385	No	0.001305	0.663888	0.244133	3.37382		CAGCGAAAATTCTGTTTCATCGCCCAGTCCAGGGCGGTTTT
7	n1991656	123	24	337	99	385	No	0.001305	0.663888	0.244133	3.37382		GACAGCAGGCATTGGCGGCAAAACCGCCCTGGACTGGGCGATGAAACAG
3	n2277012	89	61	337	28	385	No	0.0013056	0.663888	-0.250523	-3.26382		CTCCCGCTTATCTTTCCGCTGACACCCTCCG
3	n890387	168	40	337	128	385	No	0.00133562	0.66972	0.193385	3.33753	ID976_papI--P_pilus,_pap_operon_regulatory_protein_PapI--gi:91213845--class_CU_fimbriae~~~ID975_papI--P_pilus,_pap_operon_regulatory_protein_PapI--gi:26249428--class_CU_fimbriae~~~ID977_papI--P_pilus,_pap_operon_regulatory_protein_PapI--gi:117625211--class_CU_fimbriae~~~[uniprot]_Major_pilus_subunit_operon_regulatory_protein~~~[uniprot]_P_fimbrial_regulatory_protein_KS71A	GGCCTGGTAATCCGTTACCGCCAGCGCCTCTGCAATTTCTGC
5	n2694133	268	87	337	181	385	No	0.00134356	0.670185	0.170389	3.23482	ID974_papH--P_pilus_minor_subunit_PapH--gi:91213842--class_CU_fimbriae~~~[uniprot]_PRS_fimbrial_minor_pilin_protein~~~[uniprot]_PAP_fimbrial_minor_pilin_protein	GTGACTTTCGATGGCGTCCGGGGTGAAACGCC
22	n779379	303	91	337	212	385	No	0.00135549	0.672207	0.220272	3.51575	ID827_iucA--aerobactin_siderophore_uptake_system,_siderophore_biosynthesis_protein--gi:88770306--class_Iron_uptake~~~ID826_iucA--aerobactin_siderophore_uptake_system,_siderophore_biosynthesis_protein--gi:26249462--class_Iron_uptake~~~[uniprot]_N(2)-citryl-N(6)-acetyl-N(6)-hydroxylysine_synthase~~~[uniprot]_UvrABC_system_protein_C	AAATCCGACCGGCAGATCCCCAAGCATCTGGACAAGAATATTTTGC
22	n804985	303	91	337	212	385	No	0.00135549	0.672207	0.220272	3.51575	ID827_iucA--aerobactin_siderophore_uptake_system,_siderophore_biosynthesis_protein--gi:88770306--class_Iron_uptake~~~ID826_iucA--aerobactin_siderophore_uptake_system,_siderophore_biosynthesis_protein--gi:26249462--class_Iron_uptake~~~[uniprot]_N(2)-citryl-N(6)-acetyl-N(6)-hydroxylysine_synthase	ACAGTCACGGTAAATAAATCCGACCGGCAGA
2	n2275604	482	178	337	304	385	No	0.00135879	0.672239	0.173251	-3.27657	[uniprot]_Putative_phosphoethanolamine_transferase_YjgX	GCCAGCATCAGTAAACTGGATAACTTTCTCGG
5	n2281176	350	122	337	228	385	No	0.00136441	0.67305	0.174381	3.26239	ID970_papE--P_pilus_minor_subunit_PapE--gi:386625712--class_CU_fimbriae~~~ID963_papE--P_pilus_minor_subunit_PapE--gi:26249420--class_CU_fimbriae~~~ID967_papE--P_pilus_minor_subunit_PapE--gi:218702828--class_CU_fimbriae~~~ID968_papE--P_pilus_minor_subunit_PapE--gi:386622208--class_CU_fimbriae~~~ID965_papE--P_pilus_minor_subunit_PapE--gi:91213837--class_CU_fimbriae~~~ID966_papE--P_pilus_minor_subun…	ATTTCAGATGAAAAAGATAAGAGGTTTGTGTCTTCCGGTAAT
1	n1384477	306	114	337	192	385	No	0.00136955	0.673063	0.143954	3.24755	[uniprot]_Insertion_element_IS2A_uncharacterized_48.2_kDa_protein~~~[uniprot]_Transposase_InsD_for_insertion_element_IS2-9~~~[uniprot]_Transposase_InsD_for_insertion_element_IS2-12~~~[uniprot]_Transposase_InsD_for_insertion_element_IS2-11~~~[uniprot]_Transposase_InsD_for_insertion_element_IS2-10~~~[uniprot]_Transposase_InsD_for_insertion_element_IS2A/D/F/H/I/K~~~[uniprot]_Transposase_InsD_for_ins…	GGCAGCTCTCCGATAACATGGTGTATACGGAGA
11	n1476959	357	135	337	222	385	No	0.0013755	0.673717	0.184191	3.21064		ATATCTCAGTTATACAGAAATCAGGCAGGAATAAA
9	n1571905	626	310	337	316	385	No	0.00138346	0.674729	-0.159397	3.21719		GCACTGGGCGAAGGTGGCGGAATTGGTAGACGCGCTA
5	n1610591	128	26	337	102	385	No	0.00141384	0.680906	0.218189	3.25245	ID960_papC--P_pilus_outer_membrane_usher_protein_PapC_precursor--gi:26249425--class_CU_fimbriae~~~[uniprot]_Outer_membrane_usher_protein_PapC~~~[uniprot]_Threonine--tRNA_ligase	ACAGGTCCGGTACAAACTTGTCTCCGGTCGCTCCCGCGGATAC
3	n2157509	92	63	337	29	385	No	0.00141665	0.681321	-0.236092	-3.2325		GGAGGGTGTCAGCGGAAAGATAAGCGGGAGTGTCGCCAGCACCAGGG
3	n2334990	131	23	337	108	385	No	0.0014618	0.688639	0.219663	3.36943	ID977_papI--P_pilus,_pap_operon_regulatory_protein_PapI--gi:117625211--class_CU_fimbriae	CAGCAAACACAGAGAATAAAAATACCTTTCC
5	n556853	140	28	337	112	385	No	0.00147277	0.690769	0.20237	3.33846	ID960_papC--P_pilus_outer_membrane_usher_protein_PapC_precursor--gi:26249425--class_CU_fimbriae~~~[uniprot]_Outer_membrane_usher_protein_PapC~~~[uniprot]_Putative_outer_membrane_usher_protein_YfcU~~~[uniprot]_Outer_membrane_usher_protein_PmfC~~~[uniprot]_Probable_outer_membrane_usher_protein_ElfC~~~[uniprot]_Putative_outer_membrane_usher_protein_YqiG~~~[uniprot]_Uncharacterized_outer_membrane_ush…	CAGCCTGGAAAGCGATGACCGGATGCTGCCACCCAGACTGCGAGGCTATGCACCGCAGATT
20	n1362829	120	23	337	97	385	No	0.00148918	0.693249	0.250362	3.31934	[uniprot]_Silver_exporting_P-type_ATPase	AAGCTGCAGATGACGAACAGCACGGACATCCTCCCGGGCCTGTTCGATGCA
5	n1420539	97	22	337	75	385	No	0.00150068	0.694247	0.205164	3.19321	ID960_papC--P_pilus_outer_membrane_usher_protein_PapC_precursor--gi:26249425--class_CU_fimbriae~~~[uniprot]_Outer_membrane_usher_protein_PapC~~~[uniprot]_Putative_outer_membrane_usher_protein_YfcU~~~[uniprot]_Putative_outer_membrane_usher_protein_YqiG~~~[uniprot]_Uncharacterized_outer_membrane_usher_protein_YbgQ~~~[uniprot]_Ribosomal_RNA_large_subunit_methyltransferase_K/L~~~[uniprot]_HTH-type_tr…	ATTCTCGCCCAGCGTCAGGTTTGCCCGCCACCGGGGAATGGCACGGAACAGATAAAAGCGACTC
24	n2393498	558	279	337	279	385	No	0.001528	0.697446	-0.131146	3.19615		TCCGGCCCCCGCAACCAATTAAAATTTGATGAA
5	n2752732	91	15	337	76	385	No	0.00153695	0.697804	0.251635	3.25957	ID974_papH--P_pilus_minor_subunit_PapH--gi:91213842--class_CU_fimbriae~~~[uniprot]_PRS_fimbrial_minor_pilin_protein~~~[uniprot]_PAP_fimbrial_minor_pilin_protein	AGGTCCGGAGAAACCATTCTGTAAATCCCGAACCG
1	n2613475	469	174	337	295	385	No	0.00156506	0.701868	0.168454	-3.2762	[uniprot]_Insertion_element_IS2A_uncharacterized_48.2_kDa_protein~~~[uniprot]_Transposase_InsD_for_insertion_element_IS2-9~~~[uniprot]_Transposase_InsD_for_insertion_element_IS2-12~~~[uniprot]_Transposase_InsD_for_insertion_element_IS2-11~~~[uniprot]_Transposase_InsD_for_insertion_element_IS2-10~~~[uniprot]_Transposase_InsD_for_insertion_element_IS2A/D/F/H/I/K~~~[uniprot]_Transposase_InsD_for_ins…	ACAGTGAAACAGTACAGGACGTCATGCTGGGA
1	n2621639	469	174	337	295	385	No	0.00156506	0.701868	0.168454	-3.2762	[uniprot]_Insertion_element_IS2A_uncharacterized_48.2_kDa_protein~~~[uniprot]_Transposase_InsD_for_insertion_element_IS2-9~~~[uniprot]_Transposase_InsD_for_insertion_element_IS2-12~~~[uniprot]_Transposase_InsD_for_insertion_element_IS2-11~~~[uniprot]_Transposase_InsD_for_insertion_element_IS2-10~~~[uniprot]_Transposase_InsD_for_insertion_element_IS2A/D/F/H/I/K~~~[uniprot]_Transposase_InsD_for_ins…	AGTGAAACAGTACAGGACGTCATGCTGGGAGC
5	n439618	391	129	337	262	385	No	0.00158037	0.704903	0.166905	-3.26831		TTATCTTTTTTGTGAATCTGGTGATGCGTGGAATGA
24	n2393903	553	277	337	276	385	No	0.00159097	0.705503	-0.129258	3.18488		CTTCATCAAATTTTAATTGGTTGCGGGGGCC
3	n1301732	119	23	337	96	385	No	0.00160261	0.708049	0.228387	3.3219		TAATGCCGGTACGCTGGCAATGTGCAAAATGC
5	n2168884	139	41	337	98	385	No	0.00165144	0.717618	0.176993	3.25567	ID980_papK--P_pilus_minor_subunit_PapK--gi:26249421--class_CU_fimbriae~~~ID981_papK--P_pilus_minor_subunit_PapK--gi:386622207--class_CU_fimbriae~~~[uniprot]_Protein_PrsK~~~[uniprot]_Fimbrial_adapter_PapK	ACCGATGGCAGCAGTCTGCTGAAACCCGGCAC
1	n2465471	279	102	337	177	385	No	0.00170194	0.724448	0.144082	3.16575	[uniprot]_Insertion_element_IS2A_uncharacterized_48.2_kDa_protein~~~[uniprot]_Transposase_InsD_for_insertion_element_IS2-9~~~[uniprot]_Transposase_InsD_for_insertion_element_IS2-12~~~[uniprot]_Transposase_InsD_for_insertion_element_IS2-11~~~[uniprot]_Transposase_InsD_for_insertion_element_IS2-10~~~[uniprot]_Transposase_InsD_for_insertion_element_IS2A/D/F/H/I/K~~~[uniprot]_Transposase_InsD_for_ins…	ACTGATGATACGGATGTGCTTCTCCGTATACAC
1	n2751061	506	197	337	309	385	No	0.00171478	0.72743	0.152478	-3.19007	[uniprot]_Insertion_element_IS2A_uncharacterized_48.2_kDa_protein~~~[uniprot]_Transposase_InsD_for_insertion_element_IS2-9~~~[uniprot]_Transposase_InsD_for_insertion_element_IS2-12~~~[uniprot]_Transposase_InsD_for_insertion_element_IS2-11~~~[uniprot]_Transposase_InsD_for_insertion_element_IS2-10~~~[uniprot]_Transposase_InsD_for_insertion_element_IS2A/D/F/H/I/K~~~[uniprot]_Transposase_InsD_for_ins…	ATGGTTCATGCTACCGGGCTAATGAAACACG
7	n1290681	122	24	337	98	385	No	0.00176823	0.738224	0.244296	3.27027	[uniprot]_Aspartate_carbamoyltransferase~~~[uniprot]_Shikimate_kinase	AATGAAAGCCATCACCCGCAATCTCGATCGAGAAATCTGGCGTGACCTGATGCAAC
24	n2151147	534	273	337	261	385	No	0.00177231	0.739003	-0.123811	3.14643		CGGTTCAAATCCGGCCCCCGCAACCAATCAAA
21	n1963135	119	26	337	93	385	No	0.00182231	0.745893	0.220303	3.24072	ID969_papE--P_pilus_minor_subunit_PapE--gi:218706492--class_CU_fimbriae~~~ID970_papE--P_pilus_minor_subunit_PapE--gi:386625712--class_CU_fimbriae~~~[uniprot]_Fimbrial_protein_PrsE	GTCATCTGGACAGTAAAGTCTTTCTGATTTCCGCCACTC
17	n1233873	41	29	337	12	385	No	0.00182645	0.746312	-0.373538	-3.12326		TTTTCACTGCCACCGCCTGGTGGTGAATAAAGTGTGAGCATCAATTTCCAGACTTCTCCCG
3	n2041090	114	21	337	93	385	No	0.00185097	0.750006	0.241471	3.29054		GAAGTGGAGCAGTGGATGCAGCAACGAATCGAG
3	n2717441	118	23	337	95	385	No	0.00189107	0.756082	0.231699	3.29602		CAAAAGTGAAGTGGAGCAGTGGATGCAGCAACGAATC
5	n851008	78	12	337	66	385	No	0.00189991	0.757561	0.234362	3.22611	ID1329_papGII--P_pilus,_fimbrial_PapG_protein_(CFT073)--AAN82031--class_CU_fimbriae	AAATTTGACGATATTATTTTTAAAGTCGCCTTACCTG
3	n650294	107	18	337	89	385	No	0.00198468	0.770691	0.270773	3.24626	[uniprot]_Major_pilus_subunit_operon_regulatory_protein~~~[uniprot]_P_fimbrial_regulatory_protein_KS71A~~~[uniprot]_UvrABC_system_protein_A	CAGATTGAGTTATTAAGTTGTGGAAGAACAACTCTGCCCCGCCTGCTTCTCTCCT
7	n2651949	68	11	337	57	385	No	0.00199653	0.772394	0.26742	3.16313		TGAAACGGCAATGAAAGCCATCACCCGCAACCTTGAC
13	n2087468	11	11	337	0	385	No	0.00203874	0.776002	-0.435204	-3.09124		ATGAAACGAAGCTGCATGACGGTTCCGGGCAACGTAATTATGG
24	n2122437	560	280	337	280	385	No	0.0020397	0.776021	-0.128019	3.1095		GTTCAAATCCGGCCCCCGCAACCAATTAAAATTTGAT
5	n651720	248	66	337	182	385	No	0.0020422	0.776021	0.161776	3.32552	ID979_papJ--P_pilus_assembly_protein_PapJ--gi:26249423--class_CU_fimbriae~~~[uniprot]_Protein_PrsJ	CGCACCGGAAGCCTGGCAGTCAGTGGTGCACTGCTGTCCTC
3	n2081217	120	24	337	96	385	No	0.00206494	0.779332	0.220675	3.23132		CTGGCATTTTGCACATTGCCAGCGTACCGGCA
5	n1361236	121	74	337	47	385	No	0.00207329	0.780377	-0.187749	-3.11744	[uniprot]_Extracellular_small_neutral_protease	CCAGATATCCACAACACACTATCCGGCTCCGGATAAACCATTTATGGC
5	n1928836	353	116	337	237	385	No	0.00207877	0.780803	0.153423	3.15072	ID960_papC--P_pilus_outer_membrane_usher_protein_PapC_precursor--gi:26249425--class_CU_fimbriae~~~[uniprot]_Outer_membrane_usher_protein_PapC	ACGGGGACAGCGAGCTACAGTGGCAGTATGAGTAATGAC
3	n2312920	117	21	337	96	385	No	0.00212127	0.787593	0.2266	3.22755	ID977_papI--P_pilus,_pap_operon_regulatory_protein_PapI--gi:117625211--class_CU_fimbriae	CAAACACAGCAAACACAGAGAATAAAAATACCTTTC
20	n1361949	133	29	337	104	385	No	0.00213506	0.78893	0.21278	3.1737		ACGGACATCCTCCCGGGCCTGTTCGATGCAGGGCAACAGT
3	n2164723	88	60	337	28	385	No	0.00214208	0.789349	-0.238506	-3.11459	[uniprot]_Thioredoxin-like_reductase_Rv2466c	AGATAAGCGGGAGTGTCGCCAGCACCAGGGACAGG
11	n942373	309	106	337	203	385	No	0.00214823	0.789952	0.149039	3.08988		ACAGATAAATTCCCTCAGATAAAAGAACATAAAT
3	n2709317	256	79	337	177	385	No	0.00214929	0.789962	0.163811	3.15613		AGATTGAGTTATTAAGTTGTGGAAGAACAGCT
3	n64881	130	81	337	49	385	No	0.00219061	0.79628	-0.195362	-3.08638		ACTGATTCGTCATTCCATTCTTATTGATTATAACTGGCA
19	n2249011	464	196	337	268	385	No	0.00219382	0.796432	0.237123	-3.07398		TGTGTCGAATATGTTCGGCAAATTCAAAAAC
5	n1041768	92	14	337	78	385	No	0.00225975	0.804725	0.271904	3.1601		AGGAGAAAAAACCCGTCTGACTGAGAAATTTGACGATAT
3	n2197677	111	66	337	45	385	No	0.00226389	0.805748	-0.204132	-3.06736	ID1035_faeE--K88_fimbrial_transcription_regulator_protein_FaeA--gi:110640497--class_CU_fimbriae~~~ID1034_sfaC/focI-2--F1C/S_fimbrial_switch_regulatory_protein--gi:91210136--class_CU_fimbriae~~~[uniprot]_Major_pilus_subunit_operon_regulatory_protein~~~[uniprot]_P_fimbrial_regulatory_protein_KS71A	TTAAGGCGAGGCATGGCAACATACTGGTTTCTGAAA
5	n2212474	328	95	337	233	385	No	0.00229665	0.810191	0.15789	3.13956	ID980_papK--P_pilus_minor_subunit_PapK--gi:26249421--class_CU_fimbriae	CCATGCAACAGCAGTTGGCAAAATTGTGACC
24	n2382873	551	276	337	275	385	No	0.00231791	0.812594	-0.125263	3.07439		TACTTCATCAAATTTTAATTGGTTGCGGGGGC
1	n1387069	302	114	337	188	385	No	0.00239769	0.823303	0.137758	3.07792	[uniprot]_Insertion_element_IS2A_uncharacterized_48.2_kDa_protein~~~[uniprot]_Transposase_InsD_for_insertion_element_IS2-9~~~[uniprot]_Transposase_InsD_for_insertion_element_IS2-12~~~[uniprot]_Transposase_InsD_for_insertion_element_IS2-11~~~[uniprot]_Transposase_InsD_for_insertion_element_IS2-10~~~[uniprot]_Transposase_InsD_for_insertion_element_IS2A/D/F/H/I/K~~~[uniprot]_Transposase_InsD_for_ins…	CTTCTCCGTATACACCATGTTATCGGAGAGC
3	n2738490	166	40	337	126	385	No	0.00240928	0.825264	0.183945	3.14952	ID975_papI--P_pilus,_pap_operon_regulatory_protein_PapI--gi:26249428--class_CU_fimbriae~~~[uniprot]_Major_pilus_subunit_operon_regulatory_protein~~~[uniprot]_P_fimbrial_regulatory_protein_KS71A~~~[uniprot]_Malonate-semialdehyde_dehydrogenase_2	ATGGAGGGAAAACGGCAGAAATTGCAGAGGCGCTGGCGGTAACG
12	n2247763	359	131	337	228	385	No	0.00244248	0.829819	0.160607	3.08303		CTGATCATGCTGCGGTGTTTCACCAATGCCGGGCAGATCGACC
5	n2738677	59	12	337	47	385	No	0.0024519	0.830449	0.210612	3.07402		CCTGTACAAAATTTTTTCTAACGATATGTTAATTCAAACGTGGC
5	n2561203	306	90	337	216	385	No	0.00248139	0.832886	0.151689	3.17981	ID980_papK--P_pilus_minor_subunit_PapK--gi:26249421--class_CU_fimbriae~~~ID981_papK--P_pilus_minor_subunit_PapK--gi:386622207--class_CU_fimbriae~~~[uniprot]_Protein_PrsK~~~[uniprot]_Fimbrial_adapter_PapK	TGATTATGAAGCAACAGCCACGTTTGAATTGACATATCGTTAG
1	n684298	353	111	337	242	385	No	0.00251663	0.835387	0.143798	3.17262	[uniprot]_Insertion_element_IS2A_uncharacterized_48.2_kDa_protein~~~[uniprot]_Transposase_InsD_for_insertion_element_IS2-9~~~[uniprot]_Transposase_InsD_for_insertion_element_IS2-12~~~[uniprot]_Transposase_InsD_for_insertion_element_IS2-11~~~[uniprot]_Transposase_InsD_for_insertion_element_IS2-10~~~[uniprot]_Transposase_InsD_for_insertion_element_IS2A/D/F/H/I/K~~~[uniprot]_Transposase_InsD_for_ins…	CAGCGATGGTGCTCTGACGGGTTCGAGTTCCGC
5	n2665173	128	38	337	90	385	No	0.0025717	0.842797	0.174929	3.09015	ID980_papK--P_pilus_minor_subunit_PapK--gi:26249421--class_CU_fimbriae~~~ID981_papK--P_pilus_minor_subunit_PapK--gi:386622207--class_CU_fimbriae	ATGGCAGCAGTCTGCTGAAACCCGGCACCTC
5	n1248778	297	89	337	208	385	No	0.00260398	0.845539	0.147253	3.13171	ID979_papJ--P_pilus_assembly_protein_PapJ--gi:26249423--class_CU_fimbriae~~~[uniprot]_Protein_PapJ~~~[uniprot]_Protein_PrsJ	ACACAGGAGGGTGAGTATTCTGATGCCAGGA
3	n1431257	132	82	337	50	385	No	0.00262092	0.846574	-0.193107	-3.03105		GGTGTAATGCCAGTTATAATCAATAAGAATGGAATGA
5	n934044	122	35	337	87	385	No	0.00266895	0.852917	0.173335	3.02271	[uniprot]_PRS_fimbrial_minor_pilin_protein~~~[uniprot]_PAP_fimbrial_minor_pilin_protein	AATTTCCGGCTTCAAGTTTTTTTCCGTTTCGCACAATTCTGAGGGTGTAA
13	n2297416	52	29	337	23	385	No	0.00267916	0.854409	-0.246678	-3.03509		ACGCCTTTGTCGGGTGGATGTTCTGATACCA
5	n2118827	112	19	337	93	385	No	0.002687	0.854658	0.217305	3.12924	[uniprot]_Outer_membrane_usher_protein_PapC	TAAGGCAGAAAAAAAATTGCCACAGGCCTGCCTGACATCAGATATGGTCAGA
7	n107840	67	11	337	56	385	No	0.00271293	0.85779	0.257182	3.0676		GTTCTGACGGAAAGCATTGGAGGTAAAACCACCCGGGACTGGGCCATGAAACAGGATTTTC
5	n2782598	79	12	337	67	385	No	0.00273814	0.861835	0.228934	3.12288	ID1329_papGII--P_pilus,_fimbrial_PapG_protein_(CFT073)--AAN82031--class_CU_fimbriae	AATAATCCCCTAAAGGAAGATCTGCAGGTAAGGCGAC
3	n2750584	101	18	337	83	385	No	0.0028067	0.869621	0.259048	3.09301	ID975_papI--P_pilus,_pap_operon_regulatory_protein_PapI--gi:26249428--class_CU_fimbriae~~~ID977_papI--P_pilus,_pap_operon_regulatory_protein_PapI--gi:117625211--class_CU_fimbriae~~~[uniprot]_Major_pilus_subunit_operon_regulatory_protein~~~[uniprot]_P_fimbrial_regulatory_protein_KS71A	GCATGATGGAGGGAAAACGGCAGAAATTGCAGAGG
5	n2237066	49	7	337	42	385	No	0.00289092	0.880306	0.249413	3.02154	ID1329_papGII--P_pilus,_fimbrial_PapG_protein_(CFT073)--AAN82031--class_CU_fimbriae	CGCAATATACTCCCTGTAGTAAGCCCAGGAGCCATCA
3	n2708316	255	79	337	176	385	No	0.00290084	0.880709	0.160341	3.0591		ATTGAGTTATTAAGTTGTGGAAGAACAGCTCT
5	n2190891	66	37	337	29	385	No	0.00293839	0.885459	-0.241114	-2.9791	ID1330_papGIII--P_pilus,_fimbrial_PapG_protein_(UTI89)--ABE1029--class_CU_fimbriae~~~[uniprot]_Fimbrial_protein_PrsG	CAAAGGAGAGACAACGATGAGATGGTACAGAGC
5	n1244902	93	61	337	32	385	No	0.00298269	0.8904	-0.206623	-2.99605	ID971_papF--P_pilus_minor_subunit_PapF--gi:26249419--class_CU_fimbriae	AATGTTTTCTGTACCGCTCTCCGGAGGGGGGAATGATTCG
11	n919592	313	109	337	204	385	No	0.00299806	0.892334	0.145111	2.98437	[uniprot]_Glycerol-3-phosphate_acyltransferase	ATAAATTCCCTCAGATAAAAGAACATAAATGCTGGCTG
3	n2080144	124	26	337	98	385	No	0.00300122	0.892622	0.207868	3.11219		CCGGTACGCTGGCAATGTGCAAAATGCCAGCGC
12	n2246784	362	133	337	229	385	No	0.00300957	0.893923	0.157245	-3.01334		GCTGGTCGATCTGCCCGGCATTGGTGAAACACC
3	n2559170	113	20	337	93	385	No	0.00301281	0.893923	0.220958	3.08264	ID977_papI--P_pilus,_pap_operon_regulatory_protein_PapI--gi:117625211--class_CU_fimbriae	ACAAATAAAGCAAACACAGCAAACACAGCAAAC
19	n2179724	657	297	337	360	385	No	0.00301842	0.894583	0.176891	-2.97712		CAATTTGTTGGGGTATCGCCAAGCGGTAAGG
3	n635364	112	20	337	92	385	No	0.00305626	0.896902	0.248242	3.12241	ID975_papI--P_pilus,_pap_operon_regulatory_protein_PapI--gi:26249428--class_CU_fimbriae~~~ID978_papI--P_pilus,_pap_operon_regulatory_protein_PapI--gi:218701692--class_CU_fimbriae~~~[uniprot]_P_fimbrial_regulatory_protein_KS71A~~~[uniprot]_Acetyl-coenzyme_A_carboxylase_carboxyl_transferase_subunit_beta~~~[uniprot]_Type_II_secretion_system_protein_E	TCTGAAAGGAGAGAAGCAGGCGGGGCAGAGTTGTTC
5	n445610	374	117	337	257	385	No	0.00306562	0.897014	0.149049	-3.086	ID972_papF--P_pilus_minor_subunit_PapF--gi:110644641--class_CU_fimbriae~~~ID971_papF--P_pilus_minor_subunit_PapF--gi:26249419--class_CU_fimbriae~~~[uniprot]_Minor_fimbrial_protein_PrsF~~~[uniprot]_Fimbrial_adapter_PapF	AGGTAATGGTTCAGGAAATGGTTACAGAGTGACAGCAGGTCTGGACACAGC
0	n2223222	260	86	337	174	385	No	0.0030711	0.897378	0.221564	3.10157		TTTTATAACAATAACCGATCAAACATCTGGATATAAA
13	n2290862	163	37	337	126	385	No	0.00310326	0.900262	0.186291	3.0952		CTTTTTGTCTGAAGCCTTCCAGGTATCAGAACATCCACCCGACAAAGGCGT
12	n2422609	237	71	337	166	385	No	0.0031063	0.900262	0.154397	3.03585		CGGTATTCCTGATCATGCTGCGGTGTTTCAC
5	n1649314	66	9	337	57	385	No	0.00312243	0.901262	0.233147	3.03208	ID1329_papGII--P_pilus,_fimbrial_PapG_protein_(CFT073)--AAN82031--class_CU_fimbriae~~~[uniprot]_Fimbrial_protein_PrsG~~~[uniprot]_Fimbrial_adhesin_PapG~~~[uniprot]_Holo-[acyl-carrier-protein]_synthase~~~[uniprot]_50S_ribosomal_protein_L14~~~[uniprot]_Taurine_import_ATP-binding_protein_TauB	CGTTGTCTCTCCTGTGTCCACCCCGTTAACTGAAACAATGGAGTCCCAGCCATGCCCCAGA
19	n2240763	465	197	337	268	385	No	0.00313818	0.903227	0.231365	-2.96549		ATGTGTCGAATATGTTCGGCAAATTCAAAAA
21	n2644326	384	130	337	254	385	No	0.00315196	0.905157	0.146564	-3.02561	ID964_papE--P_pilus_minor_subunit_PapE--gi:110644642--class_CU_fimbriae~~~ID965_papE--P_pilus_minor_subunit_PapE--gi:91213837--class_CU_fimbriae~~~ID963_papE--P_pilus_minor_subunit_PapE--gi:26249420--class_CU_fimbriae~~~ID968_papE--P_pilus_minor_subunit_PapE--gi:386622208--class_CU_fimbriae~~~ID966_papE--P_pilus_minor_subunit_PapE--gi:117625203--class_CU_fimbriae~~~ID969_papE--P_pilus_minor_subun…	AGGAAAACTGATTATTCCTGCCTGTACTGTA
1	n2625347	416	148	337	268	385	No	0.00316353	0.905767	0.142087	-3.09689	[uniprot]_Insertion_element_IS2A_uncharacterized_48.2_kDa_protein~~~[uniprot]_Transposase_InsD_for_insertion_element_IS2-9~~~[uniprot]_Transposase_InsD_for_insertion_element_IS2-12~~~[uniprot]_Transposase_InsD_for_insertion_element_IS2-11~~~[uniprot]_Transposase_InsD_for_insertion_element_IS2-10~~~[uniprot]_Transposase_InsD_for_insertion_element_IS2A/D/F/H/I/K~~~[uniprot]_Transposase_InsD_for_ins…	CTGGGAGCGGTGGAACGCCGCTTCGGCAACGA
5	n1658930	121	71	337	50	385	No	0.00317349	0.906275	-0.182025	-2.98954	ID1329_papGII--P_pilus,_fimbrial_PapG_protein_(CFT073)--AAN82031--class_CU_fimbriae~~~ID1330_papGIII--P_pilus,_fimbrial_PapG_protein_(UTI89)--ABE1029--class_CU_fimbriae~~~[uniprot]_Fimbrial_protein_PrsG~~~[uniprot]_Nitrate_regulatory_protein	AGGAGAGACAACGATGAGATGGTACAGAGCAGGTACACAAAACCTGACCATCGGCAG
12	n2424206	361	133	337	228	385	No	0.00328056	0.918149	0.154697	2.98555		GGTATTCCTGATCATGCTGCGGTGTTTCACC
0	n2224193	263	88	337	175	385	No	0.00330451	0.92183	0.214483	3.06946		AACCGATCAAACATCTGGATATAAATGTGTAATACC
13	n2306663	51	28	337	23	385	No	0.00332244	0.922655	-0.244674	-2.97059		CGCCTTTGTCGGGTGGATGTTCTGATACCAGGA
19	n2382356	661	299	337	362	385	No	0.00333026	0.922704	0.174554	-2.94204	[uniprot]_Uncharacterized_protein_PM0682	ACCGGTGCCTTACCGCTTGGCGATACCCCAA
19	n2388066	661	299	337	362	385	No	0.00333026	0.922704	0.174554	-2.94204	[uniprot]_Uncharacterized_protein_PM0682	ATTGGGGTATCGCCAAGCGGTAAGGCACCGG
5	n2555785	23	2	337	21	385	No	0.00333159	0.922905	0.323875	2.96167	[uniprot]_Imidazole_glycerol_phosphate_synthase_subunit_HisH	CGAATCATTCCCCCTCCGGAGAGCGGCACAGAAAA
5	n207667	91	14	337	77	385	No	0.00336362	0.924907	0.259724	3.03844		CTAATTTGTGTCAGAAACCAGGAGAAAAAACCCGTCTGACTGAGAAATT
5	n2234083	42	6	337	36	385	No	0.00336724	0.924907	0.253655	2.9561	ID1329_papGII--P_pilus,_fimbrial_PapG_protein_(CFT073)--AAN82031--class_CU_fimbriae	AACTCAGGACCATTACACTGATTCCAGGTTACCG
5	n1816352	98	20	337	78	385	No	0.00340985	0.929347	0.19043	3.02609	ID979_papJ--P_pilus_assembly_protein_PapJ--gi:26249423--class_CU_fimbriae~~~[uniprot]_Protein_PapJ~~~[uniprot]_Protein_PrsJ	AGGCCGGCACAGTAAAAAGGTATCACCATCATGTATAACAAGATG
5	n1400464	336	108	337	228	385	No	0.00342239	0.929905	0.147785	3.00699		AAAGTCCGGAATATTAACGGCTGATGAATGCGGTTA
1	n838794	220	102	337	118	385	No	0.00344766	0.93218	-0.174889	-2.95523	[uniprot]_Insertion_element_IS2A_uncharacterized_48.2_kDa_protein~~~[uniprot]_Transposase_InsD_for_insertion_element_IS2-9~~~[uniprot]_Transposase_InsD_for_insertion_element_IS2-12~~~[uniprot]_Transposase_InsD_for_insertion_element_IS2-11~~~[uniprot]_Transposase_InsD_for_insertion_element_IS2-10~~~[uniprot]_Transposase_InsD_for_insertion_element_IS2A/D/F/H/I/K~~~[uniprot]_Transposase_InsD_for_ins…	ACGGTCACAGCAGTCCAGCGCGAACGTGACCC
15	n1954758	189	98	337	91	385	No	0.00349183	0.935604	-0.153757	-2.92817		ACCACCGTGACACCGGAGATATTGGTATTCCCCTCA
25	n1441517	116	57	337	59	385	No	0.0034923	0.935604	-0.188693	-2.92556		TAAAAAAAATGCATTTCAGACATAGAGCCGA
3	n2314473	20	0	337	20	385	No	0.00350809	0.937073	0.346394	2.94861		CACTAAATTGAACAAATAAAGCAAACACAGAGAATAAAAAT
2	n50106	99	17	337	82	385	No	0.00352416	0.93874	0.261066	3.0502	[uniprot]_Putative_phosphoethanolamine_transferase_YjgX~~~[uniprot]_Putative_uncharacterized_protein_YjgW~~~[uniprot]_1-deoxy-D-xylulose-5-phosphate_synthase	GATTAGCACTATCGCTGACCGACATCCCATAGTCAGAAAAGTAAAGCATGGCGAAATGACG
5	n1436486	354	117	337	237	385	No	0.00359629	0.945995	0.146313	2.95519		CATTCATCAGCCGTTAATATTCCGGACTTTC
3	n2314488	122	62	337	60	385	No	0.00363394	0.949718	-0.183913	-2.91403	ID977_papI--P_pilus,_pap_operon_regulatory_protein_PapI--gi:117625211--class_CU_fimbriae	CACTAAATTGCACAAATAAAGCAAACACAGAGAATAAAAA
16	n2354353	382	114	337	268	385	No	0.00365295	0.951678	0.169602	-3.3312	[uniprot]_Transposase_for_insertion_sequence_element_IS629~~~[uniprot]_Transposase_for_insertion_sequence_element_IS3411	TGCATACCGGTCCGACCCCGTACTGCTCACGCAGCTT
3	n2196796	151	71	337	80	385	No	0.00368003	0.955766	-0.19009	-2.91659	ID1035_faeE--K88_fimbrial_transcription_regulator_protein_FaeA--gi:110640497--class_CU_fimbriae~~~ID1034_sfaC/focI-2--F1C/S_fimbrial_switch_regulatory_protein--gi:91210136--class_CU_fimbriae~~~ID978_papI--P_pilus,_pap_operon_regulatory_protein_PapI--gi:218701692--class_CU_fimbriae~~~[uniprot]_Major_pilus_subunit_operon_regulatory_protein~~~[uniprot]_P_fimbrial_regulatory_protein_KS71A	TCCTTTCAGAAGCCAGTATGTTGCCATGCCTCGCCTTAATGG
5	n1034393	265	79	337	186	385	No	0.00371415	0.958411	0.142465	2.99746	ID981_papK--P_pilus_minor_subunit_PapK--gi:386622207--class_CU_fimbriae~~~[uniprot]_Protein_PrsK~~~[uniprot]_Fimbrial_adapter_PapK	TCCCATAACAAAGGCCAGGGGGAAAAGGTTAC
5	n1790394	92	22	337	70	385	No	0.00375062	0.960085	0.17637	2.93601	ID963_papE--P_pilus_minor_subunit_PapE--gi:26249420--class_CU_fimbriae~~~ID967_papE--P_pilus_minor_subunit_PapE--gi:218702828--class_CU_fimbriae~~~ID969_papE--P_pilus_minor_subunit_PapE--gi:218706492--class_CU_fimbriae	ACATATCGTTAGAAAAAATTTTGTACAGGATATTTCAGATGAAAAAGA
5	n275294	38	7	337	31	385	No	0.00375282	0.960085	0.253531	2.92992	ID1329_papGII--P_pilus,_fimbrial_PapG_protein_(CFT073)--AAN82031--class_CU_fimbriae	AGCTAATTTGTGTCAGAAACCAGGAGAAACA
16	n1392109	360	105	337	255	385	No	0.00379107	0.965264	0.168755	3.19483	[uniprot]_Transposase_for_insertion_sequence_element_IS629~~~[uniprot]_Transposase_for_insertion_sequence_element_IS3411	AAAAATAATGCCACTGCTGGATAAGCTGCGTGAGC
5	n2733550	289	99	337	190	385	No	0.00384604	0.96912	0.145979	2.93483	ID973_papH--P_pilus_minor_subunit_PapH--gi:26249426--class_CU_fimbriae~~~ID974_papH--P_pilus_minor_subunit_PapH--gi:91213842--class_CU_fimbriae~~~[uniprot]_PRS_fimbrial_minor_pilin_protein~~~[uniprot]_PAP_fimbrial_minor_pilin_protein	TCCCCAGTATTCAGGAAGGGACATGCCGGGCG
12	n2415015	361	133	337	228	385	No	0.00385067	0.96912	0.15292	2.93556		GTATTCCTGATCATGCTGCGGTGTTTCACCAATGCC
13	n2087963	10	10	337	0	385	No	0.00390574	0.974284	-0.429542	-2.89274		GTGAAATATGAAACGAAGCTGCATGACGGTTCCGGGC
1	n2627003	415	148	337	267	385	No	0.00414437	0.994592	0.137648	-3.00545	[uniprot]_Insertion_element_IS2A_uncharacterized_48.2_kDa_protein~~~[uniprot]_Transposase_InsD_for_insertion_element_IS2-9~~~[uniprot]_Transposase_InsD_for_insertion_element_IS2-12~~~[uniprot]_Transposase_InsD_for_insertion_element_IS2-11~~~[uniprot]_Transposase_InsD_for_insertion_element_IS2-10~~~[uniprot]_Transposase_InsD_for_insertion_element_IS2A/D/F/H/I/K~~~[uniprot]_Transposase_InsD_for_ins…	GTTGCCGAAGCGGCGTTCCACCGCTCCCAGCA
1	n2402914	309	115	337	194	385	No	0.00415538	0.994662	0.126577	2.90427	[uniprot]_Insertion_element_IS2A_uncharacterized_48.2_kDa_protein~~~[uniprot]_Transposase_InsD_for_insertion_element_IS2-9~~~[uniprot]_Transposase_InsD_for_insertion_element_IS2-12~~~[uniprot]_Transposase_InsD_for_insertion_element_IS2-11~~~[uniprot]_Transposase_InsD_for_insertion_element_IS2-10~~~[uniprot]_Transposase_InsD_for_insertion_element_IS2A/D/F/H/I/K~~~[uniprot]_Transposase_InsD_for_ins…	GCGAACTGGCGTGTTTCATTAGCCCGGTAGCATGAAC
3	n2280942	118	21	337	97	385	No	0.00418862	0.998166	0.208446	2.99241		CAGAAAAATAAAACGCAAAATGTGATACATATCAAATAAA
3	n2124115	147	43	337	104	385	No	0.0042302	0.999999	0.184041	2.92347		AAAGGTATTTTTATTCTCTATGTTTGCTTTA
20	n1882611	110	35	337	75	385	No	0.00426152	0.999999	0.160506	2.87422		ATATTTACCGGTTCTGGTGCAGAAGCTGCAG
0	n2225758	264	89	337	175	385	No	0.00427398	0.999999	0.208212	2.97789		ACAATAACCGATCAAACATCTGGATATAAATGTGT
1	n2619921	423	151	337	272	385	No	0.00433301	0.999999	0.140564	-3.0012	[uniprot]_Insertion_element_IS2A_uncharacterized_48.2_kDa_protein~~~[uniprot]_Transposase_InsD_for_insertion_element_IS2-9~~~[uniprot]_Transposase_InsD_for_insertion_element_IS2-12~~~[uniprot]_Transposase_InsD_for_insertion_element_IS2-11~~~[uniprot]_Transposase_InsD_for_insertion_element_IS2-10~~~[uniprot]_Transposase_InsD_for_insertion_element_IS2A/D/F/H/I/K~~~[uniprot]_Transposase_InsD_for_ins…	ATGCTGGGAGCGGTGGAACGCCGCTTCGGCA
1	n1379468	301	116	337	185	385	No	0.00434568	0.999999	0.129489	2.88556	[uniprot]_Insertion_element_IS2A_uncharacterized_48.2_kDa_protein~~~[uniprot]_Transposase_InsD_for_insertion_element_IS2-9~~~[uniprot]_Transposase_InsD_for_insertion_element_IS2-12~~~[uniprot]_Transposase_InsD_for_insertion_element_IS2-11~~~[uniprot]_Transposase_InsD_for_insertion_element_IS2-10~~~[uniprot]_Transposase_InsD_for_insertion_element_IS2A/D/F/H/I/K~~~[uniprot]_Transposase_InsD_for_ins…	GGATGTGCTTCTCCGTATACACCATGTTATCGG
3	n2326524	100	23	337	77	385	No	0.00438223	0.999999	0.181962	2.90056		TACTGGCATTACAACACGTTTCATGCTGCTGC
5	n326808	45	9	337	36	385	No	0.00440559	0.999999	0.23534	2.88789	ID979_papJ--P_pilus_assembly_protein_PapJ--gi:26249423--class_CU_fimbriae~~~[uniprot]_Protein_PapJ~~~[uniprot]_Protein_PrsJ	TCTCCGGCTCACTGGTAACCGGTCCCGGAAGCGGAAGTGCTTTACTTCCTGACCGTAAGCT
7	n890015	220	74	337	146	385	No	0.00440815	0.999999	0.137306	2.88929		ATCCCTGAACGTTGCATCAGGTCACGCCAGA
7	n1428158	119	27	337	92	385	No	0.00442197	0.999999	0.18328	2.91533		ATCTCAGTTCTGACGGAAAGCATTGGAGGTAAAACC
2	n1038192	480	178	337	302	385	No	0.00442533	0.999999	0.154406	-2.91622	[uniprot]_Putative_phosphoethanolamine_transferase_YjgX	CGCCAGCATCAGTAAACTGGATAACTTTCTC
7	n850318	218	73	337	145	385	No	0.00443951	0.999999	0.137639	2.88399		GAAATCTGGCGTGACCTGATGCAACGTTCAGGGA
3	n35488	140	87	337	53	385	No	0.00446639	0.999999	-0.17069	-2.86106		TAATCAATAAGAATGGAATGACGAATCAGTCAGGAA
11	n1458358	173	40	337	133	385	No	0.00447918	0.999999	0.168655	2.95379		GAATATCTCAGTTATACAGAAATCAGGCAGGA
1	n1348529	300	116	337	184	385	No	0.00453968	0.999999	0.12896	2.86939	[uniprot]_Insertion_element_IS2A_uncharacterized_48.2_kDa_protein~~~[uniprot]_Transposase_InsD_for_insertion_element_IS2-9~~~[uniprot]_Transposase_InsD_for_insertion_element_IS2-12~~~[uniprot]_Transposase_InsD_for_insertion_element_IS2-11~~~[uniprot]_Transposase_InsD_for_insertion_element_IS2-10~~~[uniprot]_Transposase_InsD_for_insertion_element_IS2A/D/F/H/I/K~~~[uniprot]_Transposase_InsD_for_ins…	ATAACATGGTGTATACGGAGAAGCACATCCGTAT
1	n2470388	300	116	337	184	385	No	0.00453968	0.999999	0.12896	2.86939	[uniprot]_Insertion_element_IS2A_uncharacterized_48.2_kDa_protein~~~[uniprot]_Transposase_InsD_for_insertion_element_IS2-9~~~[uniprot]_Transposase_InsD_for_insertion_element_IS2-12~~~[uniprot]_Transposase_InsD_for_insertion_element_IS2-11~~~[uniprot]_Transposase_InsD_for_insertion_element_IS2-10~~~[uniprot]_Transposase_InsD_for_insertion_element_IS2A/D/F/H/I/K~~~[uniprot]_Transposase_InsD_for_ins…	GATGATACGGATGTGCTTCTCCGTATACACCATG
5	n509386	64	11	337	53	385	No	0.00459993	0.999999	0.214169	2.89174	ID979_papJ--P_pilus_assembly_protein_PapJ--gi:26249423--class_CU_fimbriae~~~[uniprot]_Protein_PapJ~~~[uniprot]_Protein_PrsJ~~~[uniprot]_Proline--tRNA_ligase~~~[uniprot]_Chaperone_protein_HtpG~~~[uniprot]_8-amino-7-oxononanoate_synthase~~~[uniprot]_SsrA-binding_protein	ACTGTGCCGGCCTGACCGGCGGCAGGAGGATATGCTGGCAGCCTGGAGGAAAAGGG
26	n2410020	70	27	337	43	385	No	0.00460731	0.999999	0.182748	2.83782	[uniprot]_Multifunctional_conjugation_protein_TraI	ACCGTCTCAGGTGCCACGTCAGGAGGGCGCATGGG
5	n111882	130	78	337	52	385	No	0.00461405	0.999999	-0.159537	-2.89419	ID972_papF--P_pilus_minor_subunit_PapF--gi:110644641--class_CU_fimbriae~~~[uniprot]_Minor_fimbrial_protein_PrsF~~~[uniprot]_Fimbrial_adapter_PapF	GGATAAAAGTTACGGGAAATACTATGGGAGGAGGTCAGAATAATGTACTGGCAACAAATAT
1	n1386869	297	114	337	183	385	No	0.00464078	0.999999	0.128624	2.8653	[uniprot]_Insertion_element_IS2A_uncharacterized_48.2_kDa_protein~~~[uniprot]_Transposase_InsD_for_insertion_element_IS2-9~~~[uniprot]_Transposase_InsD_for_insertion_element_IS2-12~~~[uniprot]_Transposase_InsD_for_insertion_element_IS2-11~~~[uniprot]_Transposase_InsD_for_insertion_element_IS2-10~~~[uniprot]_Transposase_InsD_for_insertion_element_IS2A/D/F/H/I/K~~~[uniprot]_Transposase_InsD_for_ins…	CTCTCCGATAACATGGTGTATACGGAGAAGCA
2	n1734481	465	170	337	295	385	No	0.00469782	0.999999	0.158641	-2.90871	[uniprot]_Putative_phosphoethanolamine_transferase_YjgX	AAATGACGGGAATGCCGGCGAAGGATACCATCA
5	n2727644	99	65	337	34	385	No	0.00470334	0.999999	-0.191167	-2.84484		CGATATAAATAATGATAAACGAATCATTCCCCC
5	n2457072	41	6	337	35	385	No	0.00471509	0.999999	0.249368	2.85021	ID1329_papGII--P_pilus,_fimbrial_PapG_protein_(CFT073)--AAN82031--class_CU_fimbriae	AACCTGGAATCAGTGTAATGGTCCTGAGTTC
1	n1386261	301	112	337	189	385	No	0.00477686	0.999999	0.125467	2.86991	[uniprot]_Insertion_element_IS2A_uncharacterized_48.2_kDa_protein~~~[uniprot]_Transposase_InsD_for_insertion_element_IS2-9~~~[uniprot]_Transposase_InsD_for_insertion_element_IS2-12~~~[uniprot]_Transposase_InsD_for_insertion_element_IS2-11~~~[uniprot]_Transposase_InsD_for_insertion_element_IS2-10~~~[uniprot]_Transposase_InsD_for_insertion_element_IS2A/D/F/H/I/K~~~[uniprot]_Transposase_InsD_for_ins…	CCGTATACACCATGTTATCGGAGAGCTGCCCAC
3	n2280941	101	18	337	83	385	No	0.00478153	0.999999	0.236763	2.94501		CAGAAAAATAAAACGCAAAATGTGATACACATCAAATAAA
23	n665161	310	96	337	214	385	No	0.00481823	0.999999	0.198149	3.02603	ID828_iucB--aerobactin_siderophore_uptake_system,_aerobactin_siderophore_biosynthesis_N(6)-hydroxylysine_acetylase--gi:26249461--class_Iron_uptake~~~[uniprot]_N(6)-hydroxylysine_O-acetyltransferase	GCCCACTATGTGCAAAGCTGGCTGCGCGGGCTGACACATTACCTGCTGCTGGATGAGCCCCGTAC
23	n688036	310	96	337	214	385	No	0.00481823	0.999999	0.198149	3.02603	ID828_iucB--aerobactin_siderophore_uptake_system,_aerobactin_siderophore_biosynthesis_N(6)-hydroxylysine_acetylase--gi:26249461--class_Iron_uptake~~~[uniprot]_N(6)-hydroxylysine_O-acetyltransferase~~~[uniprot]_Probable_outer_membrane_protein_PmpE~~~[uniprot]_Secreted_45_kDa_protein	CCCGCGCAGCCAGCTTTGCACATAGTGGGCCCCGCGCCATTGCTGTTCACCAACCA
5	n1822135	90	17	337	73	385	No	0.00483719	0.999999	0.191634	2.89722	ID979_papJ--P_pilus_assembly_protein_PapJ--gi:26249423--class_CU_fimbriae~~~[uniprot]_Protein_PapJ~~~[uniprot]_Protein_PrsJ	AAAGGTATCACCATCATGTATAACAAGATGGTCACAGCCGGATAGC
5	n2553751	117	69	337	48	385	No	0.00485383	0.999999	-0.176269	-2.83695	ID1330_papGIII--P_pilus,_fimbrial_PapG_protein_(UTI89)--ABE1029--class_CU_fimbriae~~~[uniprot]_Fimbrial_protein_PrsG	CTCCGGCATACAGCCATGGTCAGCAATTTTC
19	n2248981	459	194	337	265	385	No	0.00485638	0.999999	0.213886	-2.83122		GTGTCGAATATGTTCGGCAAATTCAAAAACCA
19	n1677381	462	196	337	266	385	No	0.00492687	0.999999	0.213525	-2.82526		CCAACAAATTGGTTTTTGAATTTGCCGAACA
3	n2070673	240	121	337	119	385	No	0.00495212	0.999999	0.389275	2.81407		TATATACGGATAGGGAGGTTCTTAACATGGGGCTTT
1	n1360989	288	105	337	183	385	No	0.00496373	0.999999	0.122959	2.84272	[uniprot]_Insertion_element_IS2A_uncharacterized_48.2_kDa_protein~~~[uniprot]_Transposase_InsD_for_insertion_element_IS2-9~~~[uniprot]_Transposase_InsD_for_insertion_element_IS2-12~~~[uniprot]_Transposase_InsD_for_insertion_element_IS2-11~~~[uniprot]_Transposase_InsD_for_insertion_element_IS2-10~~~[uniprot]_Transposase_InsD_for_insertion_element_IS2A/D/F/H/I/K~~~[uniprot]_Transposase_InsD_for_ins…	TATACACCATGTTATCGGAGAGCTGCCCACGTATG
16	n1391529	359	105	337	254	385	No	0.00497273	0.999999	0.162918	3.09804		AAAAAATAATGCCACTGCTGGATAAGCTGCG
5	n1475587	171	46	337	125	385	No	0.00499389	0.999999	0.160869	2.88456	ID972_papF--P_pilus_minor_subunit_PapF--gi:110644641--class_CU_fimbriae~~~ID971_papF--P_pilus_minor_subunit_PapF--gi:26249419--class_CU_fimbriae~~~[uniprot]_Minor_fimbrial_protein_PrsF~~~[uniprot]_Fimbrial_adapter_PapF	CACGTGCTCAGGATTAATATTCCCAAAATCAACA
3	n1694219	374	109	337	265	385	No	0.00500525	0.999999	0.204914	-3.50276		CCACAACTTAATAACTCAATCTGTGGGCATGCTTCACTGAAACAGAT
18	n2220435	9	9	337	0	385	No	0.00503576	0.999999	-0.468295	-2.80938	[uniprot]_Multifunctional_conjugation_protein_TraI~~~[uniprot]_30S_ribosomal_protein_S7	GCGCTGGGCTATGAAACTGAAGTGGTTGGTAAGCACGGTATGTGGGA
3	n2325245	135	32	337	103	385	No	0.00507277	0.999999	0.189059	2.94057		AGCGTACCGGCATTACAACACGTTTCATGCTGCTGC
5	n288179	37	7	337	30	385	No	0.00521578	0.999999	0.246047	2.82493	ID1329_papGII--P_pilus,_fimbrial_PapG_protein_(CFT073)--AAN82031--class_CU_fimbriae	TTGTTTCTCCTGGTTTCTGACACAAATTAGC
5	n2789669	231	65	337	166	385	No	0.00528242	0.999999	0.152337	2.88881	ID960_papC--P_pilus_outer_membrane_usher_protein_PapC_precursor--gi:26249425--class_CU_fimbriae~~~[uniprot]_Outer_membrane_usher_protein_PapC	ATCCAGAAGATATTGCCCCGGCAGAACATAACC
0	n1930354	219	72	337	147	385	No	0.00530241	0.999999	0.219081	2.85816		CCCAATAGTGATACAGGTGCATGTGCTTGTCCG
5	n379913	21	1	337	20	385	No	0.00546604	0.999999	0.359309	2.79483	[uniprot]_HTH-type_transcriptional_regulator_DsdC	AAAAAGCACAGGCGCTCTTTTATTGTTTGCAGCACTGTCTGCCGGGCAGGCAATGGCCTCA
26	n982401	71	28	337	43	385	No	0.00548842	0.999999	0.178229	2.78073	[uniprot]_Multifunctional_conjugation_protein_TraI	GAAACCGTCTCAGGTGCCACGTCAGGAGGGCGC
7	n1209485	118	27	337	91	385	No	0.00555932	0.999999	0.198711	2.79492		ATTGGCGGTAAAACCGCCCGGGACTGGGCCATGAAA
3	n2630940	31	2	337	29	385	No	0.00558413	0.999999	0.281031	2.80419		AACAAAAAGCAAATTCACTAAATTGAACAAA
5	n2752731	211	58	337	153	385	No	0.00561841	0.999999	0.15575	2.86282	ID973_papH--P_pilus_minor_subunit_PapH--gi:26249426--class_CU_fimbriae~~~[uniprot]_PRS_fimbrial_minor_pilin_protein~~~[uniprot]_PAP_fimbrial_minor_pilin_protein	AGGTCCGGAAAAACCATTCTGTAAATCCCGAACCGGG
22	n778289	10	9	337	1	385	No	0.00563024	0.999999	-0.522762	-2.79414	ID827_iucA--aerobactin_siderophore_uptake_system,_siderophore_biosynthesis_protein--gi:88770306--class_Iron_uptake~~~ID826_iucA--aerobactin_siderophore_uptake_system,_siderophore_biosynthesis_protein--gi:26249462--class_Iron_uptake~~~[uniprot]_N(2)-citryl-N(6)-acetyl-N(6)-hydroxylysine_synthase~~~[uniprot]_Rhizobactin_siderophore_biosynthesis_protein_RhbC	ACAGTCACGGTAAATAAATCCGACCGGCAGGTCCCCAAGCATCTGGACAAGAATATTTTGC
13	n1672687	8	8	337	0	385	No	0.00579	0.999999	-0.448639	-2.76368		CAAGCGTGGTGATGTGGAAGCGCTGCAGAATGCCCGGAACAGAGCCAGTTATCTCGTGAAA
13	n2703827	8	8	337	0	385	No	0.00579	0.999999	-0.448639	-2.76368		ACCGTCATGCAGCTTCGTTTCATATTTCACGAGATA
11	n1969047	288	106	337	182	385	No	0.0058676	0.999999	0.136169	2.75879		CAAGTCTGTGAAAAAGGATTATCCATACTGC
5	n2383416	24	20	337	4	385	No	0.00589402	0.999999	-0.317715	-2.7688	[uniprot]_Outer_membrane_usher_protein_PapC~~~[uniprot]_Outer_membrane_usher_protein_PmfC~~~[uniprot]_Magnesium-chelatase_subunit_H	GTCTCCGGTACATTTACCTGACACTGTGTTTTTCCATCCCAGTTTACCGACAGG
5	n1747995	293	81	337	212	385	No	0.00592258	0.999999	0.146865	3.04789	ID970_papE--P_pilus_minor_subunit_PapE--gi:386625712--class_CU_fimbriae~~~ID963_papE--P_pilus_minor_subunit_PapE--gi:26249420--class_CU_fimbriae~~~ID967_papE--P_pilus_minor_subunit_PapE--gi:218702828--class_CU_fimbriae~~~ID969_papE--P_pilus_minor_subunit_PapE--gi:218706492--class_CU_fimbriae~~~ID966_papE--P_pilus_minor_subunit_PapE--gi:117625203--class_CU_fimbriae	ACAGCAACGCTGGTTGCATCATATTCGTAAT
5	n13516	222	63	337	159	385	No	0.00594576	0.999999	0.151675	2.8107	ID973_papH--P_pilus_minor_subunit_PapH--gi:26249426--class_CU_fimbriae~~~[uniprot]_PRS_fimbrial_minor_pilin_protein~~~[uniprot]_PAP_fimbrial_minor_pilin_protein	GGAGGAAACGGACCGGCAAAAACACCATGAACAAACACACAGC
5	n1365049	70	10	337	60	385	No	0.00610348	0.999999	0.288749	2.80724	ID1329_papGII--P_pilus,_fimbrial_PapG_protein_(CFT073)--AAN82031--class_CU_fimbriae~~~ID1330_papGIII--P_pilus,_fimbrial_PapG_protein_(UTI89)--ABE1029--class_CU_fimbriae~~~[uniprot]_Fimbrial_protein_PrsG~~~[uniprot]_Fimbrial_adhesin_PapG	CCCAGCCATGACCCAGACCAACCGAAAATTTCTTACCATGG
5	n1681895	70	10	337	60	385	No	0.00610348	0.999999	0.288749	2.80724	[uniprot]_Fimbrial_protein_PrsG	TCATGGCTGGGACTCCATTGTTTCGGTTAAC
3	n1675570	364	179	337	185	385	No	0.00619203	0.999999	-0.175715	2.75482	ID1035_faeE--K88_fimbrial_transcription_regulator_protein_FaeA--gi:110640497--class_CU_fimbriae~~~ID1034_sfaC/focI-2--F1C/S_fimbrial_switch_regulatory_protein--gi:91210136--class_CU_fimbriae~~~ID976_papI--P_pilus,_pap_operon_regulatory_protein_PapI--gi:91213845--class_CU_fimbriae~~~ID975_papI--P_pilus,_pap_operon_regulatory_protein_PapI--gi:26249428--class_CU_fimbriae~~~ID977_papI--P_pilus,_pap_o…	AGGCACGCTATTACCTGTTATTACTGGAAAAAG
3	n1677283	364	179	337	185	385	No	0.00619203	0.999999	-0.175715	2.75482	ID1035_faeE--K88_fimbrial_transcription_regulator_protein_FaeA--gi:110640497--class_CU_fimbriae~~~ID1034_sfaC/focI-2--F1C/S_fimbrial_switch_regulatory_protein--gi:91210136--class_CU_fimbriae~~~ID976_papI--P_pilus,_pap_operon_regulatory_protein_PapI--gi:91213845--class_CU_fimbriae~~~ID978_papI--P_pilus,_pap_operon_regulatory_protein_PapI--gi:218701692--class_CU_fimbriae	CAGGCACGCTATTACCTGTTATTACTGGAAA
3	n2116233	364	179	337	185	385	No	0.00619203	0.999999	-0.175715	2.75482	ID1035_faeE--K88_fimbrial_transcription_regulator_protein_FaeA--gi:110640497--class_CU_fimbriae~~~ID1034_sfaC/focI-2--F1C/S_fimbrial_switch_regulatory_protein--gi:91210136--class_CU_fimbriae~~~ID976_papI--P_pilus,_pap_operon_regulatory_protein_PapI--gi:91213845--class_CU_fimbriae~~~ID977_papI--P_pilus,_pap_operon_regulatory_protein_PapI--gi:117625211--class_CU_fimbriae~~~ID978_papI--P_pilus,_pap_…	CGCAGAAATTGCGGAGGCGCTGGCGGTAACG
14	n1644446	676	326	337	350	385	No	0.00620186	0.999999	-0.186419	2.74671		CAAGAAATTGAGAAGTGGGTGATTAGCTCAGCTGGGAGAG
25	n962114	118	57	337	61	385	No	0.00623011	0.999999	-0.176211	-2.73908	[uniprot]_Major_pilu_subunit_operon_regulatory_protein_PapB	AAAAAAAATGCATTTCAGACATAGAGCCGAGCAACAGCACGCTCTCGCGTATATTCAGCA
21	n1974016	217	68	337	149	385	No	0.00627164	0.999999	0.13967	2.75496	ID967_papE--P_pilus_minor_subunit_PapE--gi:218702828--class_CU_fimbriae~~~ID965_papE--P_pilus_minor_subunit_PapE--gi:91213837--class_CU_fimbriae~~~ID969_papE--P_pilus_minor_subunit_PapE--gi:218706492--class_CU_fimbriae~~~ID970_papE--P_pilus_minor_subunit_PapE--gi:386625712--class_CU_fimbriae~~~[uniprot]_Fimbrial_protein_PrsE	CTGGTACAGAGTGGCGGAAATCAGAAAGACTTTAC
5	n2744940	61	14	337	47	385	No	0.00630167	0.999999	0.187896	2.77372		ACAGCCACGTTTGAATTAACATATCGTTAGAAA
3	n2131799	157	46	337	111	385	No	0.00635131	0.999999	0.166927	2.80199		ACAAATAAAGCAAACATAGAGAATAAAAATA
16	n1409771	357	104	337	253	385	No	0.00636966	0.999999	0.160828	3.03109	[uniprot]_Transposase_for_insertion_sequence_element_IS629~~~[uniprot]_Transposase_for_insertion_sequence_element_IS3411	TAATGCCACTGCTGGATAAGCTGCGTGAGCAG
1	n1386843	300	116	337	184	385	No	0.00641838	0.999999	0.123973	2.76122	[uniprot]_Insertion_element_IS2A_uncharacterized_48.2_kDa_protein~~~[uniprot]_Transposase_InsD_for_insertion_element_IS2-9~~~[uniprot]_Transposase_InsD_for_insertion_element_IS2-12~~~[uniprot]_Transposase_InsD_for_insertion_element_IS2-11~~~[uniprot]_Transposase_InsD_for_insertion_element_IS2-10~~~[uniprot]_Transposase_InsD_for_insertion_element_IS2A/D/F/H/I/K~~~[uniprot]_Transposase_InsD_for_ins…	CTCCGATAACATGGTGTATACGGAGAAGCACA
8	n935854	311	97	337	214	385	No	0.00645844	0.999999	0.192324	2.92466	ID828_iucB--aerobactin_siderophore_uptake_system,_aerobactin_siderophore_biosynthesis_N(6)-hydroxylysine_acetylase--gi:26249461--class_Iron_uptake~~~[uniprot]_N(6)-hydroxylysine_O-acetyltransferase	GTACGATGGATAATGTCGCTTTTTACCTGCCCAAAAAGCGTCAGCGCCTGTGGCTCCTCAC
23	n1331450	311	97	337	214	385	No	0.00645844	0.999999	0.192324	2.92466	ID828_iucB--aerobactin_siderophore_uptake_system,_aerobactin_siderophore_biosynthesis_N(6)-hydroxylysine_acetylase--gi:26249461--class_Iron_uptake~~~[uniprot]_N(6)-hydroxylysine_O-acetyltransferase	GGGCCCCGCGCCATTGCTGTTCACCAACCAGCAGA
2	n2639703	480	179	337	301	385	No	0.00648536	0.999999	0.149597	-2.81156	[uniprot]_Putative_phosphoethanolamine_transferase_YjgX	TGACGGGAATGCCGGCGAAGGATACCATCAAGCTG
14	n1673615	676	326	337	350	385	No	0.00653525	0.999999	-0.185349	2.72913		GTGTAGCAAGAAATTGAGAAGTGGGTGATTAGCTCA
7	n2815761	25	7	337	18	385	No	0.00659838	0.999999	0.274089	2.71975		CCGCAGCGAAAATCCTGTTTCATGGCCCAGCCCG
5	n2193067	98	64	337	34	385	No	0.00661646	0.999999	-0.184369	-2.73121		CAACGATATAAATAATGATAAACGAATCATTCC
5	n326207	230	65	337	165	385	No	0.0066903	0.999999	0.147308	2.80434	ID960_papC--P_pilus_outer_membrane_usher_protein_PapC_precursor--gi:26249425--class_CU_fimbriae~~~[uniprot]_Outer_membrane_usher_protein_PapC~~~[uniprot]_Putative_outer_membrane_usher_protein_YfcU~~~[uniprot]_Outer_membrane_usher_protein_PmfC~~~[uniprot]_Cobyric_acid_synthase~~~[uniprot]_Uracil_phosphoribosyltransferase~~~[uniprot]_Outer_membrane_usher_protein_HifC	TATTGACTTCACCCGTTTTTCAGAAGCCGGTTATGTTCTGCCGGGGCAATATCTTCTG
13	n1923437	150	56	337	94	385	No	0.00672034	0.999999	0.138902	2.71822		TGGATCAAGCGTGGTGATGTGGAAGCGATGCAGA
25	n581183	137	66	337	71	385	No	0.00679228	0.999999	-0.163539	-2.71009	ID959_papB--P_pilus_pap_operon_regulatory_protein_PapB--VFG000881--class_CU_fimbriae~~~[uniprot]_Major_pilu_subunit_operon_regulatory_protein_PapB	GCAACAGCACGCTCTCGCGTATATTCAGCAAAAACGCA
5	n262478	343	115	337	228	385	No	0.00679788	0.999999	0.13499	2.75608	ID960_papC--P_pilus_outer_membrane_usher_protein_PapC_precursor--gi:26249425--class_CU_fimbriae~~~[uniprot]_Outer_membrane_usher_protein_PapC~~~[uniprot]_Pesticidal_crystal_protein_Cry24Aa_(Fragment)	ATATCCGTGCCGCTGGGGACGGGGACAGCGAGCTACAGTGGCAGT
5	n2205073	343	115	337	228	385	No	0.00679788	0.999999	0.13499	2.75608	ID960_papC--P_pilus_outer_membrane_usher_protein_PapC_precursor--gi:26249425--class_CU_fimbriae~~~[uniprot]_Outer_membrane_usher_protein_PapC	CATACTGCCACTGTAGCTCGCTGTCCCCGTCCC
5	n2693021	259	86	337	173	385	No	0.00689963	0.999999	0.148148	2.7155	ID974_papH--P_pilus_minor_subunit_PapH--gi:91213842--class_CU_fimbriae~~~[uniprot]_PRS_fimbrial_minor_pilin_protein~~~[uniprot]_PAP_fimbrial_minor_pilin_protein	CGTTTCACCCCGGACGCCATCGAAAGTCACC
6	n470751	22	2	337	20	385	No	0.00691172	0.999999	0.319198	2.72026	[uniprot]_Catechol-2,3-dioxygenase	CAAACGCAGCGGGTCGCTCTGCCCCGCCGACTCCTGATAATCCCTCCCCTGTAACCTACTG
16	n2365987	384	116	337	268	385	No	0.00695773	0.999999	0.15689	-3.07359	[uniprot]_Transposase_for_insertion_sequence_element_IS629~~~[uniprot]_Transposase_for_insertion_sequence_element_IS3411	CTGCATACCGGTCCGACCCCGTACTGCTCAC
23	n886321	307	95	337	212	385	No	0.00695981	0.999999	0.185138	2.90959		TCACGGAGGTCGGTCTGTAATGAATCACAAGGA
7	n472970	89	21	337	68	385	No	0.00710327	0.999999	0.193131	2.72994		CTGAAATCTCAGTTCTGACGGAAAGCATTGGAGGT
5	n2464105	38	5	337	33	385	No	0.00710968	0.999999	0.24514	2.71617	ID1329_papGII--P_pilus,_fimbrial_PapG_protein_(CFT073)--AAN82031--class_CU_fimbriae	ACCTGGAATCAGTGTAATGGTCCTGAGTTCG
5	n2741074	74	13	337	61	385	No	0.00712786	0.999999	0.256431	2.73916	ID973_papH--P_pilus_minor_subunit_PapH--gi:26249426--class_CU_fimbriae~~~[uniprot]_PRS_fimbrial_minor_pilin_protein~~~[uniprot]_PAP_fimbrial_minor_pilin_protein	AACCCCGGTTCGGGATTTACAGAATGGTTTCTC
5	n1304024	255	71	337	184	385	No	0.0071454	0.999999	0.14293	2.75912	ID980_papK--P_pilus_minor_subunit_PapK--gi:26249421--class_CU_fimbriae~~~ID981_papK--P_pilus_minor_subunit_PapK--gi:386622207--class_CU_fimbriae~~~[uniprot]_Protein_PrsK~~~[uniprot]_Fimbrial_adapter_PapK	ATGGGAAGCGCCGGGTTTCAGCAGACTGCTGCCATCGGT
3	n1307201	136	33	337	103	385	No	0.00717315	0.999999	0.180114	2.81423		ACATTGCCAGCGTACCGGCATTACAACACGTTTCATGC
5	n2694747	134	79	337	55	385	No	0.00730478	0.999999	-0.169608	-2.71277	[uniprot]_PRS_fimbrial_minor_pilin_protein~~~[uniprot]_PAP_fimbrial_minor_pilin_protein	AAAAAAACTTGAAGCCGGAAATTATTTTGCTGT
5	n497262	14	1	337	13	385	No	0.00737159	0.999999	0.500653	2.68687	ID962_papD--P_pilus_assembly_protein_chaperone_PapD--gi:26250993--class_CU_fimbriae~~~ID961_papD--P_pilus_assembly_protein_chaperone_PapD--gi:26249424--class_CU_fimbriae~~~[uniprot]_Chaperone_protein_PapD~~~[uniprot]_Uncharacterized_fimbrial_chaperone_YqiH~~~[uniprot]_Uncharacterized_fimbrial_chaperone_YbgP~~~[uniprot]_Probable_fimbrial_chaperone_YfcS~~~[uniprot]_Chaperone_protein_PmfD~~~[uniprot…	ATTTTCTATCCATGCCTGAGCAAGATAGGGAAGTTGTTTGTTATCATTGGAGATATCAAGC
3	n2131816	242	123	337	119	385	No	0.00739421	0.999999	0.392485	2.68149		CGACTACAAAGCCCCATGTTAAGAACCTCCCTATCCG
26	n1034598	72	29	337	43	385	No	0.00739492	0.999999	0.171059	2.68155	[uniprot]_Multifunctional_conjugation_protein_TraI	CCCTCCTGACGTGGCACCTGAGACGGTTTCAC
5	n261884	187	65	337	122	385	No	0.00740018	0.999999	0.154343	2.68781	[uniprot]_Outer_membrane_usher_protein_PapC~~~[uniprot]_CTP_synthase	GTCAGGAGATAAGGCAGAAAAAAAATTGCCGCAGGCCTG
3	n999958	90	18	337	72	385	No	0.00750658	0.999999	0.18434	2.73615		TGTTGTAATGCCAGTACGCTGGCAATGTGCAAAATGCC
3	n1548414	81	14	337	67	385	No	0.00754766	0.999999	0.252643	2.78442		ATCAAATAAATCCAATAAAAAGCAAATTCACTAAATTGAAC
15	n1952878	149	80	337	69	385	No	0.00760501	0.999999	-0.142338	-2.67384		GTGACACCGGAGATATTGGTATTCCCCTCACTGTCC
25	n581862	365	119	337	246	385	No	0.0076099	0.999999	0.13449	-2.77171	ID959_papB--P_pilus_pap_operon_regulatory_protein_PapB--VFG000881--class_CU_fimbriae~~~[uniprot]_Major_pilu_subunit_operon_regulatory_protein_PapB	GGCAACAGTACGCTCTCGCGTATATTCAGCAAAAACGCA
25	n1036145	365	119	337	246	385	No	0.0076099	0.999999	0.13449	-2.77171	ID959_papB--P_pilus_pap_operon_regulatory_protein_PapB--VFG000881--class_CU_fimbriae	CCGGGCAACAGTACGCTCTCGCGTATATTCAGC
3	n2330736	176	91	337	85	385	No	0.0076871	0.999999	-0.137888	-2.67212		ATTTTTATTCTCTGTGTTTGCTTTATTTGTG
1	n2324188	211	97	337	114	385	No	0.00774544	0.999999	-0.162139	-2.68295	[uniprot]_Insertion_element_IS2A_uncharacterized_48.2_kDa_protein	GACCCGCAGTTTTTCTCCGTTATCACAGCGGAAC
8	n1079271	309	96	337	213	385	No	0.00778596	0.999999	0.189088	2.87367	ID828_iucB--aerobactin_siderophore_uptake_system,_aerobactin_siderophore_biosynthesis_N(6)-hydroxylysine_acetylase--gi:26249461--class_Iron_uptake~~~[uniprot]_N(6)-hydroxylysine_O-acetyltransferase~~~[uniprot]_Ribosomal_RNA_large_subunit_methyltransferase_Cfr	GGACTGGACAATAGCGCGGTGTTGCACTGTCCCGGGGAGCTGCCGACAGGGTGGCTGTGCG
3	n1629376	92	62	337	30	385	No	0.00779877	0.999999	-0.199935	-2.70847		AGCGGGAGTGTCGCCAGCACCAGGGACAGGGC
23	n359921	309	96	337	213	385	No	0.00790677	0.999999	0.186017	2.8578	ID828_iucB--aerobactin_siderophore_uptake_system,_aerobactin_siderophore_biosynthesis_N(6)-hydroxylysine_acetylase--gi:26249461--class_Iron_uptake~~~[uniprot]_N(6)-hydroxylysine_O-acetyltransferase	ATGACGATCCGCCATCACCATGCGCGAGCGCTTATGTGGGAAGTCGAACTCTTTAATTGTC
23	n898959	309	96	337	213	385	No	0.00790677	0.999999	0.186017	2.8578	ID829_iucC--aerobactin_siderophore_uptake_system,_siderophore_biosynthesis_protein--gi:26249460--class_Iron_uptake~~~[uniprot]_Aerobactin_synthase~~~[uniprot]_Cold_shock-like_protein_CspC~~~[uniprot]_Cold_shock-like_protein_CspE~~~[uniprot]_Phenylalanine--tRNA_ligase_beta_subunit	CTCAGACAACATTTTTGCCACCAGCCGACGGTTAACAAAATCCCAGTCCTTGTGATTCATTACAGACCGACCTCCG
5	n902797	16	1	337	15	385	No	0.0080278	0.999999	0.33547	2.65589	[uniprot]_Protein_PapJ	CCCCCCCGTTCATTTATCCGGTAATGACGCA
26	n1019194	118	49	337	69	385	No	0.00807229	0.999999	0.140214	2.65243	[uniprot]_Multifunctional_conjugation_protein_TraI	GACGTGGCACCTGAGACGGTTTCACACTCTCAA
3	n1380969	91	61	337	30	385	No	0.00809832	0.999999	-0.201099	-2.69256		TCAGCCCTGTCCCTGGTGCTGGCGACACTCCCG
3	n2630463	128	63	337	65	385	No	0.00812741	0.999999	-0.16193	-2.65022		AAAGCCAACAAAAAGCAAATTCACTAAATTG
11	n500890	300	102	337	198	385	No	0.00816604	0.999999	0.129283	2.67621		AACATCGACTTTCCACTACAATTTATTCCTGCCT
5	n311408	372	120	337	252	385	No	0.00817803	0.999999	0.140386	-2.73631	ID979_papJ--P_pilus_assembly_protein_PapJ--gi:26249423--class_CU_fimbriae~~~[uniprot]_Protein_PapJ~~~[uniprot]_Protein_PrsJ	CGGAACCGGAAGTGCTTTACTTCCTGACCGTAAGCT
5	n2246478	47	7	337	40	385	No	0.00818265	0.999999	0.225065	2.68291	ID1329_papGII--P_pilus,_fimbrial_PapG_protein_(CFT073)--AAN82031--class_CU_fimbriae	CTGATGGCTCCTGGGCTTACTACAGGGAGTA
5	n280118	37	7	337	30	385	No	0.00819652	0.999999	0.233027	2.67257		CAGCTAATTTGTGTCAGAAACCAGGAGAAAC
0	n1832273	220	73	337	147	385	No	0.00820251	0.999999	0.21023	2.70901		TCAAACATCTGGATATAAATGTGTAATACCCAATAGTGATACAGGTGCATGTGCTTGT
5	n1590348	104	21	337	83	385	No	0.00820999	0.999999	0.20068	2.69924	ID1329_papGII--P_pilus,_fimbrial_PapG_protein_(CFT073)--AAN82031--class_CU_fimbriae~~~[uniprot]_Translation_initiation_factor_IF-2~~~[uniprot]_F7-1_fimbrial_protein_(Fragment)~~~[uniprot]_Type_IV_secretion_system_protein_virB8	CCACATTCCCTCCCTGATAAGAGTTAACGTTTCCAAGGGAGTAAAAGACAATATTATTCCA
3	n224247	122	56	337	66	385	No	0.00822447	0.999999	-0.191029	-2.65246		AACTGTTCTTCCACAACTTAATAACTCAATCT
5	n2234473	235	74	337	161	385	No	0.00833224	0.999999	0.134198	2.74885	ID973_papH--P_pilus_minor_subunit_PapH--gi:26249426--class_CU_fimbriae~~~[uniprot]_PRS_fimbrial_minor_pilin_protein~~~[uniprot]_PAP_fimbrial_minor_pilin_protein~~~[uniprot]_Elongation_factor_G_1~~~[uniprot]_Elongation_factor_G_2	AGGCATTACTTTCCCTGCCCGGGCAATATTTCCCCTGGCATCA
3	n2644763	28	2	337	26	385	No	0.00833333	0.999999	0.274686	2.66719		CAACAAAAAGCAAATTCACTAAATTGAACAA
3	n1323458	132	31	337	101	385	No	0.00836744	0.999999	0.18109	2.76983		ATTTTGCACATTGCCAGCGTACCGGCATTACAACACG
5	n2799919	18	15	337	3	385	No	0.00846715	0.999999	-0.361135	-2.69509	ID974_papH--P_pilus_minor_subunit_PapH--gi:91213842--class_CU_fimbriae~~~[uniprot]_PRS_fimbrial_minor_pilin_protein~~~[uniprot]_PAP_fimbrial_minor_pilin_protein	CAAAAGGAATTAATCTGCAGATAGCTGATGTCAGGGGA
21	n2599700	173	47	337	126	385	No	0.00847067	0.999999	0.149086	2.74198	ID964_papE--P_pilus_minor_subunit_PapE--gi:110644642--class_CU_fimbriae~~~ID967_papE--P_pilus_minor_subunit_PapE--gi:218702828--class_CU_fimbriae~~~ID965_papE--P_pilus_minor_subunit_PapE--gi:91213837--class_CU_fimbriae~~~ID963_papE--P_pilus_minor_subunit_PapE--gi:26249420--class_CU_fimbriae~~~ID968_papE--P_pilus_minor_subunit_PapE--gi:386622208--class_CU_fimbriae~~~ID969_papE--P_pilus_minor_subun…	CACATGCAGCTGATAATCTGACCTTTAAAGG
5	n2754257	83	15	337	68	385	No	0.00848924	0.999999	0.226899	2.68767	[uniprot]_PRS_fimbrial_minor_pilin_protein~~~[uniprot]_PAP_fimbrial_minor_pilin_protein	CCCGGTTCGGGATTTACAGAATGGTTTCTCCG
3	n1761287	312	158	337	154	385	No	0.00867829	0.999999	-0.135665	-2.63347	ID1035_faeE--K88_fimbrial_transcription_regulator_protein_FaeA--gi:110640497--class_CU_fimbriae~~~ID1034_sfaC/focI-2--F1C/S_fimbrial_switch_regulatory_protein--gi:91210136--class_CU_fimbriae~~~ID976_papI--P_pilus,_pap_operon_regulatory_protein_PapI--gi:91213845--class_CU_fimbriae~~~ID978_papI--P_pilus,_pap_operon_regulatory_protein_PapI--gi:218701692--class_CU_fimbriae~~~[uniprot]_Major_pilus_sub…	GCCATGCCTCGCCTTAATGGAGAGCGCTGAACCA
5	n1687640	262	86	337	176	385	No	0.00871723	0.999999	0.142347	2.64887	ID973_papH--P_pilus_minor_subunit_PapH--gi:26249426--class_CU_fimbriae~~~ID974_papH--P_pilus_minor_subunit_PapH--gi:91213842--class_CU_fimbriae~~~[uniprot]_PRS_fimbrial_minor_pilin_protein~~~[uniprot]_PAP_fimbrial_minor_pilin_protein~~~[uniprot]_Phenylalanine--tRNA_ligase_beta_subunit	ATTAAACTTATCCGGCGTTTCACCCCGGACGCCATCGAAAGTC
1	n1543048	546	210	337	336	385	No	0.00875095	0.999999	0.145566	-2.7723	[uniprot]_Insertion_element_IS2_uncharacterized_16.4_kDa_protein	GCGCACGCGACACCCGGAGACAACGGCTGAC
1	n1649438	546	210	337	336	385	No	0.00875095	0.999999	0.145566	-2.7723	[uniprot]_Insertion_element_IS2_uncharacterized_16.4_kDa_protein	AACTGCGCACGCGACACCCGGAGACAACGGCTG
1	n2504117	546	210	337	336	385	No	0.00875095	0.999999	0.145566	-2.7723		TCAGCCGTTGTCTCCGGGTGTCGCGTGCGCA
5	n455578	24	3	337	21	385	No	0.0088176	0.999999	0.277472	2.63977	ID979_papJ--P_pilus_assembly_protein_PapJ--gi:26249423--class_CU_fimbriae~~~[uniprot]_Protein_PapJ~~~[uniprot]_Protein_PrsJ~~~[uniprot]_Threonine--tRNA_ligase~~~[uniprot]_Biotin_synthase	TACCAGTGAGCCGGAGACTGTCATCGCAACTCCCCGTTTTCCGGGCTGAAGTGCACCACCG
16	n823524	362	108	337	254	385	No	0.00886853	0.999999	0.147472	-2.84683		GGCATTATTTTTTCCAGAGGCGGTCGAACTCCGCCT
5	n1698033	280	93	337	187	385	No	0.00889842	0.999999	0.139543	2.64738	ID973_papH--P_pilus_minor_subunit_PapH--gi:26249426--class_CU_fimbriae~~~ID974_papH--P_pilus_minor_subunit_PapH--gi:91213842--class_CU_fimbriae~~~[uniprot]_PRS_fimbrial_minor_pilin_protein~~~[uniprot]_PAP_fimbrial_minor_pilin_protein	AATTAAACTTATCCGGCGTTTCACCCCGGAC
5	n2070641	254	76	337	178	385	No	0.00915017	0.999999	0.133011	2.72457		TAAAATACGCCGATTTTATATCTCATAAAATAAAAT
5	n1768201	110	64	337	46	385	No	0.00920966	0.999999	-0.166445	-2.62245	ID968_papE--P_pilus_minor_subunit_PapE--gi:386622208--class_CU_fimbriae~~~ID965_papE--P_pilus_minor_subunit_PapE--gi:91213837--class_CU_fimbriae~~~ID964_papE--P_pilus_minor_subunit_PapE--gi:110644642--class_CU_fimbriae	CTATTACGAATATGATGCAACCAGCGTTGCC
20	n2438151	97	29	337	68	385	No	0.00921878	0.999999	0.157801	2.6318		TACTCTTCGTCATCTGCAGCTTCTGCACCAGA
20	n2441679	97	29	337	68	385	No	0.00921878	0.999999	0.157801	2.6318		GTCATCTGCAGCTTCTGCACCAGAACCGGTAAATA
20	n2448811	97	29	337	68	385	No	0.00921878	0.999999	0.157801	2.6318		CTCTTCGTCATCTGCAGCTTCTGCACCAGAACC
1	n684601	382	127	337	255	385	No	0.00927907	0.999999	0.122823	-2.74548	[uniprot]_Insertion_element_IS2A_uncharacterized_48.2_kDa_protein~~~[uniprot]_Transposase_InsD_for_insertion_element_IS2-9~~~[uniprot]_Transposase_InsD_for_insertion_element_IS2-12~~~[uniprot]_Transposase_InsD_for_insertion_element_IS2-11~~~[uniprot]_Transposase_InsD_for_insertion_element_IS2-10~~~[uniprot]_Transposase_InsD_for_insertion_element_IS2A/D/F/H/I/K~~~[uniprot]_Transposase_InsD_for_ins…	CAGCGGAACTCGAACCCGTCAGAGCACCATCG
13	n2021487	160	35	337	125	385	No	0.00929825	0.999999	0.169352	2.78037		TGCATAACGGTTCCGGGCAACGTAATTATGGTTGCA
3	n2761046	17	3	337	14	385	No	0.0093559	0.999999	0.3146	2.60623		GGAGCAGTGGATGCAACAGCGAATCGAGGAGTCACGAGGAGCAGCA
5	n694651	226	63	337	163	385	No	0.00936963	0.999999	0.143185	2.69124	[uniprot]_Outer_membrane_usher_protein_PapC~~~[uniprot]_CTP_synthase	GTCAGGAGATAAGGCAGAAAAAAAATTGCCACAGGCCTG
3	n2085316	363	178	337	185	385	No	0.00943109	0.999999	-0.165261	2.61193	ID1035_faeE--K88_fimbrial_transcription_regulator_protein_FaeA--gi:110640497--class_CU_fimbriae~~~ID1034_sfaC/focI-2--F1C/S_fimbrial_switch_regulatory_protein--gi:91210136--class_CU_fimbriae~~~ID976_papI--P_pilus,_pap_operon_regulatory_protein_PapI--gi:91213845--class_CU_fimbriae~~~ID977_papI--P_pilus,_pap_operon_regulatory_protein_PapI--gi:117625211--class_CU_fimbriae~~~ID978_papI--P_pilus,_pap_…	AGGGAAAACCGCAGAAATTGCGGAGGCGCTGGCGGTAAC
5	n34755	23	19	337	4	385	No	0.00945911	0.999999	-0.307956	-2.60344	ID960_papC--P_pilus_outer_membrane_usher_protein_PapC_precursor--gi:26249425--class_CU_fimbriae~~~[uniprot]_Outer_membrane_usher_protein_PapC~~~[uniprot]_3-dehydroquinate_synthase	GGGATGCAATATTCGCGGACAAATTTGCCAACGGACTACGATGACTGTAATAGGCATTAAT
8	n1095805	312	98	337	214	385	No	0.00948272	0.999999	0.186575	2.77394	ID1286_shiF--aerobactin_siderophore_uptake_system,_shiF_Possible_H+-antiporter--AE016766_164--class_Iron_uptake~~~ID1346_shiF_p--aerobactin_siderophore_uptake_system,_shiF_Possible_H+-antiporter--YP_007443268--class_Iron_uptake	TGCCCAGACCTGACAGGCTGGCACCATTGCCGACA
5	n993897	20	1	337	19	385	No	0.00952203	0.999999	0.35122	2.61036	ID972_papF--P_pilus_minor_subunit_PapF--gi:110644641--class_CU_fimbriae~~~ID971_papF--P_pilus_minor_subunit_PapF--gi:26249419--class_CU_fimbriae~~~[uniprot]_Minor_fimbrial_protein_PrsF~~~[uniprot]_Fimbrial_adapter_PapF	TGTCAGAAGCAACGATATAAATAATGATAAGCGAATCATTCCCCC
6	n35497	13	0	337	13	385	No	0.00953489	0.999999	0.392074	2.5949		GGTACCTGAATCAATCACAGTCAGGTTTCTTCCAATCCGTGATCGAATCGAGCGGAATACT
3	n1994818	99	18	337	81	385	No	0.00957084	0.999999	0.226279	2.71038		ATTCACTAAATTGAACAAATAAAGCAAACATAGAGAATAAAAAT
19	n2221584	519	239	337	280	385	No	0.00962211	0.999999	0.184984	-2.60924		ACCAAATTCTGAATGTGTCGAATATGTTCGGCAAATTCAAAA
3	n49849	149	45	337	104	385	No	0.00965652	0.999999	0.165368	2.63735	ID977_papI--P_pilus,_pap_operon_regulatory_protein_PapI--gi:117625211--class_CU_fimbriae	AAAGCAAACATAGAGAATAAAAATACCTTTCCGTTGATAAC
5	n2740813	74	18	337	56	385	No	0.00967728	0.999999	0.165987	2.62395		AACATATCGTTAGAAAAAATTTTGTACAGGA
5	n1998826	20	16	337	4	385	No	0.00969657	0.999999	-0.336911	-2.64442	ID974_papH--P_pilus_minor_subunit_PapH--gi:91213842--class_CU_fimbriae~~~[uniprot]_PRS_fimbrial_minor_pilin_protein~~~[uniprot]_PAP_fimbrial_minor_pilin_protein~~~[uniprot]_N-succinylarginine_dihydrolase	ACTTTTCCTGCCCGGGCAATATTTCCCCTGACATCAGCTATCTGCAGATTAAT
5	n1613144	24	4	337	20	385	No	0.00971129	0.999999	0.265592	2.58972	[uniprot]_Outer_membrane_usher_protein_PapC	ACAGGTCCGGTATAAACTTGTCTCCGGTCGCT
3	n2291818	205	110	337	95	385	No	0.00972946	0.999999	-0.13101	-2.5994		ACACAAAATGTGATACACATCAAATAAAGCCAA
7	n2813545	277	97	337	180	385	No	0.00978052	0.999999	0.116663	2.59605	[uniprot]_D-arabitol-phosphate_dehydrogenase	GCAGCCGCAGCGAAAATCCTGTTTCATGGCCCAG
3	n2076425	86	16	337	70	385	No	0.00987488	0.999999	0.185389	2.6464		TGCCAGTACGCTGGCAATGTGCAAAATGCCAGCGC
11	n962801	266	82	337	184	385	No	0.00987562	0.999999	0.132952	2.61862		ATGTTCTTTTATCTGAGGGAATTTATCTGTC
5	n956067	249	83	337	166	385	No	0.00994891	0.999999	0.135335	2.68084	ID973_papH--P_pilus_minor_subunit_PapH--gi:26249426--class_CU_fimbriae~~~[uniprot]_PRS_fimbrial_minor_pilin_protein~~~[uniprot]_PAP_fimbrial_minor_pilin_protein	CCTGCCCGGGCAATATTTCCCCTGGCATCAGCTATCTGCAGATTAAT
3	n1621489	120	74	337	46	385	No	0.0099847	0.999999	-0.171505	-2.60475		ATAAGAATGGAATGACGAATCAGTCAGGAAA
3	n2635305	23	1	337	22	385	No	0.0100348	0.999999	0.286158	2.59493		ACAAAAAGCAAATTCACTAAATTGAACAAATA
5	n1503509	337	100	337	237	385	No	0.0100583	0.999999	0.134278	2.66281	ID980_papK--P_pilus_minor_subunit_PapK--gi:26249421--class_CU_fimbriae~~~[uniprot]_Protein_PrsK~~~[uniprot]_Fimbrial_adapter_PapK	CCCTTAAAGGTCAGGGTCACAATTTTGCCAACTGCTGTTGCATG
5	n1276004	65	12	337	53	385	No	0.0100749	0.999999	0.192694	2.63376	ID979_papJ--P_pilus_assembly_protein_PapJ--gi:26249423--class_CU_fimbriae	TCCTGGCATCAGAATACTCACCCTCCTGTGCC
8	n1748749	312	98	337	214	385	No	0.0101504	0.999999	0.182717	2.75612	ID828_iucB--aerobactin_siderophore_uptake_system,_aerobactin_siderophore_biosynthesis_N(6)-hydroxylysine_acetylase--gi:26249461--class_Iron_uptake~~~[uniprot]_N(6)-hydroxylysine_O-acetyltransferase~~~[uniprot]_Serine_hydroxymethyltransferase_4~~~[uniprot]_Serine_hydroxymethyltransferase_2~~~[uniprot]_Serine_hydroxymethyltransferase_1~~~[uniprot]_Serine_hydroxymethyltransferase	TGCCGACAGGGTGGCTGTGCGATGCGCTGGATCAGATATTTATCGCCGC
3	n2121952	155	45	337	110	385	No	0.0101719	0.999999	0.15722	2.64493		CAAATAAAGCAAACATAGAGAATAAAAATACCTT
5	n1007478	64	35	337	29	385	No	0.0101822	0.999999	-0.213705	-2.57249	ID1330_papGIII--P_pilus,_fimbrial_PapG_protein_(UTI89)--ABE1029--class_CU_fimbriae~~~[uniprot]_Fimbrial_protein_PrsG	AATATTCGTTTTTTCCTGTTAAGCAATACAGCTCCGGCATACAGCCATGGTCAGCAATTTT
14	n1134764	675	325	337	350	385	No	0.0101909	0.999999	-0.173523	2.57703		AATCACCCACTTCTCAATTTCTTGCTACACGGCGGAG
3	n2684123	345	168	337	177	385	No	0.0101938	0.999999	-0.14896	-2.57578	ID1035_faeE--K88_fimbrial_transcription_regulator_protein_FaeA--gi:110640497--class_CU_fimbriae~~~ID1034_sfaC/focI-2--F1C/S_fimbrial_switch_regulatory_protein--gi:91210136--class_CU_fimbriae~~~ID976_papI--P_pilus,_pap_operon_regulatory_protein_PapI--gi:91213845--class_CU_fimbriae~~~ID975_papI--P_pilus,_pap_operon_regulatory_protein_PapI--gi:26249428--class_CU_fimbriae~~~ID977_papI--P_pilus,_pap_o…	CACGCTATTACCTGTTATTACTGGAAAAAGAA
16	n1433556	357	105	337	252	385	No	0.0102695	0.999999	0.148078	2.8313		GCAGCTTATCCAGCAGTGGCATTATTTTTTCCA
5	n2296227	72	14	337	58	385	No	0.0102895	0.999999	0.185595	2.62018	ID979_papJ--P_pilus_assembly_protein_PapJ--gi:26249423--class_CU_fimbriae~~~[uniprot]_Protein_PapJ~~~[uniprot]_Protein_PrsJ	GGTGCACTTCTGCCCGGAAAACGGGGCGTTGCGATGACAGT
0	n1903089	31	6	337	25	385	No	0.010457	0.999999	0.350113	2.56885		TAAATGTGTAATACCAAATAGTGATACAGGTGCA
14	n1975184	691	331	337	360	385	No	0.0106203	0.999999	-0.211545	2.57032		TGGGTGATTAGCTCAGCTGGGAGAGCACCTC
19	n1644523	77	20	337	57	385	No	0.0110891	0.999999	0.315428	2.55383		CCAACAAATTGGTTTGTGAATTTGCCGAACGCATTCGACACATTCAGAA
3	n540078	28	5	337	23	385	No	0.011136	0.999999	0.240481	2.54235		CGGCGCTGGTATTGTGGAACCCGGCCCTGCC
5	n2532488	143	30	337	113	385	No	0.0111607	0.999999	0.158363	2.59648	ID1329_papGII--P_pilus,_fimbrial_PapG_protein_(CFT073)--AAN82031--class_CU_fimbriae	CAAAACTCTCCCAAGAGAGAATGAAATGTTATTCTTA
16	n1907121	478	176	337	302	385	No	0.011334	0.999999	0.124832	-2.65249	[uniprot]_Transposase_for_insertion_sequence_element_IS629~~~[uniprot]_Transposase_for_insertion_sequence_element_IS3411	GAACTGCATATTGCCCCGTCAACGTATTACCA
1	n2465472	86	15	337	71	385	No	0.0113587	0.999999	0.226174	2.60927	[uniprot]_Insertion_element_IS2A_uncharacterized_48.2_kDa_protein~~~[uniprot]_Transposase_InsD_for_insertion_element_IS2-9~~~[uniprot]_Transposase_InsD_for_insertion_element_IS2-12~~~[uniprot]_Transposase_InsD_for_insertion_element_IS2-11~~~[uniprot]_Transposase_InsD_for_insertion_element_IS2-10~~~[uniprot]_Transposase_InsD_for_insertion_element_IS2A/D/F/H/I/K~~~[uniprot]_Transposase_InsD_for_ins…	ACTGATGATACGGATGTGCTTCTCCGTATATAC
3	n2116192	257	128	337	129	385	No	0.0113842	0.999999	-0.134982	-2.53563	ID1034_sfaC/focI-2--F1C/S_fimbrial_switch_regulatory_protein--gi:91210136--class_CU_fimbriae~~~ID976_papI--P_pilus,_pap_operon_regulatory_protein_PapI--gi:91213845--class_CU_fimbriae~~~ID978_papI--P_pilus,_pap_operon_regulatory_protein_PapI--gi:218701692--class_CU_fimbriae~~~[uniprot]_Major_pilus_subunit_operon_regulatory_protein~~~[uniprot]_P_fimbrial_regulatory_protein_KS71A	CGCAATTTCTGCGGTTTTCCCTCCATTATGC
5	n125634	186	65	337	121	385	No	0.0114665	0.999999	0.144502	2.53757	ID960_papC--P_pilus_outer_membrane_usher_protein_PapC_precursor--gi:26249425--class_CU_fimbriae~~~[uniprot]_Outer_membrane_usher_protein_PapC~~~[uniprot]_Putative_outer_membrane_usher_protein_YfcU~~~[uniprot]_Outer_membrane_usher_protein_PmfC~~~[uniprot]_Cobyric_acid_synthase~~~[uniprot]_Uracil_phosphoribosyltransferase~~~[uniprot]_Valine--tRNA_ligase	ATCCAGAAGATATTGCCCCGGCAGAACATAGCCGGCTTCTGAAAAACGGGTGAAGT
7	n1209447	56	11	337	45	385	No	0.0115326	0.999999	0.2054	2.54511		ATTGGAGGTAAAACCGCCCGGGACTGGGCCATGAAA
5	n541690	344	105	337	239	385	No	0.0116136	0.999999	0.125338	2.61813	ID979_papJ--P_pilus_assembly_protein_PapJ--gi:26249423--class_CU_fimbriae~~~[uniprot]_Protein_PapJ~~~[uniprot]_Protein_PrsJ	TGACAGTCTCCGGCTCACTGGTAACCGGTCCCGGAA
5	n2407513	232	125	337	107	385	No	0.0116349	0.999999	-0.124533	-2.56356		ACACGGAACGCCGTTCCCGGCAGCACAAATGCCACA
24	n2122771	400	188	337	212	385	No	0.0118436	0.999999	-0.117031	2.52101		AAATTTTGATTGGTTGCGGGGGCCGGATTTGAAC
1	n804488	217	99	337	118	385	No	0.0118705	0.999999	-0.150773	-2.53623	[uniprot]_Insertion_element_IS2A_uncharacterized_48.2_kDa_protein~~~[uniprot]_Transposase_InsD_for_insertion_element_IS2-9~~~[uniprot]_Transposase_InsD_for_insertion_element_IS2-12~~~[uniprot]_Transposase_InsD_for_insertion_element_IS2-11~~~[uniprot]_Transposase_InsD_for_insertion_element_IS2-10~~~[uniprot]_Transposase_InsD_for_insertion_element_IS2A/D/F/H/I/K~~~[uniprot]_Transposase_InsD_for_ins…	GGTCACAGCAGTCCAGCGCGAACGTGACCCGCAGTTTTTCTCCGTTA
1	n2318083	217	99	337	118	385	No	0.0118705	0.999999	-0.150773	-2.53623	[uniprot]_Insertion_element_IS2A_uncharacterized_48.2_kDa_protein~~~[uniprot]_Transposase_InsD_for_insertion_element_IS2-9~~~[uniprot]_Transposase_InsD_for_insertion_element_IS2-12~~~[uniprot]_Transposase_InsD_for_insertion_element_IS2-11~~~[uniprot]_Transposase_InsD_for_insertion_element_IS2-10~~~[uniprot]_Transposase_InsD_for_insertion_element_IS2A/D/F/H/I/K~~~[uniprot]_Transposase_InsD_for_ins…	GCGAACGTGACCCGCAGTTTTTCTCCGTTATCACAGCG
7	n2195671	15	3	337	12	385	No	0.0119333	0.999999	0.318303	2.51803	[uniprot]_Uracil-DNA_glycosylase~~~[uniprot]_2-C-methyl-D-erythritol_2,4-cyclodiphosphate_synthase	GCAATGACAGAAAGTATTGGCGGTAAAGCCACCCCGGGCTGGGCCATGAAACAGGATTTTC
4	n97572	62	11	337	51	385	No	0.0121339	0.999999	0.215442	2.56907		CTTACATGAAGAAAAGTGGAAACAGGTTATCC
16	n830606	360	107	337	253	385	No	0.0122236	0.999999	0.142086	2.7335		AGTTCGACCGCCTCTGGAAAAAATAATGCCACTGCTGGATAAG
16	n1440007	360	107	337	253	385	No	0.0122236	0.999999	0.142086	2.7335		CTGGAAAAAATAATGCCACTGCTGGATAAGC
3	n2326905	35	13	337	22	385	No	0.0124069	0.999999	0.213418	2.50248		CACGAGGAGCAGCAGCATGAAACGTGTTGTAATGCC
1	n1666710	547	211	337	336	385	No	0.0124195	0.999999	0.139609	-2.63738		ACGTGCAACTGCGCACGCGACACCCGGAGAC
1	n1676220	547	211	337	336	385	No	0.0124195	0.999999	0.139609	-2.63738	[uniprot]_Insertion_element_IS2A_uncharacterized_48.2_kDa_protein~~~[uniprot]_Transposase_InsD_for_insertion_element_IS2-9~~~[uniprot]_Transposase_InsD_for_insertion_element_IS2-12~~~[uniprot]_Transposase_InsD_for_insertion_element_IS2-11~~~[uniprot]_Transposase_InsD_for_insertion_element_IS2-10~~~[uniprot]_Transposase_InsD_for_insertion_element_IS2A/D/F/H/I/K~~~[uniprot]_Transposase_InsD_for_ins…	CGTGCAACTGCGCACGCGACACCCGGAGACAACGG
20	n1079832	50	8	337	42	385	No	0.0124254	0.999999	0.218669	2.51834		GACGAAGAGTACGGACATCCTCCCGGGCCCGTTCGATA
3	n2283257	115	21	337	94	385	No	0.0124254	0.999999	0.186999	2.6167		AAACGCAAAATGTGATACATATCAAATAAAGC
3	n2292985	115	21	337	94	385	No	0.0124254	0.999999	0.186999	2.6167		ACAGAAAAATAAAACGCAAAATGTGATACAT
1	n2656742	327	104	337	223	385	No	0.0124464	0.999999	0.125261	2.6235	[uniprot]_Insertion_element_IS2A_uncharacterized_48.2_kDa_protein~~~[uniprot]_Transposase_InsD_for_insertion_element_IS2-9~~~[uniprot]_Transposase_InsD_for_insertion_element_IS2-12~~~[uniprot]_Transposase_InsD_for_insertion_element_IS2-11~~~[uniprot]_Transposase_InsD_for_insertion_element_IS2-10~~~[uniprot]_Transposase_InsD_for_insertion_element_IS2A/D/F/H/I/K~~~[uniprot]_Transposase_InsD_for_ins…	GAAGCCGCCCGTAGTGACCGCCCAGTGCAGTGCCTCA
1	n2795004	327	104	337	223	385	No	0.0124464	0.999999	0.125261	2.6235	[uniprot]_Insertion_element_IS2A_uncharacterized_48.2_kDa_protein~~~[uniprot]_Transposase_InsD_for_insertion_element_IS2-9~~~[uniprot]_Transposase_InsD_for_insertion_element_IS2-12~~~[uniprot]_Transposase_InsD_for_insertion_element_IS2-11~~~[uniprot]_Transposase_InsD_for_insertion_element_IS2-10~~~[uniprot]_Transposase_InsD_for_insertion_element_IS2A/D/F/H/I/K~~~[uniprot]_Transposase_InsD_for_ins…	CCCGTAGTGACCGCCCAGTGCAGTGCCTCACG
5	n2415418	235	127	337	108	385	No	0.0126168	0.999999	-0.121857	-2.53579		ATTTGTGCTGCCGGGAACGGCGTTCCGTGTCTCTG
1	n2734461	489	188	337	301	385	No	0.0126193	0.999999	0.130628	-2.59069	[uniprot]_Insertion_element_IS2A_uncharacterized_48.2_kDa_protein~~~[uniprot]_Transposase_InsD_for_insertion_element_IS2-9~~~[uniprot]_Transposase_InsD_for_insertion_element_IS2-12~~~[uniprot]_Transposase_InsD_for_insertion_element_IS2-11~~~[uniprot]_Transposase_InsD_for_insertion_element_IS2-10~~~[uniprot]_Transposase_InsD_for_insertion_element_IS2A/D/F/H/I/K~~~[uniprot]_Transposase_InsD_for_ins…	CCGGTAGCATGAACCATTATCCGTCAGCCAC
3	n2095158	258	128	337	130	385	No	0.0127217	0.999999	-0.133314	-2.49574	ID1034_sfaC/focI-2--F1C/S_fimbrial_switch_regulatory_protein--gi:91210136--class_CU_fimbriae~~~ID976_papI--P_pilus,_pap_operon_regulatory_protein_PapI--gi:91213845--class_CU_fimbriae~~~ID978_papI--P_pilus,_pap_operon_regulatory_protein_PapI--gi:218701692--class_CU_fimbriae~~~[uniprot]_Major_pilus_subunit_operon_regulatory_protein~~~[uniprot]_P_fimbrial_regulatory_protein_KS71A	GCAATTTCTGCGGTTTTCCCTCCATTATGCCTGTTCAGAAAT
7	n2659309	95	23	337	72	385	No	0.012728	0.999999	0.173363	2.54192		ACCTGAAACGGCAATGAAAGCCATCACCCGCAA
14	n2426536	83	65	337	18	385	No	0.012797	0.999999	-0.2182	-2.49166		AAACTGGTGGGTCGTGCAGGATTCGAACCTGCGA
3	n2188346	194	55	337	139	385	No	0.0128676	0.999999	0.143259	2.54917	ID1035_faeE--K88_fimbrial_transcription_regulator_protein_FaeA--gi:110640497--class_CU_fimbriae~~~ID1034_sfaC/focI-2--F1C/S_fimbrial_switch_regulatory_protein--gi:91210136--class_CU_fimbriae~~~ID975_papI--P_pilus,_pap_operon_regulatory_protein_PapI--gi:26249428--class_CU_fimbriae~~~[uniprot]_Major_pilus_subunit_operon_regulatory_protein~~~[uniprot]_P_fimbrial_regulatory_protein_KS71A	TCCTTTCAGAAACCAGTATGTTGCCATGCCCCGTCTTAATG
5	n1001330	348	116	337	232	385	No	0.0130812	0.999999	0.117779	2.53392	ID980_papK--P_pilus_minor_subunit_PapK--gi:26249421--class_CU_fimbriae~~~ID981_papK--P_pilus_minor_subunit_PapK--gi:386622207--class_CU_fimbriae~~~[uniprot]_Protein_PrsK~~~[uniprot]_Fimbrial_adapter_PapK	AAGCTCAAGACTGTTTCCGGTAACCTTTTCCCCCTGG
5	n2651667	123	38	337	85	385	No	0.0132403	0.999999	0.147281	2.54068	ID980_papK--P_pilus_minor_subunit_PapK--gi:26249421--class_CU_fimbriae~~~ID981_papK--P_pilus_minor_subunit_PapK--gi:386622207--class_CU_fimbriae~~~[uniprot]_Protein_PrsK~~~[uniprot]_Fimbrial_adapter_PapK~~~[uniprot]_GTP_cyclohydrolase_FolE2	TGGCAGCAGTCTGCTGAAACCCGGCACCTCCCATAACAAAGGCCAGGG
3	n270122	121	55	337	66	385	No	0.0132604	0.999999	-0.180142	-2.48592	ID975_papI--P_pilus,_pap_operon_regulatory_protein_PapI--gi:26249428--class_CU_fimbriae~~~ID978_papI--P_pilus,_pap_operon_regulatory_protein_PapI--gi:218701692--class_CU_fimbriae~~~[uniprot]_Major_pilus_subunit_operon_regulatory_protein~~~[uniprot]_P_fimbrial_regulatory_protein_KS71A~~~[uniprot]_UvrABC_system_protein_A	ATTGAGTTATTAAGTTGTGGAAGAACAGTTCTGCCCCGCCTGCTTCTCTCCTTTCAGAA
7	n2813704	28	9	337	19	385	No	0.0133715	0.999999	0.237615	2.47567		AGCGAAAATCCTGTTTCATGGCCCAGCCCGGGG
19	n548902	649	290	337	359	385	No	0.0136096	0.999999	0.141202	-2.46968		CATCGAAGAAACAATCTGGCTACGTAGCTCAGTTGGTTAGAGCACA
3	n2305030	208	110	337	98	385	No	0.0136157	0.999999	-0.124188	-2.4795		CACACAAAATGTGATACACATCAAATAAAGC
5	n1689171	286	96	337	190	385	No	0.0136656	0.999999	0.131558	2.5009	ID973_papH--P_pilus_minor_subunit_PapH--gi:26249426--class_CU_fimbriae~~~ID974_papH--P_pilus_minor_subunit_PapH--gi:91213842--class_CU_fimbriae~~~[uniprot]_PRS_fimbrial_minor_pilin_protein~~~[uniprot]_PAP_fimbrial_minor_pilin_protein	ATAAATTAAACTTATCCGGCGTTTCACCCCGGA
7	n2040238	250	130	337	120	385	No	0.0137197	0.999999	-0.135349	-2.47494		CAGCGAAAATCCTGTTTCATGGCCCAGTCCAG
5	n1432794	63	12	337	51	385	No	0.0138543	0.999999	0.181535	2.50176	ID979_papJ--P_pilus_assembly_protein_PapJ--gi:26249423--class_CU_fimbriae~~~[uniprot]_Protein_PapJ~~~[uniprot]_Protein_PrsJ	GCAGAGTGATTTTCCGGCCGGAGGCTTAACGGCACCTCATTA
3	n1450792	115	70	337	45	385	No	0.0139026	0.999999	-0.172991	-2.47967		CAGTCAGGAAATGATGACTAACAGTTGGCTGACCGGAGGGTGTCAGCGGAAAGATAAGCGGGA
19	n1164762	391	151	337	240	385	No	0.0139288	0.999999	0.187388	-2.46158		AAAAAAAAGATGGTGGCTACGACGGGATTCG
5	n1621352	23	4	337	19	385	No	0.0139977	0.999999	0.256618	2.46066	ID960_papC--P_pilus_outer_membrane_usher_protein_PapC_precursor--gi:26249425--class_CU_fimbriae~~~[uniprot]_Outer_membrane_usher_protein_PapC	AGGTCCGGTATAAACTTGTCTCCGGTCGCTCCCGCGGATAC
5	n505313	326	113	337	213	385	No	0.0140113	0.999999	0.133742	2.49554	ID979_papJ--P_pilus_assembly_protein_PapJ--gi:26249423--class_CU_fimbriae~~~[uniprot]_Protein_PapJ~~~[uniprot]_Protein_PrsJ	TACCAGTGAGCCGGAGACTGTCATCGCAACGCCCCGTTTTCCGGGC
26	n1028995	71	29	337	42	385	No	0.0140164	0.999999	0.158344	2.45928	[uniprot]_Multifunctional_conjugation_protein_TraI	AGAGTGTGAAACCGTCTCAGGTGCCACGTCAGGAG
24	n2151320	622	306	337	316	385	No	0.0141415	0.999999	-0.123484	2.46275		TAATTGGTTGCGGGGGCCGGATTTGAACCGA
1	n2626164	122	30	337	92	385	No	0.0141881	0.999999	0.16557	2.51356	[uniprot]_Insertion_element_IS2A_uncharacterized_48.2_kDa_protein~~~[uniprot]_Transposase_InsD_for_insertion_element_IS2-9~~~[uniprot]_Transposase_InsD_for_insertion_element_IS2-12~~~[uniprot]_Transposase_InsD_for_insertion_element_IS2-11~~~[uniprot]_Transposase_InsD_for_insertion_element_IS2-10~~~[uniprot]_Transposase_InsD_for_insertion_element_IS2A/D/F/H/I/K~~~[uniprot]_Transposase_InsD_for_ins…	CGGCTTCGACAGTGAAACAGTACAGGACGTC
15	n2710949	60	37	337	23	385	No	0.0143268	0.999999	-0.16544	-2.45103		CAACATCTCCGGTGTCACGGTGGTGTTCCGG
16	n2355166	366	109	337	257	385	No	0.0144484	0.999999	0.151217	-2.74093	[uniprot]_Transposase_for_insertion_sequence_element_IS629~~~[uniprot]_Transposase_for_insertion_sequence_element_IS3411	GTTCACTGCATACCGGTCCGACCCCGTACTGCTCA
5	n1432792	355	118	337	237	385	No	0.0145241	0.999999	0.121058	2.49469	ID979_papJ--P_pilus_assembly_protein_PapJ--gi:26249423--class_CU_fimbriae~~~[uniprot]_Protein_PapJ~~~[uniprot]_Protein_PrsJ	CGCAGAGTGATTCTCCGGCCGGAGGCTTAACGGCAC
5	n2579610	38	6	337	32	385	No	0.0146519	0.999999	0.233024	2.45208	[uniprot]_Protein_PapJ~~~[uniprot]_Protein_PrsJ	CGCAGAGTGATTTTCCGGCCGGAGGCTTAAC
3	n723103	24	2	337	22	385	No	0.0147692	0.999999	0.275305	2.45971		TGTTCAATTTAGTGAATTTGCTTTTTGTTGACTTTATTTGATGTGTATCACATTTTGTGTG
5	n2303901	198	54	337	144	385	No	0.014791	0.999999	0.136341	2.53729	ID962_papD--P_pilus_assembly_protein_chaperone_PapD--gi:26250993--class_CU_fimbriae~~~ID961_papD--P_pilus_assembly_protein_chaperone_PapD--gi:26249424--class_CU_fimbriae~~~[uniprot]_Chaperone_protein_PapD~~~[uniprot]_Chaperone_protein_PrsD_(Fragment)	AGTCAGCGGTGGGTATCGTATTGAAAACCCGAC
23	n667726	306	96	337	210	385	No	0.0147961	0.999999	0.168344	2.60028	ID828_iucB--aerobactin_siderophore_uptake_system,_aerobactin_siderophore_biosynthesis_N(6)-hydroxylysine_acetylase--gi:26249461--class_Iron_uptake~~~[uniprot]_N(6)-hydroxylysine_O-acetyltransferase	GCGTGGCTCCAGTACTGTGCGCTGCGTACGGGGCTCATCCAGCAGCAGGTAATGT
13	n657711	19	13	337	6	385	No	0.0148339	0.999999	-0.271803	-2.44885		GAACAGAGCCAGTTATCTCGTGAAATATGAAACGAAG
1	n887354	95	18	337	77	385	No	0.0148624	0.999999	0.199687	2.52871	[uniprot]_Insertion_element_IS2A_uncharacterized_48.2_kDa_protein~~~[uniprot]_Transposase_InsD_for_insertion_element_IS2-9~~~[uniprot]_Transposase_InsD_for_insertion_element_IS2-12~~~[uniprot]_Transposase_InsD_for_insertion_element_IS2-11~~~[uniprot]_Transposase_InsD_for_insertion_element_IS2-10~~~[uniprot]_Transposase_InsD_for_insertion_element_IS2A/D/F/H/I/K~~~[uniprot]_Transposase_InsD_for_ins…	TATACCATGTTATCGGAGAGCTGCCCACGTATG
25	n1354183	346	114	337	232	385	No	0.0150965	0.999999	0.120125	2.50072	[uniprot]_Major_pilu_subunit_operon_regulatory_protein_PapB	AATAGAAGAAATACCTATCAGTAAAAAAAAATGCATT
15	n2697993	63	39	337	24	385	No	0.0151414	0.999999	-0.161036	-2.43072		AACATCTCCGGTGTCACGGTGGTGTTCCGGGC
3	n287484	46	10	337	36	385	No	0.0151501	0.999999	0.201736	2.44431		TCCTCGATTCGCTGTTGCATCCACTGCTCCACT
19	n1193304	58	12	337	46	385	No	0.0152199	0.999999	0.34535	2.42915	[uniprot]_tRNA_uridine_5-carboxymethylaminomethyl_modification_enzyme_MnmG~~~[uniprot]_Probable_D-serine_dehydratase~~~[uniprot]_RNA_polymerase_sigma_factor_SigA	CACAGGTTCGAATCCCGTCGTAGCCACCAAGTTCTGAATGTGTCGAATGCGTTCGGCAAAT
5	n1737087	242	67	337	175	385	No	0.0152994	0.999999	0.136658	2.61666	ID970_papE--P_pilus_minor_subunit_PapE--gi:386625712--class_CU_fimbriae~~~ID963_papE--P_pilus_minor_subunit_PapE--gi:26249420--class_CU_fimbriae~~~ID967_papE--P_pilus_minor_subunit_PapE--gi:218702828--class_CU_fimbriae~~~ID969_papE--P_pilus_minor_subunit_PapE--gi:218706492--class_CU_fimbriae~~~ID966_papE--P_pilus_minor_subunit_PapE--gi:117625203--class_CU_fimbriae	CTGCAACAGCAACGCTGGTTGCATCATATTCGTAA
3	n1607954	116	71	337	45	385	No	0.0153049	0.999999	-0.167714	-2.45547		TAAGAATGGAATGACGAATCAGTCAGGAAATGATGAC
8	n1758954	311	98	337	213	385	No	0.0153443	0.999999	0.171299	2.60349	ID828_iucB--aerobactin_siderophore_uptake_system,_aerobactin_siderophore_biosynthesis_N(6)-hydroxylysine_acetylase--gi:26249461--class_Iron_uptake~~~[uniprot]_N(6)-hydroxylysine_O-acetyltransferase	CCAGCGCATCGCACAGCCACCCTGTCGGCAGCTCCCCGG
8	n1772945	311	98	337	213	385	No	0.0153443	0.999999	0.171299	2.60349	ID828_iucB--aerobactin_siderophore_uptake_system,_aerobactin_siderophore_biosynthesis_N(6)-hydroxylysine_acetylase--gi:26249461--class_Iron_uptake~~~[uniprot]_N(6)-hydroxylysine_O-acetyltransferase~~~[uniprot]_tRNA_(guanine-N(7)-)-methyltransferase~~~[uniprot]_Peptidyl-tRNA_hydrolase~~~[uniprot]_Delta(1)-pyrroline-2-carboxylate/Delta(1)-piperideine-2-carboxylate_reductase	TGGACTGCGCTGTGAAAAACTCGACAAGCCCCTGAATCTTGGCTGGGGACTGGACAATAGCGCGGTGTTGCACTGT
5	n829942	73	19	337	54	385	No	0.0155225	0.999999	0.179884	2.42938	ID965_papE--P_pilus_minor_subunit_PapE--gi:91213837--class_CU_fimbriae~~~ID964_papE--P_pilus_minor_subunit_PapE--gi:110644642--class_CU_fimbriae	AGCGTTGCCGTTGCAGAAAATGTTCCCGCCC
3	n2096050	358	174	337	184	385	No	0.0159557	0.999999	-0.148396	-2.4196	ID1035_faeE--K88_fimbrial_transcription_regulator_protein_FaeA--gi:110640497--class_CU_fimbriae~~~ID1034_sfaC/focI-2--F1C/S_fimbrial_switch_regulatory_protein--gi:91210136--class_CU_fimbriae~~~ID976_papI--P_pilus,_pap_operon_regulatory_protein_PapI--gi:91213845--class_CU_fimbriae~~~ID978_papI--P_pilus,_pap_operon_regulatory_protein_PapI--gi:218701692--class_CU_fimbriae~~~[uniprot]_Major_pilus_sub…	CATAATGGAGGGAAAACCGCAGAAATTGCGGAGGCGCT
5	n2234119	43	6	337	37	385	No	0.0160621	0.999999	0.211291	2.44185	ID1329_papGII--P_pilus,_fimbrial_PapG_protein_(CFT073)--AAN82031--class_CU_fimbriae	ACTCCCTGTAGTAAGCCCAGGAGCCATCAGC
5	n2757136	176	93	337	83	385	No	0.0160827	0.999999	-0.14119	-2.42883		TCAGGTGGCCAAATTTACTGTGCCACTACAA
1	n2608005	179	85	337	94	385	No	0.0162394	0.999999	-0.137254	-2.40876	[uniprot]_Insertion_element_IS2A_uncharacterized_48.2_kDa_protein~~~[uniprot]_Transposase_InsD_for_insertion_element_IS2-9~~~[uniprot]_Transposase_InsD_for_insertion_element_IS2-12~~~[uniprot]_Transposase_InsD_for_insertion_element_IS2-11~~~[uniprot]_Transposase_InsD_for_insertion_element_IS2-10~~~[uniprot]_Transposase_InsD_for_insertion_element_IS2A/D/F/H/I/K~~~[uniprot]_Transposase_InsD_for_ins…	CGCTGCCAAAGCGGCGTTCCACTGCTCCCAGCATGACG
5	n285871	338	114	337	224	385	No	0.0162727	0.999999	0.119187	2.44509	ID960_papC--P_pilus_outer_membrane_usher_protein_PapC_precursor--gi:26249425--class_CU_fimbriae~~~[uniprot]_Outer_membrane_usher_protein_PapC	CGCTGTCCCCGTCCCCAGCGGCACGGATATACG
4	n1245262	296	139	337	157	385	No	0.0163306	0.999999	-0.131936	-2.40335	[uniprot]_Mid-cell-anchored_protein_Z	GATATAAACCAGTGGATTAATGGTTATTACAACGTTTATCGACCTCACACGAACAAC
14	n1656634	690	330	337	360	385	No	0.0165064	0.999999	-0.19586	2.40841		AAGTGGGTGATTAGCTCAGCTGGGAGAGCACCT
14	n1682697	690	330	337	360	385	No	0.0165064	0.999999	-0.19586	2.40841		TGCTCTCCCAGCTGAGCTAATCACCCACTTC
2	n1035358	534	207	337	327	385	No	0.0166587	0.999999	0.133826	-2.43649		CCTGTTACCTCGCCAGCATCAGTAAACTGGA
15	n2711411	62	38	337	24	385	No	0.0167127	0.999999	-0.160035	-2.39455		CATCTCCGGTGTCACGGTGGTGTTCCGGGCA
5	n2034676	9	8	337	1	385	No	0.0167389	0.999999	-0.4551	-2.42189	ID973_papH--P_pilus_minor_subunit_PapH--gi:26249426--class_CU_fimbriae~~~[uniprot]_PRS_fimbrial_minor_pilin_protein~~~[uniprot]_PAP_fimbrial_minor_pilin_protein~~~[uniprot]_Quinolinate_synthase_A	CTGCAGATAGCTGATGCCAGGGGGAATATTTCCCGGGCAGGGAAAGTAATGCCTGCAATAC
5	n751629	15	1	337	14	385	No	0.0167775	0.999999	0.316085	2.39761	ID962_papD--P_pilus_assembly_protein_chaperone_PapD--gi:26250993--class_CU_fimbriae~~~ID961_papD--P_pilus_assembly_protein_chaperone_PapD--gi:26249424--class_CU_fimbriae~~~[uniprot]_Chaperone_protein_PapD~~~[uniprot]_Chaperone_protein_PrsD_(Fragment)~~~[uniprot]_Tryptophan_synthase_alpha_chain	ACATTATTTCTCTTTTTTCACAGAGCAACGACTGCCATTACAGATAAACGACAGTACCGGG
5	n861383	15	1	337	14	385	No	0.0167775	0.999999	0.316085	2.39761	ID979_papJ--P_pilus_assembly_protein_PapJ--gi:26249423--class_CU_fimbriae~~~[uniprot]_CRISPR-associated_exonuclease_Cas4/endonuclease_Cas1_fusion	GAACGGGGGGGACGCACCGGAAGCCTGGCCATCAGTGGCGCACTGCTGTCCTCACCCTGCACGCTGGTG
5	n2429849	15	1	337	14	385	No	0.0167775	0.999999	0.316085	2.39761	ID979_papJ--P_pilus_assembly_protein_PapJ--gi:26249423--class_CU_fimbriae~~~[uniprot]_Protein_PapJ~~~[uniprot]_Protein_PrsJ	ACGCAACTCATCTGCAGTAAAGACGTCATCATATATACCCCGCTCTTCAGCCCGCAGGAAA
5	n2718594	15	1	337	14	385	No	0.0167775	0.999999	0.316085	2.39761		ATAATGTACCGCAATAACGGTTAAATGCGGATGGGATATTATGGTTGTGAATAAAACAACA
5	n1319593	186	65	337	121	385	No	0.0168711	0.999999	0.136103	2.40103	ID960_papC--P_pilus_outer_membrane_usher_protein_PapC_precursor--gi:26249425--class_CU_fimbriae~~~[uniprot]_Outer_membrane_usher_protein_PapC	CATAGCCGGCTTCTGAAAAACGGGTGAAGTCAATA
12	n2149368	343	127	337	216	385	No	0.0170183	0.999999	0.121212	2.41155		CTCGGTGAACGCAGAATGACGCTGGTCGATC
4	n6537	63	12	337	51	385	No	0.017127	0.999999	0.202245	2.43898		GAGCACAAAATCAGGACACCGGGATAACCTGTTTCCACTTTTCTTCATGTA
5	n407158	16	1	337	15	385	No	0.0171303	0.999999	0.308467	2.39244	ID960_papC--P_pilus_outer_membrane_usher_protein_PapC_precursor--gi:26249425--class_CU_fimbriae~~~[uniprot]_Outer_membrane_usher_protein_PapC	TTATCTTTTTTGTGAATCTGGTGATGCGTGTAATGAAAGACAGAATACCTTTTGCAGTCAA
5	n699206	22	18	337	4	385	No	0.0172092	0.999999	-0.291504	-2.39102	ID962_papD--P_pilus_assembly_protein_chaperone_PapD--gi:26250993--class_CU_fimbriae~~~ID961_papD--P_pilus_assembly_protein_chaperone_PapD--gi:26249424--class_CU_fimbriae~~~[uniprot]_Chaperone_protein_PapD~~~[uniprot]_Chaperone_protein_PmfD~~~[uniprot]_Chaperone_protein_FocC~~~[uniprot]_Chaperone_protein_FimC~~~[uniprot]_Chaperone_protein_PrsD_(Fragment)~~~[uniprot]_Uncharacterized_fimbrial_chaper…	CAGCGGTGGGTATCGTATTGAAAACCCGACGCCCTATTATGTCACTGTTATTGGTCTG
5	n1249375	22	18	337	4	385	No	0.0172092	0.999999	-0.291504	-2.39102		ACACTGGAGGGTGAGTATTCTGATGCCAGGGGCAA
5	n1571011	22	18	337	4	385	No	0.0172092	0.999999	-0.291504	-2.39102	ID962_papD--P_pilus_assembly_protein_chaperone_PapD--gi:26250993--class_CU_fimbriae~~~ID961_papD--P_pilus_assembly_protein_chaperone_PapD--gi:26249424--class_CU_fimbriae~~~[uniprot]_Chaperone_protein_PapD	GGTGTTTGACGGGAGTGAGAAGTCAATGACACTTGATATCTCCAATGATAACAAACAACTG
5	n2381184	22	18	337	4	385	No	0.0172092	0.999999	-0.291504	-2.39102	ID960_papC--P_pilus_outer_membrane_usher_protein_PapC_precursor--gi:26249425--class_CU_fimbriae	AAACCCTGTCGGTAAACTGGGATGGAAAAACACA
5	n2428885	22	18	337	4	385	No	0.0172092	0.999999	-0.291504	-2.39102	ID960_papC--P_pilus_outer_membrane_usher_protein_PapC_precursor--gi:26249425--class_CU_fimbriae~~~[uniprot]_Outer_membrane_usher_protein_PapC	AACACAGTGTCAGGTAAATGTACCGGAGACAGC
5	n988502	325	109	337	216	385	No	0.0172837	0.999999	0.110487	2.42487	ID981_papK--P_pilus_minor_subunit_PapK--gi:386622207--class_CU_fimbriae~~~[uniprot]_Protein_PrsK~~~[uniprot]_Fimbrial_adapter_PapK	AAAGGCCAGGGGGAAAAGGTTACCGGAAACAGTCT
7	n882718	231	121	337	110	385	No	0.0173489	0.999999	-0.146051	-2.38591		ACTGGACTGGGCCATGAAACAGGATTTTCGC
3	n2632625	100	19	337	81	385	No	0.0174421	0.999999	0.196542	2.46575		AATAAAAAGCAAATTCACTAAATTGCACAAATA
18	n2371373	38	12	337	26	385	No	0.0174856	0.999999	0.221559	2.38458	[uniprot]_Multifunctional_conjugation_protein_TraI	GGCTATGAAACGGAAGTGGTTGGTAAGCACGGTATGTGGGAG
18	n2778210	38	12	337	26	385	No	0.0174856	0.999999	0.221559	2.38458	[uniprot]_Multifunctional_conjugation_protein_TraI	TGGTAAGCACGGTATGTGGGAGATGCCGGGC
5	n379915	51	36	337	15	385	No	0.0175012	0.999999	-0.200965	-2.40853		AAAAAGCACAGGCGCTCTTTTATTGTTTGCTGCACTGTCTGCCGGGCAGGCAA
5	n437508	16	1	337	15	385	No	0.0176493	0.999999	0.331083	2.38668	[uniprot]_Protein_PapJ~~~[uniprot]_Protein_PrsJ	CCGGAAAATCACTCTGCAGCAGCCGGAGCACCTCTGATGCTGAGGCTG
1	n2608741	331	123	337	208	385	No	0.0176649	0.999999	0.11355	2.40193	[uniprot]_Insertion_element_IS2A_uncharacterized_48.2_kDa_protein~~~[uniprot]_Transposase_InsD_for_insertion_element_IS2-9~~~[uniprot]_Transposase_InsD_for_insertion_element_IS2-12~~~[uniprot]_Transposase_InsD_for_insertion_element_IS2-11~~~[uniprot]_Transposase_InsD_for_insertion_element_IS2-10~~~[uniprot]_Transposase_InsD_for_insertion_element_IS2A/D/F/H/I/K~~~[uniprot]_Transposase_InsD_for_ins…	TCAACAGTGAAACAGTACAGGACGTCATGCTGG
1	n658295	388	130	337	258	385	No	0.0176693	0.999999	0.11491	-2.51607	[uniprot]_Insertion_element_IS2A_uncharacterized_48.2_kDa_protein~~~[uniprot]_Transposase_InsD_for_insertion_element_IS2-9~~~[uniprot]_Transposase_InsD_for_insertion_element_IS2-12~~~[uniprot]_Transposase_InsD_for_insertion_element_IS2-11~~~[uniprot]_Transposase_InsD_for_insertion_element_IS2-10~~~[uniprot]_Transposase_InsD_for_insertion_element_IS2A/D/F/H/I/K~~~[uniprot]_Transposase_InsD_for_ins…	CAGTTTTTCTCCGTTATCACAGCGGAACTCGAACCCGTCAGAGCACCAT
5	n1190099	302	107	337	195	385	No	0.0177886	0.999999	0.121594	2.39489	ID960_papC--P_pilus_outer_membrane_usher_protein_PapC_precursor--gi:26249425--class_CU_fimbriae~~~[uniprot]_Outer_membrane_usher_protein_PapC	AGACCTTGAGGCTGACAATCCAACCGCCACACCCTGCAGTCCGAA
13	n2647109	155	60	337	95	385	No	0.0179632	0.999999	0.120821	2.3715		CGCTTCCACATCACCACGCTTGATCCAGAGAACAG
5	n1161672	321	108	337	213	385	No	0.0179962	0.999999	0.11878	2.42104	ID960_papC--P_pilus_outer_membrane_usher_protein_PapC_precursor--gi:26249425--class_CU_fimbriae~~~[uniprot]_Outer_membrane_usher_protein_PapC~~~[uniprot]_Putative_outer_membrane_usher_protein_YfcU~~~[uniprot]_Putative_outer_membrane_usher_protein_YqiG~~~[uniprot]_Uncharacterized_outer_membrane_usher_protein_YbgQ~~~[uniprot]_Ribosomal_RNA_large_subunit_methyltransferase_K/L~~~[uniprot]_Phosphopent…	ATTCTCGCCCAGCGTCAGGTTTGCCCGCCATCGTGGAATGGCACGGAACAGATAAAAGCGACTC
1	n1239956	290	97	337	193	385	No	0.0182536	0.999999	0.112877	2.4464	[uniprot]_Insertion_element_IS2A_uncharacterized_48.2_kDa_protein~~~[uniprot]_Transposase_InsD_for_insertion_element_IS2-9~~~[uniprot]_Transposase_InsD_for_insertion_element_IS2-12~~~[uniprot]_Transposase_InsD_for_insertion_element_IS2-11~~~[uniprot]_Transposase_InsD_for_insertion_element_IS2-10~~~[uniprot]_Transposase_InsD_for_insertion_element_IS2A/D/F/H/I/K~~~[uniprot]_Transposase_InsD_for_ins…	CGAACGTGACTCGCAGTTTTTCTCCGTTATCACAGC
5	n1179480	168	40	337	128	385	No	0.0185387	0.999999	0.137298	2.48898		ACATGGACGTAACTCAGTGCAGGCCGCGTATAATCCATAAA
2	n2457309	61	10	337	51	385	No	0.018566	0.999999	0.331423	2.3836	[uniprot]_Putative_phosphoethanolamine_transferase_YjgX	ATCCGAATCCGTGTGACCGGCTTAACTCCTAGCCGAATCATTACCTGGGGCAGTATCCCCG
3	n2200116	193	55	337	138	385	No	0.0187789	0.999999	0.136344	2.41135	ID975_papI--P_pilus,_pap_operon_regulatory_protein_PapI--gi:26249428--class_CU_fimbriae~~~[uniprot]_Major_pilus_subunit_operon_regulatory_protein~~~[uniprot]_P_fimbrial_regulatory_protein_KS71A	ACCAGTATGTTGCCATGCCCCGTCTTAATGG
7	n1174554	118	28	337	90	385	No	0.0188696	0.999999	0.170377	2.36715		CTGACGGAAAGCATTGGCGGTAAAACCGCCCGGGACTGGGCC
5	n2458824	36	5	337	31	385	No	0.0190153	0.999999	0.219179	2.36603	ID1329_papGII--P_pilus,_fimbrial_PapG_protein_(CFT073)--AAN82031--class_CU_fimbriae	CCTGGAATCAGTGTAATGGTCCTGAGTTCGCTGATGGCT
1	n1719148	257	130	337	127	385	No	0.0190985	0.999999	-0.117082	-2.34496	[uniprot]_Transposase_InsD_for_insertion_element_IS2-9~~~[uniprot]_Transposase_InsD_for_insertion_element_IS2-12~~~[uniprot]_Transposase_InsD_for_insertion_element_IS2-11~~~[uniprot]_Transposase_InsD_for_insertion_element_IS2-10~~~[uniprot]_Transposase_InsD_for_insertion_element_IS2A/D/F/H/I/K~~~[uniprot]_Transposase_InsD_for_insertion_element_IS2_on_F_plasmid~~~[uniprot]_Transposase_InsD_for_ins…	CGAGCTTCCGGCGTCTCCAGTGGAGTGGCTGAC
4	n1262614	61	11	337	50	385	No	0.0191168	0.999999	0.201542	2.40252		GTTGTTATATTATAACGTTTATCGACCTCACACGAAC
5	n1730338	15	1	337	14	385	No	0.0191605	0.999999	0.342512	2.35233	ID962_papD--P_pilus_assembly_protein_chaperone_PapD--gi:26250993--class_CU_fimbriae~~~ID961_papD--P_pilus_assembly_protein_chaperone_PapD--gi:26249424--class_CU_fimbriae~~~[uniprot]_Chaperone_protein_PapD	AAATGAAAATCAGGAAAAAATTATTACAGGACCGGTTATTGCCACCCCTCCGGTTCAGCGC
7	n489950	202	101	337	101	385	No	0.0191822	0.999999	-0.150397	-2.34508		AAAATCCTGTTTCATGGCCCAGTCCAGTGCGGTTTT
5	n1340646	67	10	337	57	385	No	0.0193269	0.999999	0.269545	2.4067	ID1329_papGII--P_pilus,_fimbrial_PapG_protein_(CFT073)--AAN82031--class_CU_fimbriae~~~[uniprot]_Fimbrial_protein_PrsG	AAAATTTCTTACCATGGCTGTATGTCGGAGCTGTATTTCTTAACAGCATAAAACGAATATT
22	n1411267	312	99	337	213	385	No	0.0194282	0.999999	0.166701	2.4986	ID827_iucA--aerobactin_siderophore_uptake_system,_siderophore_biosynthesis_protein--gi:88770306--class_Iron_uptake~~~ID826_iucA--aerobactin_siderophore_uptake_system,_siderophore_biosynthesis_protein--gi:26249462--class_Iron_uptake~~~[uniprot]_N(2)-citryl-N(6)-acetyl-N(6)-hydroxylysine_synthase	TCCCCAAGCATCTGGACAAGAATATTTTGCTGATGCGCCAGCAGC
22	n1850283	310	98	337	212	385	No	0.019458	0.999999	0.163368	2.492	ID827_iucA--aerobactin_siderophore_uptake_system,_siderophore_biosynthesis_protein--gi:88770306--class_Iron_uptake~~~ID826_iucA--aerobactin_siderophore_uptake_system,_siderophore_biosynthesis_protein--gi:26249462--class_Iron_uptake~~~[uniprot]_N(2)-citryl-N(6)-acetyl-N(6)-hydroxylysine_synthase	CAGGCCGTAATCCGCTTCAGCCGTAAACAGC
1	n652633	273	93	337	180	385	No	0.0194931	0.999999	0.110165	2.36188	[uniprot]_Insertion_element_IS2A_uncharacterized_48.2_kDa_protein~~~[uniprot]_Transposase_InsD_for_insertion_element_IS2-9~~~[uniprot]_Transposase_InsD_for_insertion_element_IS2-12~~~[uniprot]_Transposase_InsD_for_insertion_element_IS2-11~~~[uniprot]_Transposase_InsD_for_insertion_element_IS2-10~~~[uniprot]_Transposase_InsD_for_insertion_element_IS2A/D/F/H/I/K~~~[uniprot]_Transposase_InsD_for_ins…	AAGTAATCAGCGATGGTGCTCTGACGGGTTCG
2	n988115	535	208	337	327	385	No	0.0195445	0.999999	0.131407	-2.37179	[uniprot]_Putative_phosphoethanolamine_transferase_YjgX	AGAAAGTTATCCAGTTTACTGATGCTGGCGAGGTAACAG
13	n1871732	44	22	337	22	385	No	0.0196578	0.999999	-0.217642	-2.37127		TGGAAGCGCTGCAGAAAGCCCGGAACAGAGCCAG
3	n2331143	103	26	337	77	385	No	0.0198092	0.999999	0.146126	2.36863		CATGAAACGTGTTGTAATGCCAGTACGCTGGCAA
3	n2332553	103	26	337	77	385	No	0.0198092	0.999999	0.146126	2.36863		AGCAGCATGAAACGTGTTGTAATGCCAGTACG
21	n701239	209	61	337	148	385	No	0.0198898	0.999999	0.132235	2.45613	ID963_papE--P_pilus_minor_subunit_PapE--gi:26249420--class_CU_fimbriae~~~ID966_papE--P_pilus_minor_subunit_PapE--gi:117625203--class_CU_fimbriae~~~[uniprot]_Fimbrial_protein_PapE	ATTCAGACCCTGAGTCAAAATGGAAATCACGAAAAAGAGTTTACTGTGAATA
7	n1676296	91	24	337	67	385	No	0.0199304	0.999999	0.159312	2.37099		GCAATGAAAGCCATCACCCGCAACCTTGACCG
5	n1651595	131	74	337	57	385	No	0.0200349	0.999999	-0.140213	-2.34248	ID1329_papGII--P_pilus,_fimbrial_PapG_protein_(CFT073)--AAN82031--class_CU_fimbriae~~~ID1330_papGIII--P_pilus,_fimbrial_PapG_protein_(UTI89)--ABE1029--class_CU_fimbriae~~~[uniprot]_Fimbrial_protein_PrsG~~~[uniprot]_Fimbrial_adhesin_PapG	AATACCGGAGGATGCCGTCCTTCTGCACAGTCTCTGGAA
0	n1902058	32	7	337	25	385	No	0.0202009	0.999999	0.309502	2.32901		TGTGTAATACCAAATAGTGATACAGGTGCATGTGCTTGTCCG
16	n862635	155	70	337	85	385	No	0.020315	0.999999	-0.149195	-2.32486	[uniprot]_Transposase_for_insertion_sequence_element_IS629~~~[uniprot]_Transposase_for_insertion_sequence_element_IS3411	CGGGGCAATATGCTGTTCACTGCATACCGGTCCGACCCCGTACT
24	n2122435	393	183	337	210	385	No	0.0203819	0.999999	-0.107971	2.32074		AAATCCGGCCCCCGCAACCAATCAAAATTTGATGAA
20	n1067136	99	31	337	68	385	No	0.0204874	0.999999	0.138979	2.34507		TGGTGCAGAAGCTGCAGATGACGAAGAGTACGGACATCCTCCCGGGCC
3	n2336427	123	28	337	95	385	No	0.0205199	0.999999	0.170402	2.43714		CCGGCATTACAACACGTTTCATGCTGCTGCC
1	n306560	93	20	337	73	385	No	0.0205898	0.999999	0.193836	2.36083	[uniprot]_Transposase_InsD_for_insertion_element_IS2-9~~~[uniprot]_Transposase_InsD_for_insertion_element_IS2-12~~~[uniprot]_Transposase_InsD_for_insertion_element_IS2-11~~~[uniprot]_Transposase_InsD_for_insertion_element_IS2-10~~~[uniprot]_Transposase_InsD_for_insertion_element_IS2A/D/F/H/I/K~~~[uniprot]_Transposase_InsD_for_insertion_element_IS2_on_F_plasmid~~~[uniprot]_Transposase_InsD_for_ins…	TGGCAAAGTGGCCGTGAAAGAAAGCAATCAGCGATG
1	n2611897	178	84	337	94	385	No	0.0206254	0.999999	-0.133046	-2.31907		GGAAGCTCGCTGCCAAAGCGGCGTTCCACTGCTCCCA
3	n1973989	339	112	337	227	385	No	0.0206281	0.999999	0.135907	2.46506		TAAGCCAGTATTGGTAACGTAGGTGCCCACC
19	n1660919	82	24	337	58	385	No	0.0209155	0.999999	0.281865	2.32787		CCGCTTGGCGATACCCCAACAAATTGGTTTGTGAATTTGCCGAAC
5	n1814377	31	6	337	25	385	No	0.0210342	0.999999	0.256384	2.30988		TTTTCTAACGATATGTCAATTCAAACGTGGC
0	n1922316	32	7	337	25	385	No	0.0212683	0.999999	0.303667	2.31078		ATATAAATGTGTAATACCAAATAGTGATACAGG
5	n1665619	74	40	337	34	385	No	0.0214357	0.999999	-0.172326	-2.30214	[uniprot]_Fimbrial_protein_PrsG~~~[uniprot]_Fimbrial_adhesin_PapG~~~[uniprot]_Pyrrolidone-carboxylate_peptidase~~~[uniprot]_50S_ribosomal_protein_L22	CTGTACCATCTCATCGTTGTCTCTCCTTTGTCCACGCCATTAACCGAAACAATGGAGTCCCAGCCATGA
5	n2039018	25	8	337	17	385	No	0.0214433	0.999999	0.224582	2.30106	ID972_papF--P_pilus_minor_subunit_PapF--gi:110644641--class_CU_fimbriae~~~ID971_papF--P_pilus_minor_subunit_PapF--gi:26249419--class_CU_fimbriae~~~[uniprot]_Minor_fimbrial_protein_PrsF~~~[uniprot]_Fimbrial_adapter_PapF	AGGTAATGGTTCAGGAAATGGTTACAGAGTTACAGCAGGTCTGGACACAGCACGTTCAACG
5	n2244913	42	6	337	36	385	No	0.0215275	0.999999	0.20614	2.33105	ID1329_papGII--P_pilus,_fimbrial_PapG_protein_(CFT073)--AAN82031--class_CU_fimbriae	CTCCCTGTAGTAAGCCCAGGAGCCATCAGCGAAC
1	n185425	180	85	337	95	385	No	0.0215774	0.999999	-0.130398	-2.30192	[uniprot]_Insertion_element_IS2A_uncharacterized_48.2_kDa_protein~~~[uniprot]_Transposase_InsD_for_insertion_element_IS2-9~~~[uniprot]_Transposase_InsD_for_insertion_element_IS2-12~~~[uniprot]_Transposase_InsD_for_insertion_element_IS2-11~~~[uniprot]_Transposase_InsD_for_insertion_element_IS2-10~~~[uniprot]_Transposase_InsD_for_insertion_element_IS2A/D/F/H/I/K~~~[uniprot]_Transposase_InsD_for_ins…	AAGCGGCGTTCCACTGCTCCCAGCATGACGTCCTGTACT
19	n1361690	514	237	337	277	385	No	0.0215882	0.999999	0.155076	-2.30628		CGAACATATTCGACACATTCAGAATTTGGTGGCTAC
7	n1155141	54	8	337	46	385	No	0.0216593	0.999999	0.304096	2.32447	[uniprot]_D-amino_acid_dehydrogenase~~~[uniprot]_SsrA-binding_protein~~~[uniprot]_Coenzyme_PQQ_synthesis_protein_D~~~[uniprot]_tRNA-specific_2-thiouridylase_MnmA~~~[uniprot]_Uncharacterized_protein_in_gldA_3\'region_(Fragment)	GCCATGAAACAGGATTTTCGCTGCGGCTGCAGGCTCATGGAGAAACCGGAAACCGCAATGA
7	n901256	231	121	337	110	385	No	0.0217205	0.999999	-0.140812	-2.30313		GCACTGGACTGGGCCATGAAACAGGATTTTCG
14	n191062	26	20	337	6	385	No	0.0217652	0.999999	-0.368727	-2.30239		ACTAACCTAGTTAGTTGTAGTATCCAGCGTAGTATCG
20	n300646	52	9	337	43	385	No	0.0218405	0.999999	0.19708	2.31488		TGCACCAGAACCGGTAAATATTACTCACCAGACTTCATTCCACTGACGCC
20	n1102452	52	9	337	43	385	No	0.0218405	0.999999	0.19708	2.31488		TGACGAAGAGTACGGACATCCTCCCGGGCCC
7	n1421960	117	28	337	89	385	No	0.0219642	0.999999	0.167146	2.30931		ACTGACGGAAAGCATTGGCGGTAAAACCGCC
8	n748704	312	99	337	213	385	No	0.0219965	0.999999	0.16481	2.44985	ID1286_shiF--aerobactin_siderophore_uptake_system,_shiF_Possible_H+-antiporter--AE016766_164--class_Iron_uptake~~~[uniprot]_30S_ribosomal_protein_S2	TTAATCATCGCCCGGATCGCCTACGGGCTGACCGTGTCGGCAATGGTGCCAGCCTGTCAGGTCT
3	n1607217	114	69	337	45	385	No	0.0223451	0.999999	-0.160133	-2.30864		GGAATGACGAATCAGTCAGGAAATGATGACTAACAGTT
22	n779378	113	37	337	76	385	No	0.0225831	0.999999	0.164392	2.29233	ID827_iucA--aerobactin_siderophore_uptake_system,_siderophore_biosynthesis_protein--gi:88770306--class_Iron_uptake~~~ID826_iucA--aerobactin_siderophore_uptake_system,_siderophore_biosynthesis_protein--gi:26249462--class_Iron_uptake~~~[uniprot]_N(2)-citryl-N(6)-acetyl-N(6)-hydroxylysine_synthase	AAATCCGACCGGCAGATCCCCAAGCATCTGCACAAGAATATTTTGCTG
18	n2249346	11	3	337	8	385	No	0.0228538	0.999999	0.332972	2.27695	[uniprot]_Multifunctional_conjugation_protein_TraI	GCCCGGCATTTCCCACATACCGTGCTTACCC
14	n902190	129	84	337	45	385	No	0.0230184	0.999999	-0.144913	-2.28406		GCAGGATGACTCGACTTCGTCTCGCCCTTCGG
1	n605124	475	182	337	293	385	No	0.0230345	0.999999	0.110847	-2.36041	[uniprot]_Insertion_element_IS2A_uncharacterized_48.2_kDa_protein~~~[uniprot]_Transposase_InsD_for_insertion_element_IS2-9~~~[uniprot]_Transposase_InsD_for_insertion_element_IS2-12~~~[uniprot]_Transposase_InsD_for_insertion_element_IS2-11~~~[uniprot]_Transposase_InsD_for_insertion_element_IS2-10~~~[uniprot]_Transposase_InsD_for_insertion_element_IS2A/D/F/H/I/K~~~[uniprot]_Transposase_InsD_for_ins…	ATGCCTGCGATCAATGCCAAACGTGTTTACCGGA
1	n684771	172	82	337	90	385	No	0.0230432	0.999999	-0.129597	-2.27433	[uniprot]_Insertion_element_IS2A_uncharacterized_48.2_kDa_protein~~~[uniprot]_Transposase_InsD_for_insertion_element_IS2-9~~~[uniprot]_Transposase_InsD_for_insertion_element_IS2-12~~~[uniprot]_Transposase_InsD_for_insertion_element_IS2-11~~~[uniprot]_Transposase_InsD_for_insertion_element_IS2-10~~~[uniprot]_Transposase_InsD_for_insertion_element_IS2A/D/F/H/I/K~~~[uniprot]_Transposase_InsD_for_ins…	AGTAATCAGCGATGGTGCTCTGACGGGTTTG
21	n2265374	13	0	337	13	385	No	0.0232839	0.999999	0.330547	2.2771	ID965_papE--P_pilus_minor_subunit_PapE--gi:91213837--class_CU_fimbriae~~~ID966_papE--P_pilus_minor_subunit_PapE--gi:117625203--class_CU_fimbriae~~~ID969_papE--P_pilus_minor_subunit_PapE--gi:218706492--class_CU_fimbriae~~~[uniprot]_Fimbrial_protein_PrsE~~~[uniprot]_Fimbrial_protein_PapE~~~[uniprot]_Laminin-binding_fimbrial_subunit_ElfA~~~[uniprot]_Fimbrial_subunit_ElfA	CCAGTTAACTTCAGCATTTTGTACAGTACATGCAGGAATAATCAGTTTTCCTCTGAAGGTC
3	n1964933	213	112	337	101	385	No	0.0233768	0.999999	-0.147911	-2.27645		TATTGGTAACGTAGGTGCCCACTTTTTCAACT
1	n2213800	382	127	337	255	385	No	0.023818	0.999999	0.108112	-2.38492	[uniprot]_Insertion_element_IS2A_uncharacterized_48.2_kDa_protein~~~[uniprot]_Transposase_InsD_for_insertion_element_IS2-9~~~[uniprot]_Transposase_InsD_for_insertion_element_IS2-12~~~[uniprot]_Transposase_InsD_for_insertion_element_IS2-11~~~[uniprot]_Transposase_InsD_for_insertion_element_IS2-10~~~[uniprot]_Transposase_InsD_for_insertion_element_IS2A/D/F/H/I/K~~~[uniprot]_Transposase_InsD_for_ins…	CTCTACTGGAGACGCCGGAAGCTCGTTGCCGAA
5	n2161935	205	103	337	102	385	No	0.0238924	0.999999	-0.135865	-2.26655		TTTAATCAGGTGGCCAAATTTACTGTGCCACTACA
14	n2097634	713	336	337	377	385	No	0.0239352	0.999999	-0.330705	2.26092	[uniprot]_UDP-N-acetylmuramate--L-alanine_ligase	ACAAGGAGGGGGTCGGCGGTTCGATCCCGTCAT
14	n2100920	713	336	337	377	385	No	0.0239352	0.999999	-0.330705	2.26092	[uniprot]_Uncharacterized_RNA_methyltransferase_PMT_0737	ACCTCCCTTACAAGGAGGGGGTCGGCGGTTC
14	n2105164	713	336	337	377	385	No	0.0239352	0.999999	-0.330705	2.26092	[uniprot]_UDP-N-acetylmuramate--L-alanine_ligase	ACGGGATCGAACCGCCGACCCCCTCCTTGTAA
14	n2107194	713	336	337	377	385	No	0.0239352	0.999999	-0.330705	2.26092	[uniprot]_Uncharacterized_RNA_methyltransferase_PMT_0737	ATCGAACCGCCGACCCCCTCCTTGTAAGGGA
14	n2112250	713	336	337	377	385	No	0.0239352	0.999999	-0.330705	2.26092		AGGGGGTCGGCGGTTCGATCCCGTCATCACCC
14	n2113821	713	336	337	377	385	No	0.0239352	0.999999	-0.330705	2.26092	[uniprot]_Uncharacterized_RNA_methyltransferase_PMT_0737	CCCTTACAAGGAGGGGGTCGGCGGTTCGATCC
14	n2114036	713	336	337	377	385	No	0.0239352	0.999999	-0.330705	2.26092	[uniprot]_Uncharacterized_RNA_methyltransferase_PMT_0737	CCTCCCTTACAAGGAGGGGGTCGGCGGTTCGA
14	n2115209	713	336	337	377	385	No	0.0239352	0.999999	-0.330705	2.26092	[uniprot]_Uncharacterized_RNA_methyltransferase_PMT_0737~~~[uniprot]_UDP-N-acetylmuramate--L-alanine_ligase	CTTACAAGGAGGGGGTCGGCGGTTCGATCCC
14	n2118371	713	336	337	377	385	No	0.0239352	0.999999	-0.330705	2.26092		TGGGTGATGACGGGATCGAACCGCCGACCCC
14	n2118787	713	336	337	377	385	No	0.0239352	0.999999	-0.330705	2.26092		GTGGGTGATGACGGGATCGAACCGCCGACCC
8	n1787935	113	37	337	76	385	No	0.0239544	0.999999	0.165753	2.27253	[uniprot]_N(6)-hydroxylysine_O-acetyltransferase	ACTCGACAAGCCTCTGAATCTTGGCTGGGGGCTGGACAATAGCGCGGTGTTGCACTG
1	n1256989	290	97	337	193	385	No	0.0244904	0.999999	0.108013	2.33581	[uniprot]_Insertion_element_IS2A_uncharacterized_48.2_kDa_protein	TGACTCGCAGTTTTTCTCCGTTATCACAGCGGAAC
1	n691169	272	93	337	179	385	No	0.0245179	0.999999	0.105848	2.27596	[uniprot]_Insertion_element_IS2A_uncharacterized_48.2_kDa_protein~~~[uniprot]_Transposase_InsD_for_insertion_element_IS2-9~~~[uniprot]_Transposase_InsD_for_insertion_element_IS2-12~~~[uniprot]_Transposase_InsD_for_insertion_element_IS2-11~~~[uniprot]_Transposase_InsD_for_insertion_element_IS2-10~~~[uniprot]_Transposase_InsD_for_insertion_element_IS2A/D/F/H/I/K~~~[uniprot]_Transposase_InsD_for_ins…	CTCGAACCCGTCAGAGCACCATCGCTGATTAC
3	n2337422	88	18	337	70	385	No	0.0245536	0.999999	0.158739	2.30348		CTGGCATTACAACACGTTTCATGCTGCTGCCC
13	n2641119	147	56	337	91	385	No	0.0247036	0.999999	0.116442	2.25213		CATCGCTTCCACATCACCACGCTTGATCCAGAG
3	n2732664	9	6	337	3	385	No	0.0249952	0.999999	-0.337714	-2.2422		CACTCTCCAGGAAACCCGGGGCGGTTCACAA
5	n509387	213	71	337	142	385	No	0.0250427	0.999999	0.12281	2.26326	ID979_papJ--P_pilus_assembly_protein_PapJ--gi:26249423--class_CU_fimbriae~~~[uniprot]_Protein_PapJ~~~[uniprot]_Protein_PrsJ~~~[uniprot]_Proline--tRNA_ligase	ACTGTGCCGGCCTGACCGGCGGCAGGAGGAGATGCTGGCCGCCTG
3	n526361	26	5	337	21	385	No	0.0251093	0.999999	0.220109	2.24195		AATGCCGGCGCTGGTATTGTGGAACCCGGCCCTGC
13	n2360931	11	10	337	1	385	No	0.0251518	0.999999	-0.313733	-2.24228		TTCAGACAAAAAGCCGGGTGAAGCCGCTGTGCTC
1	n1261958	288	97	337	191	385	No	0.0252179	0.999999	0.10622	2.31551		ATAACGGAGAAAAACTGCGAGTCACGTTCGC
14	n2286858	26	20	337	6	385	No	0.0253302	0.999999	-0.356328	-2.24579		CGCTGGATACTACAACTAACTAGGTTAGTGGTGGGTCGTGCAGGAT
16	n1888965	290	94	337	196	385	No	0.0254353	0.999999	0.103267	2.28964	[uniprot]_Transposase_for_insertion_sequence_element_IS629	AGCGCGATGACTGGCTGAAGAAAGAGATACAGCG
5	n556854	277	102	337	175	385	No	0.0255154	0.999999	0.112612	2.23768	ID960_papC--P_pilus_outer_membrane_usher_protein_PapC_precursor--gi:26249425--class_CU_fimbriae~~~[uniprot]_Outer_membrane_usher_protein_PapC~~~[uniprot]_Putative_outer_membrane_usher_protein_YfcU~~~[uniprot]_Outer_membrane_usher_protein_PmfC~~~[uniprot]_Probable_outer_membrane_usher_protein_ElfC~~~[uniprot]_Putative_outer_membrane_usher_protein_YqiG~~~[uniprot]_Uncharacterized_outer_membrane_ush…	CAGCCTGGAAAGCGATGACCGGATGCTGCCGCCCAGACTGCGAGGCTATGCACCGCAGATT
20	n1067137	8	2	337	6	385	No	0.0257386	0.999999	0.392395	2.25092		TATTTACCGGTTCTGGTGCAGAAGCTGCAGGTGACGAAGAGTACGGACATCCTCCCGGGCC
5	n1741108	218	61	337	157	385	No	0.0257723	0.999999	0.12902	2.36271	ID967_papE--P_pilus_minor_subunit_PapE--gi:218702828--class_CU_fimbriae~~~ID969_papE--P_pilus_minor_subunit_PapE--gi:218706492--class_CU_fimbriae~~~ID966_papE--P_pilus_minor_subunit_PapE--gi:117625203--class_CU_fimbriae	AATATGATGCAACCAGCGTTGCTGTTGCAGA
1	n886179	90	18	337	72	385	No	0.0259492	0.999999	0.188709	2.2924	[uniprot]_Insertion_element_IS2A_uncharacterized_48.2_kDa_protein~~~[uniprot]_Transposase_InsD_for_insertion_element_IS2-9~~~[uniprot]_Transposase_InsD_for_insertion_element_IS2-12~~~[uniprot]_Transposase_InsD_for_insertion_element_IS2-11~~~[uniprot]_Transposase_InsD_for_insertion_element_IS2-10~~~[uniprot]_Transposase_InsD_for_insertion_element_IS2A/D/F/H/I/K~~~[uniprot]_Transposase_InsD_for_ins…	ACGTGGGCAGCTCTCCGATAACATGGTATATACGGAGAAG
1	n895664	90	18	337	72	385	No	0.0259492	0.999999	0.188709	2.2924	[uniprot]_Insertion_element_IS2A_uncharacterized_48.2_kDa_protein~~~[uniprot]_Transposase_InsD_for_insertion_element_IS2-9~~~[uniprot]_Transposase_InsD_for_insertion_element_IS2-12~~~[uniprot]_Transposase_InsD_for_insertion_element_IS2-11~~~[uniprot]_Transposase_InsD_for_insertion_element_IS2-10~~~[uniprot]_Transposase_InsD_for_insertion_element_IS2A/D/F/H/I/K~~~[uniprot]_Transposase_InsD_for_ins…	GGATGTGCTTCTCCGTATATACCATGTTATCGGAGAG
18	n2491547	185	74	337	111	385	No	0.0259868	0.999999	0.123299	2.22932		TACCGGGAAAAACTGAAAGAGCAGGTTGAGGC
14	n870482	128	83	337	45	385	No	0.0260383	0.999999	-0.141696	-2.23484		GAAGGGCGAGACGAAGTCGAGTCATCCTGCACGACCCACCA
21	n2587425	140	43	337	97	385	No	0.0260527	0.999999	0.139427	2.25557	ID966_papE--P_pilus_minor_subunit_PapE--gi:117625203--class_CU_fimbriae~~~[uniprot]_Fimbrial_protein_PrsE~~~[uniprot]_Fimbrial_protein_PapE	GCAGGAATAATCAGTTTTCCTCTGAAGGTCAGATTATCA
7	n76585	51	9	337	42	385	No	0.0263011	0.999999	0.191902	2.2425		GGTTTATCCATCAGCCAGCAGCCACAGCGAAAATCC
7	n1174550	51	9	337	42	385	No	0.0263011	0.999999	0.191902	2.2425		TTCTGACGGAAAGCATTGGAGGTAAAACCGCCCGGGACTGGGCC
7	n2651535	51	9	337	42	385	No	0.0263011	0.999999	0.191902	2.2425		GAAACAGCAATGAAAGCCATCACCCGCAATCTCG
4	n1261952	62	12	337	50	385	No	0.0263218	0.999999	0.188691	2.27478		TATTATAACGTTTATCGACCTCACACGAACAACGAT
20	n2437509	279	100	337	179	385	No	0.0264299	0.999999	0.113314	2.26105		ACCGGTTCTGGTGCAGAAGCTGCAGATGACG
3	n1478192	116	70	337	46	385	No	0.0265077	0.999999	-0.156482	-2.24158		GAATCAGTCAGGAAATGATGACTAACAGTTGGCT
1	n2490054	392	131	337	261	385	No	0.0267103	0.999999	0.109061	-2.34751	[uniprot]_Insertion_element_IS2A_uncharacterized_48.2_kDa_protein~~~[uniprot]_Transposase_InsD_for_insertion_element_IS2-9~~~[uniprot]_Transposase_InsD_for_insertion_element_IS2-12~~~[uniprot]_Transposase_InsD_for_insertion_element_IS2-11~~~[uniprot]_Transposase_InsD_for_insertion_element_IS2-10~~~[uniprot]_Transposase_InsD_for_insertion_element_IS2A/D/F/H/I/K~~~[uniprot]_Transposase_InsD_for_ins…	ATGAACCATTATCCGTCAGCCACTCTACTGGAGACG
5	n447405	74	15	337	59	385	No	0.0267878	0.999999	0.250315	2.24607	ID1329_papGII--P_pilus,_fimbrial_PapG_protein_(CFT073)--AAN82031--class_CU_fimbriae~~~[uniprot]_Uncharacterized_transporter_HI_0020	CATGCAGCGTCATTTCGCGAGTTACTTGGGAGCCCGTTTTAAAATCCCATACAATGTGGCC
5	n1021027	74	15	337	59	385	No	0.0267878	0.999999	0.250315	2.24607	ID960_papC--P_pilus_outer_membrane_usher_protein_PapC_precursor--gi:26249425--class_CU_fimbriae~~~[uniprot]_Outer_membrane_usher_protein_PapC~~~[uniprot]_Putative_S-adenosyl-L-methionine-dependent_methyltransferase_Rv1896c~~~[uniprot]_Putative_S-adenosyl-L-methionine-dependent_methyltransferase_MT1947~~~[uniprot]_Putative_S-adenosyl-L-methionine-dependent_methyltransferase_BCG_1935c~~~[uniprot]_P…	CACGCCCCAGATATTTAGACCTTGAGGCTGCCAATCCAACCGCCACACCCTGCAGTCCGAA
3	n2722899	56	16	337	40	385	No	0.0273179	0.999999	0.159547	2.21287		GAAGTGGAGCAGTGGATGCAACAGCGAATCGA
5	n2465155	150	84	337	66	385	No	0.0273231	0.999999	-0.123005	-2.22919	ID972_papF--P_pilus_minor_subunit_PapF--gi:110644641--class_CU_fimbriae~~~ID971_papF--P_pilus_minor_subunit_PapF--gi:26249419--class_CU_fimbriae~~~[uniprot]_Minor_fimbrial_protein_PrsF~~~[uniprot]_Fimbrial_adapter_PapF	TTTACTTCAGTGCCCTTTCGTAATGGCAGCGGGA
5	n1733387	131	74	337	57	385	No	0.0273636	0.999999	-0.134792	-2.22699	ID1329_papGII--P_pilus,_fimbrial_PapG_protein_(CFT073)--AAN82031--class_CU_fimbriae~~~ID1330_papGIII--P_pilus,_fimbrial_PapG_protein_(UTI89)--ABE1029--class_CU_fimbriae~~~[uniprot]_Fimbrial_protein_PrsG~~~[uniprot]_Fimbrial_adhesin_PapG	CAGACTCTTTCTGTGTCTTGCGATGTGCCTACAAATATTCGTTTTTTCCTGTTAAGCAATACA
5	n2056358	131	74	337	57	385	No	0.0273636	0.999999	-0.134792	-2.22699	ID1330_papGIII--P_pilus,_fimbrial_PapG_protein_(UTI89)--ABE1029--class_CU_fimbriae~~~[uniprot]_Fimbrial_protein_PrsG~~~[uniprot]_Fimbrial_adhesin_PapG~~~[uniprot]_Nitrogenase-stabilizing/protective_protein_NifW	CCCAGCCATGACCCAGACCAACCGAAAATTGCTGACCATGGCTGTATGCCGGA
5	n1845506	359	119	337	240	385	No	0.0274864	0.999999	0.1088	2.27035	[uniprot]_Protein_PapJ~~~[uniprot]_Protein_PrsJ	GAGATGCTGGCCGCCTGGAGGAAAAGGGCGACAC
3	n600051	487	177	337	310	385	No	0.0275155	0.999999	0.125928	-2.28441	ID977_papI--P_pilus,_pap_operon_regulatory_protein_PapI--gi:117625211--class_CU_fimbriae	ATCTCACTGTAACAAAGTTTCTTCGAATAATAAA
2	n1031096	533	207	337	326	385	No	0.0276098	0.999999	0.12265	-2.24601	[uniprot]_Putative_phosphoethanolamine_transferase_YjgX	CCAGTTTACTGATGCTGGCGAGGTAACAGGCAA
5	n2168553	207	104	337	103	385	No	0.0277294	0.999999	-0.131392	-2.20839		ACCTTTAATCAGGTGGCCAAATTTACTGTGCCA
3	n542742	34	9	337	25	385	No	0.0277932	0.999999	0.191391	2.20139		GGCGCTGGTATTGTGGAACCCGGCCCTGCCC
3	n2282164	78	14	337	64	385	No	0.0278583	0.999999	0.216966	2.30077		CAAAATGTGATACACATCAAATAAATCCAATAAAAAGCAAATTCA
3	n2283255	78	14	337	64	385	No	0.0278583	0.999999	0.216966	2.30077		AAACGCAAAATGTGATACACATCAAATAAATCCAA
22	n206855	115	38	337	77	385	No	0.0281193	0.999999	0.156264	2.20872	ID827_iucA--aerobactin_siderophore_uptake_system,_siderophore_biosynthesis_protein--gi:88770306--class_Iron_uptake~~~ID826_iucA--aerobactin_siderophore_uptake_system,_siderophore_biosynthesis_protein--gi:26249462--class_Iron_uptake~~~[uniprot]_N(2)-citryl-N(6)-acetyl-N(6)-hydroxylysine_synthase~~~[uniprot]_Threonylcarbamoyl-AMP_synthase	CAGGCCGTAATCCGCTTCAGCCGTAAACAGAGGCTTCAGCACCTGCTGACAGTAAGCATCGACCCATGCGTGGGCGGCCTGTTGCACAGTGATACCGAGG
14	n2297612	25	19	337	6	385	No	0.0284787	0.999999	-0.350829	-2.19837		ACGCTGGATACTACAACTAACTAGGTTAGTG
3	n103113	229	123	337	106	385	No	0.0285924	0.999999	-0.131546	-2.19984		TGTCGCCAGCACCAGGGACAGGGCTGATTTC
5	n1497903	34	25	337	9	385	No	0.0287434	0.999999	-0.212095	-2.22362	ID973_papH--P_pilus_minor_subunit_PapH--gi:26249426--class_CU_fimbriae~~~ID974_papH--P_pilus_minor_subunit_PapH--gi:91213842--class_CU_fimbriae~~~[uniprot]_PRS_fimbrial_minor_pilin_protein~~~[uniprot]_PAP_fimbrial_minor_pilin_protein	GGGAAATATTGCCCGGGCAGGAAAAGTAATGCCTGCAATACCATTGACGGGT
5	n2239093	34	25	337	9	385	No	0.0287434	0.999999	-0.212095	-2.22362	ID974_papH--P_pilus_minor_subunit_PapH--gi:91213842--class_CU_fimbriae	ATTACTTTTCCTGCCCGGGCAATATTTCCCCTG
5	n1573105	14	1	337	13	385	No	0.0288154	0.999999	0.303319	2.19241	ID968_papE--P_pilus_minor_subunit_PapE--gi:386622208--class_CU_fimbriae~~~ID965_papE--P_pilus_minor_subunit_PapE--gi:91213837--class_CU_fimbriae~~~ID964_papE--P_pilus_minor_subunit_PapE--gi:110644642--class_CU_fimbriae	GGCAACGCTGGTTGCATCATATTCGTAATACTATCAATTAAAATACGTCGA
5	n2425271	14	1	337	13	385	No	0.0288154	0.999999	0.303319	2.19241		TTTATATCTCATAAAATAAAATTTTTTCTGTGCCGCTCTCCGGAGGGGGAATG
5	n2718089	14	1	337	13	385	No	0.0288154	0.999999	0.303319	2.19241		TATAAATAATGATAAGCGAATCATTCCCCCTCCGGAGAGCGGCACA
22	n418926	313	100	337	213	385	No	0.0290472	0.999999	0.15668	2.32969	ID827_iucA--aerobactin_siderophore_uptake_system,_siderophore_biosynthesis_protein--gi:88770306--class_Iron_uptake~~~ID826_iucA--aerobactin_siderophore_uptake_system,_siderophore_biosynthesis_protein--gi:26249462--class_Iron_uptake~~~[uniprot]_N(2)-citryl-N(6)-acetyl-N(6)-hydroxylysine_synthase	CCCCAGCGCAGCGGTCACAGCAAAAGTGGAGTTAACCAGCAGGTAATAA
22	n467454	313	100	337	213	385	No	0.0290472	0.999999	0.15668	2.32969	ID827_iucA--aerobactin_siderophore_uptake_system,_siderophore_biosynthesis_protein--gi:88770306--class_Iron_uptake~~~ID826_iucA--aerobactin_siderophore_uptake_system,_siderophore_biosynthesis_protein--gi:26249462--class_Iron_uptake~~~[uniprot]_N(2)-citryl-N(6)-acetyl-N(6)-hydroxylysine_synthase~~~[uniprot]_DNA_mismatch_repair_protein_MutL	CTGTCGCGTGAGGCATAAAAGCGCTGCCCTGACAGTCACGGTAAATAAATCCGACCGGCAG
22	n603241	313	100	337	213	385	No	0.0290472	0.999999	0.15668	2.32969	ID827_iucA--aerobactin_siderophore_uptake_system,_siderophore_biosynthesis_protein--gi:88770306--class_Iron_uptake~~~ID826_iucA--aerobactin_siderophore_uptake_system,_siderophore_biosynthesis_protein--gi:26249462--class_Iron_uptake~~~[uniprot]_N(2)-citryl-N(6)-acetyl-N(6)-hydroxylysine_synthase~~~[uniprot]_Protein_GrpE~~~[uniprot]_tRNA_dimethylallyltransferase	TAATAAGGGAAATAGCGCAGCAACTGCTCATGGGTGAAAATATTTTCCGCCTGCGCCTCGCCAATAGAATCGAGCCAG
14	n869180	120	77	337	43	385	No	0.0296712	0.999999	-0.135088	-2.18641		GAAGTCGAGTCATCCTGCACGACCCACCACTAAC
5	n1561655	14	1	337	13	385	No	0.0298374	0.999999	0.298539	2.18008	ID960_papC--P_pilus_outer_membrane_usher_protein_PapC_precursor--gi:26249425--class_CU_fimbriae~~~[uniprot]_Outer_membrane_usher_protein_PapC~~~[uniprot]_Kappa-carrageenase	GGCTGACTATCAGGGAAGCCAGGAGCAGAGTCGCTACAACGGGGAAAAAACGACAAACAGA
7	n82661	9	2	337	7	385	No	0.0299236	0.999999	0.372221	2.1727	[uniprot]_Peptidyl-tRNA_hydrolase~~~[uniprot]_Tryptophan--tRNA_ligase	ATTGCGGGTGATGGCTTTCATTGCTGTTTCCGGTTTATCCATCAGCCAGCAGCCACAGCGA
7	n493282	9	2	337	7	385	No	0.0299236	0.999999	0.372221	2.1727		CAATGCTTTCCGTCAGAACTGAGATTTCAGTCAGTTGCCGGATAAGTGTGTCG
5	n1707887	290	99	337	191	385	No	0.030131	0.999999	0.118219	2.20413	ID973_papH--P_pilus_minor_subunit_PapH--gi:26249426--class_CU_fimbriae~~~ID974_papH--P_pilus_minor_subunit_PapH--gi:91213842--class_CU_fimbriae~~~[uniprot]_PRS_fimbrial_minor_pilin_protein~~~[uniprot]_PAP_fimbrial_minor_pilin_protein	ACCGGATAAATTAAACTTATCCGGCGTTTCACCCC
5	n2738005	205	57	337	148	385	No	0.0301422	0.999999	0.126521	2.25056	ID973_papH--P_pilus_minor_subunit_PapH--gi:26249426--class_CU_fimbriae~~~[uniprot]_PRS_fimbrial_minor_pilin_protein~~~[uniprot]_PAP_fimbrial_minor_pilin_protein	GAAAAACCATTCTGTAAATCCCGAACCGGGGTT
1	n855838	89	18	337	71	385	No	0.0302155	0.999999	0.186755	2.22688	[uniprot]_Insertion_element_IS2A_uncharacterized_48.2_kDa_protein~~~[uniprot]_Transposase_InsD_for_insertion_element_IS2-9~~~[uniprot]_Transposase_InsD_for_insertion_element_IS2-12~~~[uniprot]_Transposase_InsD_for_insertion_element_IS2-11~~~[uniprot]_Transposase_InsD_for_insertion_element_IS2-10~~~[uniprot]_Transposase_InsD_for_insertion_element_IS2A/D/F/H/I/K~~~[uniprot]_Transposase_InsD_for_ins…	ATAACATGGTATATACGGAGAAGCACATCCGTATCATC
11	n2048575	12	3	337	9	385	No	0.0304078	0.999999	0.317874	2.16548	[uniprot]_Putative_defective_protein_IntQ~~~[uniprot]_Relaxosome_protein_TraY~~~[uniprot]_ATP-dependent_helicase/nuclease_subunit_A	GCAGTGGATTTGCCCCTATATTTCCAGACAC
3	n2804030	304	149	337	155	385	No	0.0305262	0.999999	-0.114723	-2.16564	ID976_papI--P_pilus,_pap_operon_regulatory_protein_PapI--gi:91213845--class_CU_fimbriae~~~ID978_papI--P_pilus,_pap_operon_regulatory_protein_PapI--gi:218701692--class_CU_fimbriae~~~[uniprot]_Major_pilus_subunit_operon_regulatory_protein~~~[uniprot]_P_fimbrial_regulatory_protein_KS71A	AATTTCTGAACAGGCATAATGGAGGGAAAAC
5	n1207927	130	73	337	57	385	No	0.0306816	0.999999	-0.13037	-2.18186	ID1330_papGIII--P_pilus,_fimbrial_PapG_protein_(UTI89)--ABE1029--class_CU_fimbriae~~~[uniprot]_Fimbrial_protein_PrsG	ATTCAATGTACCATTAAAAGGAAATGTTTTCAT
1	n2728468	391	131	337	260	385	No	0.0307323	0.999999	0.10599	-2.28635	[uniprot]_Insertion_element_IS2A_uncharacterized_48.2_kDa_protein~~~[uniprot]_Transposase_InsD_for_insertion_element_IS2-9~~~[uniprot]_Transposase_InsD_for_insertion_element_IS2-12~~~[uniprot]_Transposase_InsD_for_insertion_element_IS2-11~~~[uniprot]_Transposase_InsD_for_insertion_element_IS2-10~~~[uniprot]_Transposase_InsD_for_insertion_element_IS2A/D/F/H/I/K~~~[uniprot]_Transposase_InsD_for_ins…	CATTATCCGTCAGCCACTCTACTGGAGACGCCGGAA
1	n2731139	391	131	337	260	385	No	0.0307323	0.999999	0.10599	-2.28635	[uniprot]_Insertion_element_IS2A_uncharacterized_48.2_kDa_protein~~~[uniprot]_Transposase_InsD_for_insertion_element_IS2-9~~~[uniprot]_Transposase_InsD_for_insertion_element_IS2-12~~~[uniprot]_Transposase_InsD_for_insertion_element_IS2-11~~~[uniprot]_Transposase_InsD_for_insertion_element_IS2-10~~~[uniprot]_Transposase_InsD_for_insertion_element_IS2A/D/F/H/I/K~~~[uniprot]_Transposase_InsD_for_ins…	GAGCTTCCGGCGTCTCCAGTAGAGTGGCTGACGG
1	n2733106	391	131	337	260	385	No	0.0307323	0.999999	0.10599	-2.28635	[uniprot]_Transposase_InsD_for_insertion_element_IS2-9~~~[uniprot]_Transposase_InsD_for_insertion_element_IS2-12~~~[uniprot]_Transposase_InsD_for_insertion_element_IS2-11~~~[uniprot]_Transposase_InsD_for_insertion_element_IS2-10~~~[uniprot]_Transposase_InsD_for_insertion_element_IS2A/D/F/H/I/K~~~[uniprot]_Transposase_InsD_for_insertion_element_IS2_on_F_plasmid~~~[uniprot]_Transposase_InsD_for_ins…	CAGCCACTCTACTGGAGACGCCGGAAGCTCG
14	n899760	128	83	337	45	385	No	0.0307379	0.999999	-0.137685	-2.16969		AGGATGACTCGACTTCGTCTCGCCCTTCGGGC
1	n2118184	179	85	337	94	385	No	0.0309653	0.999999	-0.123017	-2.16047	[uniprot]_Insertion_element_IS2A_uncharacterized_48.2_kDa_protein~~~[uniprot]_Transposase_InsD_for_insertion_element_IS2-9~~~[uniprot]_Transposase_InsD_for_insertion_element_IS2-12~~~[uniprot]_Transposase_InsD_for_insertion_element_IS2-11~~~[uniprot]_Transposase_InsD_for_insertion_element_IS2-10~~~[uniprot]_Transposase_InsD_for_insertion_element_IS2A/D/F/H/I/K~~~[uniprot]_Transposase_InsD_for_ins…	ACTGCCGTGTTCTTCGGTTCAAGTCCCAACATC
11	n1948522	36	14	337	22	385	No	0.0309894	0.999999	0.197509	2.16496	[uniprot]_Electron_transport_complex_subunit_G	CAGTATGGATAATCCTTTTTCACAGACTTGCCAGCAGCCAGCATTTATGTTCTTTTATCTG
16	n1961080	436	156	337	280	385	No	0.031035	0.999999	0.0981069	-2.22828		ATAAACGCAGTGCCCGTGCGCAGCGCGATGAC
1	n628015	173	82	337	91	385	No	0.0311086	0.999999	-0.123649	-2.15679	[uniprot]_Insertion_element_IS2A_uncharacterized_48.2_kDa_protein~~~[uniprot]_Transposase_InsD_for_insertion_element_IS2-9~~~[uniprot]_Transposase_InsD_for_insertion_element_IS2-12~~~[uniprot]_Transposase_InsD_for_insertion_element_IS2-11~~~[uniprot]_Transposase_InsD_for_insertion_element_IS2-10~~~[uniprot]_Transposase_InsD_for_insertion_element_IS2A/D/F/H/I/K~~~[uniprot]_Transposase_InsD_for_ins…	AAACCCGTCAGAGCACCATCGCTGATTACTT
5	n1244901	103	18	337	85	385	No	0.0315012	0.999999	0.166284	2.23483	ID971_papF--P_pilus_minor_subunit_PapF--gi:26249419--class_CU_fimbriae	AATGTTTTCTGTACCGCTCTCCGGAGGGGGAATG
3	n1006666	105	28	337	77	385	No	0.0317218	0.999999	0.133042	2.17767		CACATTGCCAGCGTACTGGCATTACAACACGTTT
1	n1808531	544	221	337	323	385	No	0.0317223	0.999999	0.114804	-2.18966	[uniprot]_Transposase_InsD_for_insertion_element_IS2-9~~~[uniprot]_Transposase_InsD_for_insertion_element_IS2-12~~~[uniprot]_Transposase_InsD_for_insertion_element_IS2-11~~~[uniprot]_Transposase_InsD_for_insertion_element_IS2-10~~~[uniprot]_Transposase_InsD_for_insertion_element_IS2A/D/F/H/I/K~~~[uniprot]_Transposase_InsD_for_insertion_element_IS2_on_F_plasmid~~~[uniprot]_Transposase_InsD_for_ins…	CACGCTTTATCGTTTTCACGAAGCTCTCTGC
5	n360229	17	2	337	15	385	No	0.0318864	0.999999	0.264601	2.14947	ID979_papJ--P_pilus_assembly_protein_PapJ--gi:26249423--class_CU_fimbriae~~~[uniprot]_Protein_PapJ~~~[uniprot]_Protein_PrsJ~~~[uniprot]_Exoribonuclease_2	GATGACGTCTTTACTGCAGATGAGTTGCGTCATTACCGGATAAATGAACGGGGGG
5	n811886	17	2	337	15	385	No	0.0318864	0.999999	0.264601	2.14947	[uniprot]_Protein_PapJ~~~[uniprot]_Protein_PrsJ	CCGGAAAATCACTCTGCGGCAGCCGGAGCACCTCTGATGCTGAGGCTG
1	n2393778	394	133	337	261	385	No	0.0319737	0.999999	0.106686	-2.29407	[uniprot]_Insertion_element_IS2A_uncharacterized_48.2_kDa_protein~~~[uniprot]_Transposase_InsD_for_insertion_element_IS2-9~~~[uniprot]_Transposase_InsD_for_insertion_element_IS2-12~~~[uniprot]_Transposase_InsD_for_insertion_element_IS2-11~~~[uniprot]_Transposase_InsD_for_insertion_element_IS2-10~~~[uniprot]_Transposase_InsD_for_insertion_element_IS2A/D/F/H/I/K~~~[uniprot]_Transposase_InsD_for_ins…	CTCTCTGCTATGCCGTTACTCTCCGGACTCCGCA
5	n562204	13	1	337	12	385	No	0.0320902	0.999999	0.301044	2.14815	ID960_papC--P_pilus_outer_membrane_usher_protein_PapC_precursor--gi:26249425--class_CU_fimbriae~~~[uniprot]_Outer_membrane_usher_protein_PapC~~~[uniprot]_Putative_outer_membrane_usher_protein_YfcU~~~[uniprot]_Xyloglucanase_Xgh74A	TACAACCTCTGTTGACCTGAAGCGCTTACCTGATGATGTGGAAGCAACCCGTTCTGTTGTG
5	n1096574	13	1	337	12	385	No	0.0320902	0.999999	0.301044	2.14815	ID960_papC--P_pilus_outer_membrane_usher_protein_PapC_precursor--gi:26249425--class_CU_fimbriae~~~[uniprot]_Outer_membrane_usher_protein_PapC~~~[uniprot]_Decaprenyl_diphosphate_synthase	ATCTGACCAGCAGTTATTGCTTCCCTGTACACCTCAGAAATAAATGAAAGTCCGGAATATT
1	n968763	181	85	337	96	385	No	0.032322	0.999999	-0.121411	-2.14428	[uniprot]_Insertion_element_IS2A_uncharacterized_48.2_kDa_protein~~~[uniprot]_Transposase_InsD_for_insertion_element_IS2-9~~~[uniprot]_Transposase_InsD_for_insertion_element_IS2-12~~~[uniprot]_Transposase_InsD_for_insertion_element_IS2-11~~~[uniprot]_Transposase_InsD_for_insertion_element_IS2-10~~~[uniprot]_Transposase_InsD_for_insertion_element_IS2A/D/F/H/I/K~~~[uniprot]_Transposase_InsD_for_ins…	TGAAACAGTACAGGACGTCATGCTGGGAGCAGTGGA
5	n2048151	336	114	337	222	385	No	0.0325182	0.999999	0.105327	2.17842	ID960_papC--P_pilus_outer_membrane_usher_protein_PapC_precursor--gi:26249425--class_CU_fimbriae~~~[uniprot]_Outer_membrane_usher_protein_PapC	TGTCCCCGTCCCCAGCGGCACGGATATACGC
15	n2347450	38	17	337	21	385	No	0.032571	0.999999	0.210329	2.13771	[uniprot]_Polyamine_aminopropyltransferase	GGTGCTGGACACTGAGGGGAATACCAACATATCCGGTGTCACGGTGGTGTTCCG
3	n1938346	217	114	337	103	385	No	0.0325852	0.999999	-0.135094	-2.14923		TTGAAAAAGTGGGCACCTACGTTACCAATACTGGCTTA
18	n2479670	169	67	337	102	385	No	0.0326746	0.999999	0.117641	2.13833	[uniprot]_Multifunctional_conjugation_protein_TraI	GGAAAAACTGAAAGAGCAGGTTGAGGCGCTGGGCTAT
1	n1714403	189	89	337	100	385	No	0.0329212	0.999999	-0.11654	-2.13695	[uniprot]_Insertion_element_IS2A_uncharacterized_48.2_kDa_protein~~~[uniprot]_Transposase_InsD_for_insertion_element_IS2-9~~~[uniprot]_Transposase_InsD_for_insertion_element_IS2-12~~~[uniprot]_Transposase_InsD_for_insertion_element_IS2-11~~~[uniprot]_Transposase_InsD_for_insertion_element_IS2-10~~~[uniprot]_Transposase_InsD_for_insertion_element_IS2A/D/F/H/I/K~~~[uniprot]_Transposase_InsD_for_ins…	CATTATCCGTCAGCCACTCCACTGGAGACGCCGGAAGC
3	n35486	13	2	337	11	385	No	0.0330127	0.999999	0.311148	2.13759		GTGTAATGCCAGTTATAATCAATAAGAATAAAATGACGAATCAGTCAGGAATAGCTATAAC
14	n2600347	137	86	337	51	385	No	0.0331564	0.999999	-0.131575	-2.14012		GCAGGTTCGAATCCTGCACGACCCACCAATCG
19	n679496	671	307	337	364	385	No	0.0332923	0.999999	0.137923	-2.12885	[uniprot]_Uncharacterized_protein_PM0682	AATTTGTTGGGGTATCGCCAAGCGGTAAGGCACC
5	n1073460	132	74	337	58	385	No	0.0336693	0.999999	-0.128664	-2.14305	ID1329_papGII--P_pilus,_fimbrial_PapG_protein_(CFT073)--AAN82031--class_CU_fimbriae~~~ID1330_papGIII--P_pilus,_fimbrial_PapG_protein_(UTI89)--ABE1029--class_CU_fimbriae~~~[uniprot]_Fimbrial_protein_PrsG~~~[uniprot]_Fimbrial_adhesin_PapG	AGCCGCATAATGATTATTAGCGCTATTAATCGACAGATCACCATGATTTATTTCCAGAGACTGTGCAGAAGGACGG
5	n1185619	132	74	337	58	385	No	0.0336693	0.999999	-0.128664	-2.14305	ID1330_papGIII--P_pilus,_fimbrial_PapG_protein_(UTI89)--ABE1029--class_CU_fimbriae~~~[uniprot]_Fimbrial_protein_PrsG	TTAATGAAAACATTTCCTTTTAATGGTACATTG
3	n845236	37	24	337	13	385	No	0.0338449	0.999999	-0.210155	-2.13478		GCTGCAAAATTGAATCTGCACTCTGATGTAGCTTTTATCTGTT
3	n551070	486	177	337	309	385	No	0.0340495	0.999999	0.120391	-2.19218	ID977_papI--P_pilus,_pap_operon_regulatory_protein_PapI--gi:117625211--class_CU_fimbriae	GAAACTTTGTTACAGTGAGATGAGTGAATATA
3	n573630	486	177	337	309	385	No	0.0340495	0.999999	0.120391	-2.19218	ID977_papI--P_pilus,_pap_operon_regulatory_protein_PapI--gi:117625211--class_CU_fimbriae	TTATTCGAAGAAACTTTGTTACAGTGAGATGAGTGAATA
1	n2616633	181	85	337	96	385	No	0.0340987	0.999999	-0.121248	-2.12183	[uniprot]_Insertion_element_IS2A_uncharacterized_48.2_kDa_protein~~~[uniprot]_Transposase_InsD_for_insertion_element_IS2-9~~~[uniprot]_Transposase_InsD_for_insertion_element_IS2-12~~~[uniprot]_Transposase_InsD_for_insertion_element_IS2-11~~~[uniprot]_Transposase_InsD_for_insertion_element_IS2-10~~~[uniprot]_Transposase_InsD_for_insertion_element_IS2A/D/F/H/I/K~~~[uniprot]_Transposase_InsD_for_ins…	GACGTCCTGTACTGTTTCACTGTCGAAGCCACCCGT
3	n2630468	58	9	337	49	385	No	0.0341512	0.999999	0.162878	2.16118		AAAGCCAATAAAAAGCAAATTCACTAAATTG
22	n1595191	311	99	337	212	385	No	0.0343352	0.999999	0.150366	2.26644	ID827_iucA--aerobactin_siderophore_uptake_system,_siderophore_biosynthesis_protein--gi:88770306--class_Iron_uptake~~~ID826_iucA--aerobactin_siderophore_uptake_system,_siderophore_biosynthesis_protein--gi:26249462--class_Iron_uptake~~~[uniprot]_N(2)-citryl-N(6)-acetyl-N(6)-hydroxylysine_synthase~~~[uniprot]_Threonylcarbamoyl-AMP_synthase	AGGCCGTAATCCGCTTCAGCCGTAAACAGCGGCTTTAGCACTTGCTGACAGTATGCATCGACCCATGCATGGGCGGCCT
3	n2080106	30	7	337	23	385	No	0.0343393	0.999999	0.193089	2.12037		CCGGCATTTTGCACATTGCCAGCGTACCGGCA
3	n1539257	141	34	337	107	385	No	0.0343872	0.999999	0.147002	2.2073		GCTTTATCAAACTTAATTGTGACAAAATGGCG
5	n1159588	15	11	337	4	385	No	0.0345093	0.999999	-0.261691	-2.11442		ACTCAGTGCAGGCCGCGTATAATCCATAAAGC
8	n57365	113	37	337	76	385	No	0.0346667	0.999999	0.156182	2.13024	[uniprot]_N(6)-hydroxylysine_O-acetyltransferase~~~[uniprot]_Acetoin_dehydrogenase_operon_transcriptional_activator_AcoR~~~[uniprot]_Serine_hydroxymethyltransferase_4~~~[uniprot]_Serine_hydroxymethyltransferase_2~~~[uniprot]_Serine_hydroxymethyltransferase_1	AAATATCTGATCCAGCGCGTCGCACAGCCACCCTGTTGGCAGCTCCCCGGGCCAGTGCAAC
14	n1967709	63	41	337	22	385	No	0.0347932	0.999999	-0.170556	-2.11876		AGTATTGGGTGATTAGCTCAGCTGGGAGAGCAC
1	n2719799	178	84	337	94	385	No	0.0348488	0.999999	-0.120963	-2.11317	[uniprot]_Insertion_element_IS2A_uncharacterized_48.2_kDa_protein~~~[uniprot]_Transposase_InsD_for_insertion_element_IS2-9~~~[uniprot]_Transposase_InsD_for_insertion_element_IS2-12~~~[uniprot]_Transposase_InsD_for_insertion_element_IS2-11~~~[uniprot]_Transposase_InsD_for_insertion_element_IS2-10~~~[uniprot]_Transposase_InsD_for_insertion_element_IS2A/D/F/H/I/K~~~[uniprot]_Transposase_InsD_for_ins…	TGAACCGAAGAACACGGCAGTGCGGAGTCCGGAGAGTA
1	n2725648	178	84	337	94	385	No	0.0348488	0.999999	-0.120963	-2.11317	[uniprot]_Insertion_element_IS2A_uncharacterized_48.2_kDa_protein~~~[uniprot]_Transposase_InsD_for_insertion_element_IS2-9~~~[uniprot]_Transposase_InsD_for_insertion_element_IS2-12~~~[uniprot]_Transposase_InsD_for_insertion_element_IS2-11~~~[uniprot]_Transposase_InsD_for_insertion_element_IS2-10~~~[uniprot]_Transposase_InsD_for_insertion_element_IS2A/D/F/H/I/K~~~[uniprot]_Transposase_InsD_for_ins…	GGACTCCGCACTGCCGTGTTCTTCGGTTCAAGTCCCAAC
23	n886320	115	38	337	77	385	No	0.0350614	0.999999	0.152355	2.12301	[uniprot]_Aerobactin_synthase	TCACGGAGGTCGGTCTGTAATGAATCACAAAGACTGGGATTTGGTCAACCGCCGC
23	n1451586	115	38	337	77	385	No	0.0350614	0.999999	0.152355	2.12301	ID828_iucB--aerobactin_siderophore_uptake_system,_aerobactin_siderophore_biosynthesis_N(6)-hydroxylysine_acetylase--gi:26249461--class_Iron_uptake~~~[uniprot]_N(6)-hydroxylysine_O-acetyltransferase	GACAATTAAAGAGTTCGACTTCCCACATAAACGCTCGCGCATGGTGATGGCG
21	n1162104	8	6	337	2	385	No	0.0350861	0.999999	-0.362525	-2.10838	ID969_papE--P_pilus_minor_subunit_PapE--gi:218706492--class_CU_fimbriae~~~ID970_papE--P_pilus_minor_subunit_PapE--gi:386625712--class_CU_fimbriae~~~[uniprot]_Fimbrial_protein_PrsE~~~[uniprot]_Fimbrial_protein_PapE~~~[uniprot]_Fructose-1,6-bisphosphatase_class_1	ACAGTAAAGTCTTTCTGATTTCCGCCACTCGGTACCAGCTTCTGAATTTCAATATCACCCC
7	n2815568	226	89	337	137	385	No	0.0354217	0.999999	0.0969807	2.1039		CATGAAACAGGATTTTCGCTGCGGCTGCTGG
1	n256001	169	64	337	105	385	No	0.0358153	0.999999	-0.110453	-2.11202	[uniprot]_Insertion_element_IS1_4_protein_InsB~~~[uniprot]_Insertion_element_IS1_3_protein_InsB~~~[uniprot]_Insertion_element_IS1_2_protein_InsB~~~[uniprot]_Insertion_element_IS1_protein_InsB~~~[uniprot]_Insertion_element_IS1_8_protein_InsB~~~[uniprot]_Insertion_element_IS1_6_protein_InsB~~~[uniprot]_Insertion_element_IS1_5_protein_InsB~~~[uniprot]_Insertion_element_IS1_1_protein_InsB~~~[uniprot]…	CCCCACTGTTCGCCCATTTCCGCGCAGACGATGACGTCACTGC
16	n886991	154	69	337	85	385	No	0.0358909	0.999999	-0.134962	-2.10064	[uniprot]_Transposase_for_insertion_sequence_element_IS629~~~[uniprot]_Transposase_for_insertion_sequence_element_IS3411	TTGACGGGGCAATATGCTGTTCACTGCATACCGG
5	n2242388	34	5	337	29	385	No	0.0361592	0.999999	0.199497	2.11159	ID1329_papGII--P_pilus,_fimbrial_PapG_protein_(CFT073)--AAN82031--class_CU_fimbriae	CTGTAGTAAGCCCAGGAGCCATCAGCGAACTCAGGACCATTACACT
22	n530925	312	100	337	212	385	No	0.0362981	0.999999	0.148657	2.23253	ID826_iucA--aerobactin_siderophore_uptake_system,_siderophore_biosynthesis_protein--gi:26249462--class_Iron_uptake~~~[uniprot]_N(2)-citryl-N(6)-acetyl-N(6)-hydroxylysine_synthase~~~[uniprot]_30S_ribosomal_protein_S8	GCCTGCGCCTCGCCAATAGAATCGAGCCAGTCTGTCGCGTGAGGCATAAAAGCGCTGCCCT
0	n1836794	36	10	337	26	385	No	0.0364675	0.999999	0.252497	2.09475		GTATCACTATTTGGTATTACACATTTATATCCAGAT
1	n149294	178	84	337	94	385	No	0.0365002	0.999999	-0.120462	-2.09354	[uniprot]_Insertion_element_IS2A_uncharacterized_48.2_kDa_protein~~~[uniprot]_Transposase_InsD_for_insertion_element_IS2-9~~~[uniprot]_Transposase_InsD_for_insertion_element_IS2-12~~~[uniprot]_Transposase_InsD_for_insertion_element_IS2-11~~~[uniprot]_Transposase_InsD_for_insertion_element_IS2-10~~~[uniprot]_Transposase_InsD_for_insertion_element_IS2A/D/F/H/I/K~~~[uniprot]_Transposase_InsD_for_ins…	AAACACGTCAGTTCGCCAGGATGTTGGGACTTGAAC
14	n487745	53	37	337	16	385	No	0.0365951	0.999999	-0.185958	-2.09112		AATCACCCAATACTACGCTGGATACTACAACTAACTATG
20	n1361948	71	29	337	42	385	No	0.0367787	0.999999	0.132863	2.08974		GTACGGACATCCTCCCGGGCCTGTTCGATACAGGGCAACAGTGCT
1	n1315213	209	91	337	118	385	No	0.0368651	0.999999	0.100859	2.08796	[uniprot]_Insertion_element_IS2A_uncharacterized_48.2_kDa_protein~~~[uniprot]_Transposase_InsD_for_insertion_element_IS2-9~~~[uniprot]_Transposase_InsD_for_insertion_element_IS2-12~~~[uniprot]_Transposase_InsD_for_insertion_element_IS2-11~~~[uniprot]_Transposase_InsD_for_insertion_element_IS2-10~~~[uniprot]_Transposase_InsD_for_insertion_element_IS2A/D/F/H/I/K~~~[uniprot]_Transposase_InsD_for_ins…	ACTGTTGAAGCCGCCGGTAGTGACCGCCCAGTGCA
5	n2427172	129	71	337	58	385	No	0.0369492	0.999999	-0.120143	-2.10866	ID972_papF--P_pilus_minor_subunit_PapF--gi:110644641--class_CU_fimbriae~~~[uniprot]_Minor_fimbrial_protein_PrsF~~~[uniprot]_Fimbrial_adapter_PapF~~~[uniprot]_DNA_replication_and_repair_protein_RecF	GGAAATCCCCGCCATTCAGTATCCCGCTGCCATTACGAAAGGGCACTGAAG
18	n2501856	178	72	337	106	385	No	0.0373197	0.999999	0.118456	2.08414		CCGGGAAAAACTGAAAGAGCAGGTTGAGGCG
14	n1971803	56	39	337	17	385	No	0.0374744	0.999999	-0.183789	-2.08287		CTCTCCCAGCTGAGCTAATCACCCAATACTACG
5	n821523	277	99	337	178	385	No	0.037622	0.999999	0.106957	2.08827	[uniprot]_Protein_PapJ	CATCCTGCCAGCCTCAGCATCAGAGGTGCTCCGGCTG
3	n1050399	21	17	337	4	385	No	0.0376838	0.999999	-0.261209	-2.08853		AAATTCAACAGGGTTTGAAAAGGAACATTTGTCAGCGCCAGTGATATAAGGTG
5	n702460	21	17	337	4	385	No	0.0376838	0.999999	-0.261209	-2.08853	ID973_papH--P_pilus_minor_subunit_PapH--gi:26249426--class_CU_fimbriae~~~ID974_papH--P_pilus_minor_subunit_PapH--gi:91213842--class_CU_fimbriae~~~[uniprot]_PRS_fimbrial_minor_pilin_protein~~~[uniprot]_PAP_fimbrial_minor_pilin_protein	GGTGACTTTCGATGGCGTCCGGGGTGAAACACCGGATAAGTTTAATTTATCCGGTCAGGCA
1	n1808971	545	222	337	323	385	No	0.0377062	0.999999	0.111186	-2.11747		CAGAGAGCTTCGTGAAAACGATAAAGCGTGA
18	n2482707	172	69	337	103	385	No	0.0378354	0.999999	0.113886	2.07824	[uniprot]_Multifunctional_conjugation_protein_TraI	CTGAAAGAGCAGGTTGAGGCGCTGGGCTATGAAAC
2	n2553140	111	23	337	88	385	No	0.0378546	0.999999	0.167525	2.16504		GCCGAATCATTACCTGGGGCAGTATCCCCGAAA
12	n2430140	263	93	337	170	385	No	0.0381774	0.999999	0.0981652	2.08227		GAACTGGATCTGATTATCTGGATCCTGCGGGC
1	n2622836	408	166	337	242	385	No	0.0382026	0.999999	0.0984174	-2.08316	[uniprot]_Insertion_element_IS2A_uncharacterized_48.2_kDa_protein~~~[uniprot]_Transposase_InsD_for_insertion_element_IS2-9~~~[uniprot]_Transposase_InsD_for_insertion_element_IS2-12~~~[uniprot]_Transposase_InsD_for_insertion_element_IS2-11~~~[uniprot]_Transposase_InsD_for_insertion_element_IS2-10~~~[uniprot]_Transposase_InsD_for_insertion_element_IS2A/D/F/H/I/K~~~[uniprot]_Transposase_InsD_for_ins…	GCATGACGTCCTGTACTGTTTCACTGTTGAAG
3	n1041183	106	29	337	77	385	No	0.0383206	0.999999	0.128677	2.09806		GCACATTGCCAGCGTACTGGCATTACAACAC
5	n2564770	16	2	337	14	385	No	0.0384844	0.999999	0.256835	2.07347	[uniprot]_Protein_PapJ~~~[uniprot]_Protein_PrsJ~~~[uniprot]_DNA_gyrase_subunit_A	TTAAGCCTCCGGCCGGAAAATCACTCTGCGGCAGCCGGAGCA
14	n520604	55	38	337	17	385	No	0.0392725	0.999999	-0.184031	-2.06384		TTGTAGTATCCAGCGTAGTATTGGGTGATTAGCTCAGCTGGGA
5	n2812467	22	3	337	19	385	No	0.0394084	0.999999	0.23847	2.07629	[uniprot]_PRS_fimbrial_minor_pilin_protein~~~[uniprot]_PAP_fimbrial_minor_pilin_protein	CATGCCGGGAGGAGGAAACGGACCGGCAAAAACACCA
1	n2378132	393	133	337	260	385	No	0.0394338	0.999999	0.102349	-2.20301	[uniprot]_Insertion_element_IS2A_uncharacterized_48.2_kDa_protein~~~[uniprot]_Transposase_InsD_for_insertion_element_IS2-9~~~[uniprot]_Transposase_InsD_for_insertion_element_IS2-12~~~[uniprot]_Transposase_InsD_for_insertion_element_IS2-11~~~[uniprot]_Transposase_InsD_for_insertion_element_IS2-10~~~[uniprot]_Transposase_InsD_for_insertion_element_IS2A/D/F/H/I/K~~~[uniprot]_Transposase_InsD_for_ins…	TTCACGAAGCTCTCTGCTATGCCGTTACTCTCCGGACTC
5	n831205	360	120	337	240	385	No	0.0397359	0.999999	0.101724	2.12294	[uniprot]_Protein_PapJ~~~[uniprot]_Protein_PrsJ	CAGGAGGAGATGCTGGCCGCCTGGAGGAAAAGGGCG
1	n2351488	177	83	337	94	385	No	0.039783	0.999999	-0.118472	-2.05874	[uniprot]_Insertion_element_IS2A_uncharacterized_48.2_kDa_protein~~~[uniprot]_Transposase_InsD_for_insertion_element_IS2-9~~~[uniprot]_Transposase_InsD_for_insertion_element_IS2-12~~~[uniprot]_Transposase_InsD_for_insertion_element_IS2-11~~~[uniprot]_Transposase_InsD_for_insertion_element_IS2-10~~~[uniprot]_Transposase_InsD_for_insertion_element_IS2A/D/F/H/I/K~~~[uniprot]_Transposase_InsD_for_ins…	AGAACACGGCAGTGCGGAGTCCGGAGAGTAACGG
3	n2037200	65	13	337	52	385	No	0.0397964	0.999999	0.160354	2.08522	[uniprot]_Probable_sphingosine-1-phosphate_lyase	CTCGATTCGTTGCTGCATCCACTGCTCCACCTCACTTTTGTACCAGCGGCTGCTGCG
5	n2650336	87	50	337	37	385	No	0.0398149	0.999999	-0.135788	-2.08104	[uniprot]_Minor_fimbrial_protein_PrsF~~~[uniprot]_Fimbrial_adapter_PapF	ACAAAAACCATAAGCATATCCTGTCCGTATAAGAGTGG
1	n2523290	544	221	337	323	385	No	0.0398281	0.999999	0.110657	-2.09644	[uniprot]_Insertion_element_IS2A_uncharacterized_48.2_kDa_protein~~~[uniprot]_Transposase_InsD_for_insertion_element_IS2-9~~~[uniprot]_Transposase_InsD_for_insertion_element_IS2-12~~~[uniprot]_Transposase_InsD_for_insertion_element_IS2-11~~~[uniprot]_Transposase_InsD_for_insertion_element_IS2-10~~~[uniprot]_Transposase_InsD_for_insertion_element_IS2A/D/F/H/I/K~~~[uniprot]_Transposase_InsD_for_ins…	ATGTAGTCACGCTTTATCGTTTTCACGAAGCT
1	n2619686	404	163	337	241	385	No	0.0398523	0.999999	0.0980208	-2.06866	[uniprot]_Insertion_element_IS2A_uncharacterized_48.2_kDa_protein~~~[uniprot]_Transposase_InsD_for_insertion_element_IS2-9~~~[uniprot]_Transposase_InsD_for_insertion_element_IS2-12~~~[uniprot]_Transposase_InsD_for_insertion_element_IS2-11~~~[uniprot]_Transposase_InsD_for_insertion_element_IS2-10~~~[uniprot]_Transposase_InsD_for_insertion_element_IS2A/D/F/H/I/K~~~[uniprot]_Transposase_InsD_for_ins…	ATGACGTCCTGTACTGTTTCACTGTTGAAGCCG
5	n1798601	30	6	337	24	385	No	0.0405147	0.999999	0.234026	2.05214		CCACGTTTGAATTGACATATCGTTAGAAAAAAT
7	n25197	52	10	337	42	385	No	0.0406428	0.999999	0.175153	2.06354		AACAGGATTTTCGCTGTGGCTGCTGGCTGATGGA
5	n1020528	12	0	337	12	385	No	0.0408125	0.999999	0.31614	2.0547		TTCGTAATACTATCAATTAAAATACGTCGATTTTATATCTCATAAAATAAAATTTTTTCTG
20	n1553414	106	60	337	46	385	No	0.0410489	0.999999	-0.139115	-2.04912		CCTGTATCGAACAGGCCAGAGAGGATGTCCGTACCCTGCGTCA
7	n1329387	388	125	337	263	385	No	0.0410663	0.999999	0.118915	-2.24509		GCAATGAAAGCCATCACCCGCAATCTCGATCG
3	n2039687	136	81	337	55	385	No	0.0412999	0.999999	-0.128433	-2.0524		AGCACCGGTGTAATGCCAGTTATAATCAATA
3	n2338345	125	30	337	95	385	No	0.0413237	0.999999	0.146064	2.12945		CGGCATTACAACACGTTTCATGCTGCTGCCC
5	n1202020	14	10	337	4	385	No	0.0413425	0.999999	-0.260524	-2.04064		TACGCGGCCTGCACTGAGTTACGTCCATGTGGCT
5	n1327884	229	63	337	166	385	No	0.0418808	0.999999	0.11176	2.09604	[uniprot]_Protein_PrsK~~~[uniprot]_Fimbrial_adapter_PapK	CAGTCTGCTGAAACCCGGCGCTTCCCATAACAAAG
3	n2078226	31	8	337	23	385	No	0.0419687	0.999999	0.182498	2.03647		GCATTTTGCACATTGCCAGCGTACCGGCATCA
3	n1534843	10	1	337	9	385	No	0.0423587	0.999999	0.342963	2.04134		CAGTGATATAAGGCGTAACGGCTAACAATCCAGAGCAAGTCATATTCATGATGTGA
22	n424485	114	38	337	76	385	No	0.0427011	0.999999	0.146235	2.03911	ID827_iucA--aerobactin_siderophore_uptake_system,_siderophore_biosynthesis_protein--gi:88770306--class_Iron_uptake~~~ID826_iucA--aerobactin_siderophore_uptake_system,_siderophore_biosynthesis_protein--gi:26249462--class_Iron_uptake~~~[uniprot]_N(2)-citryl-N(6)-acetyl-N(6)-hydroxylysine_synthase~~~[uniprot]_Rhizobactin_siderophore_biosynthesis_protein_RhbC~~~[uniprot]_ATP_synthase_subunit_alpha~~~…	TTATTACCTGCTGGTTAACTCCACTTTTGCCGTAACTGCTGCGCTGGGTGCTGCCGGGCTGGACAGCGAAGCGAATCTGATGGCTCGTGTACGAACATTGCTGGCTGAAGTGCGTGAC
22	n546827	114	38	337	76	385	No	0.0427011	0.999999	0.146235	2.03911	ID827_iucA--aerobactin_siderophore_uptake_system,_siderophore_biosynthesis_protein--gi:88770306--class_Iron_uptake~~~ID826_iucA--aerobactin_siderophore_uptake_system,_siderophore_biosynthesis_protein--gi:26249462--class_Iron_uptake~~~[uniprot]_N(2)-citryl-N(6)-acetyl-N(6)-hydroxylysine_synthase	CATTGACGAGGCGCAGGCGGAAAATATTTTCACCCGTGAGCAGTTGCTGCGCTATTTCCCTTATTA
22	n834378	114	38	337	76	385	No	0.0427011	0.999999	0.146235	2.03911	ID827_iucA--aerobactin_siderophore_uptake_system,_siderophore_biosynthesis_protein--gi:88770306--class_Iron_uptake~~~ID826_iucA--aerobactin_siderophore_uptake_system,_siderophore_biosynthesis_protein--gi:26249462--class_Iron_uptake~~~[uniprot]_N(2)-citryl-N(6)-acetyl-N(6)-hydroxylysine_synthase~~~[uniprot]_DNA_mismatch_repair_protein_MutL	TATCGAGCCACTCTGTCGCGTGAGGCATAAACGCGCTGCCCTGGCAGTCACGGTAAATAAATCCGACCGGCAGA
22	n1411265	114	38	337	76	385	No	0.0427011	0.999999	0.146235	2.03911	ID827_iucA--aerobactin_siderophore_uptake_system,_siderophore_biosynthesis_protein--gi:88770306--class_Iron_uptake~~~ID826_iucA--aerobactin_siderophore_uptake_system,_siderophore_biosynthesis_protein--gi:26249462--class_Iron_uptake~~~[uniprot]_N(2)-citryl-N(6)-acetyl-N(6)-hydroxylysine_synthase	CCCAAGCATCTGCACAAGAATATTTTGCTGATGCGCCAGCAGC
25	n1369366	36	7	337	29	385	No	0.0427461	0.999999	0.19678	2.04577	ID959_papB--P_pilus_pap_operon_regulatory_protein_PapB--VFG000881--class_CU_fimbriae~~~[uniprot]_Major_pilu_subunit_operon_regulatory_protein_PapB	TTTTTTTTACTGATAGGTATTTCGTCTATTCACAGTGACAGGGTCATTCTGGCT
12	n2136618	135	31	337	104	385	No	0.0430061	0.999999	0.14642	2.10205		ACCCTGCAACTCGGTGAACGCAGAATGACGCTGGTCGAT
3	n1550057	25	5	337	20	385	No	0.0430999	0.999999	0.203457	2.02473		AAATGCCGGCGCTGGTATTGTGGAACCCGGC
5	n1446463	64	10	337	54	385	No	0.0431855	0.999999	0.174673	2.06235		ATTATTCTGTTAAAATTCCATACACTTCCGGCATGCAGCGTCA
25	n2789535	10	1	337	9	385	No	0.0433024	0.999999	0.338167	2.032	ID959_papB--P_pilus_pap_operon_regulatory_protein_PapB--VFG000881--class_CU_fimbriae	ATCATGAAGTCATCAGTCGGTCAGGAAATGA
5	n2166202	279	100	337	179	385	No	0.0434134	0.999999	0.104774	2.02898	ID979_papJ--P_pilus_assembly_protein_PapJ--gi:26249423--class_CU_fimbriae~~~[uniprot]_Protein_PapJ~~~[uniprot]_Protein_PrsJ	CCCACATCCTGCCAGCCTCAGCATCAGAGGTGCT
5	n632492	141	81	337	60	385	No	0.0437419	0.999999	-0.112436	-2.05407	ID972_papF--P_pilus_minor_subunit_PapF--gi:110644641--class_CU_fimbriae~~~[uniprot]_Minor_fimbrial_protein_PrsF~~~[uniprot]_Fimbrial_adapter_PapF	AAATGAGTTATATTTGTTGCCAGTACATTATTCTGACCT
5	n2440400	130	71	337	59	385	No	0.0438144	0.999999	-0.115932	-2.03645	ID972_papF--P_pilus_minor_subunit_PapF--gi:110644641--class_CU_fimbriae~~~ID971_papF--P_pilus_minor_subunit_PapF--gi:26249419--class_CU_fimbriae~~~[uniprot]_Minor_fimbrial_protein_PrsF~~~[uniprot]_Fimbrial_adapter_PapF	GCAGCGGGATACTGAATGGCGGGGATTTCCGGACCACGGC
14	n1455611	13	9	337	4	385	No	0.0438606	0.999999	-0.402514	-2.01651		TAACTAGGTTAGTGGTGGGTCGTGCAGGATGACTCGA
24	n1892188	90	66	337	24	385	No	0.044163	0.999999	-0.19179	-2.01261		CCCCGCAACCAATCAAATTTGATGAAGTAAAAGCA
1	n2667722	96	21	337	75	385	No	0.0442385	0.999999	0.159979	2.07823	[uniprot]_Insertion_element_IS2A_uncharacterized_48.2_kDa_protein~~~[uniprot]_Transposase_InsD_for_insertion_element_IS2-9~~~[uniprot]_Transposase_InsD_for_insertion_element_IS2-12~~~[uniprot]_Transposase_InsD_for_insertion_element_IS2-11~~~[uniprot]_Transposase_InsD_for_insertion_element_IS2-10~~~[uniprot]_Transposase_InsD_for_insertion_element_IS2A/D/F/H/I/K~~~[uniprot]_Transposase_InsD_for_ins…	CTGCACTGGGCGGTCACTACGGGCGGCTTCGACA
1	n2731122	541	210	337	331	385	No	0.0445519	0.999999	0.109954	-2.11485	[uniprot]_Transposase_InsD_for_insertion_element_IS2-9~~~[uniprot]_Transposase_InsD_for_insertion_element_IS2-12~~~[uniprot]_Transposase_InsD_for_insertion_element_IS2-11~~~[uniprot]_Transposase_InsD_for_insertion_element_IS2-10~~~[uniprot]_Transposase_InsD_for_insertion_element_IS2A/D/F/H/I/K~~~[uniprot]_Transposase_InsD_for_insertion_element_IS2_on_F_plasmid~~~[uniprot]_Transposase_InsD_for_ins…	AAGCTTACTCCCCATCCCCGGGCAATAAGGGC
3	n2800546	302	147	337	155	385	No	0.0449246	0.999999	-0.106089	-2.00635	ID976_papI--P_pilus,_pap_operon_regulatory_protein_PapI--gi:91213845--class_CU_fimbriae~~~ID975_papI--P_pilus,_pap_operon_regulatory_protein_PapI--gi:26249428--class_CU_fimbriae~~~ID977_papI--P_pilus,_pap_operon_regulatory_protein_PapI--gi:117625211--class_CU_fimbriae~~~ID978_papI--P_pilus,_pap_operon_regulatory_protein_PapI--gi:218701692--class_CU_fimbriae~~~[uniprot]_Major_pilus_subunit_operon_…	AATGAAATACTGGAATTTCTGAACAGGCATAATGGAGGGAAAA
19	n822459	675	306	337	369	385	No	0.0449859	0.999999	0.137694	-2.00489	[uniprot]_Protein_YhjK~~~[uniprot]_Segregation_and_condensation_protein_A~~~[uniprot]_Uncharacterized_protease_HP_0169~~~[uniprot]_Uncharacterized_protease_jhp_0155	TTCTGGTGAATGGTGCGGGAGGCGAGACTTGAACTCGCACACCTTGCGGCGCCAGAACCTAAATCTGGTGCGTCTACCAATTTCGCCACTCCCGCAAAAAA
19	n1165179	675	306	337	369	385	No	0.0449859	0.999999	0.137694	-2.00489		AAAAAAGATGGTGGCTACGACGGGATTCGAA
1	n514617	176	82	337	94	385	No	0.0450055	0.999999	-0.116511	-2.00623		AACGCCGCTTTGGCAGCGAGCTTCCGGCGTCT
1	n2621735	176	82	337	94	385	No	0.0450055	0.999999	-0.116511	-2.00623		AGTGGAACGCCGCTTTGGCAGCGAGCTTCCG
18	n2764173	12	4	337	8	385	No	0.0457012	0.999999	0.280227	1.99887	[uniprot]_Multifunctional_conjugation_protein_TraI	GAAGTGGTGGGTAAGCACGGTATGTGGGAAATGCCGGG
26	n1032910	152	60	337	92	385	No	0.0459712	0.999999	0.101402	1.99835		GGCACCTGAGACGGTTTCACACTCTCAAGCCCG
5	n1653539	82	54	337	28	385	No	0.0460658	0.999999	-0.140396	-2.02618	ID1330_papGIII--P_pilus,_fimbrial_PapG_protein_(UTI89)--ABE1029--class_CU_fimbriae~~~[uniprot]_Fimbrial_protein_PrsG	CATTGAATTTCTCAATTAAAAATACCGGAGGATGCC
8	n28190	114	38	337	76	385	No	0.0462759	0.999999	0.14602	2.00857	[uniprot]_N(6)-hydroxylysine_O-acetyltransferase	ACCGGAGGCCCGGTTTGCCGGAGAACTCAGCCATAACGGTAACTGCCAGAAAGCGGAACGATGGATAATGTC
8	n191586	114	38	337	76	385	No	0.0462759	0.999999	0.14602	2.00857	[uniprot]_N(6)-hydroxylysine_O-acetyltransferase~~~[uniprot]_Glutamate_5-kinase	CCTGTTGGCAGCTCCCCGGGCCAGTGCAACACCGCGCTATTGTCCAGCCCC
8	n268343	114	38	337	76	385	No	0.0462759	0.999999	0.14602	2.00857	ID828_iucB--aerobactin_siderophore_uptake_system,_aerobactin_siderophore_biosynthesis_N(6)-hydroxylysine_acetylase--gi:26249461--class_Iron_uptake~~~[uniprot]_N(6)-hydroxylysine_O-acetyltransferase	CCCCAGCCAAGATTCAGAGGCTTGTCGAGTTTTTCACAGCGCAGTCCA
8	n638297	114	38	337	76	385	No	0.0462759	0.999999	0.14602	2.00857	ID828_iucB--aerobactin_siderophore_uptake_system,_aerobactin_siderophore_biosynthesis_N(6)-hydroxylysine_acetylase--gi:26249461--class_Iron_uptake~~~[uniprot]_N(6)-hydroxylysine_O-acetyltransferase~~~[uniprot]_Deoxyuridine_5\'-triphosphate_nucleotidohydrolase	ACCATTCGGACCAGGGAAGAACCACTGCTGAAAGTTGTGGTGCGGCGATAAATATCTGATCC
8	n2408355	114	38	337	76	385	No	0.0462759	0.999999	0.14602	2.00857	[uniprot]_N(6)-hydroxylysine_O-acetyltransferase~~~[uniprot]_Ribosomal_RNA_small_subunit_methyltransferase_H	TGAGGAGCCACAGGCGCTGACGCTTTTCGGACAGGTACAAAG
8	n2570022	114	38	337	76	385	No	0.0462759	0.999999	0.14602	2.00857	ID828_iucB--aerobactin_siderophore_uptake_system,_aerobactin_siderophore_biosynthesis_N(6)-hydroxylysine_acetylase--gi:26249461--class_Iron_uptake~~~[uniprot]_N(6)-hydroxylysine_O-acetyltransferase	TGGCTGTGCGACGCGCTGGATCAGATATTTATCGCCGCACCA
23	n661328	114	38	337	76	385	No	0.0462759	0.999999	0.14602	2.00857	ID828_iucB--aerobactin_siderophore_uptake_system,_aerobactin_siderophore_biosynthesis_N(6)-hydroxylysine_acetylase--gi:26249461--class_Iron_uptake~~~[uniprot]_N(6)-hydroxylysine_O-acetyltransferase~~~[uniprot]_Threonine--tRNA_ligase_1	GCGTGGCTCCAGTACTGTGCGCTGCGTACGTGGCTCATTCAGCAGCAGGTAATGTGTCACCCCGCGCAGCCAGCTTTGCACATAGTGGGC
23	n683605	114	38	337	76	385	No	0.0462759	0.999999	0.14602	2.00857	ID828_iucB--aerobactin_siderophore_uptake_system,_aerobactin_siderophore_biosynthesis_N(6)-hydroxylysine_acetylase--gi:26249461--class_Iron_uptake~~~[uniprot]_N(6)-hydroxylysine_O-acetyltransferase~~~[uniprot]_Probable_outer_membrane_protein_PmpE~~~[uniprot]_Diaminopimelate_epimerase~~~[uniprot]_Secreted_45_kDa_protein	TCTGCTGGTTGGTGAACAGCAATGGCGCGGAGCCCACTATGTGCAAAGCTGGCTGCGCGGG
1	n190276	179	84	337	95	385	No	0.0466618	0.999999	-0.11411	-1.99167	[uniprot]_Insertion_element_IS2A_uncharacterized_48.2_kDa_protein~~~[uniprot]_Transposase_InsD_for_insertion_element_IS2-9~~~[uniprot]_Transposase_InsD_for_insertion_element_IS2-12~~~[uniprot]_Transposase_InsD_for_insertion_element_IS2-11~~~[uniprot]_Transposase_InsD_for_insertion_element_IS2-10~~~[uniprot]_Transposase_InsD_for_insertion_element_IS2A/D/F/H/I/K~~~[uniprot]_Transposase_InsD_for_ins…	TCGCCAGGATGTTGGGACTTGAACCGAAGAACACGG
5	n428615	60	10	337	50	385	No	0.046954	0.999999	0.272806	2.02844	ID973_papH--P_pilus_minor_subunit_PapH--gi:26249426--class_CU_fimbriae~~~ID974_papH--P_pilus_minor_subunit_PapH--gi:91213842--class_CU_fimbriae~~~[uniprot]_PRS_fimbrial_minor_pilin_protein~~~[uniprot]_PAP_fimbrial_minor_pilin_protein~~~[uniprot]_E3_ubiquitin-protein_ligase_ipaH9.8	TAAGGGTGACTTTCGATGGCGTCCGGGGGGGAACGCCGGATAAGTTTAATTTATCCGGTCA
3	n2080145	31	8	337	23	385	No	0.0473573	0.999999	0.178121	1.98554		CCGGTACGCTGGCAATGTGCAAAATGCCGGCGC
5	n2064979	56	17	337	39	385	No	0.0473589	0.999999	0.153655	1.98329	ID960_papC--P_pilus_outer_membrane_usher_protein_PapC_precursor--gi:26249425--class_CU_fimbriae~~~[uniprot]_Outer_membrane_usher_protein_PapC	GGGGACCATAGAGTCGTACAGCACCCGTCCCTGCTGCGAC
1	n2383599	201	87	337	114	385	No	0.0474646	0.999999	0.0856733	1.98593	[uniprot]_Insertion_element_IS1_4_protein_InsB~~~[uniprot]_Insertion_element_IS1_3_protein_InsB~~~[uniprot]_Insertion_element_IS1_2_protein_InsB~~~[uniprot]_Insertion_element_IS1_protein_InsB~~~[uniprot]_Insertion_element_IS1_8_protein_InsB~~~[uniprot]_Insertion_element_IS1_6_protein_InsB~~~[uniprot]_Insertion_element_IS1_5_protein_InsB~~~[uniprot]_Insertion_element_IS1_1_protein_InsB~~~[uniprot]…	ACGAACAGTGGGGCTATGTCGGGGCTAAATC
16	n855986	155	69	337	86	385	No	0.0482815	0.999999	-0.126825	-1.97693	[uniprot]_Transposase_for_insertion_sequence_element_IS629~~~[uniprot]_Transposase_for_insertion_sequence_element_IS3411	TATGCAGTGAACAGCATATTGCCCCGTCAACGTATTACCATTG
5	n505314	68	13	337	55	385	No	0.0484473	0.999999	0.217443	2.02655	ID979_papJ--P_pilus_assembly_protein_PapJ--gi:26249423--class_CU_fimbriae~~~[uniprot]_Protein_PapJ~~~[uniprot]_Protein_PrsJ	CGGTTACCAGTGAGCCGGAGACTGTCATCGTAACGCCCCGTTTTCCGGGCAGAAGTGCACC
5	n1682518	29	2	337	27	385	No	0.0487778	0.999999	0.314945	1.98063	ID1329_papGII--P_pilus,_fimbrial_PapG_protein_(CFT073)--AAN82031--class_CU_fimbriae~~~[uniprot]_Fimbrial_protein_PrsG~~~[uniprot]_Fimbrial_adhesin_PapG~~~[uniprot]_Superoxide_dismutase_[Mn]_(Fragment)~~~[uniprot]_Superoxide_dismutase_[Mn]	CAAAACTCTCCCAAGAGAGAATGAAATGTTCTTCTTATTTAAGAATATCGGCGGATGCCGT
5	n1757168	91	17	337	74	385	No	0.048778	0.999999	0.170462	2.07375	ID967_papE--P_pilus_minor_subunit_PapE--gi:218702828--class_CU_fimbriae~~~ID969_papE--P_pilus_minor_subunit_PapE--gi:218706492--class_CU_fimbriae~~~ID966_papE--P_pilus_minor_subunit_PapE--gi:117625203--class_CU_fimbriae	ATATGATGCAACCAGCGTTGCTGTTGCAGAAAA
3	n338215	63	13	337	50	385	No	0.0488801	0.999999	0.156409	1.99427		CACCTCACTTTTGTACCAGCGGCTGCTGCGCCCC
3	n1963958	491	179	337	312	385	No	0.0491152	0.999999	0.116733	-2.06011	ID976_papI--P_pilus,_pap_operon_regulatory_protein_PapI--gi:91213845--class_CU_fimbriae~~~ID975_papI--P_pilus,_pap_operon_regulatory_protein_PapI--gi:26249428--class_CU_fimbriae~~~ID977_papI--P_pilus,_pap_operon_regulatory_protein_PapI--gi:117625211--class_CU_fimbriae~~~ID978_papI--P_pilus,_pap_operon_regulatory_protein_PapI--gi:218701692--class_CU_fimbriae~~~[uniprot]_Major_pilus_subunit_operon_…	GTTCAGAAATTCCAGTATTTCATTCTTCATATATTCACT
[truncated: 2,998 more rows]
