# Supplementary material for: Horizontally acquired papGII-containing pathogenicity islands underlie the emergence of invasive uropathogenic Escherichia coli lineages
Source: Nat Commun. 2020 Nov 24;11:5968. doi: 10.1038/s41467-020-19714-9 (PMC7686366; doi:10.1038/s41467-020-19714-9)
Supplement: Supplementary file 4 — Supplementary Data 1–12 [file 41467_2020_19714_MOESM4_ESM.zip › Supplementary Data/Supplementary Data 4.xlsx]

## Sheet: table1
COG	Gene	Annotation	Frequency invasive UPEC isolates (n = 385)	Frequency non-invasive UPEC isolates (n = 337)	Raw P	Adjusted P (Bonferroni)	Odds ratio	Chromosomal position reference sequence	Reference strain
papGII	papGII	P fimbriae adhesin variant PapGII	233 (60.5%)	45 (13.4%)	7.13208e-41	2.03036e-36	9.9	3453683..3454693	UMN026 (GCA_000026325.2)
papF	papF	P fimbriae minor subunit	230 (59.7%)	49 (14.5%)	1.97345e-37	5.61801e-33	8.7	3454737..3455237	UMN026 (GCA_000026325.2)
papJ	papJ	P fimbriae assembly protein	285 (74.0%)	128 (38.0%)	8.37682e-23	2.38471e-18	4.7	3456412..3456993	UMN026 (GCA_000026325.2)
papD	papD	P fimbriae chaperone	290 (75.3%)	133 (39.5%)	1.01028e-22	2.87606e-18	4.7	3457030..3457749	UMN026 (GCA_000026325.2)
papC	papC	P fimbriae outer membrane usher protein	288 (74.8%)	133 (39.5%)	5.05951e-22	1.44034e-17	4.6	3457835..3460354	UMN026 (GCA_000026325.2)
papH	papH	P fimbriae minor subunit	284 (73.8%)	132 (39.2%)	3.58527e-21	1.02066e-16	4.4	3460404..3460991	UMN026 (GCA_000026325.2)
iucB	iucB	Aerobactin biosynthesis protein	283 (73.5%)	132 (39.2%)	7.58849e-21	2.16029e-16	4.3	3489569..3490516	UMN026 (GCA_000026325.2)
papK	papK	P fimbriae minor subunit	274 (71.2%)	126 (37.4%)	5.28761e-20	1.50528e-15	4.1	3455866..3456402	UMN026 (GCA_000026325.2)
iucC	iucC	Aerobactin biosynthesis protein	284 (73.8%)	136 (40.4%)	9.43009e-20	2.68456e-15	4.2	3487827..3489569	UMN026 (GCA_000026325.2)
iucA	iucA	Aerobactin biosynthesis protein	283 (73.5%)	135 (40.1%)	1.01418e-19	2.88716e-15	4.2	3490517..3492241	UMN026 (GCA_000026325.2)
iucD	iucD	Aerobactin biosynthesis protein	282 (73.2%)	140 (41.5%)	5.90888e-18	1.68214e-13	3.9	3486493..3487830	UMN026 (GCA_000026325.2)
papB	papB	pap operon regulatory protein	252 (65.5%)	119 (35.3%)	5.0187e-16	1.42872e-11	3.5	3461804..3462076	UMN026 (GCA_000026325.2)
group_802		hypothetical protein; PHAGE_Entero_HK630: minor tail protein G	241 (62.6%)	112 (33.2%)	3.07469e-15	8.75303e-11	3.4	1382864..1383295	UMN026 (GCA_000026325.2)
group_691		hypothetical protein; PHAGE_Entero_HK630: minor tail protein Z	237 (61.6%)	109 (32.3%)	3.3284e-15	9.47528e-11	3.3	1381163..1381696	UMN026 (GCA_000026325.2)
group_301		hypothetical protein; PHAGE_Entero_HK630: major tail protein V	240 (62.3%)	112 (33.2%)	5.56743e-15	1.58494e-10	3.3	1382096..1382845	UMN026 (GCA_000026325.2)
papI	papI	pap operon regulatory protein	321 (83.4%)	195 (57.9%)	3.04357e-14	8.66445e-10	3.7	3462535..3462756	UMN026 (GCA_000026325.2)
group_1159		hypothetical protein; PHAGE_Entero_HK630: minor tail protein U	228 (59.2%)	106 (31.5%)	8.98929e-14	2.55907e-09	3.2	1381693..1382088	UMN026 (GCA_000026325.2)
insF-1_1	insF-1	IS3 family transposase	344 (89.4%)	226 (67.1%)	1.83245e-13	5.21661e-09	4.1	3463320..3463838	UMN026 (GCA_000026325.2)
group_2796	essD	DLP12 prophage; predicted phage lysis protein	257 (66.8%)	133 (39.5%)	2.75305e-13	7.83737e-09	3.1	1369048..1369263	UMN026 (GCA_000026325.2)
group_6405		hypothetical protein	111 (28.8%)	28 (8.3%)	9.28752e-13	2.64397e-08	4.5	4961189..4961833	CFT073 (GCA_000007445.1)
nanS_1	nanS	Putative 9-O-acetyl-N-acetylneuraminate esterase	200 (51.9%)	88 (26.1%)	1.11227e-12	3.16641e-08	3.1	3493729..3494715	UMN026 (GCA_000026325.2)
shiF	shiF	Putative H+-antiporter	214 (55.6%)	99 (29.4%)	1.15202e-12	3.27956e-08	3	3492377..3493570	UMN026 (GCA_000026325.2)
group_6303		hypothetical protein	107 (27.8%)	26 (7.7%)	1.41152e-12	4.0183e-08	4.6	4930681..4931469	CFT073 (GCA_000007445.1)
group_49		hypothetical protein; PHAGE_Entero_HK630: tail length tape measure protein H	226 (58.7%)	110 (32.6%)	2.68448e-12	7.64218e-08	2.9	1383716..1386277	UMN026 (GCA_000026325.2)
yfjI_2	yfjI	CP4-57 prophage; predicted protein	197 (51.2%)	88 (26.1%)	5.11301e-12	1.45557e-07	3	3510875..3512365	UMN026 (GCA_000026325.2)
group_8184		hypothetical protein	211 (54.8%)	99 (29.4%)	5.4232e-12	1.54388e-07	2.9	3467143..3467424	UMN026 (GCA_000026325.2)
nanC_1	nanC	N-acetylneuraminic acid outer membrane channel	200 (51.9%)	90 (26.7%)	5.51835e-12	1.57096e-07	3	3497692..3498402	UMN026 (GCA_000026325.2)
group_4025	axeA1	hypothetical protein	200 (51.9%)	90 (26.7%)	5.51835e-12	1.57096e-07	3	3498448..3499257	UMN026 (GCA_000026325.2)
nanT_1	nanT	N-acetylneuraminate:H+ symporter	200 (51.9%)	90 (26.7%)	5.51835e-12	1.57096e-07	3	3499282..3500754	UMN026 (GCA_000026325.2)
nanK_1	nanK	N-acetylmannosamine kinase	200 (51.9%)	90 (26.7%)	5.51835e-12	1.57096e-07	3	3500803..3501678	UMN026 (GCA_000026325.2)
axeA1	axeA1	hypothetical protein	200 (51.9%)	90 (26.7%)	5.51835e-12	1.57096e-07	3	3495585..3496520	UMN026 (GCA_000026325.2)
nanA_1	nanA	N-acetylneuraminate lyase	200 (51.9%)	90 (26.7%)	5.51835e-12	1.57096e-07	3	3501712..3502629	UMN026 (GCA_000026325.2)
nanR_1	nanR	NanR DNA-binding transcriptional dual regulator	200 (51.9%)	90 (26.7%)	5.51835e-12	1.57096e-07	3	3494815..3495549	UMN026 (GCA_000026325.2)
insD-1	insD-1	IS2 element protein	106 (27.5%)	27 (8.0%)	6.15081e-12	1.75101e-07	4.4	4952662..4953375	CFT073 (GCA_000007445.1)
group_2957		hypothetical protein	109 (28.3%)	29 (8.6%)	6.90321e-12	1.96521e-07	4.2	4929734..4930684	CFT073 (GCA_000007445.1)
group_1693		hypothetical protein	219 (56.9%)	106 (31.5%)	7.06642e-12	2.01167e-07	2.9	3510182..3510754	UMN026 (GCA_000026325.2)
group_1240		IS256 family transposase ISSod4	126 (32.7%)	39 (11.6%)	7.49005e-12	2.13227e-07	3.7	4938378..4939160	CFT073 (GCA_000007445.1)
nanM_1	nanM	N-acetylneuraminate mutarotase	197 (51.2%)	89 (26.4%)	9.22896e-12	2.6273e-07	2.9	3496570..3497679	UMN026 (GCA_000026325.2)
group_43	ibeC	hypothetical protein	307 (79.7%)	189 (56.1%)	9.44739e-12	2.68948e-07	3.1	3449121..3449450	UMN026 (GCA_000026325.2)
group_6094		hypothetical protein	211 (54.8%)	100 (29.7%)	9.55401e-12	2.71984e-07	2.9	3466562..3466822	UMN026 (GCA_000026325.2)
group_6095		hypothetical protein	211 (54.8%)	100 (29.7%)	9.55401e-12	2.71984e-07	2.9	3467464..3467892	UMN026 (GCA_000026325.2)
yhhH	yhhH	putative protein	30 (7.8%)	89 (26.4%)	1.26092e-11	3.58959e-07	0.2	3939187..3939570	VR50 (GCA_000968515.1)
ygcG	ygcG	hypothetical protein	260 (67.5%)	144 (42.7%)	1.99853e-11	5.68942e-07	2.8	3210678..3211571	UMN026 (GCA_000026325.2)
group_214		hypothetical protein	280 (72.7%)	163 (48.4%)	2.11604e-11	6.02393e-07	2.8	1379347..1380375	UMN026 (GCA_000026325.2)
group_745		hypothetical protein	277 (71.9%)	160 (47.5%)	2.41488e-11	6.87468e-07	2.8	1380794..1381147	UMN026 (GCA_000026325.2)
group_6298	iutA	Aerobactin siderophore uptake system	106 (27.5%)	29 (8.6%)	3.48829e-11	9.93046e-07	4	3484292..3486490	UMN026 (GCA_000026325.2)
group_4713		hypothetical protein	184 (47.8%)	81 (24.0%)	3.61985e-11	1.0305e-06	2.9	1386274..1386603	UMN026 (GCA_000026325.2)
group_338		hypothetical protein	216 (56.1%)	107 (31.8%)	5.46589e-11	1.55603e-06	2.7	1386603..1387301	UMN026 (GCA_000026325.2)
group_2178		hypothetical protein	253 (65.7%)	139 (41.2%)	5.8676e-11	1.67039e-06	2.7	3211586..3212734	UMN026 (GCA_000026325.2)
group_5256	papE	P fimbriae minor subunit	80 (20.8%)	16 (4.7%)	5.97704e-11	1.70154e-06	5.3	3455312..3455839	UMN026 (GCA_000026325.2)
group_1639		hypothetical protein	222 (57.7%)	112 (33.2%)	6.11393e-11	1.74051e-06	2.7	1420314..1420613	UMN026 (GCA_000026325.2)
group_58	rzpD	hypothetical protein	276 (71.7%)	161 (47.8%)	6.88671e-11	1.96051e-06	2.8	1377457..1378905	UMN026 (GCA_000026325.2)
group_8532		hypothetical protein	94 (24.4%)	23 (6.8%)	7.00928e-11	1.9954e-06	4.4	4969813..4969965	CFT073 (GCA_000007445.1)
higB_1	higB	Endoribonuclease HigB	307 (79.7%)	193 (57.3%)	7.34559e-11	2.09114e-06	2.9	1750320..1750598	UMN026 (GCA_000026325.2)
group_99		hypothetical protein	260 (67.5%)	146 (43.3%)	8.06719e-11	2.29657e-06	2.7	1373760..1375688	UMN026 (GCA_000026325.2)
group_1691		ISL3 family transposase ISKox3	211 (54.8%)	104 (30.9%)	8.61965e-11	2.45384e-06	2.7	3465378..3466010	UMN026 (GCA_000026325.2)
insJK	insJK	IS3 family transposase IS3411	334 (86.8%)	224 (66.5%)	8.76958e-11	2.49652e-06	3.3	3464206..3464532	UMN026 (GCA_000026325.2)
group_276		hypothetical protein	216 (56.1%)	108 (32.0%)	9.26975e-11	2.63891e-06	2.7	1388052..1388633	UMN026 (GCA_000026325.2)
group_746		hypothetical protein	275 (71.4%)	161 (47.8%)	1.17973e-10	3.35845e-06	2.7	1378942..1379289	UMN026 (GCA_000026325.2)
ydfU_1	ydfU	hypothetical protein	260 (67.5%)	147 (43.6%)	1.31858e-10	3.75372e-06	2.7	1365067..1366125	UMN026 (GCA_000026325.2)
group_2799		hypothetical protein	224 (58.2%)	116 (34.4%)	1.81321e-10	5.16184e-06	2.7	1415950..1416114	UMN026 (GCA_000026325.2)
yjbL	yjbL	putative protein	10 (2.6%)	53 (15.7%)	1.94975e-10	5.55054e-06	0.1	4603108..4603362	VR50 (GCA_000968515.1)
group_8187		hypothetical protein	190 (49.4%)	89 (26.4%)	2.7149e-10	7.72877e-06	2.7	3527180..3527575	UMN026 (GCA_000026325.2)
group_2524		hypothetical protein	221 (57.4%)	114 (33.8%)	2.76712e-10	7.87744e-06	2.6	3469323..3469565	UMN026 (GCA_000026325.2)
yrhD	yrhD	hypothetical protein	20 (5.2%)	69 (20.5%)	3.15414e-10	8.9792e-06	0.2	3900192..3900347	VR50 (GCA_000968515.1)
yfgJ	yfgJ	putative protein	338 (87.8%)	231 (68.5%)	3.15467e-10	8.98073e-06	3.3	2927281..2927496	UMN026 (GCA_000026325.2)
sisA	sisA	sisA immunomodulatory protein	290 (75.3%)	178 (52.8%)	3.26066e-10	9.28244e-06	2.7	3447718..3448761	UMN026 (GCA_000026325.2)
aec15_2	aec15	VgrE protein	296 (76.9%)	184 (54.6%)	3.29621e-10	9.38366e-06	2.8	262559..264517	UMN026 (GCA_000026325.2)
dbpA_2	dbpA	hypothetical protein	116 (30.1%)	38 (11.3%)	3.80001e-10	1.08179e-05	3.4	4960501..4960776	CFT073 (GCA_000007445.1)
group_1104	insC-1	IS2 element protein InsA	109 (28.3%)	34 (10.1%)	4.25722e-10	1.21194e-05	3.5	4952308..4952481	CFT073 (GCA_000007445.1)
group_8016		hypothetical protein	217 (56.4%)	112 (33.2%)	4.55328e-10	1.29623e-05	2.6	1380427..1380801	UMN026 (GCA_000026325.2)
manZ_2	manZ	mannose PTS permease - ManZ subunit	364 (94.5%)	267 (79.2%)	4.64096e-10	1.32119e-05	4.5	4720426..4721250	UMN026 (GCA_000026325.2)
manX_2	manX	mannose PTS permease	364 (94.5%)	267 (79.2%)	4.64096e-10	1.32119e-05	4.5	4722124..4722618	UMN026 (GCA_000026325.2)
manY_2	manY	mannose PTS permease - ManY subunit	364 (94.5%)	267 (79.2%)	4.64096e-10	1.32119e-05	4.5	4721261..4722058	UMN026 (GCA_000026325.2)
yggP_2	yggP	putative dehydrogenase	364 (94.5%)	267 (79.2%)	4.64096e-10	1.32119e-05	4.5	4719145..4720374	UMN026 (GCA_000026325.2)
lsrR	lsrR	LsrR DNA-binding transcriptional repressor	364 (94.5%)	267 (79.2%)	4.64096e-10	1.32119e-05	4.5	4723911..4724858	UMN026 (GCA_000026325.2)
entA_11	entA1	enterobactin biosynthesis gene cluster, 2,3-dihydro-2,3-dihydroxybenzoate dehydrogenase	364 (94.5%)	267 (79.2%)	4.64096e-10	1.32119e-05	4.5	4723035..4723841	UMN026 (GCA_000026325.2)
sorF	sorF	PTS system sorbose-specific EIIA component	364 (94.5%)	267 (79.2%)	4.64096e-10	1.32119e-05	4.5	4722618..4723025	UMN026 (GCA_000026325.2)
group_7740		hypothetical protein	247 (64.2%)	138 (40.9%)	4.77701e-10	1.35992e-05	2.6	1456457..1457215	UMN026 (GCA_000026325.2)
group_1041		hypothetical protein	191 (49.6%)	91 (27.0%)	4.97257e-10	1.41559e-05	2.7	1361329..1361685	UMN026 (GCA_000026325.2)
group_1071		hypothetical protein	224 (58.2%)	118 (35.0%)	4.97544e-10	1.41641e-05	2.6	3468664..3469032	UMN026 (GCA_000026325.2)
group_12078		hypothetical protein	238 (61.8%)	130 (38.6%)	5.08617e-10	1.44793e-05	2.6	1457338..1457493	UMN026 (GCA_000026325.2)
group_573	yfjJ	CP4-57 prophage; predicted protein	149 (38.7%)	60 (17.8%)	5.17336e-10	1.47275e-05	2.9	4934476..4935216	CFT073 (GCA_000007445.1)
group_2529		hypothetical protein	193 (50.1%)	93 (27.6%)	5.75984e-10	1.63971e-05	2.6	3527568..3528308	UMN026 (GCA_000026325.2)
papX	papX	putative HTH-type transcriptional regulator	317 (82.3%)	208 (61.7%)	6.96716e-10	1.98341e-05	2.9	3452869..3453369	UMN026 (GCA_000026325.2)
sat	sat	secreted auto transpoter toxin, serine protease	199 (51.7%)	98 (29.1%)	7.10631e-10	2.02302e-05	2.6	3479461..3483348	UMN026 (GCA_000026325.2)
group_12531		hypothetical protein	129 (33.5%)	47 (13.9%)	8.01466e-10	2.28161e-05	3.1	119456..119623	UMN026 (GCA_000026325.2)
group_1161		hypothetical protein	229 (59.5%)	123 (36.5%)	8.09187e-10	2.30359e-05	2.6	1416187..1416555	UMN026 (GCA_000026325.2)
feaR	feaR	FeaR DNA-binding transcriptional activator	67 (17.4%)	127 (37.7%)	1.00428e-09	2.85897e-05	0.3	1527896..1528801	VR50 (GCA_000968515.1)
group_2256		hypothetical protein	119 (30.9%)	41 (12.2%)	1.13063e-09	3.21866e-05	3.2	3468176..3468448	UMN026 (GCA_000026325.2)
group_4809		hypothetical protein	308 (80.0%)	199 (59.1%)	1.18452e-09	3.3721e-05	2.8	3105380..3105811	UMN026 (GCA_000026325.2)
ydcR_2	ydcR	fused predicted DNA-binding transcriptional regulator and predicted amino transferase	308 (80.0%)	199 (59.1%)	1.18452e-09	3.3721e-05	2.8	3103958..3105292	UMN026 (GCA_000026325.2)
group_5038	yfgJ	putative protein	41 (10.6%)	96 (28.5%)	1.19305e-09	3.39639e-05	0.3	2816496..2816711	VR50 (GCA_000968515.1)
eaeX_2	eaeX	hypothetical protein	344 (89.4%)	241 (71.5%)	1.19305e-09	3.39639e-05	3.3	2924894..2927071	UMN026 (GCA_000026325.2)
group_254		hypothetical protein	307 (79.7%)	199 (59.1%)	1.40112e-09	3.98872e-05	2.7	2915699..2920984	UMN026 (GCA_000026325.2)
group_1484		hypothetical protein	307 (79.7%)	199 (59.1%)	1.40112e-09	3.98872e-05	2.7	2923862..2924839	UMN026 (GCA_000026325.2)
group_12487		hypothetical protein	24 (6.2%)	73 (21.7%)	1.41914e-09	4.04002e-05	0.2	4082408..4082620	VR50 (GCA_000968515.1)
group_6666		hypothetical protein	84 (21.8%)	21 (6.2%)	1.43716e-09	4.09131e-05	4.2	4964200..4964844	CFT073 (GCA_000007445.1)
group_2347		hypothetical protein	84 (21.8%)	21 (6.2%)	1.43716e-09	4.09131e-05	4.2	4965038..4966486	CFT073 (GCA_000007445.1)
group_2578		hypothetical protein	138 (35.8%)	54 (16.0%)	1.4971e-09	4.26196e-05	2.9	1371082..1371213	UMN026 (GCA_000026325.2)
group_224		hypothetical protein	213 (55.3%)	111 (32.9%)	1.72359e-09	4.90672e-05	2.5	83673..83906	UMN026 (GCA_000026325.2)
group_5018		hypothetical protein	43 (11.2%)	98 (29.1%)	1.82221e-09	5.18746e-05	0.3	1074838..1075584	VR50 (GCA_000968515.1)
gfcD	gfcD	putative lipoprotein	43 (11.2%)	98 (29.1%)	1.82221e-09	5.18746e-05	0.3	1072742..1074838	VR50 (GCA_000968515.1)
gfcE	gfcE	putative exopolysaccharide export protein	43 (11.2%)	98 (29.1%)	1.82221e-09	5.18746e-05	0.3	1071566..1072696	VR50 (GCA_000968515.1)
etp	etp	phosphotyrosine-protein phosphatase	43 (11.2%)	98 (29.1%)	1.82221e-09	5.18746e-05	0.3	1071123..1071569	VR50 (GCA_000968515.1)
etk	etk	autophosphorylating protein tyrosine kinase	43 (11.2%)	98 (29.1%)	1.82221e-09	5.18746e-05	0.3	1068923..1071103	VR50 (GCA_000968515.1)
group_2130		hypothetical protein	220 (57.1%)	117 (34.7%)	1.92261e-09	5.47329e-05	2.5	1415838..1415981	UMN026 (GCA_000026325.2)
group_1494		hypothetical protein	199 (51.7%)	100 (29.7%)	1.96862e-09	5.60426e-05	2.5	3478833..3479414	UMN026 (GCA_000026325.2)
group_6394		hypothetical protein	127 (33.0%)	47 (13.9%)	2.08195e-09	5.92689e-05	3	120586..121227	UMN026 (GCA_000026325.2)
group_8455		hypothetical protein	19 (4.9%)	65 (19.3%)	2.10391e-09	5.98941e-05	0.2	1312206..1312385	VR50 (GCA_000968515.1)
fyuA	fyuA	yersiniabactin (Ybt) siderophore system, pesticin/yersiniabactin TonB-dependent receptor	358 (93.0%)	261 (77.4%)	2.23717e-09	6.36876e-05	3.9	2305856..2307877	UMN026 (GCA_000026325.2)
group_1559		hypothetical protein	128 (33.2%)	48 (14.2%)	2.44949e-09	6.97322e-05	3	1369268..1370158	UMN026 (GCA_000026325.2)
group_5000	traM	Relaxosome protein TraM	123 (31.9%)	45 (13.4%)	2.45014e-09	6.97507e-05	3	90654..91037	UMN026 (GCA_000026325.2)
group_151		hypothetical protein	143 (37.1%)	58 (17.2%)	2.57168e-09	7.32105e-05	2.8	1368995..1371058	CFT073 (GCA_000007445.1)
iha	iha	iron-regulated gene homologue adhesin	213 (55.3%)	112 (33.2%)	2.79792e-09	7.96511e-05	2.5	3470427..3472517	UMN026 (GCA_000026325.2)
yahA_2	yahA	hypothetical protein	102 (26.5%)	32 (9.5%)	2.93195e-09	8.34668e-05	3.4	3326415..3327950	PA45B (GCA_002285755.1)
gfcB	gfcB	putative outer membrane lipoprotein	43 (11.2%)	97 (28.8%)	3.00164e-09	8.54507e-05	0.3	1075581..1076225	VR50 (GCA_000968515.1)
dinJ	dinJ	DinJ antitoxin of YafQ-DinJ toxin-antitoxin system and DNA-binding transcriptional repressor	32 (8.3%)	82 (24.3%)	3.3499e-09	9.53651e-05	0.3	284567..284827	VR50 (GCA_000968515.1)
group_1640		hypothetical protein	229 (59.5%)	126 (37.4%)	3.37911e-09	9.61964e-05	2.5	1423041..1423568	UMN026 (GCA_000026325.2)
intB_3	intB	KpLE2 phage-like element; predicted integrase	348 (90.4%)	248 (73.6%)	3.81133e-09	0.000108501	3.4	3446197..3447462	UMN026 (GCA_000026325.2)
ybtE_2	ybtE	yersiniabactin (Ybt) siderophore system, yersiniabactin siderophore biosynthetic protein YbtE,salicyl-AMP ligase	358 (93.0%)	262 (77.7%)	3.87014e-09	0.000110175	3.8	2304148..2305725	UMN026 (GCA_000026325.2)
intB_1	intB	KpLE2 phage-like element; predicted integrase	358 (93.0%)	262 (77.7%)	3.87014e-09	0.000110175	3.8	2277592..2278854	UMN026 (GCA_000026325.2)
ybtQ_2	ybtQ	yersiniabactin (Ybt) siderophore system, yersiniabactin-iron ABC transporter permease/ATP-binding protein YbtQ	358 (93.0%)	262 (77.7%)	3.87014e-09	0.000110175	3.8	2281653..2283455	UMN026 (GCA_000026325.2)
ybtX	ybtX	yersiniabactin (Ybt) siderophore system, yersiniabactin-iron transporter permease YbtX	358 (93.0%)	262 (77.7%)	3.87014e-09	0.000110175	3.8	2280380..2281660	UMN026 (GCA_000026325.2)
ybtS	ybtS	yersiniabactin (Ybt) siderophore system, salicylate/anthranilate synthase Irp9	358 (93.0%)	262 (77.7%)	3.87014e-09	0.000110175	3.8	2279048..2280352	UMN026 (GCA_000026325.2)
ybtT	ybtT	yersiniabactin (Ybt) siderophore system, yersiniabactin biosynthetic protein YbtT, putative thioesterase	358 (93.0%)	262 (77.7%)	3.87014e-09	0.000110175	3.8	2303341..2304144	UMN026 (GCA_000026325.2)
ybtU	ybtU	yersiniabactin (Ybt) siderophore system, yersiniabactin biosynthetic protein	358 (93.0%)	262 (77.7%)	3.87014e-09	0.000110175	3.8	2292756..2302247	UMN026 (GCA_000026325.2)
irp2	irp2	yersiniabactin (Ybt) siderophore system, yersiniabactin biosynthetic protein	358 (93.0%)	262 (77.7%)	3.87014e-09	0.000110175	3.8	2286561..2292668	UMN026 (GCA_000026325.2)
ybtP_2	ybtP	yersiniabactin (Ybt) siderophore system, yersiniabactin-iron ABC transporter permease/ATP-binding protein YbtP	358 (93.0%)	262 (77.7%)	3.87014e-09	0.000110175	3.8	2283442..2285244	UMN026 (GCA_000026325.2)
ushA_3	ushA	5'-nucleotidase / UDP-sugar hydrolase	345 (89.6%)	245 (72.7%)	4.523e-09	0.000128761	3.2	4620185..4621738	UMN026 (GCA_000026325.2)
kpsF-II_3	kpsF-II	polysialic acid capsule synthesis protein KpsF	345 (89.6%)	245 (72.7%)	4.523e-09	0.000128761	3.2	3529899..3530882	UMN026 (GCA_000026325.2)
group_149		hypothetical protein	264 (68.6%)	158 (46.9%)	4.82788e-09	0.00013744	2.5	1724085..1724744	UMN026 (GCA_000026325.2)
group_2525		hypothetical protein	219 (56.9%)	118 (35.0%)	4.83367e-09	0.000137605	2.4	3468445..3468660	UMN026 (GCA_000026325.2)
group_1840		hypothetical protein	92 (23.9%)	27 (8.0%)	5.76496e-09	0.000164117	3.6	1315618..1315896	Nissle1917 (GCA_000714595.1)
group_4293		hypothetical protein	6 (1.6%)	40 (11.9%)	6.37688e-09	0.000181537	0.1	2044748..2044897	K-12 (GCA_000005845.2)
kpsM-II	kpsM-II	polysialic acid transport protein KpsM group2	335 (87.0%)	233 (69.1%)	6.51746e-09	0.000185539	3	3550545..3551321	UMN026 (GCA_000026325.2)
kpsS-II	kpsS-II	polysialic acid capsule biosynthesis protein KpsS	343 (89.1%)	243 (72.1%)	6.64123e-09	0.000189063	3.2	3536611..3537843	UMN026 (GCA_000026325.2)
yodB	yodB	putative cytochrome	18 (4.7%)	61 (18.1%)	7.51935e-09	0.000214061	0.2	2042368..2042898	K-12 (GCA_000005845.2)
tia	tia	heat resistant agglutinin family protein	137 (35.6%)	56 (16.6%)	7.80968e-09	0.000222326	2.8	3282114..3282860	PA45B (GCA_002285755.1)
paaG	paaG	putative ring 1,2-epoxyphenylacetyl-CoA isomerase (oxepin-CoA forming)	38 (9.9%)	89 (26.4%)	7.95166e-09	0.000226368	0.3	1541095..1541883	VR50 (GCA_000968515.1)
paaD	paaD	phenylacetate degradation protein	38 (9.9%)	89 (26.4%)	7.95166e-09	0.000226368	0.3	1538756..1539253	VR50 (GCA_000968515.1)
paaE	paaE	ring 1,2-phenylacetyl-CoA epoxidase, reductase subunit	38 (9.9%)	89 (26.4%)	7.95166e-09	0.000226368	0.3	1539261..1540331	VR50 (GCA_000968515.1)
paaB	paaB	ring 1,2-phenylacetyl-CoA epoxidase subunit	38 (9.9%)	89 (26.4%)	7.95166e-09	0.000226368	0.3	1537699..1537986	VR50 (GCA_000968515.1)
paaA	paaA	ring 1,2-phenylacetyl-CoA epoxidase, monooxygenase subunit	38 (9.9%)	89 (26.4%)	7.95166e-09	0.000226368	0.3	1536758..1537687	VR50 (GCA_000968515.1)
group_8463	paaF	putative 2,3-dehydroadipyl-CoA hydratase	38 (9.9%)	89 (26.4%)	7.95166e-09	0.000226368	0.3	1540328..1541095	VR50 (GCA_000968515.1)
ireA	ireA	Putative iron regulated outer membrane virulence protein	128 (33.2%)	50 (14.8%)	8.44572e-09	0.000240433	2.9	4935990..4938038	CFT073 (GCA_000007445.1)
ybtA	ybtA	yersiniabactin (Ybt) siderophore system, putative AraC type regulator	357 (92.7%)	262 (77.7%)	8.71077e-09	0.000247978	3.6	2285411..2286370	UMN026 (GCA_000026325.2)
yibA	yibA	putative lyase containing HEAT-repeat protein	46 (11.9%)	98 (29.1%)	9.02351e-09	0.000256881	0.3	3939675..3939920	VR50 (GCA_000968515.1)
gfcA	gfcA	putative protein	41 (10.6%)	92 (27.3%)	9.03318e-09	0.000257157	0.3	1076332..1076637	VR50 (GCA_000968515.1)
kpsU-II_2	kpsU-II	3-deoxy-D-manno-octulosonate cytidylyltransferase KpsU	344 (89.4%)	245 (72.7%)	9.03318e-09	0.000257157	3.2	3533812..3534552	UMN026 (GCA_000026325.2)
kpsE-II	kpsE-II	polysialic acid capsule export inner-membrane protein KpsE	344 (89.4%)	245 (72.7%)	9.03318e-09	0.000257157	3.2	3530954..3532102	UMN026 (GCA_000026325.2)
kpsD	kpsD	KpsD	344 (89.4%)	245 (72.7%)	9.03318e-09	0.000257157	3.2	3532126..3533802	UMN026 (GCA_000026325.2)
kpsC-II	kpsC-II	polysialic acid capsule polysaccharide export protein KpsC	344 (89.4%)	245 (72.7%)	9.03318e-09	0.000257157	3.2	3534549..3536576	UMN026 (GCA_000026325.2)
group_1001		hypothetical protein	134 (34.8%)	54 (16.0%)	9.36378e-09	0.000266568	2.8	83918..84238	UMN026 (GCA_000026325.2)
paaC	paaC	ring 1,2-phenylacetyl-CoA epoxidase, structural subunit	39 (10.1%)	89 (26.4%)	1.03451e-08	0.000294504	0.3	1537995..1538741	VR50 (GCA_000968515.1)
paaI	paaI	hydroxyphenylacetyl-CoA thioesterase	39 (10.1%)	89 (26.4%)	1.03451e-08	0.000294504	0.3	1543302..1543724	VR50 (GCA_000968515.1)
paaH	paaH	3-hydroxyadipyl-CoA dehydrogenase (NAD+)	39 (10.1%)	89 (26.4%)	1.03451e-08	0.000294504	0.3	1541930..1543312	VR50 (GCA_000968515.1)
group_13349	papA	P fimbriae major subunit	62 (16.1%)	12 (3.6%)	1.18064e-08	0.000336105	5.2	3461061..3461597	UMN026 (GCA_000026325.2)
hha_2	hha	haemolysin expression modulating protein	153 (39.7%)	68 (20.2%)	1.21185e-08	0.00034499	2.6	53308..53517	UMN026 (GCA_000026325.2)
group_2838		hypothetical protein	169 (43.9%)	80 (23.7%)	1.36562e-08	0.000388765	2.5	2207114..2207284	CFT073 (GCA_000007445.1)
group_3309		hypothetical protein	162 (42.1%)	75 (22.3%)	1.45632e-08	0.000414585	2.5	2207572..2208744	CFT073 (GCA_000007445.1)
feaB	feaB	phenylacetaldehyde dehydrogenase	41 (10.6%)	91 (27.0%)	1.48251e-08	0.00042204	0.3	1529037..1530536	VR50 (GCA_000968515.1)
group_4157		hypothetical protein	39 (10.1%)	88 (26.1%)	1.71001e-08	0.000486807	0.3	1724594..1725112	VR50 (GCA_000968515.1)
group_5013		hypothetical protein	39 (10.1%)	88 (26.1%)	1.71001e-08	0.000486807	0.3	639446..639535	VR50 (GCA_000968515.1)
ybdR	ybdR	putative oxidoreductase, Zn-dependent and NAD(P)-binding	39 (10.1%)	88 (26.1%)	1.71001e-08	0.000486807	0.3	638204..639442	VR50 (GCA_000968515.1)
group_6399		hypothetical protein	116 (30.1%)	43 (12.8%)	1.71928e-08	0.000489446	2.9	52180..52440	UMN026 (GCA_000026325.2)
xylE	xylE	xylose:H+ symporter	42 (10.9%)	92 (27.3%)	1.77474e-08	0.000505232	0.3	4583566..4585041	VR50 (GCA_000968515.1)
yncI	yncI	putative protein	16 (4.2%)	56 (16.6%)	1.86634e-08	0.000531309	0.2	1616626..1617372	VR50 (GCA_000968515.1)
rrrQ_1	rrrQ	Qin prophage; predicted lysozyme	240 (62.3%)	139 (41.2%)	1.89359e-08	0.000539068	2.4	1370195..1370728	UMN026 (GCA_000026325.2)
paaZ	paaZ	oxepin-CoA hydrolase/3-oxo-5,6-dehydrosuberyl-CoA semialdehyde dehydrogenase	40 (10.4%)	89 (26.4%)	2.03544e-08	0.000579448	0.3	1534428..1536473	VR50 (GCA_000968515.1)
paaJ	paaJ	beta-ketoadipyl-CoA thiolase	40 (10.4%)	89 (26.4%)	2.03544e-08	0.000579448	0.3	1543724..1544929	VR50 (GCA_000968515.1)
paaK	paaK	phenylacetate-CoA ligase	40 (10.4%)	89 (26.4%)	2.03544e-08	0.000579448	0.3	1544956..1546269	VR50 (GCA_000968515.1)
group_208		hypothetical protein	237 (61.6%)	137 (40.7%)	2.06442e-08	0.000587699	2.3	4951662..4951988	CFT073 (GCA_000007445.1)
group_364		hypothetical protein	323 (83.9%)	222 (65.9%)	2.25974e-08	0.000643303	2.7	1181669..1182271	UMN026 (GCA_000026325.2)
group_2494		hypothetical protein	154 (40.0%)	70 (20.8%)	2.27932e-08	0.000648877	2.5	2211786..2212517	CFT073 (GCA_000007445.1)
group_12414		hypothetical protein	18 (4.7%)	59 (17.5%)	2.32546e-08	0.000662011	0.2	700776..700898	VR50 (GCA_000968515.1)
sitD	sitD	iron ABC transporter sit, transport protein, inner membrane component	359 (93.2%)	266 (78.9%)	2.36318e-08	0.000672749	3.7	1452308..1453165	UMN026 (GCA_000026325.2)
tynA	tynA	copper-containing amine oxidase	41 (10.6%)	90 (26.7%)	2.42218e-08	0.000689547	0.3	1530594..1530989	VR50 (GCA_000968515.1)
group_2836		hypothetical protein	156 (40.5%)	72 (21.4%)	2.7984e-08	0.000796648	2.5	2195846..2197666	CFT073 (GCA_000007445.1)
group_3959		hypothetical protein	158 (41.0%)	73 (21.7%)	2.88372e-08	0.000820936	2.5	2204464..2205300	CFT073 (GCA_000007445.1)
yacH	yacH	putative membrane protein	325 (84.4%)	225 (66.8%)	2.88416e-08	0.000821064	2.7	133856..135709	UMN026 (GCA_000026325.2)
ygeG	ygeG	hypothetical protein	31 (8.1%)	77 (22.8%)	3.16872e-08	0.000902072	0.3	3152688..3153179	VR50 (GCA_000968515.1)
frvB	frvB	PTS permease - unknown specificity	61 (15.8%)	113 (33.5%)	3.20043e-08	0.000911099	0.4	4433690..4435141	VR50 (GCA_000968515.1)
frvX	frvX	frv operon protein	61 (15.8%)	113 (33.5%)	3.20043e-08	0.000911099	0.4	4432630..4433700	VR50 (GCA_000968515.1)
tcpC	tcpC	Tir domain containing protein TcpC	160 (41.6%)	75 (22.3%)	3.39523e-08	0.000966554	2.5	2202763..2203686	CFT073 (GCA_000007445.1)
group_6005		hypothetical protein	160 (41.6%)	75 (22.3%)	3.39523e-08	0.000966554	2.5	2203818..2204327	CFT073 (GCA_000007445.1)
group_3910		hypothetical protein	202 (52.5%)	108 (32.0%)	3.44325e-08	0.000980226	2.3	1422240..1422530	UMN026 (GCA_000026325.2)
insC-1_2	insC-1	IS2 element protein InsA	269 (69.9%)	167 (49.6%)	3.52346e-08	0.00100306	2.4	3473915..3474244	UMN026 (GCA_000026325.2)
group_1463		hypothetical protein	169 (43.9%)	82 (24.3%)	3.68623e-08	0.0010494	2.4	82805..83026	UMN026 (GCA_000026325.2)
group_1297		hypothetical protein	205 (53.2%)	111 (32.9%)	3.90109e-08	0.00111056	2.3	1416816..1417397	UMN026 (GCA_000026325.2)
group_8017		hypothetical protein	162 (42.1%)	77 (22.8%)	4.02519e-08	0.00114589	2.5	1434638..1435060	CFT073 (GCA_000007445.1)
group_2493		hypothetical protein	155 (40.3%)	72 (21.4%)	4.2342e-08	0.00120539	2.5	2208805..2209767	CFT073 (GCA_000007445.1)
yfdF	yfdF	putative protein	39 (10.1%)	87 (25.8%)	4.24927e-08	0.00120968	0.3	2618435..2619493	VR50 (GCA_000968515.1)
yidX	yidX	putative lipoprotein	346 (89.9%)	250 (74.2%)	4.24927e-08	0.00120968	3.1	4359166..4359822	UMN026 (GCA_000026325.2)
group_4177	yidX	putative lipoprotein	39 (10.1%)	87 (25.8%)	4.24927e-08	0.00120968	0.3	4213439..4214095	VR50 (GCA_000968515.1)
group_3521		hypothetical protein	39 (10.1%)	87 (25.8%)	4.24927e-08	0.00120968	0.3	4422502..4422744	VR50 (GCA_000968515.1)
group_2963		hypothetical protein	150 (39.0%)	68 (20.2%)	4.37539e-08	0.00124559	2.5	76708..77013	UMN026 (GCA_000026325.2)
ycjY_3	ycjY	putative hydrolase	181 (47.0%)	92 (27.3%)	4.53467e-08	0.00129093	2.4	55273..56133	UMN026 (GCA_000026325.2)
group_209	yacH	putative membrane protein	60 (15.6%)	111 (32.9%)	4.5534e-08	0.00129626	0.4	133810..135663	VR50 (GCA_000968515.1)
yraI	yraI	Yra fimbriae, putative periplasmic pilin chaperone	42 (10.9%)	90 (26.7%)	4.66075e-08	0.00132682	0.3	3601757..3602452	VR50 (GCA_000968515.1)
group_3308		hypothetical protein	164 (42.6%)	79 (23.4%)	4.79904e-08	0.00136619	2.4	2206609..2207082	CFT073 (GCA_000007445.1)
yhcR	yhcR	Endonuclease YhcR	200 (51.9%)	107 (31.8%)	5.01688e-08	0.00142821	2.3	53563..54024	UMN026 (GCA_000026325.2)
tfaX	tfaX	hypothetical protein	271 (70.4%)	170 (50.4%)	5.02357e-08	0.00143011	2.3	1397878..1398144	UMN026 (GCA_000026325.2)
frvA	frvA	PTS permease - unknown specificity	61 (15.8%)	112 (33.2%)	5.03388e-08	0.00143305	0.4	4435152..4435598	VR50 (GCA_000968515.1)
orgA	orgA	hypothetical protein	29 (7.5%)	73 (21.7%)	5.36584e-08	0.00152755	0.3	3156734..3157441	VR50 (GCA_000968515.1)
lemA	lemA	Protein LemA	294 (76.4%)	193 (57.3%)	5.46043e-08	0.00155448	2.4	3210062..3210664	UMN026 (GCA_000026325.2)
yraK	yraK	Yra fimbriae, putative fimbrial-like adhesin protein	43 (11.2%)	91 (27.0%)	5.51487e-08	0.00156997	0.3	3605008..3606099	VR50 (GCA_000968515.1)
yraJ	yraJ	Yra fimbriae, putative outer membrane protein	43 (11.2%)	91 (27.0%)	5.51487e-08	0.00156997	0.3	3602481..3604997	VR50 (GCA_000968515.1)
group_1469		hypothetical protein	188 (48.8%)	98 (29.1%)	5.83697e-08	0.00166167	2.3	2214571..2214867	CFT073 (GCA_000007445.1)
alpA	alpA	hypothetical protein	188 (48.8%)	98 (29.1%)	5.83697e-08	0.00166167	2.3	2215292..2215510	CFT073 (GCA_000007445.1)
frvR	frvR	FrvR predicted transcriptional regulator	59 (15.3%)	110 (32.6%)	5.94136e-08	0.00169139	0.4	4430882..4432630	VR50 (GCA_000968515.1)
mngB	mngB	alpha-mannosidase	71 (18.4%)	123 (36.5%)	5.94553e-08	0.00169257	0.4	762754..765387	VR50 (GCA_000968515.1)
group_1368	mngA	2-O-alpha-mannosyl-D-glycerate PTS permease	71 (18.4%)	123 (36.5%)	5.94553e-08	0.00169257	0.4	760820..762736	VR50 (GCA_000968515.1)
group_3487	mngR	MngR DNA-binding transcriptional repressor	71 (18.4%)	123 (36.5%)	5.94553e-08	0.00169257	0.4	759929..760651	VR50 (GCA_000968515.1)
group_2985		hypothetical protein	36 (9.4%)	82 (24.3%)	6.06752e-08	0.0017273	0.3	2505112..2505318	VR50 (GCA_000968515.1)
group_101		hypothetical protein	264 (68.6%)	164 (48.7%)	6.45693e-08	0.00183816	2.3	56192..56938	UMN026 (GCA_000026325.2)
intZ_2	intZ	CPZ-55 prophage; predicted integrase	193 (50.1%)	102 (30.3%)	6.52614e-08	0.00185786	2.3	2194512..2195732	CFT073 (GCA_000007445.1)
hns_2	hns	H-NS DNA-binding transcriptional dual regulator	173 (44.9%)	86 (25.5%)	7.0494e-08	0.00200682	2.4	2213329..2213733	CFT073 (GCA_000007445.1)
group_53		hypothetical protein	348 (90.4%)	254 (75.4%)	7.38651e-08	0.00210279	3.1	688078..688371	UMN026 (GCA_000026325.2)
group_1615		hypothetical protein	109 (28.3%)	41 (12.2%)	7.51069e-08	0.00213814	2.9	1385668..1386723	CFT073 (GCA_000007445.1)
papA	papA	P fimbriae major subunit	88 (22.9%)	28 (8.3%)	8.42839e-08	0.00239939	3.3	3290585..3291133	PA45B (GCA_002285755.1)
ybfB	ybfB	putative inner membrane protein	31 (8.1%)	75 (22.3%)	8.60099e-08	0.00244853	0.3	728462..728788	VR50 (GCA_000968515.1)
group_1666		hypothetical protein	188 (48.8%)	99 (29.4%)	9.22379e-08	0.00262583	2.3	2215727..2216563	CFT073 (GCA_000007445.1)
traD	traD	Coupling protein TraD	264 (68.6%)	165 (49.0%)	9.78384e-08	0.00278526	2.3	62228..64525	UMN026 (GCA_000026325.2)
group_2837		hypothetical protein	179 (46.5%)	92 (27.3%)	1.01008e-07	0.00287549	2.3	2205360..2205635	CFT073 (GCA_000007445.1)
group_1313		hypothetical protein	179 (46.5%)	92 (27.3%)	1.01008e-07	0.00287549	2.3	2214920..2215210	CFT073 (GCA_000007445.1)
group_311		hypothetical protein	193 (50.1%)	103 (30.6%)	1.02072e-07	0.00290579	2.3	2197781..2199244	CFT073 (GCA_000007445.1)
ycjY_1	ycjY	putative hydrolase	341 (88.6%)	246 (73.0%)	1.03849e-07	0.00295636	2.9	358768..359688	UMN026 (GCA_000026325.2)
ycaN	ycaN	putative transcriptional regulator LYSR-type	341 (88.6%)	246 (73.0%)	1.03849e-07	0.00295636	2.9	359845..360771	UMN026 (GCA_000026325.2)
group_5012	ylbG	putative DNA-binding transcriptional regulator	24 (6.2%)	65 (19.3%)	1.04214e-07	0.00296678	0.3	547063..547434	VR50 (GCA_000968515.1)
group_1446		hypothetical protein	212 (55.1%)	119 (35.3%)	1.04386e-07	0.00297166	2.2	1423744..1424085	UMN026 (GCA_000026325.2)
group_2270	ycfZ	putative inner membrane protein	34 (8.8%)	78 (23.1%)	1.10229e-07	0.00313801	0.3	1251594..1252382	VR50 (GCA_000968515.1)
hflC_1	hflC	regulator of FtsH protease	351 (91.2%)	259 (76.9%)	1.10229e-07	0.00313801	3.1	3408446..3409354	UMN026 (GCA_000026325.2)
b2854	b2854	Putative lytic transglycosylase, Adherence, Hemorrhagic coli pilus	30 (7.8%)	73 (21.7%)	1.12216e-07	0.00319455	0.3	3155461..3155835	VR50 (GCA_000968515.1)
group_950		hypothetical protein	151 (39.2%)	71 (21.1%)	1.31097e-07	0.00373208	2.4	82339..82812	UMN026 (GCA_000026325.2)
group_2945		hypothetical protein	139 (36.1%)	62 (18.4%)	1.32268e-07	0.00376541	2.5	1370921..1371067	UMN026 (GCA_000026325.2)
group_2623	cbrB	putative inner membrane protein	62 (16.1%)	111 (32.9%)	1.34951e-07	0.00384177	0.4	4235507..4235974	VR50 (GCA_000968515.1)
group_1665		hypothetical protein	187 (48.6%)	99 (29.4%)	1.36796e-07	0.0038943	2.3	2212691..2213170	CFT073 (GCA_000007445.1)
bfpA	bfpA	hypothetical protein	191 (49.6%)	102 (30.3%)	1.45722e-07	0.00414842	2.3	2199297..2199854	CFT073 (GCA_000007445.1)
group_69		hypothetical protein	264 (68.6%)	166 (49.3%)	1.47528e-07	0.00419983	2.2	66797..69619	UMN026 (GCA_000026325.2)
insL-3_1	insL-3	hypothetical protein	29 (7.5%)	71 (21.1%)	1.47662e-07	0.00420364	0.3	604180..605292	VR50 (GCA_000968515.1)
rusA_2	rusA	endodeoxyribonuclease RUS (Holliday junction resolvase)	223 (57.9%)	129 (38.3%)	1.62672e-07	0.00463094	2.2	1340257..1340613	CFT073 (GCA_000007445.1)
pptA	pptA	putative 4-oxalocrotonate tautomerase (4-OT) monomer	64 (16.6%)	113 (33.5%)	1.63643e-07	0.00465858	0.4	1619092..1619325	VR50 (GCA_000968515.1)
group_319		hypothetical protein	218 (56.6%)	125 (37.1%)	1.64039e-07	0.00466986	2.2	1417414..1417722	UMN026 (GCA_000026325.2)
fadH_1	fadH	2,4-dienoyl-CoA reductase	341 (88.6%)	247 (73.3%)	1.64502e-07	0.00468303	2.8	357381..358523	UMN026 (GCA_000026325.2)
group_875		hypothetical protein	235 (61.0%)	140 (41.5%)	1.70384e-07	0.0048505	2.2	1781628..1781828	CFT073 (GCA_000007445.1)
yhaC	yhaC	putative protein	39 (10.1%)	84 (24.9%)	1.74001e-07	0.00495346	0.3	3579779..3580966	VR50 (GCA_000968515.1)
group_3843		hypothetical protein	107 (27.8%)	41 (12.2%)	1.79534e-07	0.00511097	2.8	1386735..1387070	CFT073 (GCA_000007445.1)
ydcD	ydcD	hypothetical protein	16 (4.2%)	52 (15.4%)	1.83297e-07	0.0052181	0.2	1615962..1616444	VR50 (GCA_000968515.1)
group_8465		hypothetical protein	11 (2.9%)	44 (13.1%)	1.84599e-07	0.00525516	0.2	1772118..1772213	VR50 (GCA_000968515.1)
yecT	yecT	putative protein	43 (11.2%)	88 (26.1%)	2.22949e-07	0.0063469	0.4	2039031..2039519	VR50 (GCA_000968515.1)
group_5941		hypothetical protein	133 (34.5%)	59 (17.5%)	2.23799e-07	0.00637112	2.5	1351282..1351551	UMN026 (GCA_000026325.2)
intE_1	intE	e14 prophage; predicted integrase	133 (34.5%)	59 (17.5%)	2.23799e-07	0.00637112	2.5	1350195..1351313	UMN026 (GCA_000026325.2)
group_303		hypothetical protein	191 (49.6%)	103 (30.6%)	2.25049e-07	0.00640668	2.2	2201204..2202706	CFT073 (GCA_000007445.1)
ybfC	ybfC	putative protein	38 (9.9%)	82 (24.3%)	2.30117e-07	0.00655097	0.3	730336..730905	VR50 (GCA_000968515.1)
group_818		hypothetical protein	178 (46.2%)	93 (27.6%)	2.35321e-07	0.00669912	2.3	2205646..2206176	CFT073 (GCA_000007445.1)
group_1361		hypothetical protein	220 (57.1%)	127 (37.7%)	2.38117e-07	0.00677873	2.2	76061..76699	UMN026 (GCA_000026325.2)
group_1527		hypothetical protein	233 (60.5%)	139 (41.2%)	2.5061e-07	0.00713435	2.2	1375672..1375878	UMN026 (GCA_000026325.2)
ydfJ_2	ydfJ	putative transporter	197 (51.2%)	108 (32.0%)	2.58722e-07	0.00736529	2.2	4796852..4798252	CFT073 (GCA_000007445.1)
insG	insG	IS1 predicted transposase	344 (89.4%)	252 (74.8%)	2.62755e-07	0.00748011	2.8	4292627..4293955	UMN026 (GCA_000026325.2)
group_8703		hypothetical protein	80 (20.8%)	25 (7.4%)	2.63753e-07	0.00750851	3.3	1381049..1381279	CFT073 (GCA_000007445.1)
traT	traT	complement resistance (Plasmid R100)	257 (66.8%)	161 (47.8%)	2.70415e-07	0.00769817	2.2	65516..66247	UMN026 (GCA_000026325.2)
chuW_2	chuW	Chu hemin uptake system, putative oxygen independent coproporphyrinogen III oxidase	346 (89.9%)	254 (75.4%)	2.76018e-07	0.00785768	2.9	4110075..4111334	UMN026 (GCA_000026325.2)
chuT_2	chuT	Chu hemin uptake system, putative periplasmic binding protein	346 (89.9%)	254 (75.4%)	2.76018e-07	0.00785768	2.9	4109063..4109977	UMN026 (GCA_000026325.2)
dkgA_1	dkgA	methylglyoxal reductase [multifunctional]	346 (89.9%)	254 (75.4%)	2.76018e-07	0.00785768	2.9	362936..363787	UMN026 (GCA_000026325.2)
sgrT	sgrT	SgrT, regulator of PtsG activity	346 (89.9%)	254 (75.4%)	2.76018e-07	0.00785768	2.9	83295..83426	UMN026 (GCA_000026325.2)
traC	traC	Protein TraC	254 (66.0%)	158 (46.9%)	2.78441e-07	0.00792665	2.2	77043..78035	UMN026 (GCA_000026325.2)
group_3961		hypothetical protein	164 (42.6%)	82 (24.3%)	2.78924e-07	0.00794042	2.3	2213797..2214147	CFT073 (GCA_000007445.1)
group_1468		hypothetical protein	184 (47.8%)	98 (29.1%)	2.82656e-07	0.00804666	2.2	2214256..2214498	CFT073 (GCA_000007445.1)
group_389		hypothetical protein	184 (47.8%)	98 (29.1%)	2.82656e-07	0.00804666	2.2	52680..53270	UMN026 (GCA_000026325.2)
ybbD	ybbD	putative protein	12 (3.1%)	45 (13.4%)	2.92729e-07	0.0083334	0.2	546058..546318	VR50 (GCA_000968515.1)
group_8431		hypothetical protein	110 (28.6%)	44 (13.1%)	2.95529e-07	0.00841313	2.7	121095..121415	UMN026 (GCA_000026325.2)
paaX	paaX	PaaX DNA-binding transcriptional repressor	51 (13.2%)	97 (28.8%)	2.97497e-07	0.00846915	0.4	1546370..1547320	VR50 (GCA_000968515.1)
paaY	paaY	putative hexapeptide repeat acetyltransferase	51 (13.2%)	97 (28.8%)	2.97497e-07	0.00846915	0.4	1547302..1547892	VR50 (GCA_000968515.1)
group_1052		hypothetical protein	176 (45.7%)	92 (27.3%)	3.25969e-07	0.00927968	2.2	2211120..2211701	CFT073 (GCA_000007445.1)
modE_2	modE	ModE-MoO42- DNA-binding transcriptional dual regulator	345 (89.6%)	253 (75.1%)	3.30819e-07	0.00941775	2.9	3162100..3162528	UMN026 (GCA_000026325.2)
group_1664		hypothetical protein	190 (49.4%)	103 (30.6%)	3.32034e-07	0.00945234	2.2	2200253..2200558	CFT073 (GCA_000007445.1)
group_168		hypothetical protein	151 (39.2%)	73 (21.7%)	3.45326e-07	0.00983073	2.3	1379766..1381052	CFT073 (GCA_000007445.1)
chuU_1	chuU	hypothetical protein	347 (90.1%)	256 (76.0%)	3.65773e-07	0.0104128	2.9	1497598..1498578	UMN026 (GCA_000026325.2)
nadC_2	nadC	Nicotinate-nucleotide pyrophosphorylase [carboxylating]	347 (90.1%)	256 (76.0%)	3.65773e-07	0.0104128	2.9	1495170..1496024	UMN026 (GCA_000026325.2)
ubiE_1	ubiE	Ubiquinone/menaquinone biosynthesis C-methyltransferase UbiE	347 (90.1%)	256 (76.0%)	3.65773e-07	0.0104128	2.9	1496021..1496833	UMN026 (GCA_000026325.2)
cirA_1	cirA	colicin I and catecholate siderophore receptor	347 (90.1%)	256 (76.0%)	3.65773e-07	0.0104128	2.9	1493174..1495144	UMN026 (GCA_000026325.2)
group_2612	yfcV	Yfc fimbriae, putative fimbrial-like adhesin protein	38 (9.9%)	81 (24.0%)	3.65773e-07	0.0104128	0.3	2610507..2611070	VR50 (GCA_000968515.1)
group_433	yfcU	Yfc fimbriae, fimbrial outer membrane usher protein	38 (9.9%)	81 (24.0%)	3.65773e-07	0.0104128	0.3	2607780..2610425	VR50 (GCA_000968515.1)
sitB_2	sitB	iron ABC transporter sit, ABC Mn+2/Fe+2 transporter, ATPase subunit SitB	347 (90.1%)	256 (76.0%)	3.65773e-07	0.0104128	2.9	1496843..1497601	UMN026 (GCA_000026325.2)
group_8454		hypothetical protein	31 (8.1%)	72 (21.4%)	3.71891e-07	0.010587	0.3	1295961..1296110	VR50 (GCA_000968515.1)
group_2575		IS21 family transposase ISEc10	133 (34.5%)	60 (17.8%)	3.735e-07	0.0106328	2.4	256927..257682	CFT073 (GCA_000007445.1)
ssb_3	ssb	Single-stranded DNA-binding protein	152 (39.5%)	74 (22.0%)	3.76204e-07	0.0107098	2.3	1315893..1316123	Nissle1917 (GCA_000714595.1)
group_12274	dicB	Qin prophage; cell division inhibition protein	67 (17.4%)	18 (5.3%)	3.87362e-07	0.0110274	3.7	1354347..1354535	UMN026 (GCA_000026325.2)
ydfD_1	ydfD	Qin prophage; predicted protein	67 (17.4%)	18 (5.3%)	3.87362e-07	0.0110274	3.7	1354147..1354350	UMN026 (GCA_000026325.2)
group_4747		hypothetical protein	147 (38.2%)	70 (20.8%)	4.00181e-07	0.0113923	2.4	72523..72858	UMN026 (GCA_000026325.2)
cofT	cofT	type IV pilus CFA/III lytic transglycosylase	257 (66.8%)	162 (48.1%)	4.03051e-07	0.0114741	2.2	91461..91970	UMN026 (GCA_000026325.2)
group_511		hypothetical protein	256 (66.5%)	161 (47.8%)	4.05822e-07	0.0115529	2.2	71626..72171	UMN026 (GCA_000026325.2)
traQ	traQ	Protein TraQ	253 (65.7%)	158 (46.9%)	4.18709e-07	0.0119198	2.2	72158..72442	UMN026 (GCA_000026325.2)
group_8523	traV	Protein TraV	105 (27.3%)	41 (12.2%)	4.22655e-07	0.0120321	2.7	83161..83676	UMN026 (GCA_000026325.2)
chuA_2	chuA	Chu hemin uptake system, outer membrane heme/hemoglobin receptor	346 (89.9%)	255 (75.7%)	4.35906e-07	0.0124094	2.9	4106397..4108379	UMN026 (GCA_000026325.2)
chuS	chuS	Chu hemin uptake system, putative heme/hemoglobin transporter/oxygenase	346 (89.9%)	255 (75.7%)	4.35906e-07	0.0124094	2.9	4105320..4106348	UMN026 (GCA_000026325.2)
chuX	chuX	Chu hemin uptake system, putative heme-binding protein ChuX	346 (89.9%)	255 (75.7%)	4.35906e-07	0.0124094	2.9	4111347..4111841	UMN026 (GCA_000026325.2)
yajO_1	yajO	putative NAD(P)H-dependent xylose reductase	346 (89.9%)	255 (75.7%)	4.35906e-07	0.0124094	2.9	361920..362909	UMN026 (GCA_000026325.2)
chuV_2	chuV	Chu hemin uptake system, ATP-binding hydrophilic protein ChuV	346 (89.9%)	255 (75.7%)	4.35906e-07	0.0124094	2.9	4113502..4114272	UMN026 (GCA_000026325.2)
setA	setA	sugar / lactose efflux transporter SetA	39 (10.1%)	82 (24.3%)	4.35906e-07	0.0124094	0.4	82024..83202	VR50 (GCA_000968515.1)
ycjZ_1	ycjZ	putative transcriptional regulator LysR-type	346 (89.9%)	255 (75.7%)	4.35906e-07	0.0124094	2.9	360996..361889	UMN026 (GCA_000026325.2)
ynjI	ynjI	putative inner membrane protein	39 (10.1%)	82 (24.3%)	4.35906e-07	0.0124094	0.4	1920893..1921933	VR50 (GCA_000968515.1)
chuU_3	chuU	Chu hemin uptake system, putative permease of iron compound ABC transport system	346 (89.9%)	255 (75.7%)	4.35906e-07	0.0124094	2.9	4112549..4113505	UMN026 (GCA_000026325.2)
group_12196		hypothetical protein	70 (18.2%)	20 (5.9%)	4.45041e-07	0.0126694	3.5	4229316..4229756	Nissle1917 (GCA_000714595.1)
group_911	epaO	surface presentation of antigens protein SpaO	32 (8.3%)	73 (21.7%)	4.58304e-07	0.013047	0.3	3165757..3166704	VR50 (GCA_000968515.1)
group_4127		hypothetical protein	334 (86.8%)	241 (71.5%)	4.60464e-07	0.0131085	2.6	3399667..3400098	UMN026 (GCA_000026325.2)
group_1377		hypothetical protein	135 (35.1%)	62 (18.4%)	4.63558e-07	0.0131966	2.4	1382241..1383995	CFT073 (GCA_000007445.1)
group_205		hypothetical protein	247 (64.2%)	153 (45.4%)	4.73712e-07	0.0134856	2.2	1375875..1377467	UMN026 (GCA_000026325.2)
group_3514	ygeF	putative protein	30 (7.8%)	70 (20.8%)	4.89541e-07	0.0139363	0.3	3151974..3152420	VR50 (GCA_000968515.1)
yzgL	yzgL	hypothetical protein	59 (15.3%)	105 (31.2%)	5.13262e-07	0.0146115	0.4	3880289..3880570	VR50 (GCA_000968515.1)
group_190	upaH	autotransporter/adhesin	12 (3.1%)	44 (13.1%)	5.21848e-07	0.014856	0.2	1548223..1554285	VR50 (GCA_000968515.1)
group_482		hypothetical protein	164 (42.6%)	207 (61.4%)	5.36439e-07	0.0152713	0.5	673261..673614	UMN026 (GCA_000026325.2)
ycbU	ycbU	Ycb fimbriae, hypothetical protein	60 (15.6%)	106 (31.5%)	5.71541e-07	0.0162706	0.4	1029782..1030324	VR50 (GCA_000968515.1)
ycbF	ycbF	Ycb fimbriae, putative pili assembly chaperone	60 (15.6%)	106 (31.5%)	5.71541e-07	0.0162706	0.4	1030861..1031550	VR50 (GCA_000968515.1)
ycbV	ycbV	Ycb fimbriae, putative fimbrial-like protein	60 (15.6%)	106 (31.5%)	5.71541e-07	0.0162706	0.4	1030284..1030847	VR50 (GCA_000968515.1)
group_13350		hypothetical protein	50 (13.0%)	10 (3.0%)	5.77727e-07	0.0164467	4.9	3464623..3464736	UMN026 (GCA_000026325.2)
traJ	traJ	TraJ	133 (34.5%)	61 (18.1%)	6.16638e-07	0.0175544	2.4	89774..90460	UMN026 (GCA_000026325.2)
group_1227	yafT	putative aminopeptidase	50 (13.0%)	94 (27.9%)	6.30115e-07	0.0179381	0.4	244339..245124	VR50 (GCA_000968515.1)
icmF	icmF	macrophage toxin	47 (12.2%)	91 (27.0%)	6.31403e-07	0.0179748	0.4	248577..252101	VR50 (GCA_000968515.1)
group_13018		hypothetical protein	9 (2.3%)	39 (11.6%)	6.3351e-07	0.0180348	0.2	G995_00253	UMEA_3808 (GCA_000461695.1)
traI	traI	Multifunctional conjugation protein TraI	266 (69.1%)	171 (50.7%)	6.4853e-07	0.0184623	2.2	56958..62228	UMN026 (GCA_000026325.2)
yiaT	yiaT	putative outer membrane protein	54 (14.0%)	99 (29.4%)	6.68939e-07	0.0190433	0.4	4078994..4079734	VR50 (GCA_000968515.1)
group_3263	nohA	hypothetical protein	129 (33.5%)	58 (17.2%)	6.75602e-07	0.019233	2.4	1373279..1373788	UMN026 (GCA_000026325.2)
group_1053		hypothetical protein	346 (89.9%)	256 (76.0%)	6.85281e-07	0.0195086	2.8	2308748..2309674	UMN026 (GCA_000026325.2)
ycgY	ycgY	putative protein	39 (10.1%)	81 (24.0%)	6.85281e-07	0.0195086	0.4	1301069..1301509	VR50 (GCA_000968515.1)
group_6322	sgrT	SgrT, regulator of PtsG activity	39 (10.1%)	81 (24.0%)	6.85281e-07	0.0195086	0.4	81791..81922	VR50 (GCA_000968515.1)
group_2290		hypothetical protein	14 (3.6%)	47 (13.9%)	6.8885e-07	0.0196102	0.2	4291560..4291649	VR50 (GCA_000968515.1)
group_216		hypothetical protein	249 (64.7%)	156 (46.3%)	6.99023e-07	0.0198998	2.1	74214..76064	UMN026 (GCA_000026325.2)
group_261		hypothetical protein	171 (44.4%)	212 (62.9%)	7.69743e-07	0.021913	0.5	671787..672812	UMN026 (GCA_000026325.2)
group_37102		hypothetical protein	260 (67.5%)	166 (49.3%)	7.71289e-07	0.0219571	2.1	2506011..2506100	UMN026 (GCA_000026325.2)
ycbS	ycbS	Ycb fimbriae, PapC-like porin protein involved in fimbrial biogenesis	59 (15.3%)	104 (30.9%)	7.79638e-07	0.0221947	0.4	1026109..1028709	VR50 (GCA_000968515.1)
ycbR	ycbR	Ycb fimbriae, putative chaperone	59 (15.3%)	104 (30.9%)	7.79638e-07	0.0221947	0.4	1025383..1026084	VR50 (GCA_000968515.1)
agn43_3	agn43	hypothetical protein	355 (92.2%)	268 (79.5%)	7.91903e-07	0.0225439	3	3526266..3527111	UMN026 (GCA_000026325.2)
group_1162		hypothetical protein	226 (58.7%)	135 (40.1%)	7.93205e-07	0.0225809	2.1	1422604..1423044	UMN026 (GCA_000026325.2)
group_8456		hypothetical protein	13 (3.4%)	45 (13.4%)	7.9618e-07	0.0226657	0.2	1350513..1351103	VR50 (GCA_000968515.1)
group_4112		hypothetical protein	163 (42.3%)	205 (60.8%)	8.04974e-07	0.022916	0.5	668273..668479	UMN026 (GCA_000026325.2)
group_223	ykfF	hypothetical protein	150 (39.0%)	74 (22.0%)	8.09315e-07	0.0230396	2.3	98065..98298	UMN026 (GCA_000026325.2)
rhsD_1	rhsD	RhsD protein in rhs element	40 (10.4%)	82 (24.3%)	8.10919e-07	0.0230852	0.4	271535..275767	VR50 (GCA_000968515.1)
chuY	chuY	Chu hemin uptake system	345 (89.6%)	255 (75.7%)	8.10919e-07	0.0230852	2.8	4111841..4112464	UMN026 (GCA_000026325.2)
yehK	yehK	putative protein	254 (66.0%)	277 (82.2%)	8.23622e-07	0.0234469	0.4	2495351..2495536	CFT073 (GCA_000007445.1)
group_154		hypothetical protein	193 (50.1%)	108 (32.0%)	8.6483e-07	0.02462	2.1	1387312..1388055	UMN026 (GCA_000026325.2)
group_815		hypothetical protein	251 (65.2%)	158 (46.9%)	9.31112e-07	0.0265069	2.1	86947..87513	UMN026 (GCA_000026325.2)
insJ_1	insJ	hypothetical protein	324 (84.2%)	231 (68.5%)	9.59825e-07	0.0273243	2.4	1181271..1181444	UMN026 (GCA_000026325.2)
group_3513		hypothetical protein	31 (8.1%)	70 (20.8%)	9.63607e-07	0.027432	0.3	3151239..3151379	VR50 (GCA_000968515.1)
group_3534		hypothetical protein	128 (33.2%)	58 (17.2%)	1.00465e-06	0.0286003	2.4	66296..66775	UMN026 (GCA_000026325.2)
group_2272	insG	IS4 family transposase ISCro3	15 (3.9%)	48 (14.2%)	1.02685e-06	0.0292323	0.2	1351224..1351409	VR50 (GCA_000968515.1)
finO	finO	Fertility inhibition protein	248 (64.4%)	156 (46.3%)	1.02856e-06	0.0292812	2.1	54610..55170	UMN026 (GCA_000026325.2)
yfbL	yfbL	putative peptidase	374 (97.1%)	296 (87.8%)	1.07882e-06	0.0307118	4.7	2687746..2688717	UMN026 (GCA_000026325.2)
group_278		hypothetical protein	148 (38.4%)	191 (56.7%)	1.12854e-06	0.0321274	0.5	675360..675782	UMN026 (GCA_000026325.2)
group_6358		hypothetical protein	55 (14.3%)	99 (29.4%)	1.14706e-06	0.0326546	0.4	4081971..4082294	VR50 (GCA_000968515.1)
yiaU	yiaU	putative DNA-binding transcriptional regulator, LysR-type	55 (14.3%)	99 (29.4%)	1.14706e-06	0.0326546	0.4	4079858..4080832	VR50 (GCA_000968515.1)
yiaV	yiaV	putative membrane fusion protein (MFP) component of efflux pump, signal anchor	55 (14.3%)	99 (29.4%)	1.14706e-06	0.0326546	0.4	4080829..4081965	VR50 (GCA_000968515.1)
group_508	ydfT	Qin prophage; predicted antitermination protein Q	216 (56.1%)	128 (38.0%)	1.18816e-06	0.0338246	2.1	1340628..1341449	CFT073 (GCA_000007445.1)
group_490	aec31	hypothetical protein	46 (11.9%)	88 (26.1%)	1.29674e-06	0.0369155	0.4	247214..248566	VR50 (GCA_000968515.1)
ycbT	ycbT	Ycb fimbriae, fimbrial protein	60 (15.6%)	104 (30.9%)	1.30209e-06	0.0370679	0.4	1028700..1029770	VR50 (GCA_000968515.1)
group_185		hypothetical protein	252 (65.5%)	160 (47.5%)	1.34138e-06	0.0381865	2.1	73194..73937	UMN026 (GCA_000026325.2)
group_8438	ybfP	putative pectinase	13 (3.4%)	44 (13.1%)	1.3901e-06	0.0395733	0.2	710328..710822	VR50 (GCA_000968515.1)
yjbM	yjbM	putative protein	33 (8.6%)	72 (21.4%)	1.41742e-06	0.040351	0.3	4603386..4604093	VR50 (GCA_000968515.1)
yfjQ_1	yfjQ	CP4-57 prophage; predicted protein	261 (67.8%)	169 (50.1%)	1.61903e-06	0.0460907	2.1	92266..93087	UMN026 (GCA_000026325.2)
group_3532		hypothetical protein	174 (45.2%)	94 (27.9%)	1.62203e-06	0.0461761	2.1	3450184..3450588	UMN026 (GCA_000026325.2)
group_5083		hypothetical protein	58 (15.1%)	15 (4.5%)	1.62896e-06	0.0463732	3.8	1387659..1388093	CFT073 (GCA_000007445.1)
ldrD	ldrD	LdrD peptide of the LdrD-RdlD toxin-antitoxin system	12 (3.1%)	42 (12.5%)	1.63161e-06	0.0464485	0.2	4027678..4027785	VR50 (GCA_000968515.1)
psiB	psiB	Protein PsiB	257 (66.8%)	165 (49.0%)	1.73786e-06	0.0494733	2.1	95559..95993	UMN026 (GCA_000026325.2)
