# Supplementary material for: Horizontally acquired papGII-containing pathogenicity islands underlie the emergence of invasive uropathogenic Escherichia coli lineages
Source: Nat Commun. 2020 Nov 24;11:5968. doi: 10.1038/s41467-020-19714-9 (PMC7686366; doi:10.1038/s41467-020-19714-9)
Supplement: Supplementary file 4 — Supplementary Data 1–12 [file 41467_2020_19714_MOESM4_ESM.zip › Supplementary Data/Supplementary Data 5.xlsx]

## Sheet: table1
Isolate	Biosample	Genome accession	Clinical phenotype	Clinical phenotype grouped	Sequence type (ST)	Clonal complex (CC)	Phylogroup	Serotype (in-silico)	papGII+ lineage	Assembler	Assembly status	Genome size (bp)	N50	No. of contigs	No. confirmed plasmid contigs (MLPlasmids posterior probablility >0.7)	No. potential plasmid contigs (MLPlasmids posterior probablility 0.3 - 1)	Investigated PAI(s)	Insertion site(s) of investigated PAI(s)
19-Pyelo	SAMN09405653	GCA_014131495.1	pyelonephritis	invasive UPEC	12	12	B2	H1:O4	CC12-L	HGAP, Unicycler	complete	5199923	5076139	2	1	1	two papGII+ PAIs	tRNA-pheV, tRNA-pheU
78-Pyelo	SAMN13422983	GCA_014131615.1	pyelonephritis	invasive UPEC	12	12	B2	H5:O21	CC12-L	Unicycler	complete	5436876	5192390	3	2	2	papGII+ PAI	tRNA-pheV
V7_BUTI_Uro	SAMN09405647	GCA_014131515.1	urosepsis	invasive UPEC	12	12	B2	H1:O4	CC12-L	HGAP, Unicycler	complete	5066189	4995716	2	1	1	three papGII+ PAIs	tRNA-leuX, tRNA-pheU, tRNA-pheV
US12	SAMN13423058	GCA_014131575.1	urosepsis	invasive UPEC	14	14	B2	H5:O18	CC14-L	Unicycler	complete	5422657	5418064	2	1	1	papGII+ PAI	gln
US31	SAMN13423075	GCA_014131535.1	urosepsis	invasive UPEC	404	14	B2	H56:O75	na	Unicycler	complete	5320913	5201875	3	2	2	afaEV-containing PAI	tRNA-pheV
US07	SAMN13423053	GCA_014140745.1	urosepsis	invasive UPEC	1480	23	C	H4:O9	na	Unicycler	near complete	5363343	5223785	5	2	4	afaEVIII-containing PAI	tRNA-argW
US26	SAMN13423070	GCA_014140365.1	urosepsis	invasive UPEC	88	23	C	H4:O9	na	Unicycler	near complete	5269106	5111507	6	2	5	afaEVIII-containing PAI	tRNA-argW
2-Pyelo	SAMN13422969	GCA_014131655.1	pyelonephritis	invasive UPEC	393	31	D	H12:O15	CC31-L	Unicycler	complete	5125987	5120824	2	1	1	papGII+ PAI	tRNA-pheV
181-Pyelo	SAMN13422960	GCA_014143775.1	pyelonephritis	invasive UPEC	59	59	F	H7:O1	CC59-L	HGAP, Unicycler	near complete	5582340	4211032	10	4	5	papGII+ PAI	tRNA-pheU
47-Pyelo	SAMN13422976	GCA_014143475.1	pyelonephritis	invasive UPEC	62	62	F	H45:O7	CC62-L	Unicycler	near complete	5313467	5235277	5	2	4	papGII+ PAI	tRNA-pheU
US05	SAMN13423051	GCA_014140785.1	urosepsis	invasive UPEC	69	69	D	H18:O15	CC69-L	Unicycler	near complete	5365960	5242221	4	1	2	papGII+ PAI	tRNA-pheU
194-Pyelo	SAMN13422964	GCA_014143715.1	pyelonephritis	invasive UPEC	73	73	B2	H1:O2	CC73-L1	Unicycler	near complete	5518699	5314391	6	4	5	papGII+ PAI	tRNA-pheU
US16	SAMN13423062	GCA_014140565.1	urosepsis	invasive UPEC	73	73	B2	H1:O2	CC73-L1	HGAP, Unicycler	near complete	5382597	5252056	3	1	2	papGII+ PAI	tRNA-pheU
US32	SAMN13423076	GCA_014131475.1	urosepsis	invasive UPEC	73	73	B2	H1:O2	CC73-L1	Unicycler	complete	5317156	5317156	1	0	0	papGII+ PAI	tRNA-pheU
US03	SAMN13423049	GCA_014131595.1	urosepsis	invasive UPEC	73	73	B2	H1:O6	CC73-L2	Unicycler	complete	5194704	5057484	2	1	1	papGII+ PAI	tRNA-pheU
US25	SAMN13423069	GCA_014140395.1	urosepsis	invasive UPEC	73	73	B2	H1:O6	CC73-L2	Unicycler	near complete	5215222	4995386	3	1	1	papGII+ PAI	tRNA-pheU
188-Pyelo	SAMN13422962	GCA_014143745.1	pyelonephritis	invasive UPEC	73	73	B2	H1:O6	CC73-L3	Unicycler	near complete	5423286	5223761	6	4	5	papGII+ PAI	tRNA-pheV
US29	SAMN13423073	GCA_014131555.1	urosepsis	invasive UPEC	73	73	B2	H1:O6	CC73-L4	Unicycler	complete	5234676	5108743	3	2	2	papGII+ PAI	tRNA-pheV
US06	SAMN13423052	GCA_014140775.1	urosepsis	invasive UPEC	95	95	B2	H4:O2	CC95-L	Unicycler	near complete	5134784	4987818	4	2	2	papGII+ PAI	tRNA-pheV
US02	SAMN13423048	GCA_014140815.1	urosepsis	invasive UPEC	131	131	B2	H4:O25	CC131-L	Unicycler	near complete	5378768	5238946	3	1	1	papGII+ PAI	tRNA-pheU
67-Pyelo	SAMN13422980	GCA_014143435.1	pyelonephritis	invasive UPEC	144	144	B2	H6:O16	CC144-L	Unicycler	near complete	5291408	5121940	5	2	4	two papGII+ PAIs	tRNA-pheV, ula
6-Pyelo	SAMN13422981	GCA_014131635.1	pyelonephritis	invasive UPEC	144	144	B2	H6:O16	CC144-L	Unicycler	complete	5205020	5079260	3	2	2	two papGII+ PAIs	tRNA-pheV, ula
75-Pyelo	SAMN13422982	GCA_014143345.1	pyelonephritis	invasive UPEC	144	144	B2	H6:O16	CC144-L	Unicycler	near complete	5385329	5259167	4	1	2	two papGII+ PAIs	tRNA-selC, tRNA-pheV
9-Pyelo	SAMN13422988	GCA_014143265.1	pyelonephritis	invasive UPEC	405	405	D	H4:O2	CC405-L	HGAP, Unicycler	near complete	5560065	4467753	8	4	6	papGII+ PAI	tRNA-pheU
