# Supplementary material for: Horizontally acquired papGII-containing pathogenicity islands underlie the emergence of invasive uropathogenic Escherichia coli lineages
Source: Nat Commun. 2020 Nov 24;11:5968. doi: 10.1038/s41467-020-19714-9 (PMC7686366; doi:10.1038/s41467-020-19714-9)
Supplement: Supplementary file 4 — Supplementary Data 1–12 [file 41467_2020_19714_MOESM4_ESM.zip › Supplementary Data/Supplementary Data 6.xlsx]

## Sheet: table1
Isolate	Contig	Genome accession	Contig length	Prediction (MLPlasmids posterior probability >0.7 or <0.3)	Plasmid replicon (Plasmidfinder)	Contig circular	Assembly method
19-Pyelo	19-Pyelo_1	CP048853	5076139	Chromosome	na	yes	HGAP
19-Pyelo	19-Pyelo_2	CP048854	123784	Plasmid	IncFIB(AP001918)_1	yes	Unicycler
2-Pyelo	2-Pyelo_1	CP048873	5120824	Chromosome	na	yes	Unicycler
2-Pyelo	2-Pyelo_2	CP048874	5163	Plasmid	IncFIB(AP001918)_1, Col156_1, IncFII(29)_1_pUTI89	yes	Unicycler
47-Pyelo	47-Pyelo_1	JAAMJD010000001.1	5235277	Chromosome	na	yes	Unicycler
47-Pyelo	47-Pyelo_2	JAAMJD010000002.1	60407	Plasmid	IncFIB(AP001918)_1, Col156_1, IncFII(29)_1_pUTI89	yes	Unicycler
47-Pyelo	47-Pyelo_3	JAAMJD010000003.1	6988	unclear	na	yes	Unicycler
47-Pyelo	47-Pyelo_4	JAAMJD010000004.1	5631	unclear	na	yes	Unicycler
47-Pyelo	47-Pyelo_5	JAAMJD010000005.1	5164	Plasmid	Col156_1	yes	Unicycler
67-Pyelo	67-Pyelo_1	JAAMIZ010000001.1	5121940	Chromosome	na	yes	Unicycler
67-Pyelo	67-Pyelo_2	JAAMIZ010000002.1	157089	unclear	IncFIB(AP001918)_1, Col156_1, IncFII(29)_1_pUTI89	yes	Unicycler
67-Pyelo	67-Pyelo_3	JAAMIZ010000003.1	5631	unclear	na	yes	Unicycler
67-Pyelo	67-Pyelo_4	JAAMIZ010000004.1	5210	Plasmid	na	yes	Unicycler
67-Pyelo	67-Pyelo_5	JAAMIZ010000005.1	1538	Plasmid	Col(MG828)_1	yes	Unicycler
6-Pyelo	6-Pyelo_1	CP048870	5079260	Chromosome	na	yes	Unicycler
6-Pyelo	6-Pyelo_2	CP048871	120607	Plasmid	IncFIB(AP001918)_1, Col156_1, IncFII(29)_1_pUTI89	yes	Unicycler
6-Pyelo	6-Pyelo_3	CP048872	5153	Plasmid	na	yes	Unicycler
75-Pyelo	75-Pyelo_1	JAAMIY010000001.1	5259167	Chromosome	na	yes	Unicycler
75-Pyelo	75-Pyelo_2	JAAMIY010000002.1	117957	Plasmid	IncFIB(AP001918)_1	yes	Unicycler
75-Pyelo	75-Pyelo_3	JAAMIY010000003.1	6222	unclear	na	yes	Unicycler
75-Pyelo	75-Pyelo_4	JAAMIY010000004.1	1983	Chromosome	ColpVC_1	yes	Unicycler
78-Pyelo	78-Pyelo_1	CP048867	5192390	Chromosome	na	yes	Unicycler
78-Pyelo	78-Pyelo_2	CP048868	179302	Plasmid	IncFIB(AP001918)_1, Col156_1, IncFII(pRSB107)_1_pRSB107, IncFIA_1	yes	Unicycler
78-Pyelo	78-Pyelo_3	CP048869	65184	Plasmid	IncFII(pCoo)_1_pCoo	yes	Unicycler
9-Pyelo	9-Pyelo_1	JAAMIT010000001.1	4467753	Chromosome	na	no	HGAP
9-Pyelo	9-Pyelo_2	JAAMIT010000002.1	864497	Chromosome	na	no	HGAP
9-Pyelo	9-Pyelo_3	JAAMIT010000003.1	116437	Plasmid	IncFIB(AP001918)_1, Col156_1, IncFII(29)_1_pUTI89	yes	Unicycler
9-Pyelo	9-Pyelo_4	JAAMIT010000004.1	89929	unclear	IncB/O/K/Z_2	yes	Unicycler
9-Pyelo	9-Pyelo_5	JAAMIT010000005.1	13816	Chromosome	na	no	HGAP
9-Pyelo	9-Pyelo_6	JAAMIT010000006.1	7451	Plasmid	Col156_1	yes	Unicycler
9-Pyelo	9-Pyelo_7	JAAMIT010000007.1	6756	Plasmid	Col(MG828)_1	yes	Unicycler
9-Pyelo	9-Pyelo_8	JAAMIT010000008.1	5141	Plasmid	na	yes	Unicycler
9-Pyelo	9-Pyelo_9	JAAMIT010000009.1	2101	unclear	Col(BS512)_1	yes	Unicycler
US02	US02_1	JAAMGL010000001.1	5238946	Chromosome	na	yes	Unicycler
US02	US02_2	JAAMGL010000002.1	124350	Plasmid	IncFIB(AP001918)_1, IncFIA_1	yes	Unicycler
US02	US02_3	JAAMGL010000003.1	15472	Chromosome	na	yes	Unicycler
US03	US03_1	CP048865	5057484	Chromosome	na	yes	Unicycler
US03	US03_2	CP048866	137220	Plasmid	IncFIB(AP001918)_1, Col156_1	yes	Unicycler
US05	US05_1	JAAMGJ010000001.1	5242221	Chromosome	IncQ1_1	yes	Unicycler
US05	US05_2	JAAMGJ010000002.1	111824	Plasmid	IncFIB(AP001918)_1, IncFIA_1	yes	Unicycler
US05	US05_3	JAAMGJ010000003.1	6646	Chromosome	Col156_1	yes	Unicycler
US05	US05_4	JAAMGJ010000004.1	5269	unclear	na	yes	Unicycler
US06	US06_1	JAAMGI010000001.1	4987818	Chromosome	na	yes	Unicycler
US06	US06_2	JAAMGI010000002.1	139154	Plasmid	IncFIB(AP001918)_1, IncFII_1	yes	Unicycler
US06	US06_3	JAAMGI010000003.1	4888	Plasmid	na	yes	Unicycler
US06	US06_4	JAAMGI010000004.1	2924	Chromosome	na	yes	Unicycler
US07	US07_1	JAAMGH010000001.1	5223785	Chromosome	na	no	Unicycler
US07	US07_2	JAAMGH010000002.1	113461	Plasmid	IncFIB(AP001918)_1, IncFIA_1	yes	Unicycler
US07	US07_3	JAAMGH010000003.1	15021	unclear	na	yes	Unicycler
US07	US07_4	JAAMGH010000004.1	5652	unclear	na	yes	Unicycler
US07	US07_5	JAAMGH010000005.1	5424	Plasmid	na	yes	Unicycler
US12	US12_1	CP048863	5418144	Chromosome	na	yes	Unicycler
US12	US12_2	CP048864	4593	Plasmid	ColRNAI_1	yes	Unicycler
US16	US16_1	JAAMFZ010000001.1	5252056	Chromosome	na	yes	HGAP
US16	US16_2	JAAMFZ010000002.1	119517	Plasmid	IncFIB(AP001918)_1, Col156_1, IncFII(29)_1_pUTI89	yes	Unicycler
US16	US16_3	JAAMFZ010000003.1	11024	unclear	na	yes	Unicycler
US25	US25_1	JAAMFS010000001.1	4995386	Chromosome	na	yes	Unicycler
US25	US25_2	JAAMFS010000002.1	137789	Chromosome	na	yes	Unicycler
US25	US25_3	JAAMFS010000003.1	82047	Plasmid	IncFIB(AP001918)_1, Col156_1	yes	Unicycler
US26	US26_1	JAAMFR010000001.1	5111507	Chromosome	na	yes	Unicycler
US26	US26_2	JAAMFR010000002.1	106238	unclear	IncFIB(AP001918)_1, IncFIC(FII)_1	yes	Unicycler
US26	US26_3	JAAMFR010000003.1	37622	unclear	na	yes	Unicycler
US26	US26_4	JAAMFR010000004.1	5632	unclear	na	yes	Unicycler
US26	US26_5	JAAMFR010000005.1	5429	Plasmid	na	yes	Unicycler
US26	US26_6	JAAMFR010000006.1	2678	Plasmid	na	yes	Unicycler
US29	US29_1	CP048860	5108741	Chromosome	na	yes	Unicycler
US29	US29_2	CP048861	124387	Plasmid	IncFIB(AP001918)_1, IncQ1_1, IncFII(pRSB107)_1_pRSB107, IncFIA_1	yes	Unicycler
US29	US29_3	CP048862	1546	Plasmid	Col(MG828)_1	yes	Unicycler
US31	US31_1	CP048857	5201875	Chromosome	na	yes	Unicycler
US31	US31_2	CP048858	113819	Plasmid	IncFIB(AP001918)_1, Col156_1, IncFII(29)_1_pUTI89	yes	Unicycler
US31	US31_3	CP048859	5219	Plasmid	na	yes	Unicycler
US32	US32_1	CP048606	5317156	Chromosome	na	yes	Unicycler
V7_BUTI_Uro	V7_BUTI_Uro_1	CP048855	4995716	Chromosome	na	yes	HGAP
V7_BUTI_Uro	V7_BUTI_Uro_2	CP048856	70473	Plasmid	IncFII(pRSB107)_1_pRSB107	yes	Unicycler
181-Pyelo	181-Pyelo_1	JAAMJS010000001.1	4211032	Chromosome	na	no	HGAP
181-Pyelo	181-Pyelo_3	JAAMJS010000003.1	1086017	Chromosome	na	no	HGAP
181-Pyelo	181-Pyelo_2	JAAMJS010000002.1	159688	Chromosome	na	no	HGAP
181-Pyelo	181-Pyelo_5	JAAMJS010000005.1	83477	Plasmid	IncFIB(AP001918)_1, Col156_1, IncFII(29)_1_pUTI89	yes	Unicycler
181-Pyelo	181-Pyelo_4	JAAMJS010000004.1	16594	Chromosome	na	no	HGAP
181-Pyelo	181-Pyelo_6	JAAMJS010000006.1	7454	Plasmid	Col156_1	yes	Unicycler
181-Pyelo	181-Pyelo_7	JAAMJS010000007.1	5631	unclear	na	yes	Unicycler
181-Pyelo	181-Pyelo_8	JAAMJS010000008.1	5219	Plasmid	na	yes	Unicycler
181-Pyelo	181-Pyelo_9	JAAMJS010000009.1	5153	Plasmid	na	yes	Unicycler
181-Pyelo	181-Pyelo_10	JAAMJS010000010.1	2075	Chromosome	Col(BS512)_1__NC_010656_dupe	yes	Unicycler
188-Pyelo	188-Pyelo_1	JAAMJQ010000001.1	5223761	Chromosome	na	yes	Unicycler
188-Pyelo	188-Pyelo_2	JAAMJQ010000002.1	179698	Plasmid	IncFIB(AP001918)_1, Col156_1, IncFII(29)_1_pUTI89	yes	Unicycler
188-Pyelo	188-Pyelo_3	JAAMJQ010000003.1	8274	Plasmid	na	yes	Unicycler
188-Pyelo	188-Pyelo_4	JAAMJQ010000004.1	5631	unclear	na	yes	Unicycler
188-Pyelo	188-Pyelo_5	JAAMJQ010000005.1	3173	Plasmid	na	yes	Unicycler
188-Pyelo	188-Pyelo_6	JAAMJQ010000006.1	2749	Plasmid	na	yes	Unicycler
194-Pyelo	194-Pyelo_1	JAAMJO010000001.1	5314391	Chromosome	na	yes	Unicycler
194-Pyelo	194-Pyelo_2	JAAMJO010000002.1	114230	Plasmid	IncFIB(AP001918)_1, Col156_1, IncFII(29)_1_pUTI89	yes	Unicycler
194-Pyelo	194-Pyelo_3	JAAMJO010000003.1	80131	unclear	IncFII_1	yes	Unicycler
194-Pyelo	194-Pyelo_4	JAAMJO010000004.1	6889	Plasmid	na	yes	Unicycler
194-Pyelo	194-Pyelo_5	JAAMJO010000005.1	1552	Plasmid	Col(MG828)_1	yes	Unicycler
194-Pyelo	194-Pyelo_6	JAAMJO010000006.1	1506	Plasmid	Col(MG828)_1	yes	Unicycler
