# Supplementary material for: Horizontally acquired papGII-containing pathogenicity islands underlie the emergence of invasive uropathogenic Escherichia coli lineages
Source: Nat Commun. 2020 Nov 24;11:5968. doi: 10.1038/s41467-020-19714-9 (PMC7686366; doi:10.1038/s41467-020-19714-9)
Supplement: Supplementary file 4 — Supplementary Data 1–12 [file 41467_2020_19714_MOESM4_ESM.zip › Supplementary Data/Supplementary Data 7.xlsx]

## Sheet: table1
Isolate	Sequence type (ST)*	Clonal complex (CC)	papGII+ lineage	iuc variant*	papGII+ PAI type identification method	papGII+ PAI type	papGII+ PAI insertion site
52_Pyelo_Pye	12	CC12	CC12-L	shiF/iuc/iutA2	read mapping	Type III	selC
19-Pyelo	12	CC12	CC12-L	shiF/iuc/iutA1	resoved assembly	Type II, Type V	pheV, pheU
HVH_138	12	CC12	CC12-L	shiF/iuc/iutA1	read mapping	Type II, Type V	na
77_Pyelo_Pye	12	CC12	CC12-L	shiFp/iuc/iutA1	read mapping	Type II	na
78-Pyelo	12	CC12	CC12-L	shiFp/iuc/iutA1	resoved assembly	Type II	pheV
HVH_143	12	CC12	CC12-L	shiF/iuc/iutA1	read mapping	Type II	na
PM8_BUTI_Uro	12	CC12	CC12-L	shiF/iuc/iutA1	read mapping	Type II	na
4_PUTI_Cys	12	CC12	CC12-L	none	read mapping	Type V, Type III	na
V31_BUTI_Uro	12	CC12	CC12-L	none	read mapping	Type V, Type III	na
HVH_4	12	CC12	CC12-L	shiF/iuc/iutA1	read mapping	Type V, Type II, Type III	na
V7_BUTI_Uro	12	CC12	CC12-L	shiF/iuc/iutA1	resoved assembly	Type V, Type II, Type III	pheV, pheU, leuX
8-bcus	12	CC12	CC12-L	shiF/iuc/iutA1	read mapping	Type V	na
10-Pyelo	12	CC12	CC12-L	shiFp/iuc/iutA1	na	not identified	na
13-bcus	12	CC12	CC12-L	shiF/iuc/iutA1	na	not identified	na
2H21_BUTI_Uro	12	CC12	CC12-L	shiF/iuc/iutA1	na	not identified	na
HVH_197	12	CC12	CC12-L	shiF/iuc/iutA1	na	not identified	na
HVH_78	12	CC12	CC12-L	shiF/iuc/iutA1	na	not identified	na
KTE195	12	CC12	CC12-L	shiF/iuc/iutA1	na	not identified	na
HVH_21	827	CC12	CC12-L	shiF/iuc/iutA1	read mapping	Type II	na
US02	131	CC131	CC131-L	shiF/iuc/iutA2	resoved assembly	Type III	pheU
14-bcus	131	CC131	CC131-L	not identified	read mapping	Type VI	na
22-bcus	131	CC131	CC131-L	shiF/iuc/iutA2	na	not identified	na
23-bcus	131	CC131	CC131-L	shiF/iuc/iutA2	na	not identified	na
31_PUTI_Cys	131	CC131	CC131-L	none	na	not identified	pheU
3-bcus	131	CC131	CC131-L	shiFp/iuc/iutA1	na	not identified	pheU
4-bcus	131	CC131	CC131-L	shiF/iuc/iutA2	na	not identified	na
LtABU34	131	CC131	CC131-L	shiF/iuc/iutA2	na	not identified	na
21-bcus	144	CC144	CC144-L	shiF/iuc/iutA1	read mapping	Type I, Type VI	na
67-Pyelo	144	CC144	CC144-L	shiF/iuc/iutA1	resoved assembly	Type I, Type VI	pheV, ula
6-Pyelo	144	CC144	CC144-L	shiF/iuc/iutA1	resoved assembly	Type I, Type VI	pheV, ula
H9_BUTI_Uro	144	CC144	CC144-L	shiF/iuc/iutA1	read mapping	Type I, Type VI	na
HVH_175	144	CC144	CC144-L	shiF/iuc/iutA1	read mapping	Type I, Type VI	na
HVH_70	144	CC144	CC144-L	shiF/iuc/iutA1	read mapping	Type I, Type VI	na
U4_BUTI_Uro	144	CC144	CC144-L	shiF/iuc/iutA1	read mapping	Type I	na
204-Pyelo	144	CC144	CC144-L	shiF/iuc/iutA1	read mapping	Type VI	na
382_PUTI_Fec	144	CC144	CC144-L	shiF/iuc/iutA1	read mapping	Type VI	na
HVH_158	144	CC144	CC144-L	none	read mapping	Type VI	pheV
HVH_184	144	CC144	CC144-L	shiF/iuc/iutA1	read mapping	Type VI	pheV
HVH_194	144	CC144	CC144-L	shiF/iuc/iutA1	read mapping	Type VI	na
75-Pyelo	144	CC144	CC144-L	shiF/iuc/iutA1	resoved assembly	Type II, Type VI	pheV, selC
H7_BUTI_Uro	144	CC144	CC144-L	shiF/iuc/iutA1	na	not identified	na
KOEGE_10	703	CC703	CC144-L	shiF/iuc/iutA1	na	not identified	gln
158_Pyelo_Pye	14	CC14	CC14-L	shiF/iuc/iutA2	read mapping	Type IV	gln
15-Pyelo	14	CC14	CC14-L	shiF/iuc/iutA2	read mapping	Type IV	gln
H5_BUTI_Uro	14	CC14	CC14-L	shiF/iuc/iutA2	read mapping	Type IV	gln
US12	14	CC14	CC14-L	shiF/iuc/iutA2	resoved assembly	Type IV	gln
211_FVEC_Fec	14	CC14	CC14-L	shiF/iuc/iutA2	na	not identified	gln
2H19_BUTI_Uro	14	CC14	CC14-L	shiF/iuc/iutA2	na	not identified	gln
80-Pyelo	14	CC14	CC14-L	shiF/iuc/iutA2	na	not identified	na
HVH_107	1057	CC14	CC14-L	none	na	not identified	pheU
HVH_128	1057	CC14	CC14-L	shiF/iuc/iutA2	na	not identified	pheU
HVH_225	1057	CC14	CC14-L	shiF/iuc/iutA2	na	not identified	pheU, gln
UMEA_3088	1057	CC14	CC14-L	shiF/iuc/iutA2	na	not identified	pheU
2H17_BUTI_Uro	393	CC31	CC31-L	shiF/iuc/iutA1	read mapping	Type II	na
2-Pyelo	393	CC31	CC31-L	shiF/iuc/iutA1	resoved assembly	Type II	pheV
HVH_136	393	CC31	CC31-L	shiF/iuc/iutA1	read mapping	Type II	pheV
HVH_182	393	CC31	CC31-L	shiF/iuc/iutA1	read mapping	Type II	pheV
HVH_44	393	CC31	CC31-L	shiF/iuc/iutA1	read mapping	Type II	pheV
KTE202	393	CC31	CC31-L	shiF/iuc/iutA1	read mapping	Type II	pheV
UMEA_3144	393	CC31	CC31-L	shiF/iuc/iutA1	read mapping	Type II	pheV
2P9_BUTI_Uro	598	CC31	CC31-L	shiF/iuc/iutA1	read mapping	Type II	na
HVH_43	5412	CC31	CC31-L	shiF/iuc/iutA1	read mapping	Type II	pheV
18-bcus	405	CC405	CC405-L	shiF/iuc/iutA2	read mapping	Type VI	na
31-Pyelo	405	CC405	CC405-L	shiF/iuc/iutA2	read mapping	Type VI	pheU
9-Pyelo	405	CC405	CC405-L	shiF/iuc/iutA2	resoved assembly	Type VI	pheU
V14_BUTI_Uro	405	CC405	CC405-L	shiF/iuc/iutA2	read mapping	Type VI	pheU
11_Pyelo_Pye	405	CC405	CC405-L	shiF/iuc/iutA1	read mapping	Type II	na
HVH_25	405	CC405	CC405-L	shiF/iuc/iutA2	na	not identified	pheU
LtABU31	405	CC405	CC405-L	shiF/iuc/iutA2	na	not identified	pheU
MVAST0150	405	CC405	CC405-L	none	na	not identified	pheU
405_PUTI_Fec	59	CC59	CC59-L	shiF/iuc/iutA1	read mapping	Type V	na
HVH_87	59	CC59	CC59-L	shiF/iuc/iutA1	read mapping	Type V	pheU
KTE143	59	CC59	CC59-L	shiF/iuc/iutA1	read mapping	Type V	pheU
KTE37	59	CC59	CC59-L	shiF/iuc/iutA1	resoved assembly	Type V	pheU
KTE69	59	CC59	CC59-L	shiF/iuc/iutA1	read mapping	Type V	pheU
KTE74	59	CC59	CC59-L	shiF/iuc/iutA1	read mapping	Type V	pheU
KTE24	5438	CC59	CC59-L	shiF/iuc/iutA1	read mapping	Type VI	na
181-Pyelo	59*	CC59	CC59-L	shiF/iuc/iutA1	resoved assembly	Type VI	pheU
47-Pyelo	62	CC62	CC62-L	shiF/iuc/iutA2	resoved assembly	Type VI	pheU
IAI39	62	CC62	CC62-L	shiF/iuc/iutA2	resoved assembly	Type VI	pheU
V20_BUTI_Uro	62	CC62	CC62-L	shiF/iuc/iutA2	read mapping	Type VI	na
88_FVEC_Fec	62	CC62	CC62-L	shiF/iuc/iutA2	na	not identified	na
HVH_187	62	CC62	CC62-L	shiF/iuc/iutA2	na	not identified	pheU
HVH_53	62	CC62	CC62-L	shiF/iuc/iutA2	na	not identified	pheU
PM7_BUTI_Uro	62	CC62	CC62-L	shiF/iuc/iutA2	na	not identified	na
UMEA_3899	62	CC62	CC62-L	shiF/iuc/iutA2	na	not identified	pheU
V29_BUTI_Uro	62	CC62	CC62-L	shiF/iuc/iutA2	na	not identified	na
118UI	69	CC69	CC69-L	shiF/iuc/iutA1	resoved assembly	Type II	pheV
146_Pyelo_Pye	69	CC69	CC69-L	shiF/iuc/iutA1	read mapping	Type II	na
17-bcus	69	CC69	CC69-L	shiF/iuc/iutA1; shiFp/iuc/iutA1	read mapping	Type II	na
17-Pyelo	69	CC69	CC69-L	shiF/iuc/iutA1	read mapping	Type II	na
198_Pyelo_Pye	69	CC69	CC69-L	shiF/iuc/iutA1	read mapping	Type II	na
216_PUTI_Cys	69	CC69	CC69-L	shiF/iuc/iutA1	read mapping	Type II	na
3-Pyelo	69	CC69	CC69-L	shiF/iuc/iutA1	read mapping	Type II	na
541_FVEC_Fec	69	CC69	CC69-L	shiF/iuc/iutA1	read mapping	Type II	na
7-bcus	69	CC69	CC69-L	shiF/iuc/iutA1	read mapping	Type II	na
9-bcus	69	CC69	CC69-L	shiF/iuc/iutA1	read mapping	Type II	na
HVH_106	69	CC69	CC69-L	shiF/iuc/iutA1	read mapping	Type II	pheV
HVH_110	69	CC69	CC69-L	shiF/iuc/iutA1	read mapping	Type II	pheV
HVH_113	69	CC69	CC69-L	shiF/iuc/iutA1	read mapping	Type II	pheV
HVH_119	69	CC69	CC69-L	shiF/iuc/iutA1	read mapping	Type II	pheV
HVH_130	69	CC69	CC69-L	shiF/iuc/iutA1	read mapping	Type II	pheV
HVH_133	69	CC69	CC69-L	shiF/iuc/iutA1	read mapping	Type II	pheV
HVH_135	69	CC69	CC69-L	shiF/iuc/iutA1	read mapping	Type II	pheV
HVH_140	69	CC69	CC69-L	shiF/iuc/iutA1	read mapping	Type II	pheV
HVH_145	69	CC69	CC69-L	shiF/iuc/iutA1	read mapping	Type II	pheV
HVH_151	69	CC69	CC69-L	shiF/iuc/iutA1	read mapping	Type II	pheV
HVH_155	69	CC69	CC69-L	shiF/iuc/iutA1	read mapping	Type II	pheV
HVH_163	69	CC69	CC69-L	shiF/iuc/iutA1	read mapping	Type II	pheV
HVH_173	69	CC69	CC69-L	shiF/iuc/iutA1	read mapping	Type II	pheV
HVH_183	69	CC69	CC69-L	shiF/iuc/iutA1	read mapping	Type II	pheV
HVH_189	69	CC69	CC69-L	shiF/iuc/iutA1	read mapping	Type II	pheV
HVH_206	69	CC69	CC69-L	shiF/iuc/iutA1	read mapping	Type II	pheV
HVH_223	69	CC69	CC69-L	shiF/iuc/iutA1	read mapping	Type II	pheV
HVH_29	69	CC69	CC69-L	shiF/iuc/iutA1	read mapping	Type II	pheV
HVH_45	69	CC69	CC69-L	shiF/iuc/iutA1	read mapping	Type II	pheV
HVH_63	69	CC69	CC69-L	shiF/iuc/iutA1	read mapping	Type II	pheV
HVH_69	69	CC69	CC69-L	shiF/iuc/iutA1	read mapping	Type II	pheV
KOEGE_62	69	CC69	CC69-L	shiF/iuc/iutA1	read mapping	Type II	pheV
KOEGE_73	69	CC69	CC69-L	shiF/iuc/iutA1	read mapping	Type II	pheV
KTE204	69	CC69	CC69-L	shiF/iuc/iutA1	read mapping	Type II	pheV
KTE26	69	CC69	CC69-L	shiF/iuc/iutA1	read mapping	Type II	pheV
KTE80	69	CC69	CC69-L	shiF/iuc/iutA1	read mapping	Type II	pheV
US14	69	CC69	CC69-L	shiF/iuc/iutA1	read mapping	Type II	na
US28	69	CC69	CC69-L	shiF/iuc/iutA1	read mapping	Type II	na
US05	69	CC69	CC69-L	none	resoved assembly	Type V	pheU
11-bcus	69	CC69	CC69-L	shiF/iuc/iutA1	na	not identified	na
984_FVEC_Fec	69	CC69	CC69-L	shiF/iuc/iutA2	na	not identified	na
HVH_10	69	CC69	CC69-L	shiF/iuc/iutA1	na	not identified	pheV
HVH_122	69	CC69	CC69-L	shiF/iuc/iutA1	na	not identified	pheV
HVH_134	69	CC69	CC69-L	shiF/iuc/iutA1	na	not identified	pheV
HVH_167	69	CC69	CC69-L	shiF/iuc/iutA1	na	not identified	pheV
HVH_208	69	CC69	CC69-L	shiF/iuc/iutA1	na	not identified	pheV
KTE1	69	CC69	CC69-L	shiF/iuc/iutA1	na	not identified	na
KTE181	69	CC69	CC69-L	shiF/iuc/iutA1	na	not identified	pheV
KTE200	69	CC69	CC69-L	shiF/iuc/iutA1	na	not identified	pheV
US04	69	CC69	CC69-L	shiF/iuc/iutA1	na	not identified	na
US09	69	CC69	CC69-L	shiF/iuc/iutA1	na	not identified	na
UMN026	597	CC69	CC69-L	shiF/iuc/iutA1	resoved assembly	Type II	pheV
US01	2020	CC2020	CC69-L	shiF/iuc/iutA1	read mapping	Type II	na
HVH_22	5355	CC5355	CC69-L	shiF/iuc/iutA1	read mapping	Type II	pheV
194-Pyelo	73	CC73	CC73-L1	shiF/iuc/iutA2	resoved assembly	Type III	pheU
US32	73	CC73	CC73-L1	shiF/iuc/iutA2	resoved assembly	Type III	pheU
HVH_120	73	CC73	CC73-L1	shiF/iuc/iutA2	resoved assembly	Type V	pheU
HVH_37	73	CC73	CC73-L1	shiF/iuc/iutA2	resoved assembly	Type V	pheU
HVH_40	73	CC73	CC73-L1	shiF/iuc/iutA2	read mapping	Type V	pheU
KTE209	73	CC73	CC73-L1	shiF/iuc/iutA2	read mapping	Type V	pheU
US16	73	CC73	CC73-L1	shiF/iuc/iutA2	resoved assembly	Type V	pheU
V24_BUTI_Uro	73	CC73	CC73-L1	shiF/iuc/iutA2	read mapping	Type V	na
101-Pyelo	73	CC73	CC73-L1	shiF/iuc/iutA2	na	not identified	na
112_PUTI_Cys	73	CC73	CC73-L1	shiF/iuc/iutA2	na	not identified	na
112-Pyelo	73	CC73	CC73-L1	shiF/iuc/iutA2	na	not identified	na
115_PUTI_Cys	73	CC73	CC73-L1	shiF/iuc/iutA2	na	not identified	na
193-Pyelo	73	CC73	CC73-L1	shiF/iuc/iutA2	na	not identified	na
24-Pyelo	73	CC73	CC73-L1	shiF/iuc/iutA2	na	not identified	na
27_Pyelo_Pye	73	CC73	CC73-L1	shiF/iuc/iutA2	na	not identified	na
54-Pyelo	73	CC73	CC73-L1	shiF/iuc/iutA2	na	not identified	na
57-Pyelo	73	CC73	CC73-L1	shiF/iuc/iutA2	na	not identified	na
64_Pyelo_Pye	73	CC73	CC73-L1	shiF/iuc/iutA2	na	not identified	na
97_Pyelo_Pye	73	CC73	CC73-L1	shiF/iuc/iutA2	na	not identified	na
Ecoli_17_1a	73	CC73	CC73-L1	shiF/iuc/iutA2	na	not identified	na
H1_BUTI_Uro	73	CC73	CC73-L1	shiF/iuc/iutA2	na	not identified	na
H19_BUTI_Uro	73	CC73	CC73-L1	shiF/iuc/iutA2	na	not identified	na
HVH_109	73	CC73	CC73-L1	shiF/iuc/iutA2	na	not identified	na
HVH_114	73	CC73	CC73-L1	shiF/iuc/iutA2	na	not identified	pheU
HVH_117	73	CC73	CC73-L1	shiF/iuc/iutA2	na	not identified	na
HVH_93	73	CC73	CC73-L1	shiF/iuc/iutA2	na	not identified	na
UMEA_3257	73	CC73	CC73-L1	shiF/iuc/iutA2	na	not identified	na
V27_BUTI_Uro	73	CC73	CC73-L1	shiF/iuc/iutA2	na	not identified	pheU
V6_BUTI_Uro	73	CC73	CC73-L1	shiF/iuc/iutA2	na	not identified	na
1162_FVEC_Fec	73	CC73	CC73-L2	shiF/iuc/iutA2	read mapping	Type III	na
1-bcus	73	CC73	CC73-L2	shiF/iuc/iutA2	read mapping	Type III	na
HVH_160	73	CC73	CC73-L2	shiF/iuc/iutA2	read mapping	Type III	pheU
HVH_61	73	CC73	CC73-L2	shiF/iuc/iutA2	read mapping	Type III	pheU
HVH_7	73	CC73	CC73-L2	shiF/iuc/iutA2	read mapping	Type III	pheU
HVH_89	73	CC73	CC73-L2	shiF/iuc/iutA2	read mapping	Type III	pheU
KTE218	73	CC73	CC73-L2	shiF/iuc/iutA2	read mapping	Type III	pheU
LtABU29	73	CC73	CC73-L2	shiF/iuc/iutA2	read mapping	Type III	na
UMEA_3652	73	CC73	CC73-L2	shiF/iuc/iutA2	read mapping	Type III	pheU
US03	73	CC73	CC73-L2	shiF/iuc/iutA2	resoved assembly	Type III	pheU
US25	73	CC73	CC73-L2	shiF/iuc/iutA2	resoved assembly	Type III	pheU
V19_BUTI_Uro	73	CC73	CC73-L2	shiF/iuc/iutA2	read mapping	Type III	na
V22_BUTI_Uro	73	CC73	CC73-L2	shiF/iuc/iutA2	read mapping	Type III	na
HVH_103	73	CC73	CC73-L2	shiF/iuc/iutA2	resoved assembly	Type V	selC
LtABU07	73	CC73	CC73-L2	shiF/iuc/iutA2	read mapping	Type V	selC
HVH_58	73	CC73	CC73-L2	shiF/iuc/iutA2	na	not identified	gln
MVAST0105	73	CC73	CC73-L2	shiF/iuc/iutA2	na	not identified	pheU
HVH_51	5274	CC73	CC73-L2	shiF/iuc/iutA2	read mapping	Type V	selC
136_Pyelo_Pye	73	CC73	CC73-L3	shiF/iuc/iutA1	read mapping	Type II	na
188-Pyelo	73	CC73	CC73-L3	shiF/iuc/iutA1	resoved assembly	Type II	pheV
2H24_BUTI_Uro	73	CC73	CC73-L3	shiF/iuc/iutA1	read mapping	Type II	na
41_Pyelo_Pye	73	CC73	CC73-L3	shiF/iuc/iutA1	read mapping	Type II	na
45-Pyelo	73	CC73	CC73-L3	shiF/iuc/iutA1	read mapping	Type II	na
H26_BUTI_Uro	73	CC73	CC73-L3	shiF/iuc/iutA1	read mapping	Type II	na
HVH_142	73	CC73	CC73-L3	shiF/iuc/iutA1	read mapping	Type II	pheV
HVH_16	73	CC73	CC73-L3	shiF/iuc/iutA1	read mapping	Type II	pheV
KTE220	73	CC73	CC73-L3	shiF/iuc/iutA1	read mapping	Type II	pheV
KTE223	73	CC73	CC73-L3	shiF/iuc/iutA1	read mapping	Type II	pheV
KTE226	73	CC73	CC73-L3	shiF/iuc/iutA1	read mapping	Type II	pheV
PM4_BUTI_Uro	73	CC73	CC73-L3	shiF/iuc/iutA1	read mapping	Type II	na
PM5_BUTI_Uro	73	CC73	CC73-L3	shiF/iuc/iutA1	read mapping	Type II	na
U3_BUTI_Uro	73	CC73	CC73-L3	shiF/iuc/iutA1	read mapping	Type II	na
V1_BUTI_Uro	73	CC73	CC73-L3	shiF/iuc/iutA1	read mapping	Type II	na
V16_BUTI_Uro	73	CC73	CC73-L3	shiF/iuc/iutA1	read mapping	Type II	na
V5_BUTI_Uro	73	CC73	CC73-L3	shiF/iuc/iutA1	read mapping	Type II	na
2H4_BUTI_Uro	73	CC73	CC73-L3	shiF/iuc/iutA1	na	not identified	pheV
HVH_20	73	CC73	CC73-L3	shiF/iuc/iutA1	na	not identified	na
KTE87	73	CC73	CC73-L3	shiF/iuc/iutA1	na	not identified	na
LtABU02	73	CC73	CC73-L3	shiF/iuc/iutA1	na	not identified	na
US23	73	CC73	CC73-L3	shiF/iuc/iutA1	na	not identified	na
V3_BUTI_Uro	4862	CC73	CC73-L3	none	na	not identified	na
16-bcus	73	CC73	CC73-L4	shiF/iuc/iutA2	read mapping	Type IV	pheV
HVH_27	73	CC73	CC73-L4	none	read mapping	Type IV	pheV
HVH_92	73	CC73	CC73-L4	shiF/iuc/iutA2	read mapping	Type IV	na
HVH_95	73	CC73	CC73-L4	shiF/iuc/iutA2	read mapping	Type IV	pheV
HVH_96	73	CC73	CC73-L4	shiF/iuc/iutA2	read mapping	Type IV	na
UMEA_3175	73	CC73	CC73-L4	shiF/iuc/iutA2	read mapping	Type IV	pheV
US29	73	CC73	CC73-L4	shiF/iuc/iutA2	resoved assembly	Type IV	pheV
15-bcus	73	CC73	CC73-L4	none	na	not identified	na
HVH_132	73	CC73	CC73-L4	shiF/iuc/iutA2	na	not identified	na
HVH_144	73	CC73	CC73-L4	shiF/iuc/iutA2	na	not identified	na
HVH_157	73	CC73	CC73-L4	shiF/iuc/iutA2	na	not identified	na
HVH_159	73	CC73	CC73-L4	shiF/iuc/iutA2	na	not identified	na
HVH_212	73	CC73	CC73-L4	shiF/iuc/iutA2	na	not identified	pheV
HVH_218	73	CC73	CC73-L4	shiF/iuc/iutA2	na	not identified	na
HVH_220	73	CC73	CC73-L4	shiF/iuc/iutA2	na	not identified	na
128-Pyelo	95	CC95	CC95-L	none	read mapping	Type V	pheV
145-Pyelo	95	CC95	CC95-L	none	read mapping	Type V	pheV
20-Pyelo	95	CC95	CC95-L	none	read mapping	Type V	pheV
2H18_BUTI_Uro	95	CC95	CC95-L	none	read mapping	Type V	pheV
2P6_BUTI_Uro	95	CC95	CC95-L	shiFp/iuc/iutA1	read mapping	Type V	na
373_PUTI_Fec	95	CC95	CC95-L	none	read mapping	Type V	na
384_PUTI_Fec	95	CC95	CC95-L	shiFp/iuc/iutA1	read mapping	Type V	pheV
417_FVEC_Fec	95	CC95	CC95-L	none	read mapping	Type V	pheV
455_PUTI_Fec	95	CC95	CC95-L	none	read mapping	Type V	na
6-bcus	95	CC95	CC95-L	shiFp/iuc/iutA1	read mapping	Type V	pheV
83-Pyelo	95	CC95	CC95-L	none	read mapping	Type V	pheV
90-Pyelo	95	CC95	CC95-L	shiFp/iuc/iutA1	read mapping	Type V	pheV
98-Pyelo	95	CC95	CC95-L	none	read mapping	Type V	pheV
H15_BUTI_Uro	95	CC95	CC95-L	shiFp/iuc/iutA1	read mapping	Type V	pheU
H16_BUTI_Uro	95	CC95	CC95-L	none	read mapping	Type V	pheV
H25_BUTI_Uro	95	CC95	CC95-L	none	read mapping	Type V	na
H3_BUTI_Uro	95	CC95	CC95-L	none	read mapping	Type V	pheV
H35_BUTI_Uro	95	CC95	CC95-L	none	read mapping	Type V	pheV
H38_BUTI_Uro	95	CC95	CC95-L	none	read mapping	Type V	pheV
HVH_1	95	CC95	CC95-L	shiFp/iuc/iutA1	read mapping	Type V	pheV
HVH_102	95	CC95	CC95-L	shiFp/iuc/iutA1	read mapping	Type V	pheV
HVH_104	95	CC95	CC95-L	shiFp/iuc/iutA1	read mapping	Type V	pheU
HVH_118	95	CC95	CC95-L	none	read mapping	Type V	pheV
HVH_12	95	CC95	CC95-L	shiFp/iuc/iutA1	read mapping	Type V	pheV
HVH_127	95	CC95	CC95-L	shiFp/iuc/iutA1	read mapping	Type V	pheV
HVH_137	95	CC95	CC95-L	shiFp/iuc/iutA1	read mapping	Type V	pheV
HVH_170	95	CC95	CC95-L	shiFp/iuc/iutA1	read mapping	Type V	pheV
HVH_180	95	CC95	CC95-L	shiFp/iuc/iutA1	read mapping	Type V	pheU
HVH_19	95	CC95	CC95-L	shiFp/iuc/iutA1	resoved assembly	Type V	pheV
HVH_191	95	CC95	CC95-L	shiFp/iuc/iutA1	read mapping	Type V	pheV
HVH_192	95	CC95	CC95-L	none	read mapping	Type V	pheV
HVH_199	95	CC95	CC95-L	none	read mapping	Type V	pheV
HVH_201	95	CC95	CC95-L	shiFp/iuc/iutA1	read mapping	Type V	pheV
HVH_203	95	CC95	CC95-L	shiFp/iuc/iutA1	read mapping	Type V	pheV
HVH_210	95	CC95	CC95-L	none	read mapping	Type V	pheV
HVH_211	95	CC95	CC95-L	shiFp/iuc/iutA1	read mapping	Type V	pheV
HVH_214	95	CC95	CC95-L	shiFp/iuc/iutA1	read mapping	Type V	pheV
HVH_217	95	CC95	CC95-L	shiFp/iuc/iutA1	resoved assembly	Type V	pheV
HVH_30	95	CC95	CC95-L	shiFp/iuc/iutA1	read mapping	Type V	pheV
HVH_32	95	CC95	CC95-L	shiFp/iuc/iutA1	read mapping	Type V	pheV
HVH_35	95	CC95	CC95-L	none	read mapping	Type V	pheV
HVH_48	95	CC95	CC95-L	shiFp/iuc/iutA1	read mapping	Type V	pheV
HVH_5	95	CC95	CC95-L	shiFp/iuc/iutA1	read mapping	Type V	pheV
HVH_73	95	CC95	CC95-L	shiFp/iuc/iutA1	read mapping	Type V	pheU
HVH_76	95	CC95	CC95-L	shiFp/iuc/iutA1	read mapping	Type V	pheV
KOEGE_32	95	CC95	CC95-L	shiFp/iuc/iutA1	resoved assembly	Type V	pheV
KTE118	95	CC95	CC95-L	none	read mapping	Type V	pheV
KTE22	95	CC95	CC95-L	shiFp/iuc/iutA1	read mapping	Type V	pheV
KTE229	95	CC95	CC95-L	shiFp/iuc/iutA1	read mapping	Type V	pheV
KTE240	95	CC95	CC95-L	shiFp/iuc/iutA1	read mapping	Type V	pheV
KTE27	95	CC95	CC95-L	shiFp/iuc/iutA1	read mapping	Type V	pheV
KTE58	95	CC95	CC95-L	none	read mapping	Type V	pheV
KTE59	95	CC95	CC95-L	shiFp/iuc/iutA1	read mapping	Type V	pheV
KTE62	95	CC95	CC95-L	shiFp/iuc/iutA1	read mapping	Type V	pheV
KTE65	95	CC95	CC95-L	shiFp/iuc/iutA1	read mapping	Type V	pheV
KTE7	95	CC95	CC95-L	shiFp/iuc/iutA1	read mapping	Type V	pheV
LtABU19	95	CC95	CC95-L	none	read mapping	Type V	pheV
MVAST0082	95	CC95	CC95-L	none	read mapping	Type V	pheV
PA45B	95	CC95	CC95-L	none	resoved assembly	Type V	pheV
PM6_BUTI_Uro	95	CC95	CC95-L	shiFp/iuc/iutA1	read mapping	Type V	pheV
UMEA_3041	95	CC95	CC95-L	shiFp/iuc/iutA1	read mapping	Type V	pheV
UMEA_3203	95	CC95	CC95-L	shiFp/iuc/iutA1	read mapping	Type V	pheV
UMEA_3206	95	CC95	CC95-L	shiFp/iuc/iutA1	read mapping	Type V	pheV
UMEA_3632	95	CC95	CC95-L	shiFp/iuc/iutA1	read mapping	Type V	pheV
UMEA_3662	95	CC95	CC95-L	shiFp/iuc/iutA1	read mapping	Type V	pheV
UMEA_3893	95	CC95	CC95-L	none	read mapping	Type V	pheV
US06	95	CC95	CC95-L	shiFp/iuc/iutA1	resoved assembly	Type V	pheV
US11	95	CC95	CC95-L	none	read mapping	Type V	na
US15	95	CC95	CC95-L	none	read mapping	Type V	pheV
V15_BUTI_Uro	95	CC95	CC95-L	shiFp/iuc/iutA1	read mapping	Type V	pheV
V23_BUTI_Uro	95	CC95	CC95-L	none	read mapping	Type V	na
HVH_148	95	CC95	CC95-L	shiFp/iuc/iutA1	na	not identified	pheV
HVH_178	95	CC95	CC95-L	shiFp/iuc/iutA1	na	not identified	pheV
HVH_222	95	CC95	CC95-L	shiFp/iuc/iutA1	na	not identified	na
HVH_3	95	CC95	CC95-L	none	na	not identified	na
HVH_59	95	CC95	CC95-L	shiFp/iuc/iutA1	na	not identified	pheV
KTE3	95	CC95	CC95-L	shiFp/iuc/iutA1	na	not identified	pheV
US10	95	CC95	CC95-L	shiFp/iuc/iutA1	na	not identified	pheU
1093_FVEC_Fec	421	CC95	CC95-L	shiF/iuc/iutA1	read mapping	Type V	na
HVH_196	421	CC95	CC95-L	shiF/iuc/iutA1	resoved assembly	Type V	pheV
KTE227	421	CC95	CC95-L	shiF/iuc/iutA1	read mapping	Type V	na
US22	1808	CC95	CC95-L	shiF/iuc/iutA1	na	not identified	na
UMEA_3162	5407	CC95	CC95-L	shiFp/iuc/iutA1	read mapping	Type V	pheV
201-Pyelo	95*?	CC95	CC95-L	none	read mapping	Type V	pheV
2H16_BUTI_Uro	10	CC10	na	shiF/iuc/iutA1	read mapping	Type II	na
H8_BUTI_Uro	10	CC10	na	shiF/iuc/iutA1	read mapping	Type II	na
UMEA_3180	10	CC10	na	shiF/iuc/iutA1	read mapping	Type II	pheV
KTE161	10	CC10	na	shiF/iuc/iutA1	na	not identified	pheV
UMEA_3139	10	CC10	na	shiF/iuc/iutA1	na	not identified	pheU
MVAST0301	58	CC155	na	shiFp/iuc/iutA1	na	not identified	pheV
170_Pyelo_Pye	73	CC73	na	shiF/iuc/iutA2	read mapping	Type IV	na
UPEC26-1	73	CC73	na	none	resoved assembly	Type I	ula
CFT073	73	CC73	na	shiF/iuc/iutA1	resoved assembly	Type II, Type V	pheV, pheU
HVH_31	73	CC73	na	shiF/iuc/iutA2	read mapping	Type V	selC
US08	73	CC73	na	shiF/iuc/iutA2	read mapping	Type V	na
KTE63	73	CC73	na	shiF/iuc/iutA2	na	not identified	pheU
U6_BUTI_Uro	88	CC23	na	shiFp/iuc/iutA1	na	not identified	pheU
V26_BUTI_Uro	88	CC23	na	shiFp/iuc/iutA1	na	not identified	pheU
HVH_188	117	CC117	na	shiFp/iuc/iutA1	na	not identified	pheV
1144_FVEC_Fec	127	CC127	na	none	na	not identified	na
465_FVEC_Fec	127	CC127	na	none	na	not identified	na
1631_FVEC_Fec	201	CC469	na	none	na	not identified	pheU
KTE221	410	CC23	na	none	na	not identified	pheV
US13	450	CC450	na	shiF/iuc/iutA1	na	not identified	na
H18_BUTI_Uro	618	CC618	na	shiF/iuc/iutA1	read mapping	Type II	na
H2_BUTI_Uro	618	CC618	na	shiF/iuc/iutA1	read mapping	Type II	na
16_PUTI_Cys	2171	CC2171	na	shiFp/iuc/iutA1	read mapping	Type V	na

## Sheet: info
*read-mapping based (when read data available), otherwise identified using BLASTn
