# Supplementary material for: Horizontally acquired papGII-containing pathogenicity islands underlie the emergence of invasive uropathogenic Escherichia coli lineages
Source: Nat Commun. 2020 Nov 24;11:5968. doi: 10.1038/s41467-020-19714-9 (PMC7686366; doi:10.1038/s41467-020-19714-9)
Supplement: Supplementary file 4 — Supplementary Data 1–12 [file 41467_2020_19714_MOESM4_ESM.zip › Supplementary Data/Supplementary Data 8.xlsx]

## Sheet: table1
Virulence-associated gene	Annotation	Virulence factor class	Virulence factor class grouped	1-bcus	10-Pyelo	10-bcus	1007_FVEC_Fec	101-Pyelo	1012_FVEC_Fec	102_PUTI_Cys	105_PUTI_Cys	1067_FVEC_Fec	108-Pyelo	1093_FVEC_Fec	11-bcus	1108_FVEC_Fec	112-Pyelo	112_PUTI_Cys	1144_FVEC_Fec	1147_FVEC_Fec	114_Pyelo_Pye	115_PUTI_Cys	1162_FVEC_Fec	116_Pyelo_Pye	117-Pyelo	118UI	118_PUTI_Cys	11_Pyelo_Pye	12-bcus	1234_FVEC_Fec	124_PUTI_Cys	1271_FVEC_Fec	128-Pyelo	1288_FVEC_Fec	13-bcus	134_Pyelo_Pye	136_Pyelo_Pye	139_PUTI_Cys	139_Pyelo_Pye	14-bcus	142_PUTI_Cys	145-Pyelo	1468_FVEC_Fec	146_Pyelo_Pye	148_PUTI_Cys	149_Pyelo_Pye	15-Pyelo	15-bcus	151_Pyelo_Pye
aap/aspU	Dispersin	Adhesion_invasion	Adhesion/Invasion	0	0	0	0	0	0	0	0	0	0	0	0	0	0	0	0	0	0	0	0	0	0	0	0	0	0	0	0	0	0	0	0	0	0	0	0	0	0	0	0	0	0	0	0	0	0
aatA	outer membrane protein AatA	Adhesion_invasion	Adhesion/Invasion	0	0	0	0	0	0	0	0	0	0	0	0	0	0	0	0	0	0	0	0	0	0	0	0	0	0	0	0	0	0	0	0	0	0	0	0	0	0	0	0	0	0	0	0	0	0
aatB	ABC transporter protein AatB	Adhesion_invasion	Adhesion/Invasion	0	0	0	0	0	0	0	0	0	0	0	0	0	0	0	0	0	0	0	0	0	0	0	0	0	0	0	0	0	0	0	0	0	0	0	0	0	0	0	0	0	0	0	0	0	0
aatC	ABC transporter ATP-binding protein AatC	Adhesion_invasion	Adhesion/Invasion	0	0	0	0	0	0	0	0	0	0	0	0	0	0	0	0	0	0	0	0	0	0	0	0	0	0	0	0	0	0	0	0	0	0	0	0	0	0	0	0	0	0	0	0	0	0
aatD	ABC transporter protein AatD	Adhesion_invasion	Adhesion/Invasion	0	0	0	0	0	0	0	0	0	0	0	0	0	0	0	0	0	0	0	0	0	0	0	0	0	0	0	0	0	0	0	0	0	0	0	0	0	0	0	0	0	0	0	0	0	0
aatP	putative efflux ABC transporter, permease protein	Adhesion_invasion	Adhesion/Invasion	0	0	0	0	0	0	0	0	0	0	0	0	0	0	0	0	0	0	0	0	0	0	0	0	0	0	0	0	0	0	0	0	0	0	0	0	0	0	0	0	0	0	0	0	0	0
csgA	cryptic curlin major subunit	Adhesion_invasion	Adhesion/Invasion	1	1	1	1	1	1	1	1	1	1	1	1	1	1	1	1	1	1	1	1	1	1	1	1	1	1	1	1	1	1	1	1	1	1	1	1	1	1	1	1	1	1	1	1	1	1
csgB	curlin minor subunit	Adhesion_invasion	Adhesion/Invasion	1	1	1	1	1	1	1	1	1	1	1	1	1	1	1	1	1	1	1	1	1	1	1	1	1	1	1	1	1	1	1	1	1	1	1	1	1	1	1	1	1	1	1	1	1	1
csgC	putative autoagglutination protein	Adhesion_invasion	Adhesion/Invasion	1	1	1	1	1	1	1	1	1	1	1	1	1	1	1	1	1	1	1	1	1	1	1	1	1	1	1	1	1	1	1	1	1	1	1	1	1	1	1	1	1	1	1	1	1	1
csgD	DNA-binding transcriptional regulator CsgD	Adhesion_invasion	Adhesion/Invasion	1	1	1	1	1	1	1	1	1	1	1	1	1	1	1	1	1	1	1	1	1	1	1	1	1	1	1	1	1	1	1	1	1	1	1	1	1	1	1	1	1	1	1	1	1	1
csgE	curli assembly protein CsgE	Adhesion_invasion	Adhesion/Invasion	1	1	1	1	1	1	1	1	1	1	1	1	1	1	1	1	1	1	1	1	1	1	1	1	1	1	1	1	1	1	1	1	1	1	1	1	1	1	1	1	1	1	1	1	1	1
csgF	curli assembly protein CsgF	Adhesion_invasion	Adhesion/Invasion	1	1	1	1	1	1	1	1	1	1	1	1	1	1	1	1	1	1	1	1	1	1	1	1	1	1	1	1	1	1	1	1	1	1	1	1	1	1	1	1	1	1	1	1	1	1
csgG	curli production assembly/transport component, 2nd curli operon	Adhesion_invasion	Adhesion/Invasion	1	1	1	1	1	1	1	1	1	1	1	1	1	1	1	1	1	1	1	1	1	1	1	1	1	1	1	1	1	1	1	1	1	1	1	1	1	1	1	1	1	1	1	1	1	1
eae	intimin adherence protein	Adhesion_invasion	Adhesion/Invasion	0	0	0	0	0	0	0	0	0	0	0	0	0	0	0	0	0	0	0	0	0	0	0	0	0	0	0	0	0	0	0	0	0	0	0	0	0	0	0	0	0	0	0	0	0	0
eaeH	adhesin/invasin	Adhesion_invasion	Adhesion/Invasion	1	1	1	1	1	1	1	1	1	1	1	1	1	1	1	1	1	1	1	1	1	1	1	1	1	1	1	1	1	1	1	1	1	1	1	1	1	1	1	1	1	1	1	1	1	1
eaeX	putative adhesin/invasin	Adhesion_invasion	Adhesion/Invasion	0	0	0	0	0	0	1	0	0	0	0	0	0	0	0	0	0	0	0	0	0	0	1	0	1	0	0	0	0	0	0	0	0	0	0	0	0	0	0	0	1	1	0	0	0	1
ECS88_3547	lipoprotein NlpI	Adhesion_invasion	Adhesion/Invasion	1	1	1	1	1	1	1	1	1	1	1	1	1	1	1	1	1	1	1	1	1	1	1	1	1	1	1	1	1	1	1	1	1	1	1	1	1	1	1	1	1	1	1	1	1	1
hek	heat resistant agglutinin family protein	Adhesion_invasion	Adhesion/Invasion	0	1	0	0	1	0	0	0	0	1	0	0	0	1	1	0	0	0	1	0	0	0	0	1	0	1	0	0	0	0	1	0	1	0	0	0	1	1	0	0	0	0	0	0	1	0
hes	heat resistant agglutinin family protein	Adhesion_invasion	Adhesion/Invasion	0	0	0	0	0	0	0	0	0	0	0	0	0	0	0	0	0	0	0	0	0	0	0	0	0	0	0	0	0	0	0	0	0	0	0	0	0	0	0	0	0	0	0	0	0	0
hra1	heat resistant agglutinin family protein	Adhesion_invasion	Adhesion/Invasion	0	0	0	0	0	0	0	0	0	0	0	0	0	0	0	0	0	0	0	0	0	0	0	0	0	0	0	0	0	0	0	0	0	0	0	0	0	0	0	0	0	0	0	0	0	0
hra2	heat resistant agglutinin family protein	Adhesion_invasion	Adhesion/Invasion	0	1	0	0	0	0	0	0	0	0	0	0	0	0	0	0	0	0	0	0	0	0	0	0	1	0	0	0	0	0	0	0	0	0	0	0	0	0	0	0	0	0	0	1	1	0
ibeA	invasion protein IbeA	Adhesion_invasion	Adhesion/Invasion	0	0	0	0	0	1	0	0	0	0	0	0	0	0	0	0	0	1	0	0	0	0	0	1	0	1	0	0	0	0	0	0	0	0	1	0	0	1	0	0	0	0	1	0	0	0
ibeB	copper/silver efflux system outer membrane protein CusC	Adhesion_invasion	Adhesion/Invasion	1	1	1	1	1	1	1	1	1	1	1	1	1	1	1	1	1	1	1	1	1	1	1	1	1	1	1	1	1	1	1	1	1	1	1	1	1	1	1	1	1	1	1	1	1	1
ibeC	hypothetical protein	Adhesion_invasion	Adhesion/Invasion	1	1	1	1	1	1	1	1	1	1	1	1	1	1	1	1	1	1	1	1	1	1	1	1	1	1	1	1	1	1	1	1	1	1	1	1	1	1	1	1	1	1	1	1	1	1
ompA	outer membrane protein A	Adhesion_invasion	Adhesion/Invasion	1	1	1	1	1	1	1	1	1	1	1	1	1	1	1	1	1	1	1	1	1	1	1	1	1	1	1	1	1	1	1	1	1	1	1	1	1	1	1	1	1	1	1	1	1	1
paa	porcine attaching-effacing associated protein Paa/adherence factor AdfO	Adhesion_invasion	Adhesion/Invasion	0	0	0	0	0	0	0	0	0	0	0	0	0	0	0	0	0	0	0	0	0	0	0	0	0	0	0	0	0	0	0	0	0	0	0	0	0	0	0	0	0	0	0	0	0	0
tcpC	Tir domain containing protein TcpC	Adhesion_invasion	Adhesion/Invasion	1	0	0	1	1	0	0	0	0	0	0	0	0	1	1	1	0	0	1	1	0	0	0	0	0	0	1	0	0	1	1	1	0	1	0	0	0	0	1	0	0	0	0	0	1	0
tia	heat resistant agglutinin family protein	Adhesion_invasion	Adhesion/Invasion	1	1	0	0	1	0	0	0	0	1	0	0	0	1	1	0	1	0	1	1	0	0	0	0	0	0	0	0	0	1	0	1	0	0	0	0	0	0	1	0	0	0	0	0	0	0
toxB	cytotoxin, putative adherence factor, Efa1 homolog	Adhesion_invasion	Adhesion/Invasion	0	0	0	0	0	0	0	0	0	0	0	0	0	0	0	0	0	0	0	0	0	0	0	0	0	0	0	0	0	0	0	0	0	0	0	0	0	0	0	0	0	0	0	0	0	0
traJ	TraJ	Adhesion_invasion	Adhesion/Invasion	0	0	0	1	0	1	0	0	0	0	0	1	1	1	1	1	0	1	0	0	1	1	0	0	0	0	0	0	0	1	0	0	0	1	1	1	0	0	1	0	1	0	1	1	0	0
agn43	antigen 43 (Ag43) phase-variable biofilm formation autotransporter, CP4-44 prophage	Autotransporter_T5SS	Secretion systems/Autotransporters	1	0	0	1	1	1	0	1	0	1	1	0	0	1	1	0	1	0	1	1	0	0	1	0	0	1	0	0	0	0	1	1	1	1	0	0	1	0	0	1	0	0	0	0	1	0
cah	type V secretory pathway, adhesin AidA	Autotransporter_T5SS	Secretion systems/Autotransporters	0	1	0	0	0	0	0	0	0	1	0	0	0	0	0	0	0	0	0	0	0	0	0	0	0	0	0	0	0	0	0	0	0	0	0	0	0	0	0	0	0	1	0	0	0	0
EC958_4121	putative autotransporter	Autotransporter_T5SS	Secretion systems/Autotransporters	0	0	0	0	0	0	0	0	0	1	1	0	0	0	0	0	1	0	0	0	0	0	0	1	1	0	0	0	0	1	0	0	0	1	0	0	1	1	1	1	0	0	0	0	1	0
EC958_4614	serine protease autotransporter protein	Autotransporter_T5SS	Secretion systems/Autotransporters	0	0	0	0	0	1	0	0	0	0	0	0	0	0	0	0	0	0	0	0	0	0	0	0	0	1	0	0	0	0	0	0	0	0	0	0	1	0	0	0	0	0	0	0	0	0
ECED1_1676	peptidase S6, IgA endopeptidase from phage origin	Autotransporter_T5SS	Secretion systems/Autotransporters	0	0	0	0	0	0	0	0	0	0	0	0	0	0	0	0	0	0	0	0	1	0	0	0	0	0	0	0	0	0	0	0	0	0	0	1	0	0	0	0	0	0	0	0	0	0
ehaA	AidA-I adhesin-like protein	Autotransporter_T5SS	Secretion systems/Autotransporters	0	0	0	0	0	0	1	0	1	0	0	0	0	0	0	0	0	0	0	0	0	0	0	0	0	0	0	1	0	0	0	0	0	0	0	0	0	0	0	1	0	0	0	0	0	1
ehaB	outer membrane autotransporter, putative flagellin-like structural protein	Autotransporter_T5SS	Secretion systems/Autotransporters	0	1	0	0	0	0	1	1	1	1	0	1	1	0	0	0	0	1	0	0	0	0	1	0	1	0	0	1	1	0	0	1	0	0	1	0	0	0	0	1	1	1	1	0	0	1
ehaC	adhesin	Autotransporter_T5SS	Secretion systems/Autotransporters	0	0	1	0	0	0	1	1	1	0	0	1	1	0	0	0	0	0	0	0	0	0	1	0	1	0	0	1	1	0	0	0	0	0	0	0	0	0	0	1	1	1	0	0	0	1
ehaD	ABC transporter ATP-binding protein	Autotransporter_T5SS	Secretion systems/Autotransporters	0	0	1	0	0	0	1	1	0	0	0	0	1	0	0	0	0	0	0	0	0	0	0	0	1	0	0	0	0	0	0	0	0	0	0	0	0	0	0	0	1	1	0	0	0	1
ehaJ	AidA autotransporter-like protein	Autotransporter_T5SS	Secretion systems/Autotransporters	0	0	0	0	0	0	0	0	0	0	0	0	0	0	0	0	0	0	0	0	0	0	0	0	0	0	0	0	0	0	0	0	0	0	0	0	0	0	0	0	0	0	0	0	0	0
eibC	immunoglobulin-binding protein EibC	Autotransporter_T5SS	Secretion systems/Autotransporters	0	0	0	0	0	0	0	0	0	0	0	0	0	0	0	0	0	0	0	0	0	0	0	0	0	0	0	0	0	0	0	0	0	0	0	0	0	0	0	0	0	0	0	0	0	0
eibD	immunoglobulin-binding protein EibD	Autotransporter_T5SS	Secretion systems/Autotransporters	0	0	0	0	0	0	0	0	0	0	0	0	0	0	0	0	0	0	0	0	0	0	0	0	0	0	0	0	0	0	0	0	0	0	0	0	0	0	0	0	0	0	0	0	0	0
espC	Type III secretion system secreted protein, serine protease	Autotransporter_T5SS	Secretion systems/Autotransporters	0	0	0	0	0	0	0	0	0	0	0	0	0	0	0	0	0	0	0	0	0	0	0	0	0	0	0	0	0	0	0	0	0	0	0	0	0	0	0	0	0	0	0	0	0	0
espI	Type III secretion system effector EspJ, adenosine diphosphate (ADP) ribosyltransferase	Autotransporter_T5SS	Secretion systems/Autotransporters	0	0	0	0	0	0	0	1	0	0	0	0	0	0	0	0	0	0	0	0	0	0	0	0	0	0	0	0	0	0	0	0	0	0	0	0	0	0	0	0	0	0	0	0	0	0
espP	autotransporter, serine protease	Autotransporter_T5SS	Secretion systems/Autotransporters	0	0	0	0	0	0	0	0	0	0	0	0	0	0	0	0	0	0	0	0	0	0	0	0	0	0	0	0	0	0	0	0	0	0	0	0	0	0	0	0	0	0	0	0	0	0
hbp/tsh	haemoglobin protease	Autotransporter_T5SS	Secretion systems/Autotransporters	0	0	0	0	0	0	0	0	0	0	0	0	0	0	0	0	0	0	0	0	0	0	0	0	0	0	0	0	0	0	0	0	0	0	0	0	0	0	0	0	0	0	0	0	0	0
pet	Pet serine protease precursor, autotransporter	Autotransporter_T5SS	Secretion systems/Autotransporters	0	0	0	0	0	0	0	1	0	0	0	0	0	0	0	0	0	0	0	0	0	0	0	0	0	0	0	0	0	0	0	0	0	0	0	0	0	0	0	0	0	0	0	0	0	0
pic	Pic serine protease precursor, autotransporter	Autotransporter_T5SS	Secretion systems/Autotransporters	1	0	0	1	1	0	0	0	0	0	0	0	0	1	1	0	0	0	1	1	0	0	0	0	0	0	0	0	0	0	1	0	1	1	0	0	0	0	0	0	0	0	0	0	1	0
sat	secreted auto transpoter toxin, serine protease	Autotransporter_T5SS	Secretion systems/Autotransporters	1	1	1	1	1	1	0	0	0	1	1	1	0	1	1	0	1	0	1	1	0	0	1	0	1	0	0	0	0	0	0	0	0	1	0	1	1	0	0	0	1	0	0	1	0	0
tibA	Adhesin/invasin tibA precursor (Glycoprotein tibA)	Autotransporter_T5SS	Secretion systems/Autotransporters	0	0	0	0	0	0	0	0	0	0	0	0	0	0	0	0	0	0	0	0	0	0	0	0	0	0	0	0	0	0	0	0	0	0	0	0	0	0	0	0	0	0	0	0	0	0
tibC	TibA modifying glycosyltransferase	Autotransporter_T5SS	Secretion systems/Autotransporters	0	0	0	0	0	0	0	0	0	0	0	0	0	0	0	0	0	0	0	0	0	0	0	0	0	0	0	0	0	0	0	0	0	0	0	0	0	0	0	0	0	0	0	0	0	0
upaB	autotransporter	Autotransporter_T5SS	Secretion systems/Autotransporters	1	1	0	1	1	1	0	0	0	1	1	0	0	1	1	1	1	1	1	1	1	1	0	1	0	1	1	0	0	1	1	1	1	1	1	1	1	1	1	1	0	0	1	1	1	1
upaC/ehaB	autotransporter protein UpaC	Autotransporter_T5SS	Secretion systems/Autotransporters	1	0	0	1	1	1	0	0	0	0	1	0	0	1	1	1	1	0	1	1	1	1	0	1	0	1	1	0	0	1	1	0	1	1	0	1	1	1	1	0	0	0	0	1	1	0
upaG/ehaG	autotransporter/adhesin/invasin	Autotransporter_T5SS	Secretion systems/Autotransporters	0	0	0	0	0	1	1	0	1	0	1	0	0	0	0	1	0	0	0	0	0	0	1	1	0	1	1	1	1	1	0	0	0	0	1	0	1	1	1	0	0	1	0	0	0	0
upaH	autotransporter/adhesin	Autotransporter_T5SS	Secretion systems/Autotransporters	1	0	0	0	0	0	0	0	0	0	0	0	0	1	0	0	1	0	0	1	0	0	0	0	0	0	1	0	0	0	0	0	1	1	1	0	0	0	0	0	0	0	0	0	0	0
upaI	adhesin	Autotransporter_T5SS	Secretion systems/Autotransporters	1	1	0	1	1	1	0	0	0	1	1	0	0	1	1	1	1	1	1	1	1	1	0	1	0	1	1	0	0	1	1	1	1	1	1	1	1	1	1	0	0	0	1	1	1	0
vat	vacuolating autotransporter toxin, protease IgA1	Autotransporter_T5SS	Secretion systems/Autotransporters	1	1	0	1	1	0	0	0	0	1	1	0	0	1	1	1	1	0	1	1	1	1	0	1	0	0	1	0	0	1	1	1	1	0	1	1	0	1	1	0	0	0	1	1	1	0
can	colicin N	Bacteriocin	Bacteriocins	0	0	0	0	0	0	0	0	0	0	0	0	0	0	0	0	0	0	0	0	0	0	0	0	0	0	0	0	0	0	0	0	0	0	0	0	0	0	0	0	0	0	0	0	0	0
cba	colicin B	Bacteriocin	Bacteriocins	0	0	0	0	0	0	0	0	0	0	0	0	0	0	0	0	0	0	0	0	0	0	0	0	0	0	0	0	0	0	0	0	0	0	0	0	0	0	0	0	0	0	0	0	0	0
cbi	colicin B immunity protein	Bacteriocin	Bacteriocins	0	0	0	0	0	0	0	0	0	0	0	0	0	0	0	0	0	0	1	0	0	0	0	0	0	0	0	0	0	0	0	0	0	0	0	0	0	0	0	0	0	0	0	0	0	0
ccdb	ccdA/ccdB toxin/antitoxin system	Bacteriocin	Bacteriocins	0	1	1	1	0	1	0	0	0	0	1	0	1	1	1	1	1	1	0	0	1	1	1	0	0	0	0	0	0	1	0	1	1	1	1	1	1	0	1	0	1	0	1	1	1	0
cda	colicin D protein	Bacteriocin	Bacteriocins	0	0	0	0	0	0	0	0	0	0	0	0	0	0	0	0	0	0	0	0	0	0	0	0	0	0	0	0	0	0	0	0	0	0	0	0	0	0	0	0	0	0	0	0	0	0
cdiA	component of toxin immunity protein module	Bacteriocin	Bacteriocins	0	0	0	1	1	0	0	0	0	0	0	0	0	1	1	0	0	0	1	0	0	0	0	1	0	1	0	0	0	0	0	0	1	1	0	0	0	1	0	0	0	0	0	0	1	0
cdiB	component of toxin immunity protein module	Bacteriocin	Bacteriocins	0	0	0	1	1	0	0	0	0	0	0	0	0	1	1	1	1	0	1	0	0	0	0	1	0	1	1	0	0	0	0	0	1	1	0	0	0	1	0	0	0	0	0	1	1	0
cea	colicin E1 gene.	Bacteriocin	Bacteriocins	0	0	1	0	0	0	0	0	0	0	0	0	0	0	1	0	0	0	0	0	0	0	0	0	0	0	0	0	0	0	0	0	0	0	0	0	0	0	0	0	0	0	0	0	0	0
cei	colicin E9 protein	Bacteriocin	Bacteriocins	0	0	0	0	0	0	0	0	0	0	0	0	0	0	0	0	0	0	0	0	0	0	0	0	0	0	0	0	0	0	0	0	0	0	0	0	0	0	0	0	0	0	0	0	0	0
cfa	colicin 5	Bacteriocin	Bacteriocins	0	0	0	0	0	0	0	0	0	0	0	0	0	0	0	0	0	0	0	0	0	0	0	0	0	0	0	0	0	0	0	0	0	0	0	0	0	0	0	0	0	0	0	0	0	0
cia	colicin Ia structural protein	Bacteriocin	Bacteriocins	0	0	0	0	0	0	0	0	1	0	0	0	0	0	0	0	0	0	0	0	0	0	0	0	0	1	0	0	0	0	0	0	0	0	0	0	0	0	0	0	0	0	0	0	0	0
cib	Colicin IB	Bacteriocin	Bacteriocins	0	0	0	0	0	0	0	0	0	0	0	0	1	0	0	0	0	0	0	0	0	0	0	0	0	0	0	0	0	0	0	0	0	0	0	0	0	0	0	0	0	0	0	0	0	0
cka	colicin K	Bacteriocin	Bacteriocins	0	0	0	0	0	0	0	0	0	0	0	0	0	0	0	0	0	0	0	0	0	0	0	0	0	0	0	0	0	0	0	0	0	0	0	0	0	0	0	0	0	0	0	0	0	0
cma	colicin M activity peptide	Bacteriocin	Bacteriocins	0	0	0	0	0	0	0	0	0	0	0	0	0	0	0	0	0	0	1	0	0	0	0	0	0	0	0	0	0	0	0	0	0	0	0	0	0	0	0	0	0	0	0	0	0	0
cmi	colicin M immunity protein	Bacteriocin	Bacteriocins	0	0	0	0	0	0	0	0	0	0	0	0	0	0	0	0	0	0	1	0	0	0	0	0	0	0	0	0	0	0	0	0	0	0	0	0	0	0	0	0	0	0	0	0	0	0
colY	colicin Y	Bacteriocin	Bacteriocins	0	0	0	0	0	0	0	0	0	0	0	0	0	0	0	0	0	0	0	0	0	0	0	0	0	0	0	0	0	0	0	0	0	0	0	0	0	0	0	0	0	0	0	0	0	0
csa	colicin S4	Bacteriocin	Bacteriocins	0	0	0	0	0	0	0	0	0	0	0	0	0	0	0	0	0	0	0	0	0	0	0	0	0	0	0	0	0	0	0	0	0	0	0	0	0	0	0	0	0	0	0	0	0	0
cvaB	colicin V secretion protein	Bacteriocin	Bacteriocins	0	0	0	0	0	0	0	0	0	0	0	0	0	0	0	0	0	0	0	0	0	0	0	0	0	1	0	0	0	0	0	0	0	0	0	0	0	0	0	0	0	0	0	0	0	0
cvaC	colicin V protein	Bacteriocin	Bacteriocins	0	0	0	0	0	0	0	0	0	0	0	0	0	0	0	0	0	0	1	0	0	0	0	0	0	1	0	0	0	0	0	0	0	0	0	0	0	0	0	0	0	0	0	0	0	0
cvi	colicin V immunity protein	Bacteriocin	Bacteriocins	0	0	0	0	0	0	0	0	0	0	1	0	0	0	0	0	0	0	1	0	0	0	0	0	0	1	0	0	0	0	0	0	0	0	0	0	0	0	0	0	0	0	0	1	0	0
EcSMS35_B0007	colicin-E1 protein	Bacteriocin	Bacteriocins	0	0	0	0	0	0	0	0	0	0	0	0	0	0	0	0	0	0	0	0	0	0	0	0	0	0	1	0	0	0	0	0	0	1	0	0	0	1	0	0	0	0	0	0	0	0
hic/celB	Lysis protein for colicins E2 and E3	Bacteriocin	Bacteriocins	0	0	0	0	0	0	0	0	0	0	0	0	0	0	0	0	0	0	0	0	0	0	0	0	0	0	0	0	0	0	0	0	0	0	0	0	0	0	0	0	0	0	0	0	0	0
imm	Colicin-Ia immunity protein	Bacteriocin	Bacteriocins	1	1	0	1	0	1	0	0	1	1	0	0	1	1	1	1	1	1	0	1	1	1	0	1	0	1	1	0	0	1	0	1	1	1	1	1	0	1	1	0	1	0	1	0	0	0
mcbA	microcin B17 protein	Bacteriocin	Bacteriocins	0	0	0	0	1	1	0	0	0	0	0	0	0	0	0	0	0	0	0	0	0	0	0	0	0	0	0	0	0	0	0	0	0	0	0	1	0	0	0	0	0	0	0	0	0	0
mccB	microcin B17 protein	Bacteriocin	Bacteriocins	0	0	0	0	0	0	0	0	0	0	0	0	0	0	0	0	0	0	0	0	0	0	0	0	0	0	0	0	0	0	0	0	0	0	0	0	0	0	0	0	0	0	0	0	0	0
mchB	microcin H47 protein	Bacteriocin	Bacteriocins	1	0	0	0	1	0	0	1	0	0	0	0	0	1	0	0	0	0	1	1	0	0	0	0	0	0	0	0	0	0	1	0	1	0	0	0	0	0	0	1	0	0	0	1	1	0
mchC	microcin H47 protein	Bacteriocin	Bacteriocins	1	0	0	0	1	0	0	1	0	0	0	0	0	1	0	0	0	0	1	1	0	0	0	0	0	0	0	0	0	0	1	0	1	0	0	0	0	0	0	1	0	0	0	1	1	0
mchD	microcin H47 protein	Bacteriocin	Bacteriocins	1	0	0	0	1	0	0	1	0	0	0	0	0	1	0	0	0	0	1	1	0	0	0	0	0	0	0	0	0	0	1	0	1	0	0	0	0	0	0	1	0	0	0	1	1	0
mchE	microcin H47 protein	Bacteriocin	Bacteriocins	1	0	0	0	1	0	0	1	0	0	0	0	0	1	0	0	0	0	1	1	0	0	0	0	0	1	0	0	0	0	1	1	1	0	0	0	0	0	0	1	0	0	0	1	1	0
mchF	microcin H47 protein	Bacteriocin	Bacteriocins	1	0	0	0	1	0	0	1	0	0	0	0	0	1	0	0	0	0	1	1	0	0	0	0	0	0	0	0	0	0	1	0	1	0	0	0	0	0	0	1	0	0	0	1	1	0
mchI	microcin H47 protein	Bacteriocin	Bacteriocins	1	0	0	0	1	0	0	1	0	0	0	0	0	1	0	0	0	0	1	1	0	0	0	0	0	0	0	0	0	0	1	1	1	0	0	0	0	0	0	1	0	0	0	1	1	0
mchX	microcin H47 protein	Bacteriocin	Bacteriocins	1	0	0	0	1	0	0	1	0	0	0	0	0	1	0	0	0	0	1	1	0	0	0	0	0	0	0	0	0	0	1	1	1	0	0	0	0	0	0	1	0	0	0	1	1	0
mcjA	microcin J25 precursor	Bacteriocin	Bacteriocins	0	0	0	0	0	0	0	0	0	0	0	0	0	0	0	0	0	0	0	0	0	0	0	0	0	0	0	0	0	0	0	0	0	0	0	0	0	0	0	0	0	0	0	0	0	0
mclC	microcin L	Bacteriocin	Bacteriocins	0	0	0	0	0	0	0	0	0	0	0	0	0	0	0	0	0	0	0	0	0	0	0	0	0	0	0	0	0	0	0	0	0	0	0	0	0	0	0	0	0	0	0	0	0	0
mcmA	microcin M activity protein McmM	Bacteriocin	Bacteriocins	1	0	0	0	1	0	0	0	0	0	0	0	0	1	0	1	0	0	1	1	0	0	0	0	0	0	1	0	0	0	1	1	1	0	0	0	0	0	0	1	0	0	0	1	1	0
mcmI	microcin M imunity protein McmI	Bacteriocin	Bacteriocins	1	0	0	0	1	0	0	0	0	0	0	0	0	1	0	1	0	0	1	1	0	0	0	0	0	0	1	0	0	0	1	1	1	0	0	0	0	0	0	1	0	0	0	1	1	0
mcmM	microcin M activity protein McmM	Bacteriocin	Bacteriocins	1	0	0	1	1	0	0	1	0	0	0	0	0	1	1	1	0	0	1	1	0	0	0	0	0	0	1	0	0	0	1	0	1	1	0	0	0	0	0	1	0	0	0	1	1	0
mtfS	microcin 24 protein	Bacteriocin	Bacteriocins	0	0	0	0	0	0	0	0	0	0	0	0	0	0	0	0	0	0	0	0	0	0	0	0	0	0	0	0	0	0	0	0	0	0	0	0	0	0	0	0	0	0	0	0	0	0
afaA/draA/daaA	fimbrial major subunit of Afa/Dr family fimbriae	CU_fimbriae	Adhesion/Invasion	0	1	0	0	0	0	0	0	0	1	0	0	0	0	0	0	1	0	0	0	1	1	0	0	0	0	0	0	0	0	0	0	0	0	0	1	0	0	0	0	0	0	0	0	0	0
AfaA-VIII	fimbrial major subunit of Afa/Dr family fimbriae	CU_fimbriae	Adhesion/Invasion	0	0	0	0	0	0	0	0	0	0	0	0	0	0	0	0	0	0	0	0	0	0	0	0	0	0	0	0	0	0	0	0	0	0	0	0	0	0	0	0	0	0	0	0	0	0
afaB/daaB/draBII	fimbrial chaperone of Afa/Dr family fimbriae	CU_fimbriae	Adhesion/Invasion	0	1	0	0	0	0	0	0	0	1	0	0	0	0	0	0	1	0	0	0	1	1	0	0	0	0	0	0	0	0	0	0	0	0	0	1	0	0	0	0	0	0	0	0	0	0
afaB-VIII	chaperone protein of Afa/Dr family fimbriae	CU_fimbriae	Adhesion/Invasion	0	0	0	0	0	0	0	0	0	0	0	0	0	0	0	0	0	0	0	0	0	0	0	0	0	0	0	0	0	0	0	0	0	0	0	0	0	0	0	0	0	0	0	0	0	0
afaC/draC/daaC	fimbrial usher of Afa/Dr family fimbriae	CU_fimbriae	Adhesion/Invasion	0	1	0	0	0	0	0	0	0	0	0	0	0	0	0	0	1	0	0	0	1	1	0	0	0	0	0	0	0	0	0	0	0	0	0	1	0	0	0	0	0	0	0	0	0	0
afaC-VIII	usher afaC of Afa/Dr family fimbriae	CU_fimbriae	Adhesion/Invasion	0	0	0	0	0	0	0	0	0	0	0	0	0	0	0	0	0	0	0	0	0	0	0	0	0	0	0	0	0	0	0	0	0	0	0	0	0	0	0	0	0	0	0	0	0	0
afaD/daaD/draD	fimbrial subunit, putative invasin of Afa/Dr family fimbriae	CU_fimbriae	Adhesion/Invasion	0	1	0	0	0	0	0	0	0	1	0	0	0	0	0	0	1	0	0	0	1	1	0	0	0	0	0	0	0	0	0	0	0	0	0	1	0	0	0	0	0	0	0	0	0	0
afaD-VIII	AfaD-VIII, putative invasin of Afa/Dr family fimbriae	CU_fimbriae	Adhesion/Invasion	0	0	0	0	0	0	0	0	0	0	0	0	0	0	0	0	0	0	0	0	0	0	0	0	0	0	0	0	0	0	0	0	0	0	0	0	0	0	0	0	0	0	0	0	0	0
afaE-I	AFA-I adhesin of Afa/Dr family fimbriae	CU_fimbriae	Adhesion/Invasion	0	0	0	0	0	0	0	0	0	0	0	0	0	0	0	0	0	0	0	0	0	0	0	0	0	0	0	0	0	0	0	0	0	0	0	0	0	0	0	0	0	0	0	0	0	0
afaE-II	afimbrial adhesin AfaE-II protein of Afa/Dr family fimbriae	CU_fimbriae	Adhesion/Invasion	0	0	0	0	0	0	0	0	0	1	0	0	0	0	0	0	0	0	0	0	0	0	0	0	0	0	0	0	0	0	0	0	0	0	0	0	0	0	0	0	0	0	0	0	0	0
afaE-III/draEI	AFA-III adhesin of Afa/Dr family fimbriae	CU_fimbriae	Adhesion/Invasion	0	0	0	0	0	0	0	0	0	0	0	0	0	0	0	0	0	0	0	0	0	0	0	0	0	0	0	0	0	0	0	0	0	0	0	0	0	0	0	0	0	0	0	0	0	0
afaE-V	AfaE-V adhesin of Afa/Dr family fimbriae	CU_fimbriae	Adhesion/Invasion	0	0	0	0	0	0	0	0	0	0	0	0	0	0	0	0	1	0	0	0	1	1	0	0	0	0	0	0	0	0	0	0	0	0	0	1	0	0	0	0	0	0	0	0	0	0
afaE-VIII/bmaE	AfaE-VIII/bmaE adhesin of Afa/Dr family fimbriae	CU_fimbriae	Adhesion/Invasion	0	0	0	0	0	0	0	0	0	0	0	0	0	0	0	0	0	0	0	0	0	0	0	0	0	0	0	0	0	0	0	0	0	0	0	0	0	0	0	0	0	0	0	0	0	0
afaF-III	AfaF-III of Afa/Dr family fimbriae	CU_fimbriae	Adhesion/Invasion	0	0	0	0	0	0	0	0	0	0	0	0	0	0	0	0	1	0	0	0	0	0	0	0	0	0	0	0	0	0	0	0	0	0	0	0	0	0	0	0	0	0	0	0	0	0
afaF-VII	AfaF-VII of Afa/Dr family fimbriae	CU_fimbriae	Adhesion/Invasion	0	0	0	0	0	0	0	0	0	0	0	0	0	0	0	0	0	0	0	0	0	0	0	0	0	0	0	0	0	0	0	0	0	0	0	0	0	0	0	0	0	0	0	0	0	0
agg3A	adhesin protein of aggregative adherence fimbria III (AAF/III)	CU_fimbriae	Adhesion/Invasion	0	0	0	0	0	0	0	0	0	0	0	0	0	0	0	0	0	0	0	0	0	0	0	0	0	0	0	0	0	0	0	0	0	0	0	0	0	0	0	0	0	0	0	0	0	0
agg3B	putative invasin of aggregative adherence fimbria III (AAF/III)	CU_fimbriae	Adhesion/Invasion	0	0	0	0	0	0	0	0	0	0	0	0	0	0	0	0	0	0	0	0	0	0	0	0	0	0	0	0	0	0	0	0	0	0	0	0	0	0	0	0	0	0	0	0	0	0
agg3C	usher protein of aggregative adherence fimbria III (AAF/III)	CU_fimbriae	Adhesion/Invasion	0	0	0	0	0	0	0	0	0	0	0	0	0	0	0	0	0	0	0	0	0	0	0	0	0	0	0	0	0	0	0	0	0	0	0	0	0	0	0	0	0	0	0	0	0	0
agg3D	periplasmic chaperone of aggregative adherence fimbria III (AAF/III)	CU_fimbriae	Adhesion/Invasion	0	0	0	0	0	0	0	0	0	0	0	0	0	0	0	0	0	0	0	0	0	0	0	0	0	0	0	0	0	0	0	0	0	0	0	0	0	0	0	0	0	0	0	0	0	0
aggR	AraC homolgous regulator of AAF/I	CU_fimbriae	Adhesion/Invasion	0	0	0	0	0	0	0	0	0	0	0	0	0	0	0	0	0	0	0	0	0	0	0	0	0	0	0	0	0	0	0	0	0	0	0	0	0	0	0	0	0	0	0	0	0	0
aufA	Auf fimbriae major fimbrial subunit AufA	CU_fimbriae	Adhesion/Invasion	1	1	0	1	1	0	0	0	0	1	1	0	0	1	1	1	1	1	1	1	1	1	0	1	0	0	1	0	0	1	1	1	1	1	1	1	0	1	1	0	0	0	1	1	1	0
aufB	Auf fimbriae fimbrial chaperone AufB	CU_fimbriae	Adhesion/Invasion	1	1	0	1	1	0	0	0	0	1	1	0	0	1	1	1	1	1	1	1	1	1	0	1	0	0	1	0	0	1	1	1	1	1	1	1	0	1	1	0	0	0	1	1	1	0
aufC	Auf fimbriae outer membrane export usher protein AufC	CU_fimbriae	Adhesion/Invasion	1	1	0	1	1	0	0	0	0	1	1	0	0	1	1	1	1	1	1	1	1	1	0	1	0	0	1	0	0	1	1	1	1	1	1	1	0	1	1	0	0	0	1	1	1	0
aufD	Auf fimbriae minor fimbrial subunit AufD	CU_fimbriae	Adhesion/Invasion	1	1	0	1	1	0	0	0	0	1	1	0	0	1	1	1	1	1	1	1	1	1	0	1	0	0	1	0	0	1	1	1	1	1	1	1	0	1	1	0	0	0	1	1	1	0
aufE	Auf fimbriae minor fimbrial subunit AufE	CU_fimbriae	Adhesion/Invasion	1	1	0	1	1	0	0	0	0	1	1	0	0	1	1	1	1	1	1	1	1	1	0	1	0	0	1	0	0	1	1	1	1	1	1	1	0	1	1	0	0	0	1	1	1	0
aufF	Auf fimbriae fimbrial chaperone AufF	CU_fimbriae	Adhesion/Invasion	1	1	0	1	1	0	0	0	0	1	1	0	0	1	1	1	1	1	1	1	1	1	0	1	0	0	1	0	0	1	1	1	1	1	1	1	0	1	1	0	0	0	1	1	1	0
aufG	Auf fimbriae fimbrial-like adhesin protein AufG	CU_fimbriae	Adhesion/Invasion	0	1	0	0	0	0	0	0	0	1	1	0	0	0	0	0	0	0	0	0	0	0	0	1	0	0	0	0	0	1	0	1	0	0	0	0	0	1	1	0	0	0	0	0	0	0
c1935	F9 fimbriae chaperone	CU_fimbriae	Adhesion/Invasion	1	0	0	1	1	1	1	0	1	1	1	1	1	1	1	1	1	1	1	1	1	1	1	1	1	1	1	1	1	1	1	1	1	1	1	1	1	1	1	1	1	1	1	1	1	1
c1936	F9 fimbriae major subunit	CU_fimbriae	Adhesion/Invasion	1	0	0	0	1	1	1	0	1	0	1	1	1	1	1	1	1	1	1	1	1	1	1	1	1	1	1	1	1	1	1	1	0	1	1	1	1	1	1	1	1	1	1	1	1	1
cfaA	cfA/I fimbrial subunit A precursor (colonization factor antigen subunit A; putative chaperone)	CU_fimbriae	Adhesion/Invasion	0	0	0	0	0	0	1	0	1	0	0	0	0	0	0	0	0	0	0	0	0	0	0	0	0	0	0	1	0	0	0	0	0	0	0	0	0	0	0	1	0	0	0	0	0	0
cfaB	cfa/I fimbrial subunit B precursor (colonization factor antigen subunit B) (cfa/I pilin) (cfa/I antigen)	CU_fimbriae	Adhesion/Invasion	0	0	0	0	0	0	1	0	1	0	0	0	0	0	0	0	0	0	0	0	0	0	0	0	0	0	0	1	0	0	0	0	0	0	0	0	0	0	0	1	0	0	0	0	0	0
cfaC	cfa/I fimbrial subunit C precursor (colonization factor antigen subunit C; outer membrane usher protein)	CU_fimbriae	Adhesion/Invasion	0	0	0	0	0	0	1	0	1	0	0	0	0	0	0	1	1	0	0	0	1	1	0	0	0	0	1	1	0	0	0	0	0	0	0	1	0	0	0	1	0	0	0	1	0	0
cfaD	colonisation factor antigen D	CU_fimbriae	Adhesion/Invasion	0	0	0	0	0	0	0	0	1	0	0	0	0	0	0	0	0	0	0	0	0	0	0	0	0	0	0	1	0	0	0	0	0	0	0	0	0	0	0	1	0	0	0	0	0	0
clpB	CS31A fimbrial repressor protein	CU_fimbriae	Adhesion/Invasion	0	0	0	0	0	0	0	0	0	0	0	0	0	0	0	0	0	0	0	0	0	0	0	0	0	0	0	0	0	0	0	0	0	0	0	0	0	0	0	0	0	0	0	0	0	0
clpC	CS31A fimbrial protein	CU_fimbriae	Adhesion/Invasion	0	0	0	0	0	0	0	0	0	0	0	0	0	0	0	0	0	0	0	0	0	0	0	0	0	0	0	0	0	0	0	0	0	0	0	0	0	0	0	0	0	0	0	0	0	0
clpE	CS31A fimbrial chaperone protein	CU_fimbriae	Adhesion/Invasion	0	0	0	0	0	0	0	0	0	0	0	0	0	0	0	0	0	0	0	0	0	0	0	0	0	0	0	0	0	0	0	0	0	0	0	0	0	0	0	0	0	0	0	0	0	0
clpF	CS31A fimbrial protein	CU_fimbriae	Adhesion/Invasion	0	0	0	0	0	0	0	0	0	0	0	0	0	0	0	0	0	0	0	0	0	0	0	0	0	0	0	0	0	0	0	0	0	0	0	0	0	0	0	0	0	0	0	0	0	0
clpG	CS31A fimbrial protein, surface antigen	CU_fimbriae	Adhesion/Invasion	0	0	0	0	0	0	0	0	0	0	0	0	0	0	0	0	0	0	0	0	0	0	0	0	0	0	0	0	0	0	0	0	0	0	0	0	0	0	0	0	0	0	0	0	0	0
clpH	CS31A fimbrial protein	CU_fimbriae	Adhesion/Invasion	0	0	0	0	0	0	0	0	0	0	0	0	0	0	0	0	0	0	0	0	0	0	0	0	0	0	0	0	0	0	0	0	0	0	0	0	0	0	0	0	0	0	0	0	0	0
clpL	CS31A fimbrial protein, minor subunit	CU_fimbriae	Adhesion/Invasion	0	0	0	0	0	0	0	0	0	0	0	0	0	0	0	0	0	0	0	0	0	0	0	0	0	0	0	0	0	0	0	0	0	0	0	0	0	0	0	0	0	0	0	0	0	0
cotA	CS5 fimbrial protein	CU_fimbriae	Adhesion/Invasion	0	0	0	0	0	0	0	0	0	0	0	0	0	0	0	0	0	0	0	0	0	0	0	0	0	0	0	0	0	0	0	0	0	0	0	0	0	0	0	0	0	0	0	0	0	0
cotB	CS5 fimbrial protein	CU_fimbriae	Adhesion/Invasion	0	0	0	0	0	0	0	0	0	0	0	0	0	0	0	0	0	0	0	0	0	0	0	0	0	0	0	0	0	0	0	0	0	0	0	0	0	0	0	0	0	0	0	0	0	0
cotC	CS5 fimbrial protein	CU_fimbriae	Adhesion/Invasion	0	0	0	0	0	0	0	0	0	0	0	0	0	0	0	0	0	0	0	0	0	0	0	0	0	0	0	0	0	0	0	0	0	0	0	0	0	0	0	0	0	0	0	0	0	0
cotD	CS5 fimbrial protein	CU_fimbriae	Adhesion/Invasion	0	0	0	0	0	0	0	0	0	0	0	0	0	0	0	0	0	0	0	0	0	0	0	0	0	0	0	0	0	0	0	0	0	0	0	0	0	0	0	0	0	0	0	0	0	0
cseA	CS22 adhesin protein	CU_fimbriae	Adhesion/Invasion	0	0	0	0	0	0	0	0	0	0	0	0	0	0	0	0	0	0	0	0	0	0	0	0	0	0	0	0	0	0	0	0	0	0	0	0	0	0	0	0	0	0	0	0	0	0
cshB	CS13 fimbrial protein, porin (usher)	CU_fimbriae	Adhesion/Invasion	0	0	0	0	0	0	0	0	0	0	0	0	0	0	0	0	0	0	0	0	0	0	0	0	0	0	0	0	0	0	0	0	0	0	0	0	0	0	0	0	0	0	0	0	0	0
cshC	CS13 fimbrial protein, chaperone	CU_fimbriae	Adhesion/Invasion	0	0	0	0	0	0	0	0	0	0	0	0	0	0	0	0	0	0	0	0	0	0	0	0	0	0	0	0	0	0	0	0	0	0	0	0	0	0	0	0	0	0	0	0	0	0
cssA	CS6 structural subunit A	CU_fimbriae	Adhesion/Invasion	0	0	0	0	0	0	0	0	0	0	0	0	0	0	0	0	0	0	0	0	0	0	0	0	0	0	0	0	0	0	0	0	0	0	0	0	0	0	0	0	0	0	0	0	0	0
cssB	CS6 fimbrial protein	CU_fimbriae	Adhesion/Invasion	0	0	0	0	0	0	0	0	0	0	0	0	0	0	0	0	0	0	0	0	0	0	0	0	0	0	0	0	0	0	0	0	0	0	0	0	0	0	0	0	0	0	0	0	0	0
cssC	CS6 fimbrial protein	CU_fimbriae	Adhesion/Invasion	0	0	0	0	0	0	0	0	0	0	0	0	0	0	0	0	0	0	0	0	0	0	0	0	0	0	0	0	0	0	0	0	0	0	0	0	0	0	0	0	0	0	0	0	0	0
cssD	CS6 fimbrial protein, outer membrane usher protein CssD	CU_fimbriae	Adhesion/Invasion	0	0	0	0	0	0	0	0	0	0	0	0	0	0	0	0	0	0	0	0	0	0	0	0	0	0	0	0	0	0	0	0	0	0	0	0	0	0	0	0	0	0	0	0	0	0
csuC	CS14 outer membrane usher protein	CU_fimbriae	Adhesion/Invasion	0	0	0	0	0	0	0	0	0	0	0	0	0	0	0	0	0	0	0	0	0	0	0	0	0	0	0	0	0	0	0	0	0	0	0	0	0	0	0	0	0	0	0	0	0	0
csuD	CS14 minor fimbrial subunit	CU_fimbriae	Adhesion/Invasion	0	0	0	0	0	0	0	0	0	0	0	0	0	0	0	0	0	0	0	0	0	0	0	0	0	0	0	0	0	0	0	0	0	0	0	0	0	0	0	0	0	0	0	0	0	0
daaE	F1845 fimbrial adhesin, Afa/Dr family fimbriae	CU_fimbriae	Adhesion/Invasion	0	0	0	0	0	0	0	0	0	0	0	0	0	0	0	0	0	0	0	0	0	0	0	0	0	0	0	0	0	0	0	0	0	0	0	0	0	0	0	0	0	0	0	0	0	0
daaF	DaaF protein, Afa/Dr family fimbriae	CU_fimbriae	Adhesion/Invasion	0	1	0	0	0	0	0	0	0	1	0	0	0	0	0	0	1	0	0	0	1	1	0	0	0	0	0	0	0	0	0	0	0	0	0	1	0	0	0	0	0	0	0	0	0	0
draB	chaperone protein DraB, Afa/Dr family fimbriae	CU_fimbriae	Adhesion/Invasion	0	0	0	0	0	0	0	0	0	1	0	0	0	0	0	0	0	0	0	0	0	0	0	0	0	0	0	0	0	0	0	0	0	0	0	0	0	0	0	0	0	0	0	0	0	0
draE2/nfaA	Dr-II structural adhesin precursor, Afa/Dr family fimbriae	CU_fimbriae	Adhesion/Invasion	0	1	0	0	0	0	0	0	0	0	0	0	0	0	0	0	0	0	0	0	0	0	0	0	0	0	0	0	0	0	0	0	0	0	0	0	0	0	0	0	0	0	0	0	0	0
draP	DraP, Afa/Dr family fimbriae	CU_fimbriae	Adhesion/Invasion	0	1	0	0	0	0	0	0	0	1	0	0	0	0	0	0	1	0	0	0	1	1	0	0	0	0	0	0	0	0	0	0	0	0	0	1	0	0	0	0	0	0	0	0	0	0
drbE_121	Dr-family adhesin (drbE121) gene, Afa/Dr family fimbriae	CU_fimbriae	Adhesion/Invasion	0	0	0	0	0	0	0	0	0	0	0	0	0	0	0	0	1	0	0	0	0	0	0	0	0	0	0	0	0	0	0	0	0	0	0	0	0	0	0	0	0	0	0	0	0	0
drbE_122	Dr-family adhesin (drbE122) gene, Afa/Dr family fimbriae	CU_fimbriae	Adhesion/Invasion	0	0	0	0	0	0	0	0	0	0	0	0	0	0	0	0	0	0	0	0	0	0	0	0	0	0	0	0	0	0	0	0	0	0	0	0	0	0	0	0	0	0	0	0	0	0
EC042_0022	fimbrial outer membrane usher protein	CU_fimbriae	Adhesion/Invasion	0	0	1	0	0	0	1	0	0	0	0	1	1	0	0	0	0	0	0	0	0	0	1	0	1	0	0	0	1	0	0	0	0	0	0	0	0	0	0	0	1	1	0	0	0	1
EC042_0023	fimbrial chaperone protein	CU_fimbriae	Adhesion/Invasion	0	0	1	0	0	0	1	0	0	0	0	1	1	0	0	0	0	0	0	0	0	0	1	0	1	0	0	0	1	0	0	0	0	0	0	0	0	0	0	0	1	1	0	0	0	1
ecpA	ECP/Mat fimbriae, fimbrillin precursor	CU_fimbriae	Adhesion/Invasion	1	1	1	1	1	1	1	1	1	1	1	1	1	1	1	1	1	1	1	1	1	1	1	1	1	1	1	1	1	1	1	1	1	1	1	1	1	1	1	1	1	1	1	1	1	1
ecpB/matC	ECP/Mat fimbriae, periplasmic chaperone protein	CU_fimbriae	Adhesion/Invasion	1	1	1	1	1	1	1	1	1	1	1	1	1	1	1	1	1	1	1	1	1	1	1	1	1	1	1	1	1	1	1	1	1	1	1	1	1	1	1	1	1	1	1	1	1	1
ecpC	ECP/Mat fimbriae, putative fimbrial outer membrane usher protein	CU_fimbriae	Adhesion/Invasion	1	1	1	1	1	1	1	1	1	1	1	1	1	1	1	1	1	1	1	1	1	1	1	1	1	1	1	1	1	1	1	1	1	1	1	1	1	1	1	1	1	1	1	1	1	1
ecpD	ECP/Mat fimbriae, putative receptor/adhesin	CU_fimbriae	Adhesion/Invasion	1	1	1	1	1	1	1	1	1	1	1	1	1	1	1	1	1	1	1	1	1	1	1	1	1	1	1	1	1	1	1	1	1	1	1	1	1	1	1	1	1	1	1	1	1	1
ecpE/MatF	ECP/Mat fimbriae, periplasmic chaperone protein	CU_fimbriae	Adhesion/Invasion	1	1	1	1	1	1	1	1	1	1	1	1	1	1	1	1	1	1	1	1	1	1	1	1	1	1	1	1	1	1	1	1	1	1	1	1	1	1	1	1	1	1	1	1	1	1
ecpR/MatA	ECP/Mat fimbriae, chaperone/fimbrillin MatA	CU_fimbriae	Adhesion/Invasion	1	1	1	1	1	1	1	1	1	1	1	1	1	1	1	1	1	1	1	1	1	1	1	1	1	1	1	1	1	1	1	1	1	1	1	1	1	1	1	1	1	1	1	1	1	1
ECs1278	F17-like fimbrial usher protein	CU_fimbriae	Adhesion/Invasion	0	0	0	0	0	0	1	0	0	0	0	0	0	0	0	0	0	0	0	0	0	0	0	0	0	0	0	0	0	0	0	0	0	0	0	0	0	0	0	0	0	0	0	0	0	1
f17b-a	F17 fimbriae, major fimbrial subunit	CU_fimbriae	Adhesion/Invasion	0	0	0	0	0	0	0	0	0	0	0	0	0	0	0	0	0	0	0	0	0	0	0	0	0	0	0	0	0	0	0	0	0	0	0	0	0	0	0	0	0	0	0	0	0	0
f17c-a	F17 fimbriae, fimbrial subunit	CU_fimbriae	Adhesion/Invasion	0	0	0	0	0	0	0	0	0	0	0	0	0	0	0	0	0	0	0	0	0	0	0	0	0	0	0	0	0	0	0	0	0	0	0	0	0	0	0	0	0	0	0	0	0	0
f17d-A	F17 fimbriae, fimbrial major subunit protein	CU_fimbriae	Adhesion/Invasion	0	0	0	0	0	0	0	0	0	0	0	0	0	0	0	0	0	0	0	0	0	0	0	0	0	0	0	0	0	0	0	0	0	0	0	0	0	0	0	0	0	0	0	0	0	0
f17d-C	F17 fimbriae, fimbrial usher	CU_fimbriae	Adhesion/Invasion	0	0	0	0	0	0	0	0	0	0	0	0	0	0	0	0	0	0	0	0	0	0	0	0	0	0	0	0	0	0	0	0	0	0	0	0	0	0	0	0	0	0	0	0	0	0
f17d-D	F17 fimbriae, fimbrial chaperone	CU_fimbriae	Adhesion/Invasion	0	0	0	0	0	0	0	0	0	0	0	0	0	0	0	0	0	0	0	0	0	0	0	0	0	0	0	0	0	0	0	0	0	0	0	0	0	0	0	0	0	0	0	0	0	0
f17d-G	F17 fimbriae, fimbrial adhesin	CU_fimbriae	Adhesion/Invasion	0	0	0	0	0	0	0	0	0	0	0	0	0	0	0	0	0	0	0	0	0	0	0	0	0	0	0	0	0	0	0	0	0	0	0	0	0	0	0	0	0	0	0	0	0	0
faeD	K88 fimbrial protein	CU_fimbriae	Adhesion/Invasion	0	0	0	0	0	0	0	0	0	0	0	0	0	0	0	0	0	0	0	0	0	0	0	0	0	0	0	0	0	0	0	0	0	0	0	0	0	0	0	0	0	0	0	0	0	0
faeE	K88 fimbrial protein	CU_fimbriae	Adhesion/Invasion	0	0	0	0	0	0	0	0	0	0	0	0	0	0	0	0	0	0	0	0	0	0	0	0	0	0	0	0	0	0	0	0	0	0	0	0	0	0	0	0	0	0	0	0	0	0
faeH	K88 fimbrial protein	CU_fimbriae	Adhesion/Invasion	0	0	0	0	0	0	0	0	0	0	0	0	0	0	0	0	0	0	0	0	0	0	0	0	0	0	0	0	0	0	0	0	0	0	0	0	0	0	0	0	0	0	0	0	0	0
faeI	K88 fimbrial protein	CU_fimbriae	Adhesion/Invasion	0	0	0	0	0	0	0	0	0	0	0	0	0	0	0	0	0	0	0	0	0	0	0	0	0	0	0	0	0	0	0	0	0	0	0	0	0	0	0	0	0	0	0	0	0	0
faeJ	K88 fimbrial protein	CU_fimbriae	Adhesion/Invasion	0	0	0	0	0	0	0	0	0	0	0	0	0	0	0	0	0	0	0	0	0	0	0	0	0	0	0	0	0	0	0	0	0	0	0	0	0	0	0	0	0	0	0	0	0	0
fanC	K99 fimbriae, putative fimbrial protein FanC	CU_fimbriae	Adhesion/Invasion	0	0	0	0	0	0	0	0	0	0	0	0	0	0	0	0	0	0	0	0	0	0	0	0	0	0	0	0	0	0	0	0	0	0	0	0	0	0	0	0	0	0	0	0	0	0
fanD	K99 fimbriae,putative fimbrial usher protein FanD	CU_fimbriae	Adhesion/Invasion	0	0	0	0	0	0	0	0	0	0	0	0	0	0	0	0	0	0	0	0	0	0	0	0	0	0	0	0	0	0	0	0	0	0	0	0	0	0	0	0	0	0	0	0	0	0
fanE	K99 fimbriae,putative fimbrial assembly chaperone FanE	CU_fimbriae	Adhesion/Invasion	0	0	0	0	0	0	0	0	0	0	0	0	0	0	0	0	0	0	0	0	0	0	0	0	0	0	0	0	0	0	0	0	0	0	0	0	0	0	0	0	0	0	0	0	0	0
fanF	K99 fimbriae,putative fimbrial protein FanF	CU_fimbriae	Adhesion/Invasion	0	0	0	0	0	0	0	0	0	0	0	0	0	0	0	0	0	0	0	0	0	0	0	0	0	0	0	0	0	0	0	0	0	0	0	0	0	0	0	0	0	0	0	0	0	0
fanG	K99 fimbriae,putative fimbrial protein FanG	CU_fimbriae	Adhesion/Invasion	0	0	0	0	0	0	0	0	0	0	0	0	0	0	0	0	0	0	0	0	0	0	0	0	0	0	0	0	0	0	0	0	0	0	0	0	0	0	0	0	0	0	0	0	0	0
fanH	K99 fimbriae, putative fimbrial protein FanH	CU_fimbriae	Adhesion/Invasion	0	0	0	0	0	0	0	0	0	0	0	0	0	0	0	0	0	0	0	0	0	0	0	0	0	0	0	0	0	0	0	0	0	0	0	0	0	0	0	0	0	0	0	0	0	0
fedC	F18 fimbriae FedC protein	CU_fimbriae	Adhesion/Invasion	0	0	0	0	0	0	0	0	0	0	0	0	0	0	0	0	0	0	0	0	0	0	0	0	0	0	0	0	0	0	0	0	0	0	0	0	0	0	0	0	0	0	0	0	0	0
fimA	type 1 fimbriae major subunit fimbrin	CU_fimbriae	Adhesion/Invasion	1	1	1	1	1	1	1	1	1	1	0	1	1	1	1	1	1	1	1	1	1	1	1	1	1	1	1	1	1	1	1	1	1	1	1	1	1	1	1	1	1	1	1	1	1	1
fimB	type 1 fimbriae regulatory protein FimB	CU_fimbriae	Adhesion/Invasion	1	1	1	1	1	1	1	1	1	1	0	1	1	1	1	1	0	1	1	1	1	1	1	1	1	1	1	1	1	1	1	1	1	0	1	1	1	1	1	1	1	1	1	1	1	1
fimC	type 1 fimbriae periplasmic chaperone protein FimC precursor	CU_fimbriae	Adhesion/Invasion	1	1	1	1	1	1	1	1	1	1	0	1	1	1	1	1	1	1	1	1	1	1	1	1	1	1	1	1	1	1	1	1	1	1	1	1	1	1	1	1	1	1	1	1	1	1
fimD	Type 1 fimbriae outer membrane usher protein fimD precursor	CU_fimbriae	Adhesion/Invasion	1	1	1	1	1	1	1	1	1	1	0	1	1	1	1	1	1	1	1	1	1	1	1	1	1	1	1	1	1	1	1	1	1	1	1	1	1	1	1	1	1	1	1	1	1	1
fimE	type 1 fimbriae regulatory protein FimE	CU_fimbriae	Adhesion/Invasion	1	1	1	1	1	1	1	1	1	1	0	1	1	1	1	1	1	1	1	1	1	1	1	1	1	1	1	1	1	1	1	1	1	1	1	1	1	1	1	1	1	1	1	1	1	1
fimF	type 1 fimbriae minor subunit precursor FimF	CU_fimbriae	Adhesion/Invasion	1	1	1	1	1	1	1	1	1	1	1	1	1	1	1	1	1	1	1	1	1	1	1	1	1	1	1	1	1	1	1	1	1	1	1	1	1	1	1	1	1	1	1	1	1	1
fimG	type 1 fimbriae minor subunit precursor FimG	CU_fimbriae	Adhesion/Invasion	1	1	1	1	1	1	1	1	1	1	1	1	1	1	1	1	1	1	1	1	1	1	1	1	1	1	1	1	1	1	1	1	1	1	1	1	1	1	1	1	1	1	1	1	1	1
fimH	type 1 fimbriae adhesin FimH	CU_fimbriae	Adhesion/Invasion	1	1	1	1	1	1	1	1	1	1	1	1	1	1	1	1	1	1	1	1	1	1	1	1	1	1	1	1	1	1	1	1	1	1	1	1	1	1	1	1	1	1	1	1	1	1
fimI	type 1 fimbriae biosynthesis protein	CU_fimbriae	Adhesion/Invasion	1	1	1	1	1	1	1	1	1	1	0	1	1	1	1	1	1	1	1	1	1	1	1	1	1	1	1	1	1	1	1	1	1	1	1	1	1	1	1	1	1	1	1	1	1	1
focA/sfaA	F1C/S fimbriae, major fimbrial subunit precursor	CU_fimbriae	Adhesion/Invasion	1	0	0	0	1	0	0	0	0	0	0	0	0	1	0	1	0	0	1	1	0	0	0	1	0	0	1	0	0	0	0	0	1	0	0	0	0	1	0	0	0	0	0	1	1	0
focB/sfaB	F1C/S fimbriae,putative switch regulatory protein	CU_fimbriae	Adhesion/Invasion	1	0	0	0	1	0	0	0	0	0	0	0	0	1	0	1	0	0	1	1	0	0	0	1	0	0	1	0	0	0	0	1	0	0	0	0	0	1	0	1	0	0	0	1	1	0
focC/sfaE	F1C/S fimbriae, fimbrial periplasmic chaperone	CU_fimbriae	Adhesion/Invasion	1	0	0	0	1	0	0	0	0	0	0	0	0	1	0	1	0	0	1	1	0	0	0	1	0	0	1	0	0	0	1	1	1	0	0	0	0	1	0	1	0	0	0	1	1	0
focD/sfaF	F1C/S fimbriae, fimbrial usher	CU_fimbriae	Adhesion/Invasion	1	0	0	0	1	0	0	0	0	0	0	0	0	1	0	1	0	0	1	1	0	0	0	1	0	0	1	0	0	0	1	1	0	0	0	0	0	1	0	0	0	0	0	1	1	0
focF/sfaG	F1C/S fimbriae, minor fimbrial subunit precursor	CU_fimbriae	Adhesion/Invasion	1	0	0	0	1	0	0	0	0	0	0	0	0	1	0	1	0	0	1	1	0	0	0	1	0	0	1	0	0	0	1	1	0	0	0	0	0	1	0	1	0	0	0	1	0	0
focG	F1C minor fimbrial subunit protein G presursor	CU_fimbriae	Adhesion/Invasion	1	0	0	0	1	0	0	0	0	0	0	0	0	1	0	0	0	0	1	1	0	0	0	0	0	0	0	0	0	0	0	0	1	0	0	0	0	0	0	1	0	0	0	1	1	0
focH	F1C Putative fimbrial adhesin precursor	CU_fimbriae	Adhesion/Invasion	1	0	0	0	1	0	0	0	0	0	0	0	0	1	0	0	0	0	1	1	0	0	0	0	0	0	0	0	0	0	1	1	0	0	0	0	0	0	0	1	0	0	0	1	0	0
focI/sfaD	F1C/S fimbriae, putative minor fimbrial subunit precursor	CU_fimbriae	Adhesion/Invasion	1	0	0	0	1	0	0	0	0	0	0	0	0	1	0	1	0	0	1	1	0	0	0	1	0	0	1	0	0	0	1	1	1	0	0	0	0	1	0	1	0	0	0	1	0	0
focX/sfaX	F1C/S fimbriae, putative regulatory protein	CU_fimbriae	Adhesion/Invasion	1	0	0	0	1	0	0	0	0	0	0	0	0	1	0	1	0	0	1	1	0	0	0	1	0	1	1	0	0	0	0	1	1	0	0	0	0	1	0	0	0	0	0	1	1	0
focY/sfaY	F1C/S fimbriae, hypothetical protein	CU_fimbriae	Adhesion/Invasion	1	0	0	0	1	0	0	0	0	0	0	0	0	1	0	1	0	0	1	1	0	0	0	1	0	0	1	0	0	0	1	1	1	0	0	0	0	1	0	1	0	0	0	1	1	0
gafd	N-acetyl-D-glucosamine specific fimbrial lectin gene	CU_fimbriae	Adhesion/Invasion	0	0	0	0	0	0	0	0	0	0	0	0	0	0	0	0	0	0	0	0	0	0	0	0	0	0	0	0	0	0	0	0	0	0	0	0	0	0	0	0	0	0	0	0	0	0
hdaA	aggregative adherence fimbria IV (AAF/IV) fimbrial protein	CU_fimbriae	Adhesion/Invasion	0	0	0	0	0	0	0	0	0	0	0	0	0	0	0	0	0	0	0	0	0	0	0	0	0	0	0	0	0	0	0	0	0	0	0	0	0	0	0	0	0	0	0	0	0	0
hdaC	aggregative adherence fimbria IV (AAF/IV) fimbrial protein	CU_fimbriae	Adhesion/Invasion	0	0	0	0	0	0	0	0	0	0	0	0	0	0	0	0	0	0	0	0	0	0	0	0	0	0	0	0	0	0	0	0	0	0	0	0	0	0	0	0	0	0	0	0	0	0
hdaD	aggregative adherence fimbria IV (AAF/IV) fimbrial protein	CU_fimbriae	Adhesion/Invasion	0	0	0	0	0	0	0	0	0	0	0	0	0	0	0	0	0	0	0	0	0	0	0	0	0	0	0	0	0	0	0	0	0	0	0	0	0	0	0	0	0	0	0	0	0	0
htrE	putative outer membrane usher protein	CU_fimbriae	Adhesion/Invasion	0	0	0	0	0	1	0	1	1	0	0	0	0	0	0	0	0	0	0	0	0	0	0	0	0	1	0	1	0	0	0	0	0	0	0	0	1	0	0	1	0	0	0	0	0	0
lpfB1	long polar fimbrial protein LpfB	CU_fimbriae	Adhesion/Invasion	0	0	0	0	0	0	0	0	0	0	0	0	0	0	0	0	0	1	0	0	0	0	0	0	0	0	0	1	0	0	0	0	0	0	1	0	0	0	0	1	0	0	1	0	0	0
lpfC1	long polar fimbrial outer membrane usher protein LpfC	CU_fimbriae	Adhesion/Invasion	0	0	0	0	0	0	0	0	0	0	0	0	0	0	0	0	0	1	0	0	0	0	0	0	0	0	0	1	0	0	0	0	0	0	1	0	0	0	0	1	0	0	1	0	0	0
lpfD1	long polar fimbrial protein LpfD	CU_fimbriae	Adhesion/Invasion	0	0	0	0	0	0	0	0	0	0	0	0	0	0	0	0	0	0	0	0	0	0	0	0	0	0	0	1	0	0	0	0	0	0	0	0	0	0	0	1	0	0	0	0	0	0
lpfE1	long polar fimbrial protein LpfE	CU_fimbriae	Adhesion/Invasion	0	0	0	0	0	0	0	0	0	0	0	0	0	0	0	0	0	0	0	0	0	0	0	0	0	0	0	1	0	0	0	0	0	0	0	0	0	0	0	1	0	0	0	0	0	0
nfaE111	afa/dr fimbriae family protein, adhesin	CU_fimbriae	Adhesion/Invasion	0	0	0	0	0	0	0	0	0	0	0	0	0	0	0	0	0	0	0	0	0	0	0	0	0	0	0	0	0	0	0	0	0	0	0	0	0	0	0	0	0	0	0	0	0	0
papA	P pilus major subunit PapA	CU_fimbriae	Adhesion/Invasion	0	1	1	1	1	1	0	0	0	1	1	1	0	1	1	1	1	0	1	1	0	0	1	1	1	1	1	0	0	1	1	1	0	1	0	1	1	1	1	0	1	0	0	1	1	0
papB	P pilus pap operon regulatory protein PapB	CU_fimbriae	Adhesion/Invasion	1	1	1	1	1	1	0	0	0	1	1	1	0	1	0	1	1	0	1	0	0	0	1	1	1	1	1	0	0	1	1	0	0	1	0	1	1	1	1	0	1	0	0	1	1	0
papC	P pilus outer membrane usher protein PapC precursor	CU_fimbriae	Adhesion/Invasion	1	1	0	0	1	0	0	0	0	0	1	1	0	1	1	1	0	0	0	1	0	0	1	1	1	1	1	0	0	1	1	1	0	1	0	0	1	1	1	0	1	0	0	1	1	0
papD	P pilus assembly protein chaperone PapD	CU_fimbriae	Adhesion/Invasion	1	1	0	0	1	0	0	0	0	0	1	1	0	1	1	1	0	0	1	1	0	0	1	1	1	1	1	0	0	1	1	1	0	1	0	0	1	1	1	0	1	0	0	1	1	0
papE	P pilus minor subunit PapE	CU_fimbriae	Adhesion/Invasion	1	1	0	0	1	0	0	0	0	0	0	1	0	1	1	1	1	0	1	1	0	0	1	1	0	1	1	0	0	1	1	0	0	0	0	0	1	1	1	0	1	0	0	1	1	0
papF	P pilus minor subunit PapF	CU_fimbriae	Adhesion/Invasion	1	1	0	0	1	0	0	0	0	0	1	1	0	1	1	0	1	0	1	1	0	0	1	1	1	1	1	0	0	1	1	1	0	1	0	0	1	1	1	0	1	0	0	1	1	0
papGV	P pilus, putative fimbrial PapG protein (HVH 6)	CU_fimbriae	Adhesion/Invasion	0	0	0	0	0	0	0	0	0	0	0	0	0	0	0	0	0	0	0	0	0	0	0	0	0	0	0	0	0	0	0	0	0	0	0	0	0	0	0	0	0	0	0	0	0	0
papGI	P pilus, fimbrial PapG protein (J96)	CU_fimbriae	Adhesion/Invasion	0	0	0	0	0	0	0	0	0	0	0	0	0	0	0	0	0	0	0	0	0	0	0	0	0	0	0	0	0	0	0	0	0	0	0	0	0	0	0	0	0	0	0	0	0	0
papGII	P pilus, fimbrial PapG protein (CFT073)	CU_fimbriae	Adhesion/Invasion	1	1	0	0	1	0	0	0	0	0	1	1	0	1	1	0	0	0	1	1	0	0	1	0	1	0	0	0	0	1	0	1	0	1	0	0	1	0	1	0	1	0	0	1	1	0
papGIII	P pilus, fimbrial PapG protein (UTI89)	CU_fimbriae	Adhesion/Invasion	0	0	0	0	1	0	0	0	0	0	0	0	0	1	1	1	0	0	1	0	0	0	0	1	0	1	1	0	0	0	1	0	0	0	0	0	0	1	0	0	0	0	0	0	0	0
papGIV	P pilus, fimbrial PapG protein (BF31)	CU_fimbriae	Adhesion/Invasion	0	0	0	0	0	0	0	0	0	0	0	0	0	0	0	0	1	0	0	0	0	0	0	0	0	0	0	0	0	0	0	0	0	0	0	0	0	0	0	0	0	0	0	0	0	0
papH	P pilus minor subunit PapH	CU_fimbriae	Adhesion/Invasion	1	1	0	0	1	0	0	0	0	0	0	1	0	1	1	1	0	0	1	1	0	0	1	1	1	1	1	0	0	1	1	1	0	1	0	0	1	1	1	0	1	0	0	1	1	0
papI	P pilus, pap operon regulatory protein PapI	CU_fimbriae	Adhesion/Invasion	1	1	1	1	1	1	0	0	0	1	1	1	0	1	1	1	1	0	1	1	0	0	1	1	1	1	1	0	0	1	1	1	0	1	0	1	1	1	1	0	1	0	0	1	1	0
papJ	P pilus assembly protein PapJ	CU_fimbriae	Adhesion/Invasion	1	1	0	0	1	0	0	0	0	0	1	1	0	1	1	0	0	0	1	1	0	0	1	1	1	1	1	0	0	1	1	1	0	1	0	0	1	1	1	0	1	0	0	1	1	0
papK	P pilus minor subunit PapK	CU_fimbriae	Adhesion/Invasion	1	1	0	0	1	0	0	0	0	0	1	1	0	1	1	1	0	0	1	1	0	0	1	1	1	1	1	0	0	1	1	1	0	1	0	0	1	1	1	0	1	0	0	1	1	0
papX	putative HTH-type transcriptional regulator	CU_fimbriae	Adhesion/Invasion	0	1	1	1	1	1	0	0	0	1	1	1	0	1	1	0	1	0	0	0	0	0	1	1	1	0	0	0	0	1	1	0	0	1	0	1	1	1	1	1	1	0	0	0	0	0
pixA	Pix fimbriae major subunit	CU_fimbriae	Adhesion/Invasion	0	0	0	0	0	0	0	0	0	0	0	0	0	0	0	0	0	0	0	0	0	0	0	0	0	0	0	0	0	0	0	0	0	0	0	0	0	0	0	0	0	0	0	0	0	0
pixB	Pix fimbriae regulatory protein	CU_fimbriae	Adhesion/Invasion	0	0	0	0	0	0	0	0	0	0	0	0	0	0	0	0	0	0	0	0	0	0	0	0	0	0	0	0	0	0	0	0	0	0	0	0	0	0	0	0	0	0	0	0	0	0
pixC	PixC fimbriae usher protein	CU_fimbriae	Adhesion/Invasion	0	0	0	0	0	0	0	0	0	0	0	0	0	0	0	0	0	0	0	0	0	0	0	0	0	0	0	0	0	0	0	0	0	0	0	0	0	0	0	0	0	0	0	0	0	0
pixD	PixC fimbriae chaperone protein	CU_fimbriae	Adhesion/Invasion	0	0	0	0	0	0	0	0	0	0	0	0	0	0	0	0	0	0	0	0	0	0	0	0	0	0	0	0	0	0	0	0	0	0	0	0	0	0	0	0	0	0	0	0	0	0
pixF	PixC fimbriae minor subunit	CU_fimbriae	Adhesion/Invasion	0	0	0	0	0	0	0	1	0	0	0	0	0	0	0	0	0	0	0	0	0	0	0	0	0	0	0	0	0	0	0	0	0	0	0	0	0	0	0	0	0	0	0	0	0	0
pixG	PixC fimbriae adhesin	CU_fimbriae	Adhesion/Invasion	0	0	0	0	0	0	0	1	0	0	0	0	0	0	0	0	0	0	0	0	0	0	0	0	0	0	0	0	0	0	0	0	0	0	0	0	0	0	0	0	0	0	0	0	0	0
pixH	PixC fimbriae minor subunit	CU_fimbriae	Adhesion/Invasion	0	0	0	0	0	0	0	0	0	0	0	0	0	0	0	0	0	0	0	0	0	0	0	0	0	0	0	0	0	0	0	0	0	0	0	0	0	0	0	0	0	0	0	0	0	0
pixJ	PixC fimbriae assembly protein	CU_fimbriae	Adhesion/Invasion	0	0	0	0	0	0	0	1	0	0	0	0	0	0	0	0	0	0	0	0	0	0	0	0	0	0	0	0	0	0	0	0	0	0	0	0	0	0	0	0	0	0	0	0	0	0
sfaC/focI-2	F1C/S fimbrial switch regulatory protein	CU_fimbriae	Adhesion/Invasion	1	0	0	0	1	0	0	0	0	0	0	0	0	1	0	1	0	0	1	1	0	0	0	1	0	0	1	0	0	0	1	1	1	0	0	0	0	1	0	1	0	0	0	1	1	0
sfaH	S fimbriae adhesin SfaH	CU_fimbriae	Adhesion/Invasion	0	0	0	0	0	0	0	0	0	0	0	0	0	0	0	1	0	0	0	0	0	0	0	1	0	0	1	0	0	0	0	0	0	0	0	0	0	1	0	0	0	0	0	0	1	0
sfaS	S fimbriae minor subunit SfaS	CU_fimbriae	Adhesion/Invasion	0	0	0	0	0	0	0	0	0	0	0	0	0	0	0	1	0	0	0	0	0	0	0	1	0	0	1	0	0	0	0	0	0	0	0	0	0	1	0	0	0	0	0	0	0	0
sfmA	sfmACDHF fimbrial operon, FimA homolog	CU_fimbriae	Adhesion/Invasion	0	0	1	0	0	0	1	1	1	0	0	1	1	0	0	0	0	0	0	0	0	0	1	0	1	0	0	1	1	0	0	0	0	0	0	0	0	0	0	1	1	1	0	0	0	1
sfmC	sfmACDHF fimbrial operon, putative periplasmic pilus chaperone	CU_fimbriae	Adhesion/Invasion	0	0	1	0	0	0	1	1	1	0	0	1	1	0	0	0	0	0	0	0	0	0	1	0	1	0	0	1	1	0	0	0	0	0	0	0	0	0	0	1	1	1	0	0	0	1
sfmD	sfmACDHF fimbrial operon, putative outer membrane export usher protein	CU_fimbriae	Adhesion/Invasion	0	0	1	0	0	0	1	1	1	0	0	1	1	0	0	0	0	0	0	0	0	0	1	0	1	0	0	1	1	0	0	0	0	0	0	0	0	0	0	1	1	1	0	0	0	1
sfmF	sfmACDHF fimbrial operon	CU_fimbriae	Adhesion/Invasion	0	0	1	0	0	0	1	1	1	0	0	1	1	0	0	0	0	0	0	0	0	0	1	0	1	0	0	1	1	0	0	0	0	0	0	0	0	0	0	1	1	0	0	0	0	1
sfmH	sfmACDHF fimbrial operon	CU_fimbriae	Adhesion/Invasion	0	0	1	0	0	0	1	1	1	0	0	1	1	0	0	0	0	0	0	0	0	0	1	0	1	0	0	1	1	0	0	0	0	0	0	0	0	0	0	1	1	0	0	0	0	1
sfmZ	sfmACDHF fimbrial operon, response regulator family protein	CU_fimbriae	Adhesion/Invasion	0	0	1	0	0	0	1	1	1	0	0	1	1	0	0	0	0	0	0	0	0	0	1	0	1	0	0	1	1	0	0	0	0	0	0	0	0	0	0	1	1	0	0	0	0	1
sfpC	Sfp fimbriae, putative usher	CU_fimbriae	Adhesion/Invasion	0	0	0	0	0	0	0	0	0	0	0	0	0	0	0	0	0	0	0	0	0	0	0	0	0	0	0	0	0	0	0	0	0	0	0	0	0	0	0	0	0	0	0	0	0	0
stgA/lpfA2	StgA fimbrial protein, long polar fimbrial protein LpfA	CU_fimbriae	Adhesion/Invasion	0	0	0	0	0	0	1	0	1	0	0	1	0	0	0	0	0	0	0	0	0	0	1	0	0	0	0	1	0	0	0	0	0	0	0	0	0	0	0	1	1	0	0	0	0	1
stgB/lpfB2	Stg fimbrial / long polar fimbrial protein	CU_fimbriae	Adhesion/Invasion	0	0	0	0	0	0	1	0	1	0	0	1	0	0	0	0	0	0	0	0	0	0	1	0	0	0	0	1	0	0	0	0	0	0	0	0	0	0	0	1	1	0	0	0	0	1
stgC/lpfC2	Stg fimbrial / long polar fimbrial outer membrane usher protein	CU_fimbriae	Adhesion/Invasion	0	0	0	0	0	0	1	0	1	0	0	1	0	0	0	0	0	0	0	0	0	0	1	0	0	0	0	1	0	0	0	0	0	0	0	0	0	0	0	1	1	0	0	0	0	1
stgD/lpfD2	StgD / long polar fimbrial protein LpfD	CU_fimbriae	Adhesion/Invasion	0	0	0	0	0	0	0	0	1	0	0	0	0	0	0	0	0	0	0	0	0	0	0	0	0	0	0	1	0	0	0	0	0	0	0	0	0	0	0	1	0	0	0	0	0	0
uclA	putative F17-like fimbrial subunit	CU_fimbriae	Adhesion/Invasion	0	0	0	0	0	0	0	0	0	0	0	0	0	0	0	1	0	0	0	0	0	0	0	1	0	0	1	0	0	0	1	1	1	0	0	0	0	1	0	0	0	0	0	0	1	0
uclB	putative F17-like fimbrial chaperone	CU_fimbriae	Adhesion/Invasion	1	0	0	0	1	0	0	0	0	0	0	0	0	1	1	1	0	0	1	1	0	0	0	1	0	0	1	0	0	0	1	1	1	0	0	0	0	1	0	0	0	0	0	0	1	0
uclC	putative f17-like fimbrial usher	CU_fimbriae	Adhesion/Invasion	1	0	0	0	1	0	0	0	0	0	0	0	0	1	1	1	0	0	1	1	0	0	0	1	0	0	1	0	0	0	0	1	1	0	0	0	0	1	0	0	0	0	0	0	1	0
uclD	putative f17-like fimbrial adhesin	CU_fimbriae	Adhesion/Invasion	1	0	0	0	1	0	0	0	0	0	0	0	0	1	1	1	0	0	1	1	0	0	0	1	0	0	1	0	0	0	1	1	1	0	0	0	0	1	0	1	0	0	0	0	1	0
yadC	Yad fimbriae, putative fimbrial-like adhesin protein	CU_fimbriae	Adhesion/Invasion	0	0	1	0	0	0	0	1	0	0	0	0	1	0	0	0	0	0	0	0	0	0	0	0	0	0	0	0	0	0	0	0	0	0	0	0	0	0	0	0	0	1	0	0	0	1
yadK	Yad fimbriae, putative fimbrial-like adhesin protein	CU_fimbriae	Adhesion/Invasion	0	0	1	0	0	0	0	1	0	0	0	0	0	0	0	0	0	0	0	0	0	0	0	0	0	0	0	0	0	0	0	0	0	0	0	0	0	0	0	0	0	0	0	0	0	0
yadL	Yad fimbriae, putative fimbrial-like adhesin protein	CU_fimbriae	Adhesion/Invasion	0	0	1	0	0	1	0	1	1	0	0	0	0	0	0	0	0	0	0	0	0	0	0	0	0	1	0	1	0	0	0	0	0	0	0	0	1	0	0	1	0	0	0	0	0	0
yadM	Yad fimbriae, putative fimbrial-like adhesin protein	CU_fimbriae	Adhesion/Invasion	0	0	1	0	0	1	0	1	1	0	0	0	0	0	0	0	0	0	0	0	0	0	0	0	0	1	0	1	0	0	0	0	0	0	0	0	1	0	0	1	0	0	0	0	0	0
yadN	Yad fimbriae, putative fimbrial-like adhesin protein	CU_fimbriae	Adhesion/Invasion	0	0	1	0	0	0	0	1	1	0	0	0	0	0	0	0	0	0	0	0	0	0	0	0	0	0	0	1	0	0	0	0	0	0	0	0	0	0	0	1	0	0	0	0	0	0
yadV	Yad fimbriae, putative periplasmic pilin chaperone	CU_fimbriae	Adhesion/Invasion	0	0	1	0	0	0	0	1	1	0	0	0	0	0	0	0	0	0	0	0	0	0	0	0	0	0	0	1	0	0	0	0	0	0	0	0	0	0	0	1	0	0	0	0	0	0
ybgD	Ybg fimbriae, putative fimbrial-like adhesin protein	CU_fimbriae	Adhesion/Invasion	0	0	1	0	0	0	0	1	0	0	0	0	0	0	0	0	0	0	0	0	0	0	0	0	0	0	0	0	0	0	0	0	0	0	0	0	0	0	0	0	0	0	0	0	0	0
ybgO	Ybg fimbriae, putative fimbrial protein	CU_fimbriae	Adhesion/Invasion	0	0	1	0	0	0	1	1	1	0	0	1	1	0	0	0	0	0	0	0	0	0	1	0	1	0	0	1	1	0	0	0	0	0	0	0	0	0	0	1	1	1	0	0	0	1
ybgP	Ybg fimbriae, putative periplasmic pilin chaperone	CU_fimbriae	Adhesion/Invasion	0	0	1	0	0	0	0	1	0	0	0	0	0	0	0	0	0	0	0	0	0	0	0	0	0	0	0	0	0	0	0	0	0	0	0	0	0	0	0	0	0	0	0	0	0	0
ybgQ	Ybg fimbriae, putative outer membrane protein	CU_fimbriae	Adhesion/Invasion	0	0	1	0	0	0	1	1	1	0	0	1	1	0	0	0	0	0	0	0	0	0	1	0	1	0	0	1	1	0	0	0	0	0	0	0	0	0	0	1	1	1	0	0	0	1
ycbF	Ycb fimbriae, putative pili assembly chaperone	CU_fimbriae	Adhesion/Invasion	0	0	1	0	0	0	0	1	1	0	0	0	1	0	0	0	0	0	0	0	0	0	0	0	1	0	0	1	1	0	0	0	0	0	0	0	0	0	0	1	0	1	0	0	0	1
ycbQ	Ycb fimbriae, putative ycb fimbrial-like protein	CU_fimbriae	Adhesion/Invasion	0	0	1	0	0	0	0	1	0	0	0	0	0	0	0	0	0	0	0	0	0	0	0	0	1	0	0	0	1	0	0	0	0	0	0	0	0	0	0	0	0	0	0	0	0	0
ycbR	Ycb fimbriae, putative chaperone	CU_fimbriae	Adhesion/Invasion	0	0	1	0	0	0	0	1	1	0	0	0	1	0	0	0	0	0	0	0	0	0	0	0	1	0	0	1	1	0	0	0	0	0	0	0	0	0	0	1	0	1	0	0	0	1
ycbS	Ycb fimbriae, PapC-like porin protein involved in fimbrial biogenesis	CU_fimbriae	Adhesion/Invasion	0	0	1	0	0	0	0	1	1	0	0	0	1	0	0	0	0	0	0	0	0	0	0	0	1	0	0	1	1	0	0	0	0	0	0	0	0	0	0	1	0	1	0	0	0	1
ycbT	Ycb fimbriae, fimbrial protein	CU_fimbriae	Adhesion/Invasion	0	0	0	0	0	0	0	1	1	0	0	0	1	0	0	0	0	0	0	0	0	0	0	0	1	0	0	1	1	0	0	0	0	0	0	0	0	0	0	1	0	1	0	0	0	1
ycbU	Ycb fimbriae, hypothetical protein	CU_fimbriae	Adhesion/Invasion	0	0	1	0	0	0	0	1	1	0	0	0	1	0	0	0	0	0	0	0	0	0	0	0	1	0	0	1	1	0	0	0	0	0	0	0	0	0	0	1	0	1	0	0	0	1
ycbV	Ycb fimbriae, putative fimbrial-like protein	CU_fimbriae	Adhesion/Invasion	0	0	1	0	0	0	0	1	1	0	0	0	1	0	0	0	0	0	0	0	0	0	0	0	1	0	0	1	1	0	0	0	0	0	0	0	0	0	0	1	0	1	0	0	0	1
ydeQ	F9 fimbriae adhesin	CU_fimbriae	Adhesion/Invasion	1	1	1	1	1	1	1	1	1	1	1	1	1	1	1	1	1	1	1	1	1	1	1	1	1	1	1	1	1	1	1	1	1	1	1	1	1	1	1	1	1	1	1	1	1	1
ydeR	F9 fimbriae minor subunit	CU_fimbriae	Adhesion/Invasion	1	1	0	1	1	1	0	0	0	1	1	0	0	1	1	1	1	1	1	1	1	1	0	1	0	1	1	0	0	1	1	1	1	1	1	1	1	1	1	0	0	0	1	1	1	0
ydeS	F9 fimbriae minor subunit	CU_fimbriae	Adhesion/Invasion	1	0	0	1	1	0	0	0	0	1	1	0	0	1	1	0	1	1	1	1	1	1	0	1	0	0	0	0	0	1	1	1	1	1	1	1	0	1	1	0	0	0	1	1	1	0
ydeT	F9 fimbriae usher	CU_fimbriae	Adhesion/Invasion	1	0	0	1	1	1	0	0	0	1	1	0	0	1	1	1	1	1	1	1	1	1	0	1	0	1	1	0	0	1	1	1	1	1	1	1	1	1	1	0	0	0	1	1	1	0
yehA	Yeh fimbriae, putative fimbrial-like adhesin protein	CU_fimbriae	Adhesion/Invasion	1	1	1	1	1	1	1	1	1	1	1	1	0	1	1	1	1	1	1	1	1	1	1	1	1	1	1	1	0	1	1	1	1	1	1	1	1	1	1	1	1	0	1	1	1	0
yehB	Yeh fimbriae, putative outer membrane protein	CU_fimbriae	Adhesion/Invasion	1	1	1	1	1	1	1	1	1	1	1	1	1	1	1	1	1	1	1	1	1	1	1	1	1	1	1	1	1	1	1	1	1	1	1	1	1	1	1	1	1	1	1	1	1	1
yehC	Yeh fimbriae, putative periplasmic pilin chaperone	CU_fimbriae	Adhesion/Invasion	1	1	1	1	1	1	1	1	1	1	1	1	1	1	1	1	1	1	1	1	1	1	1	1	1	1	1	1	1	1	1	1	1	1	1	1	1	1	1	1	1	1	1	1	1	1
yehD	Yeh fimbriae, putative fimbrial-like adhesin protein	CU_fimbriae	Adhesion/Invasion	1	1	1	1	1	1	1	1	1	1	1	1	1	1	1	1	1	1	1	1	1	1	1	1	1	1	1	1	1	1	1	1	1	1	1	1	1	1	1	1	1	1	1	1	1	1
yfcO	Yfc fimbriae, DUF2544 family putative outer membrane protein	CU_fimbriae	Adhesion/Invasion	0	0	1	0	0	0	0	1	0	0	0	0	0	0	0	0	0	0	0	0	0	0	0	0	0	0	0	0	0	0	0	0	0	0	0	0	0	0	0	0	0	0	0	0	0	0
yfcP	Yfc fimbriae, putative fimbrial-like adhesin protein	CU_fimbriae	Adhesion/Invasion	0	0	1	0	0	0	0	1	0	0	0	0	0	0	0	0	0	0	0	0	0	0	0	0	0	0	0	0	0	0	0	0	0	0	0	0	0	0	0	0	0	0	0	0	0	0
yfcQ	Yfc fimbriae, putative fimbrial-like adhesin protein	CU_fimbriae	Adhesion/Invasion	0	0	1	0	0	0	0	1	0	0	0	0	0	0	0	0	0	0	0	0	0	0	0	0	0	0	0	0	0	0	0	0	0	0	0	0	0	0	0	0	0	0	0	0	0	0
yfcR	Yfc fimbriae, putative fimbrial-like adhesin protein	CU_fimbriae	Adhesion/Invasion	0	0	1	0	0	0	0	1	0	0	0	0	0	0	0	0	0	0	0	0	0	0	0	0	0	0	0	0	0	0	0	0	0	0	0	0	0	0	0	0	0	0	0	0	0	0
yfcS	Yfc fimbriae, putative periplasmic pilin chaperone	CU_fimbriae	Adhesion/Invasion	0	0	1	0	0	0	0	1	0	0	0	0	0	0	0	0	0	0	0	0	0	0	0	0	0	0	0	0	0	0	0	0	0	0	0	0	0	0	0	0	0	0	0	0	0	0
yfcU	Yfc fimbriae, fimbrial outer membrane usher protein	CU_fimbriae	Adhesion/Invasion	0	0	0	0	0	0	1	0	0	0	0	1	1	0	0	0	0	0	0	0	0	0	1	0	1	0	0	0	1	0	0	0	0	0	0	0	0	0	0	0	1	1	0	0	0	1
yfcV	Yfc fimbriae, putative fimbrial-like adhesin protein	CU_fimbriae	Adhesion/Invasion	0	0	1	0	0	0	0	1	1	0	0	0	0	0	0	0	0	0	0	0	0	0	0	0	0	0	0	1	0	0	0	0	0	0	0	0	0	0	0	1	0	0	0	0	0	0
ygiL	Yqi fimbriae, fimbrial protein	CU_fimbriae	Adhesion/Invasion	1	1	0	1	1	1	1	0	0	1	1	0	1	1	1	0	0	1	1	1	0	0	0	1	0	1	0	0	0	1	1	1	1	1	1	0	1	1	1	0	0	1	1	0	1	1
yhcA	Yhc fimbriae, putative periplasmic chaperone protein	CU_fimbriae	Adhesion/Invasion	0	0	1	0	0	0	0	1	0	0	0	0	0	0	0	0	0	0	0	0	0	0	0	0	0	0	0	0	0	0	0	0	0	0	0	0	0	0	0	0	0	0	0	0	0	0
yhcD	Yhc fimbriae, putative outer membrane fimbrial subunit usher protein	CU_fimbriae	Adhesion/Invasion	0	0	0	0	0	0	0	0	0	0	0	0	0	0	0	0	0	0	0	0	0	0	0	0	0	0	0	0	0	0	0	0	0	0	0	0	0	0	0	0	0	0	0	0	0	0
yhcE	Yhc fimbriae, hypothetical protein	CU_fimbriae	Adhesion/Invasion	0	0	1	0	0	0	0	1	0	0	0	0	0	0	0	0	0	0	0	0	0	0	0	0	0	0	0	0	0	0	0	0	0	0	0	0	0	0	0	0	0	0	0	0	0	0
yhcF	Yhc fimbriae, putative transcriptional regulator	CU_fimbriae	Adhesion/Invasion	0	0	1	0	0	0	0	1	0	0	0	0	0	0	0	0	0	0	0	0	0	0	0	0	0	0	0	0	0	0	0	0	0	0	0	0	0	0	0	0	0	0	0	0	0	0
yqiG	Yqi fimbriae, outer membrane usher protein yqiG	CU_fimbriae	Adhesion/Invasion	1	1	0	1	1	1	1	0	0	1	1	0	1	1	1	0	0	1	1	1	0	0	0	1	0	1	0	0	0	1	1	1	1	1	1	0	1	1	1	0	0	1	1	0	1	1
yqiH	Yqi fimbriae, fimbrial chaperone yqiH	CU_fimbriae	Adhesion/Invasion	1	1	0	1	1	0	1	0	0	1	1	0	1	1	1	0	0	1	1	1	0	0	0	1	0	0	0	0	0	1	1	1	1	1	1	0	0	1	1	0	0	1	1	0	1	1
yqiI	Yqi fimbriae, putative fimbrial adhesin	CU_fimbriae	Adhesion/Invasion	1	0	0	1	1	0	1	0	0	0	0	0	1	1	1	0	0	0	1	1	0	0	0	0	0	0	0	0	0	0	1	0	1	1	0	0	0	0	0	0	0	1	0	0	1	1
yraH	Yra fimbriae, putative fimbrial-like adhesin protein	CU_fimbriae	Adhesion/Invasion	0	0	1	0	0	0	0	1	1	0	0	0	0	0	0	0	0	0	0	0	0	0	0	0	0	0	0	1	0	0	0	0	0	0	0	0	0	0	0	1	0	0	0	0	0	0
yraI	Yra fimbriae, putative periplasmic pilin chaperone	CU_fimbriae	Adhesion/Invasion	0	0	1	0	0	0	0	1	1	0	0	0	0	0	0	0	0	0	0	0	0	0	0	0	0	0	0	1	0	0	0	0	0	0	0	0	0	0	0	1	0	0	0	0	0	0
yraJ	Yra fimbriae, putative outer membrane protein	CU_fimbriae	Adhesion/Invasion	0	0	1	0	0	0	0	1	1	0	0	0	0	0	0	0	0	0	0	0	0	0	0	0	0	0	0	1	0	0	0	0	0	0	0	0	0	0	0	1	0	0	0	0	0	0
yraK	Yra fimbriae, putative fimbrial-like adhesin protein	CU_fimbriae	Adhesion/Invasion	0	0	1	0	0	0	0	1	1	0	0	0	0	0	0	0	0	0	0	0	0	0	0	0	0	0	0	1	0	0	0	0	0	0	0	0	0	0	0	1	0	0	0	0	0	0
Z2203	putative fimbrial usher protein	CU_fimbriae	Adhesion/Invasion	0	0	0	0	0	0	1	0	1	0	0	1	1	0	0	0	0	0	0	0	0	0	1	0	1	0	0	1	1	0	0	0	0	0	0	0	0	0	0	1	1	1	0	0	0	1
cheA	chemotaxis protein CheA	Flagella	Flagella	1	1	1	1	1	1	1	1	1	1	1	1	1	1	1	1	1	1	1	1	1	1	1	1	1	1	1	1	1	1	1	1	1	1	1	1	1	1	1	1	1	1	1	1	1	1
cheB	chemotaxis-specific methylesterase	Flagella	Flagella	1	1	1	1	1	1	1	1	1	1	1	1	1	1	1	1	1	1	1	1	1	1	1	1	1	1	1	1	1	1	1	1	1	1	1	1	1	1	1	1	1	1	1	1	1	1
cheR	chemotaxis methyltransferase CheR	Flagella	Flagella	1	1	1	1	1	1	1	1	1	1	1	1	1	1	1	1	1	1	1	1	1	1	1	1	1	1	1	1	1	1	1	1	1	1	1	1	1	1	1	1	1	1	1	1	1	1
cheW	purine-binding chemotaxis protein	Flagella	Flagella	1	1	1	1	1	1	1	1	1	1	1	1	1	1	1	1	1	1	1	1	1	1	1	1	1	1	1	1	1	1	1	1	1	1	1	1	1	1	1	1	1	1	1	1	1	1
cheY	chemotaxis regulatory protein CheY	Flagella	Flagella	1	1	1	1	1	1	1	1	1	1	1	1	1	1	1	1	1	1	1	1	1	1	1	1	1	1	1	1	1	1	1	1	1	1	1	1	1	1	1	1	1	1	1	1	1	1
cheZ	chemotaxis regulator CheZ	Flagella	Flagella	1	1	1	1	1	1	1	1	1	1	1	1	1	1	1	1	1	1	1	1	1	1	1	1	1	1	1	1	1	1	1	1	1	1	1	1	1	1	1	1	1	1	1	1	1	1
flgA	flagellar basal body P-ring biosynthesis protein FlgA	Flagella	Flagella	1	1	1	1	1	1	1	1	1	1	1	1	1	1	1	1	1	1	1	1	1	1	1	1	1	1	1	1	1	1	1	1	1	1	1	1	1	1	1	1	1	1	1	1	1	1
flgB	flagellar basal body rod protein FlgB	Flagella	Flagella	1	1	1	1	1	1	1	1	1	1	1	1	1	1	1	1	1	1	1	1	1	1	1	1	1	1	1	1	1	1	1	1	1	1	1	1	1	1	1	1	1	1	1	1	1	1
flgC	flagellar basal body rod protein FlgC	Flagella	Flagella	1	1	1	1	1	1	1	1	1	1	1	1	1	1	1	1	1	1	1	1	1	1	1	1	1	1	1	1	1	1	1	1	1	1	1	1	1	1	1	1	1	1	1	1	1	1
flgD	flagellar basal body rod modification protein	Flagella	Flagella	1	1	1	1	1	1	1	1	1	1	1	1	1	1	1	1	1	1	1	1	1	1	1	1	1	1	1	1	1	1	1	1	1	1	1	1	1	1	1	1	1	1	1	1	1	1
flgE	flagellar hook protein FlgE	Flagella	Flagella	1	1	1	1	1	1	1	1	1	1	1	1	1	1	1	1	1	1	1	1	1	1	1	1	1	1	1	1	1	1	1	1	1	1	1	1	1	1	1	1	1	1	1	1	1	1
flgF	flagellar basal body rod protein FlgF	Flagella	Flagella	1	1	1	1	1	1	1	1	1	1	1	1	1	1	1	1	1	1	1	1	1	1	1	1	1	1	1	1	1	1	1	1	1	1	1	1	1	1	1	1	1	1	1	1	1	1
flgG	flagellar basal body rod protein FlgG	Flagella	Flagella	1	1	1	1	1	1	1	1	1	1	1	1	1	1	1	1	1	1	1	1	1	1	1	1	1	1	1	1	1	1	1	1	1	1	1	1	1	1	1	1	1	1	1	1	1	1
flgH	flagellar basal body L-ring protein	Flagella	Flagella	1	1	1	1	1	1	1	1	1	1	1	1	1	1	1	1	1	1	1	1	1	1	1	1	1	1	1	1	1	1	1	1	1	1	1	1	1	1	1	1	1	1	1	1	1	1
flgI	flagellar basal body P-ring protein	Flagella	Flagella	1	1	1	1	1	1	1	1	1	1	1	1	1	1	1	1	1	1	1	1	1	1	1	1	1	1	1	1	1	1	1	1	1	1	1	1	1	1	1	1	1	1	1	1	1	1
flgJ	flagellar rod assembly protein/muramidase FlgJ	Flagella	Flagella	1	1	1	1	1	1	1	1	1	1	1	1	1	1	1	1	1	1	1	1	1	1	1	1	1	1	1	1	1	1	1	1	1	1	1	1	1	1	1	1	1	1	1	1	1	1
flgK	flagellar hook-associated protein FlgK	Flagella	Flagella	1	1	1	1	1	1	1	1	1	1	1	1	1	1	1	1	1	1	1	1	1	1	1	1	1	1	1	1	1	1	1	1	1	1	1	1	1	1	1	1	1	1	1	1	1	1
flgL	flagellar hook-associated protein FlgL	Flagella	Flagella	1	1	1	1	1	1	1	1	1	1	1	1	1	1	1	1	1	1	1	1	1	1	1	1	1	1	1	1	1	1	1	1	1	1	1	1	1	1	1	1	1	1	1	1	1	1
flgN	flagella synthesis protein FlgN	Flagella	Flagella	1	1	1	1	1	1	1	1	1	1	1	1	1	1	1	1	1	1	1	1	1	1	1	1	1	1	1	1	1	1	1	1	1	1	1	1	1	1	1	1	1	1	1	1	1	1
flhA	flagellar biosynthesis protein FlhA	Flagella	Flagella	1	1	1	1	1	1	1	1	1	1	1	1	1	1	1	1	1	1	1	1	1	1	1	1	1	1	1	1	1	1	1	1	1	1	1	1	1	1	1	1	1	1	1	1	1	1
flhB	flagellar biosynthesis protein FlhB	Flagella	Flagella	1	1	1	1	1	1	1	1	1	1	1	1	1	1	1	1	1	1	1	1	1	1	1	1	1	1	1	1	1	1	1	1	1	1	1	1	1	1	1	1	1	1	1	1	1	1
flhC	transcriptional activator FlhC	Flagella	Flagella	1	1	1	1	1	1	1	1	1	1	1	1	1	1	1	1	1	1	1	1	1	1	1	1	1	1	1	1	1	1	1	1	1	1	1	1	1	1	1	1	1	1	1	1	1	1
flhD	transcriptional activator FlhD	Flagella	Flagella	1	1	1	1	1	1	1	1	1	1	1	1	1	1	1	1	1	1	1	1	1	1	1	1	1	1	1	1	1	1	1	1	1	1	1	1	1	1	1	1	1	1	1	1	1	1
flhE	flagellar protein	Flagella	Flagella	1	1	1	1	1	1	1	1	1	1	1	1	1	1	1	1	1	1	1	1	1	1	1	1	1	1	1	1	1	1	1	1	1	1	1	1	1	1	1	1	1	1	1	1	1	1
fliA	flagellar biosynthesis sigma factor	Flagella	Flagella	1	1	1	1	1	1	1	1	1	1	1	1	1	1	1	1	1	1	1	1	1	1	1	1	1	1	1	1	1	1	1	1	1	1	1	1	1	1	1	1	1	1	1	1	1	1
fliC	flagellin	Flagella	Flagella	0	0	0	0	0	0	0	0	0	0	1	0	0	0	0	0	0	0	0	0	0	0	0	1	0	0	0	0	0	1	0	0	0	0	0	0	0	1	1	0	0	0	0	0	0	0
fliD	flagellar capping protein	Flagella	Flagella	1	0	0	1	1	0	1	1	1	0	1	0	1	1	1	1	0	1	1	1	0	0	1	1	1	0	1	0	1	1	1	1	1	1	1	0	0	1	1	0	1	1	1	0	1	1
fliE	flagellar hook-basal body protein FliE	Flagella	Flagella	1	1	1	1	1	1	1	1	1	1	1	1	1	1	1	1	1	1	1	1	1	1	1	1	1	1	1	1	1	1	1	1	1	1	1	1	1	1	1	1	1	1	1	1	1	1
fliF	flagellar MS-ring protein	Flagella	Flagella	1	1	1	1	1	1	1	1	1	1	1	1	1	1	1	1	1	1	1	1	1	1	1	1	1	1	1	1	1	1	1	1	1	1	1	1	1	1	1	1	1	1	1	1	1	1
fliG	flagellar motor switch protein G	Flagella	Flagella	1	1	1	1	1	1	1	1	1	1	1	1	1	1	1	1	1	1	1	1	1	1	1	1	1	1	1	1	1	1	1	1	1	1	1	1	1	1	1	1	1	1	1	1	1	1
fliH	flagellar assembly protein H	Flagella	Flagella	1	1	1	1	1	1	1	1	1	1	1	1	1	1	1	1	1	1	1	1	1	1	1	1	1	1	1	1	1	1	1	1	1	1	1	1	1	1	1	1	1	1	1	1	1	1
fliI	flagellum-specific ATP synthase	Flagella	Flagella	1	1	1	1	1	1	1	1	1	1	1	1	1	1	1	1	1	1	1	1	1	1	1	1	1	1	1	1	1	1	1	1	1	1	1	1	1	1	1	1	1	1	1	1	1	1
fliJ	flagellar biosynthesis chaperone	Flagella	Flagella	1	1	1	1	1	1	1	1	1	1	1	1	1	1	1	1	1	1	1	1	1	1	1	1	1	1	1	1	1	1	1	1	1	1	1	1	1	1	1	1	1	1	1	1	1	1
fliK	flagellar hook-length control protein	Flagella	Flagella	1	1	1	1	1	1	1	1	1	1	1	1	1	1	1	1	1	1	1	1	1	1	1	1	1	1	1	1	1	1	1	1	1	1	1	1	1	1	1	1	1	1	1	1	1	1
fliL	flagellar basal body-associated protein FliL	Flagella	Flagella	1	1	1	1	1	1	1	1	1	1	1	1	1	1	1	1	1	1	1	1	1	1	1	1	1	1	1	1	1	1	1	1	1	1	1	1	1	1	1	1	1	1	1	1	1	1
fliM	flagellar motor switch protein FliM	Flagella	Flagella	1	1	1	1	1	1	1	1	1	1	1	1	1	1	1	1	1	1	1	1	1	1	1	1	1	1	1	1	1	1	1	1	1	1	1	1	1	1	1	1	1	1	1	1	1	1
fliN	flagellar motor switch protein FliN	Flagella	Flagella	1	1	1	1	1	1	1	1	1	1	1	1	1	1	1	1	1	1	1	1	1	1	1	1	1	1	1	1	1	1	1	1	1	1	1	1	1	1	1	1	1	1	1	1	1	1
fliO	flagellar biosynthesis protein FliO	Flagella	Flagella	1	1	1	1	1	1	1	1	1	1	1	1	1	1	1	1	1	1	1	1	1	1	1	1	1	1	1	1	1	1	1	1	1	1	1	1	1	1	1	1	1	1	1	1	1	1
fliP	flagellar biosynthesis protein FliP	Flagella	Flagella	1	1	1	1	1	1	1	1	1	1	1	1	1	1	1	1	1	1	1	1	1	1	1	1	1	1	1	1	1	1	1	1	1	1	1	1	1	1	1	1	1	1	1	1	1	1
fliQ	flagellar biosynthesis protein FliQ	Flagella	Flagella	1	1	1	1	1	1	1	1	1	1	1	1	1	1	1	1	1	1	1	1	1	1	1	1	1	1	1	1	1	1	1	1	1	1	1	1	1	1	1	1	1	1	1	1	1	1
fliR	flagellar biosynthesis protein FliR	Flagella	Flagella	1	1	1	1	1	1	1	1	1	1	1	1	1	1	1	1	1	1	1	1	1	1	1	1	1	1	1	1	1	1	1	1	1	1	1	1	1	1	1	1	1	1	1	1	1	1
fliS	flagellar protein FliS	Flagella	Flagella	1	1	1	1	1	1	1	1	1	1	1	1	1	1	1	1	1	1	1	1	1	1	1	1	1	1	1	1	1	1	1	1	1	1	1	1	1	1	1	1	1	1	1	1	1	1
fliT	flagellar biosynthesis protein FliT	Flagella	Flagella	1	1	1	1	1	1	1	1	1	1	1	1	1	1	1	1	1	1	1	1	1	1	1	1	1	1	1	1	1	1	1	1	1	1	1	1	1	1	1	1	1	1	1	1	1	1
fliY	cystine transporter subunit	Flagella	Flagella	1	1	1	1	1	1	1	1	1	1	1	1	1	1	1	1	1	1	1	1	1	1	1	1	1	1	1	1	1	1	1	1	1	1	1	1	1	1	1	1	1	1	1	1	1	1
fliZ	flagella biosynthesis protein FliZ	Flagella	Flagella	1	1	1	1	1	1	1	1	1	1	1	1	1	1	1	1	1	1	1	1	1	1	1	1	1	1	1	1	1	1	1	1	1	1	1	1	1	1	1	1	1	1	1	1	1	1
flk	flagella biosynthesis regulator	Flagella	Flagella	1	1	1	1	1	1	1	1	1	1	1	1	1	1	1	1	1	1	1	1	1	1	1	1	1	1	1	1	1	1	1	1	1	1	1	1	1	1	1	1	1	1	1	1	1	1
flmA54	flagellin	Flagella	Flagella	0	0	0	0	0	0	0	0	0	0	0	0	0	0	0	0	0	0	0	0	0	0	0	0	0	0	0	0	0	0	0	0	0	0	0	0	0	0	0	0	0	0	0	0	0	0
lafA	lateral fagellar flagellin (FliC-like)	Flagella	Flagella	0	0	0	0	0	1	0	0	0	0	0	1	0	0	0	0	1	0	0	0	1	1	1	0	0	1	0	0	0	0	0	0	0	0	0	1	1	0	0	0	1	1	0	1	0	1
lafB	lateral flagellar hook associated protein 2 (FliD-like)	Flagella	Flagella	0	0	0	0	0	1	0	0	0	0	0	1	0	0	0	0	1	0	0	0	1	1	1	0	0	1	0	0	0	0	0	0	0	0	0	1	1	0	0	0	1	1	0	1	0	1
lafC	lateral flagellar chaperone protein (FliS-like)	Flagella	Flagella	0	0	0	0	0	1	0	0	0	0	0	1	0	0	0	0	1	0	0	0	1	1	1	0	0	1	0	0	0	0	0	0	0	0	0	1	1	0	0	0	1	1	0	1	0	1
lafD	lateral flagellar chaperone protein (FliT-like)	Flagella	Flagella	0	0	0	0	0	1	0	0	0	0	0	1	0	0	0	0	1	0	0	0	1	1	1	0	0	1	0	0	0	0	0	0	0	0	0	1	1	0	0	0	1	1	0	1	0	1
lafE	lateral flagellar hook length control protein (FliK-like)	Flagella	Flagella	0	0	0	0	0	1	0	0	0	0	0	1	0	0	0	0	1	0	0	0	1	1	1	0	0	1	0	0	0	0	0	0	0	0	0	1	1	0	0	0	1	1	0	1	0	1
lafF	lateral flagellar associated protein (FliL-like)	Flagella	Flagella	0	0	0	0	0	1	0	0	0	0	0	1	0	0	0	0	1	0	0	0	1	1	1	0	0	1	0	0	0	0	0	0	0	0	0	1	1	0	0	0	1	1	0	1	0	1
lafK	lateral flagellar RpoN-interacting regulatory protein	Flagella	Flagella	0	0	0	0	0	1	0	0	0	0	0	1	0	0	0	0	1	0	0	0	1	1	1	0	0	1	0	0	0	0	0	0	0	0	0	1	1	0	0	0	1	1	0	1	0	1
lafS	lateral flagellar sigma factor 28 protein (FliA-like)	Flagella	Flagella	0	0	0	0	0	1	0	0	0	0	0	1	0	0	0	0	1	0	0	0	1	1	1	0	0	1	0	0	0	0	0	0	0	0	0	1	1	0	0	0	1	1	0	1	0	1
lafT	lateral flagellar motor protein A (MotA-like)	Flagella	Flagella	0	0	0	0	0	1	0	0	0	0	0	1	0	0	0	0	1	0	0	0	1	1	1	0	0	1	0	0	0	0	0	0	0	0	0	1	1	0	0	0	1	1	0	1	0	1
lafU	lateral flagellar motor protein B (MotB-like)	Flagella	Flagella	1	1	1	1	1	1	1	1	1	1	1	1	1	1	1	1	1	1	1	1	1	1	1	1	1	1	1	1	1	1	1	1	1	1	1	1	1	1	1	1	1	1	1	1	1	1
lafV	lateral flagellar associated protein (FliB/FliUV-like)	Flagella	Flagella	0	0	0	0	0	1	0	0	0	0	0	1	0	0	0	0	1	0	0	0	1	1	1	0	0	1	0	0	0	0	0	0	0	0	0	1	1	0	0	0	1	1	0	1	0	1
lafW	lateral flagellar putative hook associated protein	Flagella	Flagella	0	0	0	0	0	1	0	0	0	0	0	1	0	0	0	0	1	0	0	0	1	1	1	0	0	1	0	0	0	0	0	0	0	0	0	1	1	0	0	0	1	1	0	1	0	1
lafZ	lateral flagellar transcriptional regulator	Flagella	Flagella	0	0	0	0	0	1	0	0	0	0	0	1	0	0	0	0	1	0	0	0	1	1	1	0	0	1	0	0	0	0	0	0	0	0	0	1	1	0	0	0	1	1	0	1	0	1
lfgA	lateral flagellar P-ring addition protein (FlgA-like)	Flagella	Flagella	0	0	0	0	0	1	0	0	0	0	0	1	0	0	0	0	1	0	0	0	1	1	1	0	0	1	0	0	0	0	0	0	0	0	0	1	1	0	0	0	1	1	0	1	0	1
lfgB	lateral flagellar rod protein (FlgB-like)	Flagella	Flagella	0	0	0	0	0	1	0	0	0	0	0	1	0	0	0	0	1	0	0	0	1	1	1	0	0	1	0	0	0	0	0	0	0	0	0	1	1	0	0	0	1	1	0	1	0	1
lfgD	lateral flagellar rod protein (FlgD-like)	Flagella	Flagella	0	0	0	0	0	1	0	0	0	0	0	1	0	0	0	0	1	0	0	0	1	1	1	0	0	1	0	0	0	0	0	0	0	0	0	1	1	0	0	0	1	1	0	1	0	1
lfgE	lateral flagellar hook protein (FlgE-like)	Flagella	Flagella	0	0	0	0	0	1	0	0	0	0	0	1	0	0	0	0	1	0	0	0	1	1	1	0	0	1	0	0	0	0	0	0	0	0	0	1	1	0	0	0	1	1	0	1	0	1
lfgF	lateral flagellar rod protein (FlgF-like)	Flagella	Flagella	0	0	0	0	0	1	0	0	0	0	0	1	0	0	0	0	1	0	0	0	1	1	1	0	0	1	0	0	0	0	0	0	0	0	0	1	1	0	0	0	1	1	0	1	0	1
lfgG	lateral flagellar rod protein (FlgG-like)	Flagella	Flagella	0	0	0	0	0	1	0	0	0	0	0	1	0	0	0	0	1	0	0	0	1	1	1	0	0	1	0	0	0	0	0	0	0	0	0	1	1	0	0	0	1	1	0	1	0	1
lfgH	lateral flagellar L-ring protein (FlgH-like)	Flagella	Flagella	0	0	0	0	0	1	0	0	0	0	0	1	0	0	0	0	1	0	0	0	1	1	1	0	0	1	0	0	0	0	0	0	0	0	0	1	1	0	0	0	1	1	0	1	0	1
lfgI	lateral flagellar P-ring protein (FlgI-like)	Flagella	Flagella	0	0	0	0	0	1	0	0	0	0	0	1	0	0	0	0	1	0	0	0	1	1	1	0	0	1	0	0	0	0	0	0	0	0	0	1	1	0	0	0	1	1	0	1	0	1
lfgJ	lateral flagellar peptidoglycan hydrolase (FlgJ-like)	Flagella	Flagella	0	0	0	0	0	1	0	0	0	0	0	1	0	0	0	0	1	0	0	0	1	1	1	0	0	1	0	0	0	0	0	0	0	0	0	1	1	0	0	0	1	1	0	1	0	1
lfgK	lateral flagellar hook associated protein 1 (FlgK-like)	Flagella	Flagella	0	0	0	0	0	1	0	0	0	0	0	1	0	0	0	0	1	0	0	0	1	1	1	0	0	1	0	0	0	0	0	0	0	0	0	1	1	0	0	0	1	1	0	1	0	1
lfgL	lateral flagellar hook associated protein 3 (FlgL-like)	Flagella	Flagella	0	0	0	0	0	1	0	0	0	0	0	1	0	0	0	0	1	0	0	0	1	1	1	0	0	1	0	0	0	0	0	0	0	0	0	1	1	0	0	0	1	1	0	1	0	1
lfgM	lateral flagellar anti-sigma factor 28 protein (FlgM-like)	Flagella	Flagella	0	0	0	0	0	1	0	0	0	0	0	1	0	0	0	0	1	0	0	0	1	1	1	0	0	1	0	0	0	0	0	0	0	0	0	1	1	0	0	0	1	1	0	1	0	1
lfgN	lateral flagellar chaperone protein (FlgN-like)	Flagella	Flagella	0	0	0	0	0	1	0	0	0	0	0	1	0	0	0	0	1	0	0	0	1	1	1	0	0	1	0	0	0	0	0	0	0	0	0	1	1	0	0	0	1	1	0	1	0	1
lfhA	lateral flagellar export/assembly protein (FlhA-like)	Flagella	Flagella	1	1	1	1	1	1	1	1	1	1	1	1	1	1	1	1	1	1	1	1	1	1	1	1	1	1	1	1	1	1	1	1	1	1	1	1	1	1	1	1	1	1	1	1	1	1
lfhB	lateral flagellar export/assembly protein (FlhB-like)	Flagella	Flagella	0	0	0	0	0	1	0	0	0	0	0	1	0	0	0	0	1	0	0	0	1	1	1	0	0	1	0	0	0	0	0	0	0	0	0	1	1	0	0	0	1	1	0	1	0	1
lfiE	lateral flagellar basal body component protein (FliE-like)	Flagella	Flagella	0	0	0	0	0	1	0	0	0	0	0	1	0	0	0	0	1	0	0	0	1	1	1	0	0	1	0	0	0	0	0	0	0	0	0	1	1	0	0	0	1	1	0	1	0	1
lfiF	lateral flagellar M-ring protein (FliF-like)	Flagella	Flagella	0	0	0	0	0	1	0	0	0	0	0	1	0	0	0	0	1	0	0	0	1	1	1	0	0	1	0	0	0	0	0	0	0	0	0	1	1	0	0	0	1	1	0	1	0	1
lfiG	lateral flagellar C-ring switch protein (FliG-like)	Flagella	Flagella	0	0	0	0	0	1	0	0	0	0	0	1	0	0	0	0	1	0	0	0	1	1	1	0	0	1	0	0	0	0	0	0	0	0	0	1	1	0	0	0	1	1	0	1	0	1
lfiH	lateral flagellar export/assembly protein (FliH-like)	Flagella	Flagella	0	0	0	0	0	1	0	0	0	0	0	1	0	0	0	0	1	0	0	0	1	1	1	0	0	1	0	0	0	0	0	0	0	0	0	1	1	0	0	0	1	1	0	1	0	1
lfiI	lateral flagellar specific ATP synthase (FliI-like)	Flagella	Flagella	0	0	0	0	0	1	0	0	0	0	0	1	0	0	0	0	1	0	0	0	1	1	1	0	0	1	0	0	0	0	0	0	0	0	0	1	1	0	0	0	1	1	0	1	0	1
lfiJ	lateral flagellar export/assembly protein	Flagella	Flagella	0	0	0	0	0	1	0	0	0	0	0	1	0	0	0	0	1	0	0	0	1	1	1	0	0	1	0	0	0	0	0	0	0	0	0	1	1	0	0	0	1	1	0	1	0	1
lfiM	lateral flagellar export/assembly protein (FliM-like)	Flagella	Flagella	0	0	0	0	0	1	0	0	0	0	0	1	0	0	0	0	1	0	0	0	1	1	1	0	0	1	0	0	0	0	0	0	0	0	0	1	1	0	0	0	1	1	0	1	0	1
lfiN	lateral flagellar export/assembly protein (FliN-like)	Flagella	Flagella	0	0	0	0	0	1	0	0	0	0	0	1	0	0	0	0	1	0	0	0	1	1	1	0	0	1	0	0	0	0	0	0	0	0	0	1	1	0	0	0	1	1	0	1	0	1
lfiP	lateral flagellar export/assembly protein (FliP-like)	Flagella	Flagella	0	0	0	0	0	1	0	0	0	0	0	1	0	0	0	0	1	0	0	0	1	1	1	0	0	1	0	0	0	0	0	0	0	0	0	1	1	0	0	0	1	1	0	1	0	1
lfiQ	lateral flagellar export/assembly protein (FliQ-like)	Flagella	Flagella	0	0	0	0	0	1	0	0	0	0	0	1	0	0	0	0	1	0	0	0	1	1	1	0	0	1	0	0	0	0	0	0	0	0	0	1	1	0	0	0	1	1	0	1	0	1
lfiR	flagellar biosynthetic protein	Flagella	Flagella	0	0	0	0	0	1	0	0	0	0	0	1	0	0	0	0	1	0	0	0	1	1	1	0	0	1	0	0	0	0	0	0	0	0	0	1	1	0	0	0	1	1	0	1	0	1
motA	flagellar motor protein MotA	Flagella	Flagella	1	1	1	1	1	1	1	1	1	1	1	1	1	1	1	1	1	1	1	1	1	1	1	1	1	1	1	1	1	1	1	1	1	1	1	1	1	1	1	1	1	1	1	1	1	1
motB	flagellar motor protein MotB	Flagella	Flagella	1	1	1	1	1	1	1	1	1	1	1	1	1	1	1	1	1	1	1	1	1	1	1	1	1	1	1	1	1	1	1	1	1	1	1	1	1	1	1	1	1	1	1	1	1	1
tar/cheM	methyl-accepting chemotaxis protein II	Flagella	Flagella	1	1	1	1	1	1	1	1	1	1	1	1	1	1	1	1	1	1	1	1	1	1	1	1	1	1	1	1	1	1	1	1	1	1	1	1	1	1	1	1	1	1	1	1	1	1
iss	increased serum survival gene	Immune_evasion_modulation	Immune evasion	1	1	1	1	1	1	1	0	0	1	1	1	1	1	1	1	0	1	1	1	0	0	1	1	0	1	1	1	0	1	1	1	1	1	1	0	1	1	1	0	1	1	1	0	1	0
kpsC-II	polysialic acid capsule polysaccharide export protein KpsC	Immune_evasion_modulation	Immune evasion	1	1	1	1	1	1	0	0	0	1	1	1	1	1	1	1	1	1	1	1	1	1	1	1	1	1	1	0	1	1	1	1	1	1	1	1	1	1	1	0	1	1	1	1	1	0
kpsC-III	capsular biosynthesis protein	Immune_evasion_modulation	Immune evasion	0	0	0	0	0	0	0	0	0	0	0	0	0	0	0	0	0	0	0	0	0	0	0	0	0	0	0	0	0	0	0	0	0	0	0	0	0	0	0	0	0	0	0	0	0	0
kpsC-K10	capsule export protein KpsC	Immune_evasion_modulation	Immune evasion	0	0	0	0	0	0	0	0	0	0	0	0	0	0	0	0	0	0	0	0	0	0	0	0	0	0	0	0	0	0	0	0	0	0	0	0	0	0	0	0	0	0	0	0	0	0
kpsC'-K5	capsule polysaccharide export protein KpsC	Immune_evasion_modulation	Immune evasion	0	0	0	0	0	0	0	0	0	0	0	0	0	0	0	0	0	0	0	0	0	0	0	0	0	0	0	0	0	0	0	0	0	0	0	0	0	0	0	0	0	0	0	0	0	0
kpsD	KpsD	Immune_evasion_modulation	Immune evasion	1	1	1	1	1	1	0	0	0	1	1	1	1	1	1	1	1	1	1	1	1	1	1	1	1	1	1	0	1	1	1	1	1	1	1	1	1	1	1	0	1	1	1	1	1	0
kpsD-III	polysaccharide biosynthesis/export protein	Immune_evasion_modulation	Immune evasion	0	0	0	0	0	0	0	0	0	0	0	0	0	0	0	0	0	0	0	0	0	0	0	0	0	0	0	0	0	0	0	0	0	0	0	0	0	0	0	0	0	0	0	0	0	0
kpsE-II	polysialic acid capsule export inner-membrane protein KpsE	Immune_evasion_modulation	Immune evasion	1	1	1	1	1	1	0	0	0	1	1	1	1	1	1	1	1	1	1	1	1	1	1	1	1	1	1	0	1	1	1	1	1	1	1	1	1	1	1	0	1	1	1	1	1	0
kpsE-III	sugar transporter	Immune_evasion_modulation	Immune evasion	0	0	0	0	0	0	0	0	0	0	0	0	0	0	0	0	0	0	0	0	0	0	0	0	0	0	0	0	0	0	0	0	0	0	0	0	0	0	0	0	0	0	0	0	0	0
kpsF-II	polysialic acid capsule synthesis protein KpsF	Immune_evasion_modulation	Immune evasion	1	1	1	1	1	1	0	0	0	1	1	1	1	1	1	1	1	1	1	1	1	1	1	1	1	1	1	0	1	1	1	1	1	1	1	1	1	1	1	0	1	1	1	1	1	0
kpsM-II	polysialic acid transport protein KpsM group2	Immune_evasion_modulation	Immune evasion	1	1	1	1	1	1	0	0	0	1	1	1	1	1	1	1	1	1	1	1	1	1	1	1	1	1	1	0	1	1	1	1	1	1	1	1	1	1	1	0	1	1	1	1	1	0
kpsM-III	polysialic acid transport protein KpsM group3	Immune_evasion_modulation	Immune evasion	0	0	0	0	0	0	0	0	0	0	0	0	0	0	0	0	0	0	0	0	0	0	0	0	0	0	0	0	0	0	0	0	0	0	0	0	0	0	0	0	0	0	0	0	0	0
kpsM-K15	polysialic acid transport protein KpsM K15	Immune_evasion_modulation	Immune evasion	0	0	0	0	0	0	0	0	0	0	0	0	0	0	0	0	0	0	0	0	0	0	0	0	0	0	0	0	0	0	0	0	0	0	0	0	0	0	0	0	0	0	0	0	0	0
kpsS-II	polysialic acid capsule biosynthesis protein KpsS	Immune_evasion_modulation	Immune evasion	1	1	1	1	1	1	0	0	0	1	1	1	1	1	1	1	1	1	1	1	1	1	1	1	1	1	1	0	1	1	1	1	1	1	1	1	1	1	1	0	1	1	1	1	1	0
kpsS-III	capsule polysaccharide modification protein	Immune_evasion_modulation	Immune evasion	0	0	0	0	0	0	0	0	0	0	0	0	0	0	0	0	0	0	0	0	0	0	0	0	0	0	0	0	0	0	0	0	0	0	0	0	0	0	0	0	0	0	0	0	0	0
kpsS-K10	capsule polysaccharide export protein KpsS	Immune_evasion_modulation	Immune evasion	0	0	0	0	0	0	0	0	0	0	0	0	0	0	0	0	0	0	0	0	0	0	0	0	0	0	0	0	0	0	0	0	0	0	0	0	0	0	0	0	0	0	0	0	0	0
kpsT-III	ABC transporter ATP-binding protein	Immune_evasion_modulation	Immune evasion	0	0	0	0	0	0	0	0	0	0	0	0	0	0	0	0	0	0	0	0	0	0	0	0	0	0	0	0	0	0	0	0	0	0	0	0	0	0	0	0	0	0	0	0	0	0
kpsT-II-K1	KpsT	Immune_evasion_modulation	Immune evasion	0	0	1	0	0	0	0	0	0	0	1	0	0	0	0	0	0	1	0	0	0	0	0	1	0	0	0	0	0	1	0	0	0	0	1	0	0	1	1	0	0	0	1	0	0	0
kpsT-II-K5	polysialic acid capsule biosynthesis transport protein KpsT	Immune_evasion_modulation	Immune evasion	1	0	0	1	0	1	0	0	0	1	0	0	1	0	0	1	1	0	0	1	1	1	0	0	0	1	1	0	0	0	1	0	1	0	0	1	1	0	0	0	0	1	0	1	1	0
kpsT-K15	polysialic acid transport ATP-binding protein KpsT	Immune_evasion_modulation	Immune evasion	0	0	0	0	0	0	0	0	0	0	0	0	0	0	0	0	0	0	0	0	0	0	0	0	0	0	0	0	0	0	0	0	0	0	0	0	0	0	0	0	0	0	0	0	0	0
kpsT-K2	KpsT protein	Immune_evasion_modulation	Immune evasion	0	1	0	0	0	0	0	0	0	0	0	0	0	0	0	0	0	0	0	0	0	0	0	0	1	0	0	0	1	0	0	1	0	1	0	0	0	0	0	0	0	0	0	0	0	0
kpsU-II	3-deoxy-D-manno-octulosonate cytidylyltransferase KpsU	Immune_evasion_modulation	Immune evasion	1	1	1	1	1	1	0	0	0	1	1	1	1	1	1	1	1	1	1	1	1	1	1	1	1	1	1	0	1	1	1	1	1	1	1	1	1	1	1	0	1	1	1	1	1	0
neuA	CMP-N-acetylneuraminic acid synthetase	Immune_evasion_modulation	Immune evasion	0	0	1	0	0	0	0	0	0	0	1	0	0	0	0	0	0	1	0	0	0	0	0	1	0	0	0	0	0	1	0	0	0	0	1	0	0	1	1	0	0	0	1	0	0	0
neuB	sialic acid synthase NeuB	Immune_evasion_modulation	Immune evasion	0	0	1	0	0	0	0	0	0	0	1	0	0	0	0	0	0	1	0	0	0	0	0	1	0	0	0	0	0	1	0	0	0	0	1	0	0	1	1	0	0	0	1	0	0	0
neuC	UDP-N-acetylglucosamine 2-epimerase	Immune_evasion_modulation	Immune evasion	0	0	1	0	0	0	0	0	0	0	1	0	0	0	0	0	0	1	0	0	0	0	0	1	0	0	0	0	0	1	0	0	0	0	1	0	0	1	1	0	0	0	1	0	0	0
neuD	sialic acid synthase NeuD	Immune_evasion_modulation	Immune evasion	0	0	1	0	0	0	0	0	0	0	1	0	0	0	0	0	0	1	0	0	0	0	0	1	0	0	0	0	0	1	0	0	0	0	1	0	0	1	1	0	0	0	1	0	0	0
neuE	NeuE protein	Immune_evasion_modulation	Immune evasion	0	0	1	0	0	0	0	0	0	0	1	0	0	0	0	0	0	1	0	0	0	0	0	1	0	0	0	0	0	1	0	0	0	0	1	0	0	1	1	0	0	0	1	0	0	0
neuO	Polysialic acid O-acetyltransferase	Immune_evasion_modulation	Immune evasion	0	0	0	0	0	0	0	0	0	0	1	0	0	0	0	0	0	0	0	0	0	0	0	1	0	0	0	0	0	1	0	0	0	0	0	0	0	1	1	0	0	0	0	0	0	0
neuS	poly-alpha-2,8 sialosyl sialyltransferase	Immune_evasion_modulation	Immune evasion	0	0	1	0	0	0	0	0	0	0	1	0	0	0	0	0	0	1	0	0	0	0	0	1	0	0	0	0	0	1	0	0	0	0	1	0	0	1	1	0	0	0	1	0	0	0
ompP	outer membrane protease P	Immune_evasion_modulation	Immune evasion	0	0	0	0	0	0	0	0	0	0	0	0	0	0	0	0	0	0	0	0	0	0	0	0	0	0	0	0	0	0	0	0	0	0	0	0	0	0	0	0	0	0	0	0	0	0
ompT	E. coli ompT gene for outer membrane protease.	Immune_evasion_modulation	Immune evasion	1	1	0	1	1	1	0	0	0	1	1	1	0	1	1	1	1	1	1	1	1	1	1	1	0	1	1	0	0	1	1	1	1	1	1	1	1	1	1	1	1	1	1	1	1	0
ompTp	outer membrane protease	Immune_evasion_modulation	Immune evasion	0	0	0	0	0	0	0	0	0	0	0	0	0	0	0	0	0	0	1	0	0	0	0	0	0	1	0	0	0	0	0	0	0	0	0	0	0	0	0	0	0	0	0	0	0	0
sisA	sisA immunomodulatory protein	Immune_evasion_modulation	Immune evasion	0	1	1	1	1	1	0	0	0	1	1	1	0	1	1	1	1	0	1	0	0	0	1	0	1	1	1	0	0	1	1	1	1	1	0	1	1	0	1	0	1	0	0	1	1	0
sisB	sisB immunomodulatory protein	Immune_evasion_modulation	Immune evasion	0	1	0	0	0	0	0	0	0	0	1	0	0	0	0	0	1	0	0	0	0	0	0	0	1	0	0	0	0	0	0	1	0	0	0	0	0	0	0	0	0	0	0	0	1	0
traT	complement resistance (Plasmid R100)	Immune_evasion_modulation	Immune evasion	1	1	0	1	1	0	0	0	0	1	1	1	1	1	1	1	0	1	1	1	1	1	0	1	0	1	1	0	0	1	0	1	1	1	1	1	1	1	1	0	1	0	1	1	1	0
aslA	invasion-mediating protein	Invasion	Adhesion/Invasion	1	1	1	1	1	1	1	1	0	1	1	1	1	1	1	1	1	1	1	1	1	1	1	1	1	1	1	0	1	1	1	1	1	1	1	1	1	1	1	0	1	1	1	1	1	1
ipaD	TTSS secreted protein required for invasion	Invasion	Adhesion/Invasion	0	0	0	0	0	0	1	0	0	0	0	1	1	0	0	0	0	0	0	0	0	0	1	0	1	0	0	0	1	0	0	0	0	0	0	0	0	0	0	0	1	1	0	0	0	1
chuA	Chu hemin uptake system, outer membrane heme/hemoglobin receptor	Iron_uptake	Iron uptake	1	1	0	1	1	1	1	0	0	1	1	1	1	1	1	1	1	1	1	1	1	1	1	1	1	1	1	0	1	1	1	1	1	1	1	1	1	1	1	0	1	1	1	1	1	1
chuS	Chu hemin uptake system, putative heme/hemoglobin transporter/oxygenase	Iron_uptake	Iron uptake	1	1	0	1	1	1	1	0	0	1	1	1	1	1	1	1	1	1	1	1	1	1	1	1	1	1	1	0	1	1	1	1	1	1	1	1	1	1	1	0	1	1	1	1	1	1
chuT	Chu hemin uptake system, putative periplasmic binding protein	Iron_uptake	Iron uptake	1	1	0	1	1	1	1	0	0	1	1	1	1	1	1	1	1	1	1	1	1	1	1	1	1	1	1	0	1	1	1	1	1	1	1	1	1	1	1	0	1	1	1	1	1	1
chuU	Chu hemin uptake system, putative permease of iron compound ABC transport system	Iron_uptake	Iron uptake	1	1	0	1	1	1	1	0	0	1	1	1	1	1	1	1	1	1	1	1	1	1	1	1	1	1	1	0	1	1	1	1	1	1	1	1	1	1	1	0	1	1	1	1	1	1
chuV	Chu hemin uptake system, ATP-binding hydrophilic protein ChuV	Iron_uptake	Iron uptake	1	1	0	1	1	1	1	0	0	1	1	1	1	1	1	1	1	1	1	1	1	1	1	1	1	1	1	0	1	1	1	1	1	1	1	1	1	1	1	0	1	1	1	1	1	1
chuW	Chu hemin uptake system, putative oxygen independent coproporphyrinogen III oxidase	Iron_uptake	Iron uptake	1	1	0	1	1	1	1	0	0	1	1	1	1	1	1	1	1	1	1	1	1	1	1	1	1	1	1	0	1	1	1	1	1	1	1	1	1	1	1	0	1	1	1	1	1	1
chuX	Chu hemin uptake system, putative heme-binding protein ChuX	Iron_uptake	Iron uptake	1	1	0	1	1	1	1	0	0	1	1	1	1	1	1	1	1	1	1	1	1	1	1	1	1	1	1	0	1	1	1	1	1	1	1	1	1	1	1	0	1	1	1	1	1	1
chuY	Chu hemin uptake system	Iron_uptake	Iron uptake	1	1	0	1	1	1	1	0	0	1	1	1	1	1	1	1	1	1	1	1	1	1	1	1	1	1	1	0	1	1	1	1	1	1	1	1	1	1	1	0	1	1	1	1	1	1
efeB	elemental ferrous (efe) iron uptake system, putative peroxidase	Iron_uptake	Iron uptake	1	1	1	1	1	1	1	1	1	1	1	1	1	1	1	1	1	1	1	1	1	1	1	1	1	1	1	1	1	1	1	1	1	1	1	1	1	1	1	1	1	1	1	1	1	1
efeO	elemental ferrous (efe) iron uptake system, hypothetical protein	Iron_uptake	Iron uptake	1	1	1	1	1	1	1	1	1	1	1	1	1	1	1	1	1	1	1	1	1	1	1	1	1	1	1	1	1	1	1	1	1	1	1	1	1	1	1	1	1	1	1	1	1	1
efeU	elemental ferrous (efe) iron uptake system, ferrous iron permease	Iron_uptake	Iron uptake	1	1	1	1	1	1	1	1	1	1	1	1	1	1	1	1	1	1	1	1	1	1	1	1	1	1	1	1	1	1	1	1	1	1	1	1	1	1	1	1	1	1	1	1	1	1
eitA	putative iron transport system, periplasmic binding protein	Iron_uptake	Iron uptake	0	1	0	0	0	0	0	0	0	1	0	0	0	0	0	0	0	0	0	0	0	0	0	1	0	0	1	0	0	0	0	0	0	0	0	0	0	1	0	0	0	0	0	0	0	0
eitB	putative iron transport system, permease component	Iron_uptake	Iron uptake	0	1	0	0	0	0	0	0	0	1	0	0	0	0	0	0	0	0	0	0	0	0	0	1	0	0	1	0	0	0	0	0	0	0	0	0	0	1	0	0	0	0	0	0	0	0
eitC	putative iron transport system, ATP-binding component	Iron_uptake	Iron uptake	0	1	0	0	0	0	0	0	0	1	0	0	0	0	0	0	0	0	0	0	0	0	0	1	0	0	1	0	0	0	0	0	0	0	0	0	0	1	0	0	0	0	0	0	0	0
eitD	putative iron transport system, membrane component	Iron_uptake	Iron uptake	0	1	0	0	0	0	0	0	0	1	0	0	0	0	0	0	0	0	0	0	0	0	0	1	0	0	1	0	0	0	0	0	0	0	0	0	0	1	0	0	0	0	0	0	0	0
entA	enterobactin biosynthesis gene cluster, 2,3-dihydro-2,3-dihydroxybenzoate dehydrogenase	Iron_uptake	Iron uptake	1	1	1	1	1	1	1	1	1	1	1	1	1	1	1	1	1	1	1	1	1	1	1	1	1	1	1	1	1	1	1	1	1	1	1	1	1	1	1	1	1	1	1	1	1	1
entB	enterobactin biosynthesis gene cluster, isochorismatase	Iron_uptake	Iron uptake	1	1	1	1	1	1	1	1	1	1	1	1	1	1	1	1	1	1	1	1	1	1	1	1	1	1	1	1	1	1	1	1	1	1	1	1	1	1	1	1	1	1	1	1	1	1
entC	enterobactin biosynthesis gene cluster, isochorismate synthase 1	Iron_uptake	Iron uptake	1	1	1	1	1	1	1	1	1	1	1	1	1	1	1	1	1	1	1	1	1	1	1	1	1	1	1	1	1	1	1	1	1	1	1	1	1	1	1	1	1	1	1	1	1	1
entD	enterobactin biosynthesis gene cluster, phosphopantetheinyl transferase component of enterobactin synthase multienzyme complex	Iron_uptake	Iron uptake	1	1	1	1	1	1	1	1	1	1	1	1	1	1	1	1	1	1	1	1	1	1	1	1	1	1	1	1	1	1	1	1	1	1	1	1	1	1	1	1	1	1	1	1	1	1
entE	enterobactin biosynthesis gene cluster, 2,3-dihydroxybenzoate-AMP ligase component of enterobactin synthase multienzyme complex	Iron_uptake	Iron uptake	1	1	1	1	1	1	1	1	1	1	1	1	1	1	1	1	1	1	1	1	1	1	1	1	1	1	1	1	1	1	1	1	1	1	1	1	1	1	1	1	1	1	1	1	1	1
entF	enterobactin biosynthesis gene cluster, enterobactin synthase multienzyme complex component, ATP-dependent	Iron_uptake	Iron uptake	1	1	1	1	1	1	1	1	1	1	1	1	1	1	1	1	1	1	1	1	1	1	1	1	1	1	1	1	1	1	1	1	1	1	1	1	1	1	1	1	1	1	1	1	1	1
entS	enterobactin biosynthesis gene cluster, enterobactin exporter, iron-regulated	Iron_uptake	Iron uptake	1	1	1	1	1	1	1	1	1	1	1	1	1	1	1	1	1	1	1	1	1	1	1	1	1	1	1	1	1	1	1	1	1	1	1	1	1	1	1	1	1	1	1	1	1	1
fbpA	fbp (ferric binding protein) gene cluster, periplasmic-iron-binding protein	Iron_uptake	Iron uptake	0	0	0	0	0	0	0	0	0	0	0	0	0	0	0	0	0	0	0	0	0	0	0	0	0	0	0	0	0	0	0	0	0	0	0	0	0	0	0	0	0	0	0	1	0	0
fbpB	fbp (ferric binding protein) gene cluster, ferric transport system permease	Iron_uptake	Iron uptake	0	0	0	0	0	0	0	0	0	0	0	0	0	0	0	0	0	0	0	0	0	0	0	0	0	0	0	0	0	0	0	0	0	0	0	0	0	0	0	0	0	0	0	1	0	0
fbpC	fbp (ferric binding protein) gene cluster, ferric transporter ATP-binding protein	Iron_uptake	Iron uptake	0	0	0	0	0	0	0	0	0	0	0	0	0	0	0	0	0	0	0	0	0	0	0	0	0	0	0	0	0	0	0	0	0	0	0	0	0	0	0	0	0	0	0	1	0	0
fecA	ferric citrate (fec) transport gene cluster, outer membrane transporter	Iron_uptake	Iron uptake	0	0	1	0	1	0	0	1	0	0	1	1	0	1	1	0	1	0	1	0	1	1	1	0	1	0	0	0	0	0	1	1	1	1	0	1	1	0	0	0	1	1	0	1	1	0
fecB	ferric citrate (fec) transport gene cluster, iron-dicitrate transporter subunit	Iron_uptake	Iron uptake	0	0	1	0	1	0	0	1	0	0	1	1	0	1	1	0	1	0	1	0	1	1	1	0	1	0	0	0	0	0	1	1	1	1	0	1	1	0	0	0	1	1	0	1	1	0
fecC	ferric citrate (fec) transport gene cluster, iron-dicitrate transporter subunit	Iron_uptake	Iron uptake	0	0	1	0	1	0	0	1	0	0	1	1	0	1	1	0	1	0	1	0	1	1	1	0	1	0	0	0	0	0	1	1	1	1	0	1	1	0	0	0	1	1	0	1	1	0
fecD	ferric citrate (fec) transport gene cluster, iron-dicitrate transporter subunit	Iron_uptake	Iron uptake	0	0	1	0	1	0	0	1	0	0	1	1	0	1	1	0	1	0	1	0	1	1	1	0	1	0	0	0	0	0	1	1	1	1	0	1	1	0	0	0	1	1	0	1	1	0
fecE	ferric citrate (fec) transport gene cluster, iron-dicitrate transporter subunit	Iron_uptake	Iron uptake	0	0	1	0	1	0	0	1	0	0	1	1	0	1	1	0	1	0	1	0	1	1	1	0	1	0	0	0	0	0	1	1	1	1	0	1	1	0	0	0	1	1	0	1	1	0
fecI	ferric citrate (fec) transport gene cluster, RNA polymerase, sigma 19 factor	Iron_uptake	Iron uptake	0	0	1	0	1	0	0	1	0	0	1	1	0	1	1	0	1	0	1	0	1	1	1	0	1	0	0	0	0	0	1	1	1	1	0	1	1	0	0	0	1	1	0	1	1	0
fecR	ferric citrate (fec) transport gene cluster, FecI pro-sigma factor	Iron_uptake	Iron uptake	0	0	1	0	1	0	0	1	0	0	1	1	0	1	1	0	1	0	1	0	1	1	1	0	1	0	0	0	0	0	1	1	1	1	0	1	1	0	0	0	1	1	0	1	1	0
feoA	ferrous iron transport system (feo), protein A	Iron_uptake	Iron uptake	1	1	1	1	1	1	1	1	1	1	1	1	1	1	1	1	1	1	1	1	1	1	1	1	1	1	1	1	1	1	1	1	1	1	1	1	1	1	1	1	1	1	1	1	1	1
feoB	ferrous iron transport system (feo), protein B	Iron_uptake	Iron uptake	1	1	1	1	1	1	1	1	1	1	1	1	1	1	1	1	1	1	1	1	1	1	1	1	1	1	1	1	1	1	1	1	1	1	1	1	1	1	1	1	1	1	1	1	1	1
feoC	ferrous iron transport system (feo), putative DNA-binding transcriptional regulator	Iron_uptake	Iron uptake	1	1	1	1	1	1	1	1	1	1	1	1	1	1	1	1	1	1	1	1	1	1	1	1	1	1	1	1	1	1	1	1	1	1	1	1	1	1	1	1	1	1	1	1	1	1
fepA	enterobactin transport system (fep), outer membrane transporter	Iron_uptake	Iron uptake	1	1	1	1	1	1	1	1	1	1	1	1	1	1	1	1	1	1	1	1	1	1	1	1	1	1	1	1	1	1	1	1	1	1	1	1	1	1	1	1	1	1	1	1	1	1
fepB	enterobactin transport system (fep), ABC transporter periplasmic binding protein	Iron_uptake	Iron uptake	1	1	1	1	1	1	1	1	1	1	1	1	1	1	1	1	1	1	1	1	1	1	1	1	1	1	1	1	1	1	1	1	1	1	1	1	1	1	1	1	1	1	1	1	1	1
fepC	enterobactin transport system (fep), ABC transporter ATPase	Iron_uptake	Iron uptake	1	1	1	1	1	1	1	1	1	1	1	1	1	1	1	1	1	1	1	1	1	1	1	1	1	1	1	1	1	1	1	1	1	1	1	1	1	1	1	1	1	1	1	1	1	1
fepD	enterobactin transport system (fep), ABC transporter permease	Iron_uptake	Iron uptake	1	1	1	1	1	1	1	1	1	1	1	1	1	1	1	1	1	1	1	1	1	1	1	1	1	1	1	1	1	1	1	1	1	1	1	1	1	1	1	1	1	1	1	1	1	1
fepE	enterobactin transport system (fep), transport protein FepE	Iron_uptake	Iron uptake	1	1	1	1	1	1	1	1	1	1	1	1	1	1	1	1	1	1	1	1	1	1	1	1	1	1	1	1	1	1	1	1	1	1	1	1	1	1	1	1	1	1	1	1	0	1
fepG	enterobactin transport system (fep), ABC transporter permease	Iron_uptake	Iron uptake	1	1	1	1	1	1	1	1	1	1	1	1	1	1	1	1	1	1	1	1	1	1	1	1	1	1	1	1	1	1	1	1	1	1	1	1	1	1	1	1	1	1	1	1	1	1
fes	enterobactin esterase	Iron_uptake	Iron uptake	1	1	1	1	1	1	1	1	1	1	1	1	1	1	1	1	1	1	1	1	1	1	1	1	1	1	1	1	1	1	1	1	1	1	1	1	1	1	1	1	1	1	1	1	1	1
fhuA	ferrichrome siderophore transport system (fhu), outer membrane transporter	Iron_uptake	Iron uptake	0	0	1	0	0	0	1	1	1	0	1	0	1	0	0	1	0	0	0	0	0	0	0	1	1	0	1	1	0	1	0	0	0	0	0	0	0	1	1	1	0	1	0	0	0	1
fhuB	ferrichrome siderophore transport system (fhu),fused iron-hydroxamate transporter subunits of ABC superfamily: membrane components	Iron_uptake	Iron uptake	1	1	1	1	1	1	1	1	1	1	1	1	1	1	1	1	1	1	1	1	1	1	1	1	1	1	1	1	1	1	1	1	1	1	1	1	1	1	1	1	1	1	1	1	1	1
fhuC	ferrichrome siderophore transport system (fhu),iron-hydroxamate transporter subunit	Iron_uptake	Iron uptake	1	1	1	1	1	1	1	1	1	1	1	1	1	1	1	1	1	1	1	1	1	1	1	1	1	1	1	1	1	1	1	1	1	1	1	1	1	1	1	1	1	1	1	1	1	1
fhuD	ferrichrome siderophore transport system (fhu),iron-hydroxamate transporter subunit	Iron_uptake	Iron uptake	1	1	1	1	1	1	1	1	1	1	1	1	1	1	1	1	1	1	1	1	1	1	1	1	1	1	1	1	1	1	1	1	1	1	1	1	1	1	1	1	1	1	1	1	1	1
fhuE	ferric-rhodotorulic acid outer membrane transporter	Iron_uptake	Iron uptake	1	1	1	1	1	1	1	1	1	1	1	1	1	1	1	1	1	1	1	1	1	1	1	1	1	1	1	1	1	1	1	1	1	1	1	1	1	1	1	1	1	1	1	1	1	1
fhuF	ferric iron reductase involved in ferric hydroximate transport	Iron_uptake	Iron uptake	1	1	1	1	1	1	1	1	1	1	1	1	1	1	1	1	1	1	1	1	1	1	1	1	1	1	1	1	1	1	1	1	1	1	1	1	1	1	1	1	1	1	1	1	1	1
fitA	fit iron transport system, TonB-dependent receptor	Iron_uptake	Iron uptake	1	1	0	1	1	1	1	0	0	1	1	0	1	1	1	1	1	1	1	1	1	1	0	1	0	1	1	0	1	1	1	1	1	1	1	1	1	1	1	0	0	1	1	1	1	1
fitB	fit iron transport system, iron compound ABC transporter ATP-binding protein	Iron_uptake	Iron uptake	1	1	0	1	1	1	1	0	0	1	1	0	1	1	1	1	1	1	1	1	1	1	0	1	0	1	1	0	1	1	1	1	1	1	1	1	1	1	1	0	0	1	1	1	1	1
fitC	fit iron transport system, iron compound ABC transporter permease	Iron_uptake	Iron uptake	1	1	0	1	1	1	1	0	0	1	1	0	1	1	1	1	1	1	1	1	1	1	0	1	0	1	1	0	1	1	1	1	1	1	1	1	1	1	1	0	0	1	1	1	1	1
fitD	fit iron transport system, iron compound ABC transporter permease	Iron_uptake	Iron uptake	1	1	0	1	1	1	1	0	0	1	1	0	1	1	1	1	1	1	1	1	1	1	0	1	0	1	1	0	1	1	1	1	1	1	1	1	1	1	1	0	0	1	1	1	1	1
fitE	fit iron transport system, iron compound ABC transporter, substrate-binding protein	Iron_uptake	Iron uptake	1	1	0	1	1	1	1	0	0	1	1	0	1	1	1	1	1	1	1	1	1	1	0	1	0	1	1	0	1	1	1	1	1	1	1	1	1	1	1	0	0	1	1	1	1	1
fitR	fit iron transport system, putative iron transport transcriptional regulator	Iron_uptake	Iron uptake	1	1	0	1	1	1	1	0	0	1	1	0	1	1	1	1	1	1	1	1	1	1	0	1	0	1	1	0	1	1	1	1	1	1	1	1	1	1	1	0	0	1	1	1	1	1
fiu	catecholate siderophore receptor Fiu	Iron_uptake	Iron uptake	1	1	1	1	1	1	1	1	1	1	1	1	1	1	1	1	1	1	1	1	1	1	1	1	1	1	1	1	1	1	1	1	1	1	1	1	1	1	1	1	1	1	1	1	1	1
fyuA	yersiniabactin (Ybt) siderophore system, pesticin/yersiniabactin TonB-dependent receptor	Iron_uptake	Iron uptake	1	1	1	1	1	1	0	0	0	1	1	1	0	1	1	1	1	1	1	1	1	1	1	1	1	1	1	0	0	1	1	1	1	1	1	1	1	1	1	0	1	0	1	1	1	0
hma	putative outer membrane receptor for iron compounds or colicin	Iron_uptake	Iron uptake	1	0	0	1	1	1	0	0	0	0	0	0	0	1	1	1	0	0	1	1	1	1	0	1	0	1	1	0	0	1	1	1	1	1	0	1	1	1	1	1	0	0	0	1	1	0
iha	iron-regulated gene homologue adhesin	Iron_uptake	Iron uptake	1	1	1	1	1	1	0	1	0	1	1	0	0	1	1	0	1	0	1	1	0	0	1	0	1	0	0	0	0	0	0	1	0	1	0	1	1	0	0	0	1	0	0	0	0	0
ireA	Putative iron regulated outer membrane virulence protein	Iron_uptake	Iron uptake	0	0	0	0	1	0	0	0	0	0	1	0	0	1	1	0	0	0	1	0	0	0	0	0	0	0	0	0	0	1	0	0	0	0	0	0	0	0	1	0	0	0	0	1	0	0
iroB	salmochelin siderophore system (iro), glucosyltransferase IroB	Iron_uptake	Iron uptake	1	0	0	0	1	0	0	0	0	0	1	0	0	1	0	1	0	0	1	1	0	0	0	1	0	1	1	0	0	0	1	1	1	0	0	0	0	1	0	1	0	0	0	1	1	0
iroC	salmochelin siderophore system (iro), ATP binding cassette ABC transporter IroC	Iron_uptake	Iron uptake	1	0	0	0	1	0	0	0	0	0	1	0	0	1	0	1	0	0	0	1	0	0	0	1	0	1	1	0	0	0	1	1	1	0	0	0	0	1	0	1	0	0	0	0	1	0
iroD	salmochelin siderophore system (iro), IroD protein	Iron_uptake	Iron uptake	1	0	0	0	1	1	0	0	0	0	1	0	0	1	0	1	0	0	0	1	0	0	0	1	0	1	1	0	0	0	1	1	1	0	0	0	0	1	0	1	0	0	0	1	1	0
iroE	salmochelin siderophore system (iro), IroE protein	Iron_uptake	Iron uptake	1	0	0	0	1	1	0	0	0	0	1	0	0	1	0	1	0	0	1	1	0	0	0	1	0	1	1	0	0	0	1	1	1	0	0	0	0	1	0	1	0	0	0	1	1	0
iroN	salmochelin siderophore system (iro), TonB dependent outer membrane salmochelin siderophore receptor IroN	Iron_uptake	Iron uptake	1	0	0	0	1	0	0	0	0	0	1	0	0	1	0	1	0	0	1	1	0	0	0	1	0	1	1	0	0	0	1	1	1	0	0	0	0	1	0	1	0	0	0	1	1	0
irp1	yersiniabactin (Ybt) siderophore system, yersiniabactin biosynthetic protein	Iron_uptake	Iron uptake	1	1	1	1	1	1	0	0	0	1	1	1	0	1	1	1	1	1	1	1	1	1	1	1	1	1	1	0	0	1	1	1	1	1	1	1	1	1	1	0	1	0	1	1	1	0
irp2	yersiniabactin (Ybt) siderophore system, yersiniabactin biosynthetic protein	Iron_uptake	Iron uptake	1	1	1	1	1	1	0	0	0	1	1	1	0	1	1	1	1	1	1	1	1	1	1	1	1	1	1	0	0	1	1	1	1	1	1	1	1	1	1	0	1	0	1	1	1	0
iucA	aerobactin siderophore uptake system, siderophore biosynthesis protein	Iron_uptake	Iron uptake	1	1	1	1	1	1	0	0	0	1	1	1	0	1	1	0	1	0	1	1	0	0	1	0	1	1	0	0	0	0	0	1	0	1	0	1	1	0	0	0	1	0	0	1	0	0
iucB	aerobactin siderophore uptake system, aerobactin siderophore biosynthesis N(6)-hydroxylysine acetylase	Iron_uptake	Iron uptake	1	1	1	1	1	1	0	0	0	1	1	1	0	1	1	0	1	0	1	1	0	0	1	0	1	1	0	0	0	0	0	1	0	1	0	1	1	0	0	0	1	0	0	1	0	0
iucC	aerobactin siderophore uptake system, siderophore biosynthesis protein	Iron_uptake	Iron uptake	1	1	1	1	1	1	0	0	0	1	1	1	0	1	1	0	1	0	1	1	0	0	1	0	1	1	0	0	0	0	0	1	0	1	0	1	1	0	0	0	1	0	0	1	0	0
iucD	aerobactin siderophore uptake system, siderophore biosynthesis protein, L-lysine 6-monooxygenase	Iron_uptake	Iron uptake	1	1	1	1	1	1	0	0	0	1	1	1	0	1	1	0	1	0	1	1	0	0	1	0	1	1	0	0	0	0	0	1	0	1	0	1	1	0	0	0	1	0	0	1	0	0
iutA	aerobactin siderophore uptake system, ferric aerobactin receptor	Iron_uptake	Iron uptake	1	1	1	1	1	1	0	0	0	1	1	1	0	1	1	0	1	0	1	1	0	0	1	0	1	1	0	0	0	0	0	1	0	1	0	1	1	0	0	0	1	0	0	1	0	0
mntH	divalent metal cation transporter	Iron_uptake	Iron uptake	1	1	1	1	1	1	1	1	1	1	1	1	1	1	1	1	1	1	1	1	1	1	1	1	1	1	1	1	1	1	1	1	1	1	1	1	1	1	1	1	1	1	1	1	1	1
shiF	aerobactin siderophore uptake system, shiF Possible H+-antiporter	Iron_uptake	Iron uptake	1	1	1	1	1	1	0	0	0	1	1	1	0	1	1	0	1	0	1	1	0	0	1	0	1	0	0	0	0	0	0	1	0	1	0	1	1	0	0	0	1	0	0	1	0	0
shiF_p	aerobactin siderophore uptake system, shiF Possible H+-antiporter	Iron_uptake	Iron uptake	0	1	0	0	0	0	0	0	0	0	0	0	0	0	0	0	0	0	0	0	0	0	0	0	0	1	0	0	0	0	0	0	0	0	0	0	0	0	0	0	0	0	0	0	0	0
sitA	iron ABC transporter sit, substrate-binding protein	Iron_uptake	Iron uptake	1	1	0	1	1	1	0	0	0	1	1	1	0	1	1	1	1	1	1	1	1	1	1	1	1	1	1	0	1	1	1	1	1	1	1	1	1	1	1	0	1	0	1	1	1	0
sitB	iron ABC transporter sit, ABC Mn+2/Fe+2 transporter, ATPase subunit SitB	Iron_uptake	Iron uptake	1	1	0	1	1	1	0	0	0	1	1	1	0	1	1	1	1	1	1	1	1	1	1	1	1	1	1	0	1	1	1	1	1	1	1	1	1	1	1	0	1	0	1	1	1	0
sitC	iron ABC transporter sit, transport protein, inner membrane component	Iron_uptake	Iron uptake	1	1	0	1	1	1	0	0	0	1	1	1	0	1	1	1	1	1	1	1	1	1	1	1	1	1	1	0	1	1	1	1	1	1	1	1	1	1	1	0	1	0	1	1	1	0
sitD	iron ABC transporter sit, transport protein, inner membrane component	Iron_uptake	Iron uptake	1	1	0	1	1	1	0	0	0	1	1	1	0	1	1	1	1	1	1	1	1	1	1	1	1	1	1	0	1	1	1	1	1	1	1	1	1	1	1	0	1	0	1	1	1	0
ybtA	yersiniabactin (Ybt) siderophore system, putative AraC type regulator	Iron_uptake	Iron uptake	1	1	1	1	1	1	0	0	0	1	1	1	0	1	1	1	1	1	1	1	1	1	1	1	1	1	1	0	0	1	1	1	1	1	1	1	1	1	1	0	1	0	1	1	1	0
ybtE	yersiniabactin (Ybt) siderophore system, yersiniabactin siderophore biosynthetic protein YbtE, salicyl-AMP ligase	Iron_uptake	Iron uptake	1	1	1	1	1	1	0	0	0	1	1	1	0	1	1	1	1	1	1	1	1	1	1	1	1	1	1	0	0	1	1	1	1	1	1	1	1	1	1	0	1	0	1	1	1	0
ybtP	yersiniabactin (Ybt) siderophore system, yersiniabactin-iron ABC transporter permease/ATP-binding protein YbtP	Iron_uptake	Iron uptake	1	1	1	1	1	1	0	0	0	1	1	1	0	1	1	1	1	1	1	1	1	1	1	1	1	1	1	0	0	1	1	1	1	1	1	1	1	1	1	0	1	0	1	1	1	0
ybtQ	yersiniabactin (Ybt) siderophore system, yersiniabactin-iron ABC transporter permease/ATP-binding protein YbtQ	Iron_uptake	Iron uptake	1	1	1	1	1	1	0	0	0	1	1	1	0	1	1	1	1	1	1	1	1	1	1	1	1	1	1	0	0	1	1	1	1	1	1	1	1	1	1	0	1	0	1	1	1	0
ybtS	yersiniabactin (Ybt) siderophore system, salicylate/anthranilate synthase Irp9	Iron_uptake	Iron uptake	1	1	1	1	1	1	0	0	0	1	1	1	0	1	1	1	1	1	1	1	1	1	1	1	1	1	1	0	0	1	1	1	1	1	1	1	1	1	1	0	1	0	1	1	1	0
ybtT	yersiniabactin (Ybt) siderophore system, yersiniabactin biosynthetic protein YbtT, putative thioesterase	Iron_uptake	Iron uptake	1	1	1	1	1	1	0	0	0	1	1	1	0	1	1	1	1	1	1	1	1	1	1	1	1	1	1	0	0	1	1	1	1	1	1	1	1	1	1	0	1	0	1	1	1	0
ybtU	yersiniabactin (Ybt) siderophore system, Thiazolinyl-S-HMWP1 reductase YbtU, irp3, yersiniabactin biosynthetic protein	Iron_uptake	Iron uptake	1	1	1	1	1	1	0	0	0	1	1	1	0	1	1	1	1	1	1	1	1	1	1	1	1	1	1	0	0	1	1	1	1	1	1	1	1	1	1	0	1	0	1	1	1	0
ybtX	yersiniabactin (Ybt) siderophore system, yersiniabactin-iron transporter permease YbtX	Iron_uptake	Iron uptake	1	1	1	1	1	1	0	0	0	1	1	1	0	1	1	1	1	1	1	1	1	1	1	1	1	1	1	0	0	1	1	1	1	1	1	1	1	1	1	0	1	0	1	1	1	0
zupT	divalent metal cation transporter	Iron_uptake	Iron uptake	1	1	1	1	1	1	1	1	1	1	1	1	1	1	1	1	1	1	1	1	1	1	1	1	1	1	1	1	1	1	1	1	1	1	1	1	1	1	1	1	1	1	1	1	1	1
cirA	colicin I and catecholate siderophore receptor	Iron_uptake_bacteriocin	Iron uptake, Bacteriocins	1	1	1	1	1	1	1	1	1	1	1	1	1	1	1	1	0	1	1	1	1	1	1	1	1	1	1	1	1	1	1	1	1	1	1	1	1	1	1	1	1	1	1	1	1	1
cjrA	putative inner membrane lipoprotein	Iron_uptake_bacteriocin	Iron uptake, Bacteriocins	1	1	1	1	0	1	0	0	0	1	0	0	1	1	1	1	1	1	0	1	1	1	1	1	0	0	1	0	0	1	0	1	1	1	1	1	0	1	1	0	1	0	1	1	0	0
cjrB	putative periplasmic colicin Js sensitivity protein CjrB	Iron_uptake_bacteriocin	Iron uptake, Bacteriocins	1	1	1	1	0	1	0	0	0	1	0	0	1	1	1	1	1	1	0	1	1	1	1	1	0	0	1	0	0	1	0	1	1	1	1	1	0	1	1	0	1	0	1	1	0	0
cjrC	putative outer membrane colicin Js receptor	Iron_uptake_bacteriocin	Iron uptake, Bacteriocins	1	1	1	1	0	1	0	0	0	1	0	0	1	1	1	1	1	1	0	1	1	1	1	1	0	0	1	0	0	1	0	1	1	1	1	1	0	1	1	0	1	0	1	1	0	0
etsA	putative Type 1 secretion system, membrane fusion protein	Other	Other	0	0	0	0	0	0	0	0	0	0	0	0	0	0	0	0	0	0	0	0	0	0	0	0	0	1	0	0	0	0	0	0	0	0	0	0	0	0	0	0	0	0	0	0	0	0
etsB	putative Type 1 secretion system, ATP-binding/permease protein	Other	Other	0	0	0	0	0	0	0	0	0	0	0	0	0	0	0	0	0	0	0	0	0	0	0	0	0	1	0	0	0	0	0	0	0	0	0	0	0	0	0	0	0	0	0	0	0	0
etsC	putative Type 1 secretion system, efflux protein	Other	Other	0	0	0	0	0	0	0	0	0	0	0	0	0	0	0	0	0	0	0	0	0	0	0	0	0	1	0	0	0	0	0	0	0	0	0	0	0	0	0	0	0	0	0	0	0	0
gadX	HTH-type transcriptional regulator gadX	Other	Other	1	1	1	1	1	1	1	1	1	1	1	1	1	1	1	1	1	1	1	1	1	1	1	1	1	1	1	1	1	1	1	1	1	1	1	1	1	1	1	1	1	1	1	1	1	1
hofq	DNA uptake porin HofQ	Other	Other	1	1	1	1	1	1	1	1	1	1	1	1	1	1	1	1	1	1	1	1	1	1	1	1	1	1	1	1	1	1	1	1	1	1	1	1	1	1	1	1	1	1	1	1	1	1
katP	E.coli 0157:H7 katP gene for EHEC-catalase/peroxidase.	Other	Other	0	0	0	0	0	0	0	0	0	0	0	0	0	0	0	0	0	0	0	0	0	0	0	0	0	0	0	0	0	0	0	0	0	0	0	0	0	0	0	0	0	0	0	0	0	0
malx/pafP	malX, pafP transcriptional regulators	Other	Other	1	1	0	1	1	1	0	0	1	1	1	0	0	1	1	1	1	0	1	1	1	1	0	1	1	1	1	0	0	1	1	1	1	1	0	1	1	1	1	1	0	0	0	1	1	0
mtfA	mannosyltransferase A	Other	Other	0	0	0	0	0	0	0	0	0	0	0	0	0	0	0	0	0	0	0	0	0	0	0	0	0	0	0	0	0	0	0	0	0	0	0	0	0	0	0	0	0	0	0	0	0	0
nadA	Quinolinate synthase	Other	Other	1	1	1	1	1	1	1	1	1	1	1	1	1	1	1	1	1	1	1	1	1	1	1	1	1	1	1	1	1	1	1	1	1	1	1	1	1	1	1	1	1	1	1	1	1	1
nadB	Quinolinate synthase	Other	Other	1	1	1	1	1	1	1	1	1	1	1	1	1	1	1	1	1	1	1	1	1	1	1	1	1	1	1	1	1	1	1	1	1	1	1	1	1	1	1	1	1	1	1	1	1	1
nikA	nickel ABC transporter	Other	Other	1	1	1	1	1	1	1	1	1	1	1	1	1	1	1	1	1	1	1	1	1	1	1	1	1	1	1	1	1	1	1	1	1	1	1	1	1	1	1	1	1	1	1	1	1	1
nikB	nickel ABC transporter	Other	Other	1	1	1	1	1	1	1	1	1	1	1	1	1	1	1	1	1	1	1	1	1	1	1	1	1	1	1	1	1	1	1	1	1	1	1	1	1	1	1	1	1	1	1	1	1	1
nikC	nickel ABC transporter	Other	Other	1	1	1	1	1	1	1	1	1	1	1	1	1	1	1	1	1	1	1	1	1	1	1	1	1	1	1	1	1	1	1	1	1	1	1	1	1	1	1	1	1	1	1	1	1	1
nikD	nickel ABC transporter	Other	Other	1	1	1	1	1	1	1	1	1	1	1	1	1	1	1	1	1	1	1	1	1	1	1	1	1	1	1	1	1	1	1	1	1	1	1	1	1	1	1	1	1	1	1	1	1	1
pafR	pafR transcriptional antiterminator	Other	Other	1	1	0	1	1	1	0	0	1	1	1	0	0	1	1	1	1	0	1	1	1	1	0	1	1	1	1	0	0	1	1	1	1	1	0	1	1	1	1	1	0	0	0	1	1	0
rfbE	rfbE(EcO157:H7)=perosamine synthetase homolog	Other	Other	0	0	0	0	0	0	0	0	0	0	0	0	0	0	0	0	0	0	0	0	0	0	0	0	0	0	0	0	0	0	0	0	0	0	0	0	0	0	0	0	0	0	0	0	0	0
rfc	O antigen polymerase	Other	Other	0	0	0	0	0	0	0	0	0	0	0	0	0	0	0	0	0	0	0	0	0	0	0	0	0	0	0	0	0	0	0	1	0	0	0	0	0	0	0	0	0	0	0	0	0	0
virK	chaperone for plasmid-encoded toxin Pet	Other	Other	0	0	0	0	0	0	0	0	0	0	0	0	0	0	0	0	0	0	0	0	0	0	0	0	0	0	0	0	0	0	0	0	0	0	0	0	0	0	0	0	0	0	0	0	0	0
ycfZ	putative inner membrane protein	Other	Other	1	1	1	1	1	1	1	1	1	1	1	1	1	1	1	1	1	1	1	1	1	1	1	1	1	1	1	1	1	1	1	1	1	1	1	1	1	1	1	1	1	1	1	1	1	1
yjaA	stress response protein	Other	Other	1	1	1	1	1	1	0	1	0	1	1	0	0	1	1	1	1	0	1	1	1	1	0	1	0	1	1	0	0	1	1	1	1	1	0	1	1	1	1	0	0	0	0	1	1	0
znuA	zinc uptake transport system	Other	Other	1	1	1	1	1	1	1	1	1	1	1	1	1	1	1	1	1	1	1	1	1	1	1	1	1	1	1	1	1	1	1	1	1	1	1	1	1	1	1	1	1	1	1	1	1	1
znuB	zinc uptake transport system	Other	Other	1	1	1	1	1	1	1	1	1	1	1	1	1	1	1	1	1	1	1	1	1	1	1	1	1	1	1	1	1	1	1	1	1	1	1	1	1	1	1	1	1	1	1	1	1	1
znuC	zinc uptake transport system	Other	Other	1	1	1	1	1	1	1	1	1	1	1	1	1	1	1	1	1	1	1	1	1	1	1	1	1	1	1	1	1	1	1	1	1	1	1	1	1	1	1	1	1	1	1	1	1	1
b2854	Putative lytic transglycosylase, Adherence, Hemorrhagic coli pilus	T2SS	Secretion systems/Autotransporters	0	0	1	0	0	0	1	1	1	0	0	1	1	0	0	0	0	0	0	0	0	0	1	0	1	0	0	1	1	0	0	0	0	0	0	0	0	0	0	1	1	1	0	0	0	1
b2972	Prepilin peptidase, Adherence, Hemorrhagic coli pilus	T2SS	Secretion systems/Autotransporters	1	0	1	1	1	1	1	1	1	1	1	1	1	1	1	1	1	1	1	1	1	1	1	1	0	1	1	1	1	1	1	1	1	0	1	1	1	1	1	1	1	1	1	1	1	1
gspA	general secretory pathway component, cryptic	T2SS	Secretion systems/Autotransporters	1	1	1	1	1	1	1	1	0	1	1	0	1	1	1	1	1	1	1	1	1	1	0	1	0	1	1	0	0	1	1	1	1	1	1	1	1	1	1	0	0	1	1	1	1	1
gspC	putative type II secretion protein GspC	T2SS	Secretion systems/Autotransporters	1	0	1	1	1	1	1	1	1	1	1	1	1	1	1	1	1	1	1	1	1	1	1	1	0	1	1	1	1	1	1	1	1	0	1	1	1	1	1	1	1	1	1	1	1	1
gspD	general secretion pathway protein D	T2SS	Secretion systems/Autotransporters	1	1	1	1	1	1	1	1	1	1	1	1	1	1	1	1	1	1	1	1	1	1	1	1	0	1	1	1	1	1	1	1	1	1	1	1	1	1	1	1	1	1	1	1	1	1
gspE	general secretory pathway protein E	T2SS	Secretion systems/Autotransporters	1	0	1	1	1	1	1	1	1	1	1	1	1	1	1	1	1	1	1	1	1	1	1	1	0	1	1	1	1	1	1	1	1	0	1	1	1	1	1	1	1	1	1	1	1	1
gspF	general secretion pathway protein F	T2SS	Secretion systems/Autotransporters	1	0	1	1	1	1	1	1	1	1	1	1	1	1	1	1	1	1	1	1	1	1	1	1	0	1	1	1	1	1	1	1	1	0	1	1	1	1	1	1	1	1	1	1	1	1
gspG	general secretion pathway protein G	T2SS	Secretion systems/Autotransporters	1	0	1	1	1	1	1	1	1	1	1	1	1	1	1	1	1	1	1	1	1	1	1	1	0	1	1	1	1	1	1	1	1	0	1	1	1	1	1	1	1	1	1	1	1	1
gspH	general secretion pathway protein H	T2SS	Secretion systems/Autotransporters	1	0	1	1	1	1	1	1	1	1	1	1	1	1	1	1	1	1	1	1	1	1	1	1	0	1	1	1	1	1	1	1	1	0	1	1	1	1	1	1	1	1	1	1	1	1
gspI	general secretion pathway protein I	T2SS	Secretion systems/Autotransporters	1	0	1	1	1	1	1	1	1	1	1	1	1	1	1	1	1	1	1	1	1	1	1	1	0	1	1	1	1	1	1	1	1	0	1	1	1	1	1	1	1	1	1	1	1	1
gspJ	general secretion pathway protein J	T2SS	Secretion systems/Autotransporters	1	0	1	1	1	1	1	1	1	1	1	1	1	1	1	1	1	1	1	1	1	1	1	1	0	1	1	1	1	1	1	1	1	0	1	1	1	1	1	1	1	1	1	1	1	1
gspK	general secretion pathway protein K	T2SS	Secretion systems/Autotransporters	1	0	1	1	1	1	1	1	1	1	1	1	1	1	1	1	1	1	1	1	1	1	1	1	0	1	1	1	1	1	1	1	1	0	1	1	1	1	1	1	1	1	1	1	1	1
gspL	GspL-like protein	T2SS	Secretion systems/Autotransporters	1	1	1	1	1	1	1	1	1	1	1	1	1	1	1	1	1	1	1	1	1	1	1	1	1	1	1	1	1	1	1	1	1	1	1	1	1	1	1	1	1	1	1	1	1	1
gspM	putative general secretion pathway protein YghD	T2SS	Secretion systems/Autotransporters	1	1	1	1	1	1	1	1	1	1	1	1	1	1	1	1	1	1	1	1	1	1	1	1	1	1	1	1	1	1	1	1	1	1	1	1	1	1	1	1	1	1	1	1	1	1
gspo	Prepilin peptidase, Secretion system, Type II Secretion System	T2SS	Secretion systems/Autotransporters	1	1	1	1	1	1	1	1	0	1	1	0	1	1	1	1	1	1	1	1	1	1	0	1	0	1	1	0	0	1	1	1	1	1	1	1	1	1	1	0	0	1	1	1	1	1
yggR	Retraction ATPase, Adherence, Hemorrhagic coli pilus	T2SS	Secretion systems/Autotransporters	1	1	1	1	1	1	1	1	1	1	1	1	1	1	1	1	1	1	1	1	1	1	1	1	1	1	1	1	1	1	1	1	1	1	1	1	1	1	1	1	1	1	1	1	1	1
yghG	Pilotin, Secretion system, Type II Secretion System	T2SS	Secretion systems/Autotransporters	1	0	1	1	1	1	1	1	1	1	1	1	1	1	1	1	1	1	1	1	1	1	1	1	0	1	1	1	1	1	1	1	1	0	1	1	1	1	1	1	1	1	1	1	1	1
yghJ	accessory colonization factor	T2SS	Secretion systems/Autotransporters	0	0	0	0	0	0	0	1	1	0	0	0	0	0	0	0	0	0	0	0	0	0	0	0	0	0	0	1	0	0	0	0	0	0	0	0	0	0	0	1	0	0	0	0	0	0
cesAB	chaperone for EspA and EspB	T3SS	Secretion systems/Autotransporters	0	0	0	0	0	0	0	0	0	0	0	0	0	0	0	0	0	0	0	0	0	0	0	0	0	0	0	0	0	0	0	0	0	0	0	0	0	0	0	0	0	0	0	0	0	0
cesD	chaperone for EspB and EspD	T3SS	Secretion systems/Autotransporters	0	0	0	0	0	0	0	0	0	0	0	0	0	0	0	0	0	0	0	0	0	0	0	0	0	0	0	0	0	0	0	0	0	0	0	0	0	0	0	0	0	0	0	0	0	0
cesD2	chaperone CesD2	T3SS	Secretion systems/Autotransporters	0	0	0	0	0	0	0	0	0	0	0	0	0	0	0	0	0	0	0	0	0	0	0	0	0	0	0	0	0	0	0	0	0	0	0	0	0	0	0	0	0	0	0	0	0	0
cesF	CesF, chaperone for EspF	T3SS	Secretion systems/Autotransporters	0	0	0	0	0	0	0	0	0	0	0	0	0	0	0	0	0	0	0	0	0	0	0	0	0	0	0	0	0	0	0	0	0	0	0	0	0	0	0	0	0	0	0	0	0	0
cesL/mpc	regulator Mcp, chaperone for SepL	T3SS	Secretion systems/Autotransporters	0	0	0	0	0	0	0	0	0	0	0	0	0	0	0	0	0	0	0	0	0	0	0	0	0	0	0	0	0	0	0	0	0	0	0	0	0	0	0	0	0	0	0	0	0	0
cesT	multieffector chaperone	T3SS	Secretion systems/Autotransporters	0	0	0	0	0	0	0	0	0	0	0	0	0	0	0	0	0	0	0	0	0	0	0	0	0	0	0	0	0	0	0	0	0	0	0	0	0	0	0	0	0	0	0	0	0	0
cif	Type III secretion system effector Cif, cyclomodulin	T3SS	Secretion systems/Autotransporters	0	0	0	0	0	0	0	0	0	0	0	0	0	0	0	0	0	0	0	0	0	0	0	0	0	0	0	0	0	0	0	0	0	0	0	0	0	0	0	0	0	0	0	0	0	0
E2348C_3931	component of T3SS	T3SS	Secretion systems/Autotransporters	0	0	0	0	0	0	0	0	0	0	0	0	0	0	0	0	0	0	0	0	0	0	0	0	0	0	0	0	0	0	0	0	0	0	0	0	0	0	0	0	0	0	0	0	0	0
E2348C_3946	hypothetical protein	T3SS	Secretion systems/Autotransporters	0	0	0	0	0	0	0	0	0	0	0	0	0	0	0	0	0	0	0	0	0	0	0	0	0	0	0	0	0	0	0	0	0	0	0	0	0	0	0	0	0	0	0	0	0	0
E2348C_3959	hypothetical protein	T3SS	Secretion systems/Autotransporters	0	0	0	0	0	0	0	0	0	0	0	0	0	0	0	0	0	0	0	0	0	0	0	0	0	0	0	0	0	0	0	0	0	0	0	0	0	0	0	0	0	0	0	0	0	0
E2348C_3964	component of T3SS	T3SS	Secretion systems/Autotransporters	0	0	0	0	0	0	0	0	0	0	0	0	0	0	0	0	0	0	0	0	0	0	0	0	0	0	0	0	0	0	0	0	0	0	0	0	0	0	0	0	0	0	0	0	0	0
E2348C_3965	component of T3SS	T3SS	Secretion systems/Autotransporters	0	0	0	0	0	0	0	0	0	0	0	0	0	0	0	0	0	0	0	0	0	0	0	0	0	0	0	0	0	0	0	0	0	0	0	0	0	0	0	0	0	0	0	0	0	0
E2348C_3971	hypothetical protein	T3SS	Secretion systems/Autotransporters	0	0	0	0	0	0	0	0	0	0	0	0	0	0	0	0	0	0	0	0	0	0	0	0	0	0	0	0	0	0	0	0	0	0	0	0	0	0	0	0	0	0	0	0	0	0
ECO103_3601	T3SS component	T3SS	Secretion systems/Autotransporters	0	0	0	0	0	0	0	0	0	0	0	0	0	0	0	0	0	0	0	0	0	0	0	0	0	0	0	0	0	0	0	0	0	0	0	0	0	0	0	0	0	0	0	0	0	0
ECO103_3616	T3SS component	T3SS	Secretion systems/Autotransporters	0	0	0	0	0	0	0	0	0	0	0	0	0	0	0	0	0	0	0	0	0	0	0	0	0	0	0	0	0	0	0	0	0	0	0	0	0	0	0	0	0	0	0	0	0	0
ECO103_3634	T3SS component	T3SS	Secretion systems/Autotransporters	0	0	0	0	0	0	0	0	0	0	0	0	0	0	0	0	0	0	0	0	0	0	0	0	0	0	0	0	0	0	0	0	0	0	0	0	0	0	0	0	0	0	0	0	0	0
ECO103_3636	T3SS component	T3SS	Secretion systems/Autotransporters	0	0	0	0	0	0	0	0	0	0	0	0	0	0	0	0	0	0	0	0	0	0	0	0	0	0	0	0	0	0	0	0	0	0	0	0	0	0	0	0	0	0	0	0	0	0
ECO103_3640	T3SS component	T3SS	Secretion systems/Autotransporters	0	0	0	0	0	0	0	0	0	0	0	0	0	0	0	0	0	0	0	0	0	0	0	0	0	0	0	0	0	0	0	0	0	0	0	0	0	0	0	0	0	0	0	0	0	0
ECO111_3735	T3SS component	T3SS	Secretion systems/Autotransporters	0	0	0	0	0	0	0	0	0	0	0	0	0	0	0	0	0	0	0	0	0	0	0	0	0	0	0	0	0	0	0	0	0	0	0	0	0	0	0	0	0	0	0	0	0	0
ECO111_3750	putative T3SS component protein	T3SS	Secretion systems/Autotransporters	0	0	0	0	0	0	0	0	0	0	0	0	0	0	0	0	0	0	0	0	0	0	0	0	0	0	0	0	0	0	0	0	0	0	0	0	0	0	0	0	0	0	0	0	0	0
ECs3712	hypothetical protein	T3SS	Secretion systems/Autotransporters	0	0	1	0	0	0	1	1	1	0	0	1	1	0	0	0	0	0	0	0	0	0	1	0	1	0	0	1	1	0	0	0	0	0	0	0	0	0	0	1	1	1	0	0	0	1
ECs3728	hypothetical protein	T3SS	Secretion systems/Autotransporters	0	0	0	0	0	0	1	0	0	0	0	1	1	0	0	0	0	0	0	0	0	0	1	0	1	0	0	0	1	0	0	0	0	0	0	0	0	0	0	0	0	1	0	0	0	1
eivA	EivA	T3SS	Secretion systems/Autotransporters	0	0	0	0	0	0	1	0	0	0	0	1	1	0	0	0	0	0	0	0	0	0	1	0	1	0	0	0	1	0	0	0	0	0	0	0	0	0	0	0	1	1	0	0	0	1
eivC	ATP synthase SpaL	T3SS	Secretion systems/Autotransporters	0	0	0	0	0	0	1	0	0	0	0	1	1	0	0	0	0	0	0	0	0	0	1	0	1	0	0	0	1	0	0	0	0	0	0	0	0	0	0	0	1	1	0	0	0	1
eivE	EivE	T3SS	Secretion systems/Autotransporters	0	0	0	0	0	0	1	0	0	0	0	1	1	0	0	0	0	0	0	0	0	0	1	0	1	0	0	0	1	0	0	0	0	0	0	0	0	0	0	0	1	1	0	0	0	1
eivF	EivF	T3SS	Secretion systems/Autotransporters	0	0	0	0	0	0	1	0	0	0	0	1	1	0	0	0	0	0	0	0	0	0	1	0	1	0	0	0	1	0	0	0	0	0	0	0	0	0	0	0	1	1	0	0	0	1
eivG	EivG	T3SS	Secretion systems/Autotransporters	0	0	0	0	0	0	1	0	0	0	0	1	1	0	0	0	0	0	0	0	0	0	1	0	1	0	0	0	1	0	0	0	0	0	0	0	0	0	0	0	1	1	0	0	0	1
eivI	EivI	T3SS	Secretion systems/Autotransporters	0	0	0	0	0	0	1	0	0	0	0	1	1	0	0	0	0	0	0	0	0	0	1	0	1	0	0	0	1	0	0	0	0	0	0	0	0	0	0	0	0	1	0	0	0	1
eivJ	EivJ	T3SS	Secretion systems/Autotransporters	0	0	0	0	0	0	1	0	0	0	0	1	1	0	0	0	0	0	0	0	0	0	1	0	1	0	0	0	1	0	0	0	0	0	0	0	0	0	0	0	0	1	0	0	0	1
epaO	surface presentation of antigens protein SpaO	T3SS	Secretion systems/Autotransporters	0	0	1	0	0	0	1	1	1	0	0	1	1	0	0	0	0	0	0	0	0	0	1	0	1	0	0	1	1	0	0	0	0	0	0	0	0	0	0	1	0	1	0	0	0	1
epaP	surface presentation of antigens protein SpaP	T3SS	Secretion systems/Autotransporters	0	0	1	0	0	0	1	1	1	0	0	1	1	0	0	0	0	0	0	0	0	0	1	0	1	0	0	1	1	0	0	0	0	0	0	0	0	0	0	1	0	1	0	0	0	1
epaQ	EpaQ	T3SS	Secretion systems/Autotransporters	0	0	1	0	0	0	1	1	1	0	0	1	1	0	0	0	0	0	0	0	0	0	1	0	1	0	0	1	1	0	0	0	0	0	0	0	0	0	0	1	0	1	0	0	0	1
epaR	Type III secretion system protein	T3SS	Secretion systems/Autotransporters	0	0	1	0	0	0	1	1	1	0	0	1	1	0	0	0	0	0	0	0	0	0	1	0	1	0	0	1	1	0	0	0	0	0	0	0	0	0	0	1	0	1	0	0	0	1
epaS	surface presentation of antigens protein SpaS	T3SS	Secretion systems/Autotransporters	0	0	1	0	0	0	1	1	1	0	0	1	1	0	0	0	0	0	0	0	0	0	1	0	1	0	0	1	1	0	0	0	0	0	0	0	0	0	0	1	0	1	0	0	0	1
eprH	EprH	T3SS	Secretion systems/Autotransporters	0	0	1	0	0	0	1	1	1	0	0	1	1	0	0	0	0	0	0	0	0	0	1	0	1	0	0	1	1	0	0	0	0	0	0	0	0	0	0	1	1	1	0	0	0	1
eprI	EprI	T3SS	Secretion systems/Autotransporters	0	0	1	0	0	0	1	1	1	0	0	1	1	0	0	0	0	0	0	0	0	0	1	0	1	0	0	1	1	0	0	0	0	0	0	0	0	0	0	1	1	1	0	0	0	1
eprJ	EprJ	T3SS	Secretion systems/Autotransporters	0	0	1	0	0	0	1	1	1	0	0	1	1	0	0	0	0	0	0	0	0	0	1	0	1	0	0	1	1	0	0	0	0	0	0	0	0	0	0	1	1	1	0	0	0	1
eprK	EprK	T3SS	Secretion systems/Autotransporters	0	0	1	0	0	0	1	1	1	0	0	1	1	0	0	0	0	0	0	0	0	0	1	0	1	0	0	1	1	0	0	0	0	0	0	0	0	0	0	1	1	1	0	0	0	1
escC	Type III secretion system secretin EscC	T3SS	Secretion systems/Autotransporters	0	0	0	0	0	0	0	0	0	0	0	0	0	0	0	0	0	0	0	0	0	0	0	0	0	0	0	0	0	0	0	0	0	0	0	0	0	0	0	0	0	0	0	0	0	0
escD	Type III secretion system outer MS ring protein EscD	T3SS	Secretion systems/Autotransporters	0	0	0	0	0	0	0	0	0	0	0	0	0	0	0	0	0	0	0	0	0	0	0	0	0	0	0	0	0	0	0	0	0	0	0	0	0	0	0	0	0	0	0	0	0	0
escE	chaperone for EscF	T3SS	Secretion systems/Autotransporters	0	0	0	0	0	0	0	0	0	0	0	0	0	0	0	0	0	0	0	0	0	0	0	0	0	0	0	0	0	0	0	0	0	0	0	0	0	0	0	0	0	0	0	0	0	0
escF	Type III secretion system needle filament protein EscF	T3SS	Secretion systems/Autotransporters	0	0	0	0	0	0	0	0	0	0	0	0	0	0	0	0	0	0	0	0	0	0	0	0	0	0	0	0	0	0	0	0	0	0	0	0	0	0	0	0	0	0	0	0	0	0
escI	Type III secretion system inner rod component EscI	T3SS	Secretion systems/Autotransporters	0	0	0	0	0	0	0	0	0	0	0	0	0	0	0	0	0	0	0	0	0	0	0	0	0	0	0	0	0	0	0	0	0	0	0	0	0	0	0	0	0	0	0	0	0	0
escJ	Type III secretion system inner MS ring protein EscJ	T3SS	Secretion systems/Autotransporters	0	0	0	0	0	0	0	0	0	0	0	0	0	0	0	0	0	0	0	0	0	0	0	0	0	0	0	0	0	0	0	0	0	0	0	0	0	0	0	0	0	0	0	0	0	0
escN	translocator EscN	T3SS	Secretion systems/Autotransporters	0	0	0	0	0	0	0	0	0	0	0	0	0	0	0	0	0	0	0	0	0	0	0	0	0	0	0	0	0	0	0	0	0	0	0	0	0	0	0	0	0	0	0	0	0	0
escO	positive regulator EscO	T3SS	Secretion systems/Autotransporters	0	0	0	0	0	0	0	0	0	0	0	0	0	0	0	0	0	0	0	0	0	0	0	0	0	0	0	0	0	0	0	0	0	0	0	0	0	0	0	0	0	0	0	0	0	0
escR	Type III secretion system needle length regulator EscP	T3SS	Secretion systems/Autotransporters	0	0	0	0	0	0	0	0	0	0	0	0	0	0	0	0	0	0	0	0	0	0	0	0	0	0	0	0	0	0	0	0	0	0	0	0	0	0	0	0	0	0	0	0	0	0
escS	Type III secretion systemminor export apparatus protein EscS	T3SS	Secretion systems/Autotransporters	0	0	0	0	0	0	0	0	0	0	0	0	0	0	0	0	0	0	0	0	0	0	0	0	0	0	0	0	0	0	0	0	0	0	0	0	0	0	0	0	0	0	0	0	0	0
escT	Type III secretion system minor export apparatus protein EscT	T3SS	Secretion systems/Autotransporters	0	0	0	0	0	0	0	0	0	0	0	0	0	0	0	0	0	0	0	0	0	0	0	0	0	0	0	0	0	0	0	0	0	0	0	0	0	0	0	0	0	0	0	0	0	0
escU	Type III secretion system export apparatus switch protein EscU	T3SS	Secretion systems/Autotransporters	0	0	0	0	0	0	0	0	0	0	0	0	0	0	0	0	0	0	0	0	0	0	0	0	0	0	0	0	0	0	0	0	0	0	0	0	0	0	0	0	0	0	0	0	0	0
escV	Type III secretion system major export apparatus protein	T3SS	Secretion systems/Autotransporters	0	0	0	0	0	0	0	0	0	0	0	0	0	0	0	0	0	0	0	0	0	0	0	0	0	0	0	0	0	0	0	0	0	0	0	0	0	0	0	0	0	0	0	0	0	0
espA	Type III secretion system translocator protein EspA	T3SS	Secretion systems/Autotransporters	0	0	0	0	0	0	0	0	0	0	0	0	0	0	0	0	0	0	0	0	0	0	0	0	0	0	0	0	0	0	0	0	0	0	0	0	0	0	0	0	0	0	0	0	0	0
espB	Type III secretion system translocator protein EspB, pore protein	T3SS	Secretion systems/Autotransporters	0	0	0	0	0	0	0	0	0	0	0	0	0	0	0	0	0	0	0	0	0	0	0	0	0	0	0	0	0	0	0	0	0	0	0	0	0	0	0	0	0	0	0	0	0	0
espD	Type III secretion system translocator protein EspD, pore protein	T3SS	Secretion systems/Autotransporters	0	0	0	0	0	0	0	0	0	0	0	0	0	0	0	0	0	0	0	0	0	0	0	0	0	0	0	0	0	0	0	0	0	0	0	0	0	0	0	0	0	0	0	0	0	0
espF	Type III secretion system effector EspF	T3SS	Secretion systems/Autotransporters	0	0	0	0	0	0	0	0	0	0	0	0	0	0	0	0	0	0	0	0	0	0	0	0	0	0	0	0	0	0	0	0	0	0	0	0	0	0	0	0	0	0	0	0	0	0
espG	Type III secretion system effector EspG, GTPase activating protein	T3SS	Secretion systems/Autotransporters	0	0	0	0	0	0	0	0	0	0	0	0	0	0	0	0	0	0	0	0	0	0	0	0	0	0	0	0	0	0	0	0	0	0	0	0	0	0	0	0	0	0	0	0	0	0
espG2	T3SS secreted effector EspG-like protein	T3SS	Secretion systems/Autotransporters	0	0	0	0	0	0	0	0	0	0	0	0	0	0	0	0	0	0	0	0	0	0	0	0	0	0	0	0	0	0	0	0	0	0	0	0	0	0	0	0	0	0	0	0	0	0
espH	Type III secretion system effector EspH, RhoGEF Inhibitor	T3SS	Secretion systems/Autotransporters	0	0	0	0	0	0	0	0	0	0	0	0	0	0	0	0	0	0	0	0	0	0	0	0	0	0	0	0	0	0	0	0	0	0	0	0	0	0	0	0	0	0	0	0	0	0
espJ	Type III secretion system effector EspJ, adenosine diphosphate (ADP) ribosyltransferase	T3SS	Secretion systems/Autotransporters	0	0	0	0	0	0	0	0	0	0	0	0	0	0	0	0	0	0	0	0	0	0	0	0	0	0	0	0	0	0	0	0	0	0	0	0	0	0	0	0	0	0	0	0	0	0
espK	Type III secretion system effector EspK	T3SS	Secretion systems/Autotransporters	0	0	0	0	0	0	0	0	0	0	0	0	0	0	0	0	0	0	0	0	0	0	0	0	0	0	0	0	0	0	0	0	0	0	0	0	0	0	0	0	0	0	0	0	0	0
espL1	Type III secretion system effector	T3SS	Secretion systems/Autotransporters	0	0	1	0	0	0	1	1	1	0	0	1	1	0	0	0	0	0	0	0	0	0	1	0	1	0	0	1	1	0	0	0	0	0	0	0	0	0	0	1	1	1	0	0	0	1
espL3	Type III secretion system effector	T3SS	Secretion systems/Autotransporters	0	0	1	0	0	0	1	1	1	0	0	1	1	0	0	0	0	0	0	0	0	0	1	0	1	0	0	1	1	0	0	0	0	0	0	0	0	0	0	1	1	1	0	0	0	1
espL4	Type III secretion system effector	T3SS	Secretion systems/Autotransporters	0	0	1	0	0	0	1	1	1	0	0	1	1	0	0	0	0	0	0	0	0	0	1	0	1	0	0	1	1	0	0	0	0	0	0	0	0	0	0	1	1	1	0	0	0	1
espM2	Type III secretion system effector EspM2, Rho guanine exchange factor	T3SS	Secretion systems/Autotransporters	0	0	0	0	0	0	0	0	0	0	0	0	0	0	0	0	0	0	0	0	0	0	0	0	0	0	0	0	0	0	0	0	0	0	0	0	0	0	0	0	0	0	0	0	0	0
espO1-1	T3SS effector EspO	T3SS	Secretion systems/Autotransporters	0	0	0	0	0	0	0	0	0	0	0	0	0	0	0	0	0	0	0	0	0	0	0	0	0	0	0	0	0	0	0	0	0	0	0	0	0	0	0	0	0	0	0	0	0	0
espR1	Type III secretion system effector espR1	T3SS	Secretion systems/Autotransporters	0	0	1	0	0	0	1	1	1	0	0	1	1	0	0	0	0	0	0	0	0	0	1	0	0	0	0	1	1	0	0	0	0	0	0	0	0	0	0	1	1	1	0	0	0	1
espR2	Type III secretion system effector espR2	T3SS	Secretion systems/Autotransporters	0	0	0	0	0	0	1	0	0	0	0	1	1	0	0	0	0	0	0	0	0	0	1	0	0	0	0	0	1	0	0	0	0	0	0	0	0	0	0	0	1	1	0	0	0	1
espR3	Type III secretion system effector espR3	T3SS	Secretion systems/Autotransporters	0	0	0	0	0	0	0	0	0	0	0	0	0	0	0	0	0	0	0	0	0	0	0	0	0	0	0	0	0	0	0	0	0	0	0	0	0	0	0	0	0	0	0	0	0	0
espR4	Type III secretion system effector espR4	T3SS	Secretion systems/Autotransporters	0	0	0	0	0	0	0	0	0	0	0	0	0	0	0	0	0	0	0	0	0	0	0	0	0	0	0	0	0	0	0	0	0	0	0	0	0	0	0	0	0	0	0	0	0	0
espV	hypothetical protein	T3SS	Secretion systems/Autotransporters	0	0	0	0	0	0	0	0	0	0	0	0	0	0	0	0	0	0	0	0	0	0	0	0	0	0	0	0	0	0	0	0	0	0	0	0	0	0	0	0	0	0	0	0	0	0
espW	Type III secretion system effector	T3SS	Secretion systems/Autotransporters	0	0	0	0	0	0	0	0	0	0	0	0	0	0	0	0	0	0	0	0	0	0	0	0	0	0	0	0	0	0	0	0	0	0	0	0	0	0	0	0	0	0	0	0	0	0
espX1	Type III secretion system effector	T3SS	Secretion systems/Autotransporters	0	0	1	0	0	0	1	1	1	0	0	1	1	0	0	0	0	0	0	0	0	0	1	0	1	0	0	1	1	0	0	0	0	0	0	0	0	0	0	1	1	1	0	0	0	1
espX2	Type III secretion system effector	T3SS	Secretion systems/Autotransporters	0	0	0	0	0	0	1	0	0	0	0	0	1	0	0	0	0	0	0	0	0	0	0	0	0	0	0	0	0	0	0	0	0	0	0	0	0	0	0	0	0	1	0	0	0	0
espX3	Type III secretion system effector	T3SS	Secretion systems/Autotransporters	0	0	0	0	0	0	1	0	0	0	0	1	1	0	0	0	0	0	0	0	0	0	1	0	1	0	0	0	1	0	0	0	0	0	0	0	0	0	0	0	1	1	0	0	0	1
espX4	Type III secretion system effector	T3SS	Secretion systems/Autotransporters	0	0	1	0	0	0	1	1	1	0	0	1	1	0	0	0	0	0	0	0	0	0	1	0	1	0	0	1	1	0	0	0	0	0	0	0	0	0	0	1	1	1	0	0	0	1
espX5	Type III secretion system effector	T3SS	Secretion systems/Autotransporters	0	0	1	0	0	0	1	1	1	0	0	1	1	0	0	0	0	0	0	0	0	0	1	0	0	0	0	1	1	0	0	0	0	0	0	0	0	0	0	1	1	1	0	0	0	1
espX6	Type III secretion system effector	T3SS	Secretion systems/Autotransporters	0	0	0	0	0	0	0	1	0	0	0	0	1	0	0	0	0	0	0	0	0	0	0	0	0	0	0	0	0	0	0	0	0	0	0	0	0	0	0	0	0	0	0	0	0	0
espY1	Type III secretion system effector	T3SS	Secretion systems/Autotransporters	0	0	0	0	0	0	1	0	0	0	0	0	0	0	0	0	0	0	0	0	0	0	0	0	1	0	0	0	1	0	0	0	0	0	0	0	0	0	0	0	0	0	0	0	0	1
espY2	Type III secretion system effector	T3SS	Secretion systems/Autotransporters	0	0	0	0	0	0	1	0	0	0	0	0	1	0	0	0	0	0	0	0	0	0	0	0	1	0	0	0	1	0	0	0	0	0	0	0	0	0	0	0	0	1	0	0	0	0
espY3	Type III secretion system effector	T3SS	Secretion systems/Autotransporters	0	0	0	0	0	0	1	0	0	0	0	1	1	0	0	0	0	0	0	0	0	0	1	0	1	0	0	0	1	0	0	0	0	0	0	0	0	0	0	0	1	1	0	0	0	1
espY4	Type III secretion system effector	T3SS	Secretion systems/Autotransporters	0	0	0	0	0	0	1	0	0	0	0	1	1	0	0	0	0	0	0	0	0	0	1	0	1	0	0	0	1	0	0	0	0	0	0	0	0	0	0	0	1	1	0	0	0	1
espY5	Type III secretion system effector	T3SS	Secretion systems/Autotransporters	0	0	0	0	0	0	0	0	0	0	0	0	0	0	0	0	0	0	0	0	0	0	0	0	0	0	0	0	0	0	0	0	0	0	0	0	0	0	0	0	0	0	0	0	0	0
etrA	transcriptional regulator	T3SS	Secretion systems/Autotransporters	0	0	1	0	0	0	1	1	1	0	0	1	1	0	0	0	0	0	0	0	0	0	1	0	1	0	0	1	1	0	0	0	0	0	0	0	0	0	0	1	1	1	0	0	0	1
glrA	positive regulator GrlA	T3SS	Secretion systems/Autotransporters	0	0	0	0	0	0	0	0	0	0	0	0	0	0	0	0	0	0	0	0	0	0	0	0	0	0	0	0	0	0	0	0	0	0	0	0	0	0	0	0	0	0	0	0	0	0
glrR	negative regulator GrlR	T3SS	Secretion systems/Autotransporters	0	0	0	0	0	0	0	0	0	0	0	0	0	0	0	0	0	0	0	0	0	0	0	0	0	0	0	0	0	0	0	0	0	0	0	0	0	0	0	0	0	0	0	0	0	0
ler	transcriptional regulator Ler	T3SS	Secretion systems/Autotransporters	0	0	0	0	0	0	0	0	0	0	0	0	0	0	0	0	0	0	0	0	0	0	0	0	0	0	0	0	0	0	0	0	0	0	0	0	0	0	0	0	0	0	0	0	0	0
map	LEE-encoded effector Type III secretion system effector Map, Rho guanine exchange factor	T3SS	Secretion systems/Autotransporters	0	0	0	0	0	0	0	0	0	0	0	0	0	0	0	0	0	0	0	0	0	0	0	0	0	0	0	0	0	0	0	0	0	0	0	0	0	0	0	0	0	0	0	0	0	0
nleA	non-LEE-encoded Type III secretion system effector NleA	T3SS	Secretion systems/Autotransporters	0	0	0	0	0	0	0	0	0	0	0	0	0	0	0	0	0	0	0	0	0	0	0	0	0	0	0	0	0	0	0	0	0	0	0	0	0	0	0	0	0	0	0	0	0	0
nleB1	T3SS secreted effector NleB-like protein	T3SS	Secretion systems/Autotransporters	0	0	0	0	0	0	0	0	0	0	0	0	0	0	0	0	0	0	0	0	0	0	0	0	0	0	0	0	0	0	0	0	0	0	0	0	0	0	0	0	0	0	0	0	0	0
nleB2	Type III secretion system effector NleB2	T3SS	Secretion systems/Autotransporters	0	0	0	0	0	0	0	0	0	0	0	0	0	0	0	0	0	0	0	0	0	0	0	0	0	0	0	0	0	0	0	0	0	0	0	0	0	0	0	0	0	0	0	0	0	0
nleB2-2	Type III secretion system effector NleB3	T3SS	Secretion systems/Autotransporters	0	0	0	0	0	0	0	0	0	0	0	0	0	0	0	0	0	0	0	0	0	0	0	0	0	0	0	0	0	0	0	0	0	0	0	0	0	0	0	0	0	0	0	0	0	0
nleC	Type III secretion system effector NleC, zinc metalloprotease	T3SS	Secretion systems/Autotransporters	0	0	0	0	0	0	0	0	0	0	0	0	0	0	0	0	0	0	0	0	0	0	0	0	0	0	0	0	0	0	0	0	0	0	0	0	0	0	0	0	0	0	0	0	0	0
nleD	Type III secretion system effector NleD	T3SS	Secretion systems/Autotransporters	0	0	0	0	0	0	0	0	0	0	0	0	0	0	0	0	0	0	0	0	0	0	0	0	0	0	0	0	0	0	0	0	0	0	0	0	0	0	0	0	0	0	0	0	0	0
nleE	Type III secretion system effector NleE	T3SS	Secretion systems/Autotransporters	0	0	0	0	0	0	0	0	0	0	0	0	0	0	0	0	0	0	0	0	0	0	0	0	0	0	0	0	0	0	0	0	0	0	0	0	0	0	0	0	0	0	0	0	0	0
nleF	Type III secretion system effector NleF, caspase inhibitor	T3SS	Secretion systems/Autotransporters	0	0	0	0	0	0	0	0	0	0	0	0	0	0	0	0	0	0	0	0	0	0	0	0	0	0	0	0	0	0	0	0	0	0	0	0	0	0	0	0	0	0	0	0	0	0
nleG	T3SS secreted effector NleI/NleG-like protein	T3SS	Secretion systems/Autotransporters	0	0	0	0	0	0	0	0	0	0	0	0	0	0	0	0	0	0	0	0	0	0	0	0	0	0	0	0	0	0	0	0	0	0	0	0	0	0	0	0	0	0	0	0	0	0
nleG-1	T3SS effector NleG	T3SS	Secretion systems/Autotransporters	0	0	0	0	0	0	0	0	0	0	0	0	0	0	0	0	0	0	0	0	0	0	0	0	0	0	0	0	0	0	0	0	0	0	0	0	0	0	0	0	0	0	0	0	0	0
nleG2-2	T3SS effector NleG	T3SS	Secretion systems/Autotransporters	0	0	0	0	0	0	0	0	0	0	0	0	0	0	0	0	0	0	0	0	0	0	0	0	0	0	0	0	0	0	0	0	0	0	0	0	0	0	0	0	0	0	0	0	0	0
nleG2-4	T3SS effector NleG	T3SS	Secretion systems/Autotransporters	0	0	0	0	0	0	0	0	0	0	0	0	0	0	0	0	0	0	0	0	0	0	0	0	0	0	0	0	0	0	0	0	0	0	0	0	0	0	0	0	0	0	0	0	0	0
nleG-3	T3SS effector NleG	T3SS	Secretion systems/Autotransporters	0	0	0	0	0	0	0	0	0	0	0	0	0	0	0	0	0	0	0	0	0	0	0	0	0	0	0	0	0	0	0	0	0	0	0	0	0	0	0	0	0	0	0	0	0	0
nleG5-1	T3SS effector NleG	T3SS	Secretion systems/Autotransporters	0	0	0	0	0	0	0	0	0	0	0	0	0	0	0	0	0	0	0	0	0	0	0	0	0	0	0	0	0	0	0	0	0	0	0	0	0	0	0	0	0	0	0	0	0	0
nleG6-1	T3SS effector NleG	T3SS	Secretion systems/Autotransporters	0	0	0	0	0	0	0	0	0	0	0	0	0	0	0	0	0	0	0	0	0	0	0	0	0	0	0	0	0	0	0	0	0	0	0	0	0	0	0	0	0	0	0	0	0	0
nleG6-3	T3SS effector NleG	T3SS	Secretion systems/Autotransporters	0	0	0	0	0	0	0	0	0	0	0	0	0	0	0	0	0	0	0	0	0	0	0	0	0	0	0	0	0	0	0	0	0	0	0	0	0	0	0	0	0	0	0	0	0	0
nleH1	T3SS secreted effector NleH	T3SS	Secretion systems/Autotransporters	0	0	0	0	0	0	0	0	0	0	0	0	0	0	0	0	0	0	0	0	0	0	0	0	0	0	0	0	0	0	0	0	0	0	0	0	0	0	0	0	0	0	0	0	0	0
nleH2	T3SS secreted effector NleH	T3SS	Secretion systems/Autotransporters	0	0	0	0	0	0	0	0	0	0	0	0	0	0	0	0	0	0	0	0	0	0	0	0	0	0	0	0	0	0	0	0	0	0	0	0	0	0	0	0	0	0	0	0	0	0
nleH3	T3SS secreted effector NleH	T3SS	Secretion systems/Autotransporters	0	0	0	0	0	0	0	0	0	0	0	0	0	0	0	0	0	0	0	0	0	0	0	0	0	0	0	0	0	0	0	0	0	0	0	0	0	0	0	0	0	0	0	0	0	0
orgA	hypothetical protein	T3SS	Secretion systems/Autotransporters	0	0	1	0	0	0	1	1	1	0	0	1	1	0	0	0	0	0	0	0	0	0	1	0	1	0	0	1	1	0	0	0	0	0	0	0	0	0	0	1	1	1	0	0	0	1
orgB	hypothetical protein	T3SS	Secretion systems/Autotransporters	0	0	1	0	0	0	1	1	1	0	0	1	1	0	0	0	0	0	0	0	0	0	1	0	1	0	0	1	1	0	0	0	0	0	0	0	0	0	0	1	1	1	0	0	0	1
pkgA	hypothetical protein	T3SS	Secretion systems/Autotransporters	0	0	0	0	0	0	1	0	0	0	0	1	1	0	0	0	0	0	0	0	0	0	1	0	1	0	0	0	1	0	0	0	0	0	0	0	0	0	0	0	1	1	0	0	0	1
rorf8	chaperone of T3SS Rorf8	T3SS	Secretion systems/Autotransporters	0	0	0	0	0	0	0	0	0	0	0	0	0	0	0	0	0	0	0	0	0	0	0	0	0	0	0	0	0	0	0	0	0	0	0	0	0	0	0	0	0	0	0	0	0	0
sepD	Type III secretion system secretion switch protein SepD	T3SS	Secretion systems/Autotransporters	0	0	0	0	0	0	0	0	0	0	0	0	0	0	0	0	0	0	0	0	0	0	0	0	0	0	0	0	0	0	0	0	0	0	0	0	0	0	0	0	0	0	0	0	0	0
sepL	Type III secretion system secretion gatekeeper SepL	T3SS	Secretion systems/Autotransporters	0	0	0	0	0	0	0	0	0	0	0	0	0	0	0	0	0	0	0	0	0	0	0	0	0	0	0	0	0	0	0	0	0	0	0	0	0	0	0	0	0	0	0	0	0	0
sepQ	Type III secetion system C ring protein EscQ	T3SS	Secretion systems/Autotransporters	0	0	0	0	0	0	0	0	0	0	0	0	0	0	0	0	0	0	0	0	0	0	0	0	0	0	0	0	0	0	0	0	0	0	0	0	0	0	0	0	0	0	0	0	0	0
sepZ	Type III secretion system effector EspZ	T3SS	Secretion systems/Autotransporters	0	0	0	0	0	0	0	0	0	0	0	0	0	0	0	0	0	0	0	0	0	0	0	0	0	0	0	0	0	0	0	0	0	0	0	0	0	0	0	0	0	0	0	0	0	0
speL	secretion switching protein SpeL	T3SS	Secretion systems/Autotransporters	0	0	0	0	0	0	0	0	0	0	0	0	0	0	0	0	0	0	0	0	0	0	0	0	0	0	0	0	0	0	0	0	0	0	0	0	0	0	0	0	0	0	0	0	0	0
tccP2	T3SS secreted effector TccP3	T3SS	Secretion systems/Autotransporters	0	0	0	0	0	0	0	0	0	0	0	0	0	0	0	0	0	0	0	0	0	0	0	0	0	0	0	0	0	0	0	0	0	0	0	0	0	0	0	0	0	0	0	0	0	0
tir	translocated intimin receptor Tir	T3SS	Secretion systems/Autotransporters	0	0	0	0	0	0	0	0	0	0	0	0	0	0	0	0	0	0	0	0	0	0	0	0	0	0	0	0	0	0	0	0	0	0	0	0	0	0	0	0	0	0	0	0	0	0
ygeG	hypothetical protein	T3SS	Secretion systems/Autotransporters	0	0	1	0	0	0	1	1	1	0	0	1	1	0	0	0	0	0	0	0	0	0	1	0	1	0	0	1	1	0	0	0	0	0	0	0	0	0	0	1	1	1	0	0	0	1
ygeH	transcriptional regulator	T3SS	Secretion systems/Autotransporters	0	0	1	0	0	0	1	1	1	0	0	1	1	0	0	0	0	0	0	0	0	0	1	0	1	0	0	1	1	0	0	0	0	0	0	0	0	0	0	1	1	1	0	0	0	1
aaiA	hypothetical protein	T6SS	Secretion systems/Autotransporters	0	0	0	0	0	0	0	0	0	0	0	0	0	0	0	0	0	0	0	0	0	0	0	0	0	0	0	0	0	0	0	0	0	0	0	0	0	0	0	0	0	0	0	0	0	0
aaiB	hypothetical protein	T6SS	Secretion systems/Autotransporters	0	0	0	0	0	0	0	0	0	0	0	0	0	0	0	0	0	0	0	0	0	0	0	0	0	0	0	0	0	0	0	0	0	0	0	0	0	0	0	0	0	0	0	0	0	0
aaiC	hypothetical protein	T6SS	Secretion systems/Autotransporters	0	0	0	0	0	0	0	0	0	0	0	0	0	0	0	0	0	0	0	0	0	0	0	0	0	0	0	0	0	0	0	0	0	0	0	0	0	0	0	0	0	0	0	0	0	0
aaiD	hypothetical protein	T6SS	Secretion systems/Autotransporters	0	0	0	0	0	0	0	0	0	0	0	0	0	0	0	0	0	0	0	0	0	0	0	0	0	0	0	0	0	0	0	0	0	0	0	0	0	0	0	0	0	0	0	0	0	0
aaiE	hypothetical protein	T6SS	Secretion systems/Autotransporters	0	0	0	0	0	0	0	0	0	0	0	0	0	0	0	0	0	0	0	0	0	0	0	0	0	0	0	0	0	0	0	0	0	0	0	0	0	0	0	0	0	0	0	0	0	0
aaiF	hypothetical protein	T6SS	Secretion systems/Autotransporters	0	0	0	0	0	0	0	0	0	0	0	0	0	0	0	0	0	0	0	0	0	0	0	0	0	0	0	0	0	0	0	0	0	0	0	0	0	0	0	0	0	0	0	0	0	0
aaiH	hypothetical protein	T6SS	Secretion systems/Autotransporters	0	0	0	0	0	0	0	0	0	0	0	0	0	0	0	0	0	0	0	0	0	0	0	0	0	0	0	0	0	0	0	0	0	0	0	0	0	0	0	0	0	0	0	0	0	0
aaiI	hypothetical protein	T6SS	Secretion systems/Autotransporters	0	0	0	0	0	0	0	0	0	0	0	0	0	0	0	0	0	0	0	0	0	0	0	0	0	0	0	0	0	0	0	0	0	0	0	0	0	0	0	0	0	0	0	0	0	0
aaiJ	hypothetical protein	T6SS	Secretion systems/Autotransporters	0	0	0	0	0	0	0	0	0	0	0	0	0	0	0	0	0	0	0	0	0	0	0	0	0	0	0	0	0	0	0	0	0	0	0	0	0	0	0	0	0	0	0	0	0	0
aaiK	hypothetical protein	T6SS	Secretion systems/Autotransporters	0	0	0	0	0	0	0	0	0	0	0	0	0	0	0	0	0	0	0	0	0	0	0	0	0	0	0	0	0	0	0	0	0	0	0	0	0	0	0	0	0	0	0	0	0	0
aaiL	hypothetical protein	T6SS	Secretion systems/Autotransporters	0	0	0	0	0	0	0	0	0	0	0	0	0	0	0	0	0	0	0	0	0	0	0	0	0	0	0	0	0	0	0	0	0	0	0	0	0	0	0	0	0	0	0	0	0	0
aaiM	hypothetical protein	T6SS	Secretion systems/Autotransporters	0	0	0	0	0	0	0	0	0	0	0	0	0	0	0	0	0	0	0	0	0	0	0	0	0	0	0	0	0	0	0	0	0	0	0	0	0	0	0	0	0	0	0	0	0	0
aaiN	hypothetical protein	T6SS	Secretion systems/Autotransporters	0	0	0	0	0	0	0	0	0	0	0	0	0	0	0	0	0	0	0	0	0	0	0	0	0	0	0	0	0	0	0	0	0	0	0	0	0	0	0	0	0	0	0	0	0	0
aaiO	hypothetical protein	T6SS	Secretion systems/Autotransporters	0	0	0	0	0	0	0	0	0	0	0	0	0	0	0	0	0	0	0	0	0	0	0	0	0	0	0	0	0	0	0	0	0	0	0	0	0	0	0	0	0	0	0	0	0	0
aaiP	hypothetical protein	T6SS	Secretion systems/Autotransporters	0	0	0	0	0	0	0	0	0	0	0	0	0	0	0	0	0	0	0	0	0	0	0	0	0	0	0	0	0	0	0	0	0	0	0	0	0	0	0	0	0	0	0	0	0	0
aaiS	conserved hypothetical protein	T6SS	Secretion systems/Autotransporters	0	0	0	0	0	0	0	0	0	0	0	0	0	0	0	0	0	0	0	0	0	0	0	0	0	0	0	0	0	0	0	0	0	0	0	0	0	0	0	0	0	0	0	0	0	0
aaiT	conserved hypothetical protein	T6SS	Secretion systems/Autotransporters	0	0	0	0	0	0	0	0	0	0	0	0	0	0	0	0	0	0	0	0	0	0	0	0	0	0	0	0	0	0	0	0	0	0	0	0	0	0	0	0	0	0	0	0	0	0
aaiU	hypothetical protein	T6SS	Secretion systems/Autotransporters	0	0	0	0	0	0	0	0	0	0	0	0	0	0	0	0	0	0	0	0	0	0	0	0	0	0	0	0	0	0	0	0	0	0	0	0	0	0	0	0	0	0	0	0	0	0
aaiV	hypothetical protein	T6SS	Secretion systems/Autotransporters	0	0	0	0	0	0	0	0	0	0	0	0	0	0	0	0	0	0	0	0	0	0	0	0	0	0	0	0	0	0	0	0	0	0	0	0	0	0	0	0	0	0	0	0	0	0
aec11	hypothetical protein	T6SS	Secretion systems/Autotransporters	0	1	0	0	0	0	0	0	0	1	1	0	0	0	0	1	1	1	0	0	1	1	0	1	0	0	1	0	0	1	0	1	0	0	1	1	0	1	1	0	0	0	1	1	0	0
aec14	hypothetical protein	T6SS	Secretion systems/Autotransporters	0	1	0	0	0	0	0	0	0	1	1	0	0	0	0	1	1	1	0	0	1	1	0	1	0	0	1	0	0	1	0	1	0	0	1	1	0	1	1	0	0	0	1	1	0	0
aec15	VgrE protein	T6SS	Secretion systems/Autotransporters	1	1	1	1	0	0	0	1	0	1	0	1	0	0	0	1	1	0	0	1	0	0	1	0	1	0	1	1	1	0	0	1	1	1	0	0	0	0	0	0	1	0	0	1	1	0
aec16	putative type VI secretion system protein	T6SS	Secretion systems/Autotransporters	0	1	0	0	0	0	0	0	1	1	1	1	1	0	0	1	1	1	0	0	1	1	1	1	1	0	1	1	1	1	0	1	0	0	1	1	0	1	1	1	1	1	1	1	0	0
aec17	hypothetical protein	T6SS	Secretion systems/Autotransporters	0	1	0	0	0	0	0	0	1	1	1	1	1	0	0	1	1	1	0	0	1	1	1	1	1	0	1	1	1	1	0	1	0	0	1	1	0	1	1	1	1	1	1	1	0	0
aec18	hypothetical protein	T6SS	Secretion systems/Autotransporters	0	1	0	0	0	0	0	0	1	1	1	1	1	0	0	1	1	1	0	0	1	1	1	1	1	0	1	1	1	1	0	1	0	0	1	1	0	1	1	1	1	1	1	1	0	0
aec19	hypothetical protein	T6SS	Secretion systems/Autotransporters	0	1	0	0	0	0	0	0	1	1	1	1	1	0	0	1	1	1	0	0	1	1	1	1	1	0	1	1	1	1	0	1	0	0	1	1	0	1	1	1	1	1	1	1	0	0
aec22	hypothetical protein	T6SS	Secretion systems/Autotransporters	0	1	1	0	0	0	0	0	1	1	1	1	1	0	0	1	1	1	0	0	1	1	1	1	1	0	1	1	1	1	0	1	0	0	1	1	0	1	1	1	1	1	1	1	0	0
aec23	hypothetical protein	T6SS	Secretion systems/Autotransporters	0	1	1	0	0	0	0	0	1	1	1	1	1	0	0	1	1	1	0	0	1	1	1	1	1	0	1	1	1	1	0	1	0	0	1	1	0	1	1	1	1	1	1	1	0	0
aec24	type VI secretion lipoprotein	T6SS	Secretion systems/Autotransporters	0	1	1	0	0	0	0	0	1	1	1	1	1	0	0	1	1	1	0	0	1	1	1	1	1	0	1	1	1	1	0	1	0	0	1	1	0	1	1	1	1	1	1	1	0	0
aec25	hypothetical protein	T6SS	Secretion systems/Autotransporters	0	1	1	0	0	0	0	0	1	1	1	1	1	0	0	1	1	1	0	0	1	1	1	1	1	0	1	1	1	1	0	1	0	0	1	1	0	1	1	1	1	1	1	1	0	0
aec26	membrane protein Aec26	T6SS	Secretion systems/Autotransporters	0	1	1	0	0	0	0	0	1	1	1	1	1	0	0	1	1	1	0	0	1	1	1	1	1	0	1	1	1	1	0	1	0	0	1	1	0	1	1	1	1	1	1	1	0	0
aec28	hypothetical protein	T6SS	Secretion systems/Autotransporters	0	1	1	0	0	0	0	0	1	1	1	1	1	0	0	1	1	1	0	0	1	1	1	1	1	0	1	1	1	1	0	1	0	0	1	1	0	1	1	1	1	1	1	1	0	0
aec29	hypothetical protein	T6SS	Secretion systems/Autotransporters	0	1	1	0	0	0	0	0	1	1	1	1	1	0	0	1	1	1	0	0	1	1	1	1	1	0	1	1	1	1	0	1	0	0	1	1	0	1	1	1	1	1	1	1	0	0
aec30	IcmF-like protein	T6SS	Secretion systems/Autotransporters	0	1	0	0	0	0	0	0	0	1	1	1	0	0	0	1	1	1	0	0	1	1	1	1	0	0	1	0	0	1	0	1	0	0	1	1	0	1	1	0	1	0	1	1	0	0
aec31	hypothetical protein	T6SS	Secretion systems/Autotransporters	0	1	1	0	0	0	0	0	1	1	1	1	1	0	0	1	1	1	0	0	1	1	1	1	1	0	1	1	1	1	0	1	0	0	1	1	0	1	1	1	1	1	1	1	0	0
aec32	hypothetical protein	T6SS	Secretion systems/Autotransporters	0	1	1	0	0	0	0	1	1	1	1	1	1	0	0	1	1	1	0	0	1	1	1	1	1	0	1	1	1	1	0	1	0	0	1	1	0	1	1	1	1	1	1	1	0	0
aec7	hypothetical protein	T6SS	Secretion systems/Autotransporters	1	1	0	1	1	0	0	0	0	1	1	1	0	1	1	1	1	1	1	1	1	1	1	1	0	0	1	0	0	1	1	1	1	1	1	1	0	1	1	0	1	0	1	1	1	0
aec8	hypothetical protein	T6SS	Secretion systems/Autotransporters	0	1	0	0	0	0	0	0	0	1	1	1	0	0	0	1	1	1	0	0	1	1	1	1	0	0	1	0	0	1	0	1	0	0	1	1	0	1	1	0	1	0	1	1	0	0
APECO1_1753	hypothetical protein	T6SS	Secretion systems/Autotransporters	0	1	0	0	0	0	0	0	0	1	1	0	0	0	0	1	1	1	0	0	1	1	0	1	0	0	1	0	0	1	0	1	0	0	1	1	0	1	1	0	0	0	1	1	0	0
APECO1_1761	hypothetical protein	T6SS	Secretion systems/Autotransporters	0	1	0	0	0	0	0	0	0	1	1	1	0	0	0	1	1	1	0	0	1	1	1	1	0	0	1	0	0	1	0	1	0	0	1	1	0	1	1	0	1	0	1	1	0	0
APECO1_3695	hypothetical protein	T6SS	Secretion systems/Autotransporters	1	1	0	1	1	1	0	0	0	1	1	0	0	1	1	1	1	0	1	1	1	1	0	1	0	1	1	0	0	1	1	1	1	1	0	1	1	1	1	0	0	0	0	1	1	0
APECO1_3696	hypothetical protein	T6SS	Secretion systems/Autotransporters	1	1	0	1	1	1	0	0	0	1	1	0	0	1	1	1	1	0	1	1	1	1	0	1	0	1	1	0	0	1	1	1	1	1	0	1	1	1	1	0	0	0	0	1	1	0
APECO1_3702	ImpA-like protein	T6SS	Secretion systems/Autotransporters	1	1	0	1	1	1	0	0	0	1	1	0	0	1	1	1	1	0	1	1	1	1	0	1	0	1	1	0	0	1	1	1	1	1	0	1	1	1	1	0	0	0	0	1	1	0
APECO1_3705	hypothetical protein	T6SS	Secretion systems/Autotransporters	0	0	0	0	0	0	0	0	0	0	1	0	0	0	0	0	0	0	0	0	0	0	0	1	0	0	0	0	0	1	0	0	0	0	0	0	0	1	1	0	0	0	0	0	0	0
APECO1_3711	hypothetical protein	T6SS	Secretion systems/Autotransporters	0	0	0	0	0	0	0	0	0	0	1	0	0	0	0	0	0	0	0	0	0	0	0	1	0	0	0	0	0	1	0	0	0	0	0	0	0	1	1	0	0	0	0	0	0	0
APECO1_3712	ClpA/ClpB family protein	T6SS	Secretion systems/Autotransporters	1	1	0	1	1	1	0	0	0	1	1	0	0	1	1	1	1	0	1	1	1	1	0	1	0	1	1	0	0	1	1	1	1	1	0	1	1	1	1	0	0	0	0	1	1	0
APECO1_3713	hemolysin-coregulated protein	T6SS	Secretion systems/Autotransporters	1	1	0	1	1	1	0	0	0	1	1	0	0	1	1	1	1	0	1	1	1	1	0	1	0	1	1	0	0	1	1	1	1	1	0	1	1	1	1	0	0	0	0	1	1	0
APECO1_3714	outer membrane protein	T6SS	Secretion systems/Autotransporters	1	1	0	1	1	0	0	0	0	1	1	0	0	1	1	1	0	0	1	1	0	0	0	1	0	0	1	0	0	1	1	1	1	1	0	0	0	1	1	0	0	0	0	0	1	0
APECO1_3715	hypothetical protein	T6SS	Secretion systems/Autotransporters	1	1	0	1	1	1	0	0	0	1	1	0	0	1	1	1	1	0	1	1	1	1	0	1	0	1	1	0	0	1	1	1	1	1	0	1	1	1	1	0	0	0	0	1	1	0
APECO1_3716	hypothetical protein	T6SS	Secretion systems/Autotransporters	1	1	0	1	1	1	0	0	0	1	1	0	0	1	1	1	1	0	1	1	1	1	0	1	0	1	1	0	0	1	1	1	1	1	0	1	1	1	1	0	0	0	0	1	1	0
APECO1_3717	hypothetical protein	T6SS	Secretion systems/Autotransporters	1	1	0	1	1	1	0	0	0	1	1	0	0	1	1	1	1	0	1	1	1	1	0	1	0	1	1	0	0	1	1	1	1	1	0	1	1	1	1	0	0	0	0	1	1	0
APECO1_3718	hypothetical protein	T6SS	Secretion systems/Autotransporters	1	1	0	1	1	1	0	0	0	1	1	0	0	1	1	1	1	0	1	1	1	1	0	1	0	1	1	0	0	1	1	1	1	1	0	1	1	1	1	0	0	0	0	1	1	0
c3400	hypothetical protein	T6SS	Secretion systems/Autotransporters	1	1	0	1	1	1	0	0	0	1	1	0	0	1	1	1	1	0	1	1	1	1	0	1	0	1	1	0	0	1	1	1	1	1	0	1	1	1	1	0	0	0	0	1	1	0
clpV	type VI secretion ATPase, ClpV1 family	T6SS	Secretion systems/Autotransporters	0	1	1	0	0	0	0	0	1	1	1	1	1	0	0	1	1	1	0	0	1	1	1	1	0	0	1	1	1	1	0	1	0	0	1	1	0	1	1	1	1	1	1	1	0	0
EC042_4524	putative type VI secretion protein	T6SS	Secretion systems/Autotransporters	0	0	0	0	0	0	0	0	0	0	0	0	0	0	0	0	0	0	0	0	0	0	0	0	0	0	0	0	0	0	0	0	0	0	0	0	0	0	0	0	0	0	0	0	0	0
EC042_4526	putative type VI secretion protein	T6SS	Secretion systems/Autotransporters	0	0	0	0	0	0	0	0	0	0	0	0	0	0	0	0	0	0	0	0	0	0	0	0	0	0	0	0	0	0	0	0	0	0	0	0	0	0	0	0	0	0	0	0	0	0
EC042_4527	putative type VI secretion protein	T6SS	Secretion systems/Autotransporters	0	0	0	0	0	0	0	0	0	0	0	0	0	0	0	0	0	0	0	0	0	0	0	0	0	0	0	0	0	0	0	0	0	0	0	0	0	0	0	0	0	0	0	0	0	0
EC042_4528	putative type VI secretion protein	T6SS	Secretion systems/Autotransporters	0	0	0	0	0	0	0	0	0	0	0	0	0	0	0	0	0	0	0	0	0	0	0	0	0	0	0	0	0	0	0	0	0	0	0	0	0	0	0	0	0	0	0	0	0	0
EC042_4530	putative type VI secretion protein	T6SS	Secretion systems/Autotransporters	0	0	0	0	0	0	0	0	0	0	0	0	0	0	0	0	0	0	0	0	0	0	0	0	0	0	0	0	0	0	0	0	0	0	0	0	0	0	0	0	0	0	0	0	0	0
EC042_4531	putative type VI secretion protein	T6SS	Secretion systems/Autotransporters	0	0	0	0	0	0	0	0	0	0	0	0	0	0	0	0	0	0	0	0	0	0	0	0	0	0	0	0	0	0	0	0	0	0	0	0	0	0	0	0	0	0	0	0	0	0
EC042_4532	putative type VI secretion protein	T6SS	Secretion systems/Autotransporters	0	0	0	0	0	0	0	0	0	0	0	0	0	0	0	0	0	0	0	0	0	0	0	0	0	0	0	0	0	0	0	0	0	0	0	0	0	0	0	0	0	0	0	0	0	0
EC042_4536	putative type VI secretion protein	T6SS	Secretion systems/Autotransporters	0	0	0	0	0	0	0	0	0	0	0	0	0	0	0	0	0	0	0	0	0	0	0	0	0	0	0	0	0	0	0	0	0	0	0	0	0	0	0	0	0	0	0	0	0	0
EC042_4543	putative type VI secretion protein	T6SS	Secretion systems/Autotransporters	0	0	0	0	0	0	0	0	0	0	0	0	0	0	0	0	0	0	0	0	0	0	0	0	0	0	0	0	0	0	0	0	0	0	0	0	0	0	0	0	0	0	0	0	0	0
EC042_4545	putative type VI secretion protein	T6SS	Secretion systems/Autotransporters	0	0	0	0	0	0	0	0	0	0	0	0	0	0	0	0	0	0	0	0	0	0	0	0	0	0	0	0	0	0	0	0	0	0	0	0	0	0	0	0	0	0	0	0	0	0
EC042_4548	hypothetical protein	T6SS	Secretion systems/Autotransporters	0	0	0	0	0	0	0	0	0	0	0	0	0	0	0	0	0	0	0	0	0	0	0	0	0	0	0	0	0	0	0	0	0	0	0	0	0	0	0	0	0	0	0	0	0	0
EC042_4549	hypothetical protein	T6SS	Secretion systems/Autotransporters	0	0	0	0	0	0	0	0	0	0	0	0	0	0	0	0	0	0	0	0	0	0	0	0	0	0	0	0	0	0	0	0	0	0	0	0	0	0	0	0	0	0	0	0	0	0
EC55989_3315	hypothetical protein	T6SS	Secretion systems/Autotransporters	0	0	0	0	0	0	0	0	0	0	0	0	0	0	0	0	0	0	0	0	0	0	0	0	0	0	0	0	0	0	0	0	0	0	0	0	0	0	0	0	0	0	0	0	0	0
EC55989_3317	hypothetical protein	T6SS	Secretion systems/Autotransporters	0	0	0	0	0	0	0	0	0	0	0	0	0	0	0	0	0	0	0	0	0	0	0	0	0	0	0	0	0	0	0	0	0	0	0	0	0	0	0	0	0	0	0	0	0	0
EC55989_3318	hypothetical protein	T6SS	Secretion systems/Autotransporters	0	0	0	0	0	0	0	0	0	0	0	0	0	0	0	0	0	0	0	0	0	0	0	0	0	0	0	0	0	0	0	0	0	0	0	0	0	0	0	0	0	0	0	0	0	0
EC55989_3320	hypothetical protein	T6SS	Secretion systems/Autotransporters	0	0	0	0	0	0	0	0	0	0	0	0	0	0	0	0	0	0	0	0	0	0	0	0	0	0	0	0	0	0	0	0	0	0	0	0	0	0	0	0	0	0	0	0	0	0
EC55989_3322	hypothetical protein	T6SS	Secretion systems/Autotransporters	0	0	0	0	0	0	0	0	0	0	0	0	0	0	0	0	0	0	0	0	0	0	0	0	0	0	0	0	0	0	0	0	0	0	0	0	0	0	0	0	0	0	0	0	0	0
EC55989_3323	hypothetical protein	T6SS	Secretion systems/Autotransporters	0	0	0	0	0	0	0	0	0	0	0	0	0	0	0	0	0	0	0	0	0	0	0	0	0	0	0	0	0	0	0	0	0	0	0	0	0	0	0	0	0	0	0	0	0	0
EC55989_3324	hypothetical protein	T6SS	Secretion systems/Autotransporters	0	0	0	0	0	0	0	0	0	0	0	0	0	0	0	0	0	0	0	0	0	0	0	0	0	0	0	0	0	0	0	0	0	0	0	0	0	0	0	0	0	0	0	0	0	0
EC55989_3325	hypothetical protein	T6SS	Secretion systems/Autotransporters	0	0	0	0	0	0	0	0	0	0	0	0	0	0	0	0	0	0	0	0	0	0	0	0	0	0	0	0	0	0	0	0	0	0	0	0	0	0	0	0	0	0	0	0	0	0
EC55989_3326	hypothetical protein	T6SS	Secretion systems/Autotransporters	0	0	0	0	0	0	0	0	0	0	0	0	0	0	0	0	0	0	0	0	0	0	0	0	0	0	0	0	0	0	0	0	0	0	0	0	0	0	0	0	0	0	0	0	0	0
EC55989_3327	hypothetical protein	T6SS	Secretion systems/Autotransporters	0	0	0	0	0	0	0	0	0	0	0	0	0	0	0	0	0	0	0	0	0	0	0	0	0	0	0	0	0	0	0	0	0	0	0	0	0	0	0	0	0	0	0	0	0	0
EC55989_3329	hypothetical protein	T6SS	Secretion systems/Autotransporters	0	0	0	0	0	0	0	0	0	0	0	0	0	0	0	0	0	0	0	0	0	0	0	0	0	0	0	0	0	0	0	0	0	0	0	0	0	0	0	0	0	0	0	0	0	0
EC55989_3330	hypothetical protein	T6SS	Secretion systems/Autotransporters	0	0	0	0	0	0	0	0	0	0	0	0	0	0	0	0	0	0	0	0	0	0	0	0	0	0	0	0	0	0	0	0	0	0	0	0	0	0	0	0	0	0	0	0	0	0
EC55989_3331	hypothetical protein	T6SS	Secretion systems/Autotransporters	0	0	0	0	0	0	0	0	0	0	0	0	0	0	0	0	0	0	0	0	0	0	0	0	0	0	0	0	0	0	0	0	0	0	0	0	0	0	0	0	0	0	0	0	0	0
EC55989_3335	hypothetical protein	T6SS	Secretion systems/Autotransporters	0	0	0	0	0	0	0	0	0	0	0	0	0	0	0	0	0	0	0	0	0	0	0	0	0	0	0	0	0	0	0	0	0	0	0	0	0	0	0	0	0	0	0	0	0	0
EC55989_3339	hypothetical protein	T6SS	Secretion systems/Autotransporters	0	0	0	0	0	0	0	0	0	0	0	0	0	0	0	0	0	0	0	0	0	0	0	0	0	0	0	0	0	0	0	0	0	0	0	0	0	0	0	0	0	0	0	0	0	0
EC958_0639	hypothetical protein	T6SS	Secretion systems/Autotransporters	0	0	0	0	0	1	0	0	0	0	0	0	0	0	0	0	0	0	0	0	0	0	0	0	0	1	0	0	0	0	0	0	0	0	0	0	1	0	0	0	0	0	0	0	0	0
EC958_3095	hypothetical protein	T6SS	Secretion systems/Autotransporters	0	1	0	0	0	0	0	0	0	1	0	0	0	0	0	0	0	0	0	0	1	1	0	0	0	0	0	0	0	0	0	1	0	0	0	1	0	0	0	0	0	0	0	1	0	0
EC958_3099	hypothetical protein	T6SS	Secretion systems/Autotransporters	0	0	0	0	0	1	0	0	0	0	0	0	0	0	0	0	0	0	0	0	0	0	0	0	0	1	0	0	0	0	0	0	0	0	0	0	1	0	0	0	0	0	0	0	0	0
EC958_5043	hypothetical protein	T6SS	Secretion systems/Autotransporters	1	1	0	1	1	1	1	0	0	1	1	0	0	1	1	1	1	0	1	1	1	1	0	1	0	1	1	0	0	1	1	1	1	1	0	1	1	1	1	0	0	0	0	1	1	0
ECABU_c30960	VGR-related protein	T6SS	Secretion systems/Autotransporters	1	0	0	1	1	0	0	0	0	0	0	0	0	1	1	0	0	0	1	1	0	0	0	0	0	0	0	0	0	0	1	0	1	1	0	0	0	0	0	0	0	0	0	0	1	0
EcE24377A_3127	OmpA domain-containing protein	T6SS	Secretion systems/Autotransporters	0	0	0	0	0	0	0	0	0	0	0	0	0	0	0	0	1	0	0	0	1	1	0	0	0	0	0	0	0	0	0	0	0	0	0	1	0	0	0	0	0	0	0	1	0	0
ECNA114_2857	hypothetical protein	T6SS	Secretion systems/Autotransporters	0	0	0	0	0	1	0	0	0	0	0	0	0	0	0	0	0	0	0	0	0	0	0	0	0	1	0	0	0	0	0	0	0	0	0	0	1	0	0	0	0	0	0	0	0	0
ECO103_0224	hypothetical protein	T6SS	Secretion systems/Autotransporters	0	0	1	0	0	0	0	0	1	0	0	0	1	0	0	0	0	0	0	0	0	0	0	0	1	0	0	1	1	0	0	0	0	0	0	0	0	0	0	1	0	1	0	0	0	0
ECO103_3357	hypothetical protein	T6SS	Secretion systems/Autotransporters	0	0	0	0	0	0	0	0	0	0	0	0	0	0	0	0	0	0	0	0	0	0	0	0	0	0	0	0	0	0	0	0	0	0	0	0	0	0	0	0	0	0	0	0	0	0
ECO103_3368	hypothetical protein	T6SS	Secretion systems/Autotransporters	0	1	0	0	0	1	0	0	0	1	0	0	0	0	0	1	1	0	0	0	1	1	0	0	0	1	1	0	0	0	0	1	0	0	0	1	0	0	0	0	0	0	0	1	0	0
ECP_2810	VGR-related protein	T6SS	Secretion systems/Autotransporters	0	1	0	0	0	0	0	0	0	1	0	0	0	0	0	1	0	0	0	0	1	1	0	0	0	0	1	0	0	0	0	1	0	0	0	1	0	0	0	0	0	0	0	1	0	0
icmF	macrophage toxin	T6SS	Secretion systems/Autotransporters	0	0	1	0	0	0	0	0	1	0	0	0	1	0	0	0	0	0	0	0	0	0	0	0	1	0	0	1	1	0	0	0	0	0	0	0	0	0	0	1	0	1	0	0	0	0
LF82_438	hypothetical protein	T6SS	Secretion systems/Autotransporters	1	0	0	1	1	0	0	0	0	0	0	0	0	1	1	0	0	0	1	1	0	0	0	0	0	0	0	0	0	0	1	0	1	1	0	0	0	0	0	0	0	0	0	0	1	0
NRG857_13835	hypothetical protein	T6SS	Secretion systems/Autotransporters	1	0	0	1	1	0	0	0	0	0	0	0	0	1	1	0	0	0	1	1	0	0	0	0	0	0	0	0	0	0	1	0	1	1	0	0	0	0	0	0	0	0	0	0	1	0
UM146_16140	hypothetical protein	T6SS	Secretion systems/Autotransporters	0	0	0	0	0	0	0	0	0	0	0	0	0	0	0	0	0	0	0	0	0	0	0	0	0	0	0	0	0	0	0	0	0	0	0	0	0	0	0	0	0	0	0	0	0	0
UTI89_C3202	hypothetical protein	T6SS	Secretion systems/Autotransporters	0	0	0	0	0	0	0	0	0	0	1	0	0	0	0	0	0	0	0	0	0	0	0	1	0	0	0	0	0	1	0	0	0	0	0	0	0	1	1	0	0	0	0	0	0	0
vgrG	hypothetical protein	T6SS	Secretion systems/Autotransporters	0	0	1	0	0	0	0	0	1	0	0	0	0	0	0	0	0	0	0	0	0	0	0	0	0	0	0	0	1	0	0	0	0	0	0	0	0	0	0	1	0	0	0	0	0	0
Z0263	hypothetical protein	T6SS	Secretion systems/Autotransporters	0	0	0	0	0	0	0	0	1	0	0	0	1	0	0	0	0	0	0	0	0	0	0	0	1	0	0	1	1	0	0	0	0	0	0	0	0	0	0	1	0	1	0	0	0	0
Z0265	hypothetical protein	T6SS	Secretion systems/Autotransporters	0	0	0	0	0	0	0	0	1	0	0	0	1	0	0	0	0	0	0	0	0	0	0	0	1	0	0	1	1	0	0	0	0	0	0	0	0	0	0	1	0	1	0	0	0	0
astA	heat-stable enterotoxin 1	Toxin	Toxins	0	0	0	0	0	0	0	0	0	0	0	0	0	0	0	0	0	0	0	0	0	0	0	0	0	0	0	0	0	0	0	1	0	0	0	0	0	0	0	0	0	0	0	0	0	0
cdtA	cytolethal distending toxin A	Toxin	Toxins	0	0	0	1	1	0	0	0	0	0	0	0	0	1	1	0	0	0	1	0	0	0	0	0	0	1	0	0	0	0	1	0	0	0	0	0	0	0	0	0	0	0	0	0	0	0
cdtB	cytolethal distending toxin B	Toxin	Toxins	0	0	0	0	0	0	0	0	0	0	0	0	0	0	0	0	0	0	0	0	0	0	0	0	0	1	0	0	0	0	1	0	0	0	0	0	0	0	0	0	0	0	0	0	0	0
cdtC	cytolethal distending toxin C	Toxin	Toxins	0	0	0	1	1	0	0	0	0	0	0	0	0	1	1	0	0	0	1	0	0	0	0	0	0	1	0	0	0	0	1	0	0	0	0	0	0	0	0	0	0	0	0	0	0	0
cdt-IIIA	cytolethal distending toxin-IIIA	Toxin	Toxins	0	0	0	0	0	0	0	0	0	0	0	0	0	0	0	0	0	0	0	0	0	0	0	0	0	0	0	0	0	0	0	0	0	0	0	0	0	0	0	0	0	0	0	0	0	0
cdt-IIIB	cytolethal distending toxin-IIIB	Toxin	Toxins	0	0	0	0	0	0	0	0	0	0	0	0	0	0	0	0	0	0	0	0	0	0	0	0	0	0	0	0	0	0	0	0	0	0	0	0	0	0	0	0	0	0	0	0	0	0
cdt-IIIC	cytolethal distending toxin-IIIC	Toxin	Toxins	0	0	0	0	0	0	0	0	0	0	0	0	0	0	0	0	0	0	0	0	0	0	0	0	0	0	0	0	0	0	0	0	0	0	0	0	0	0	0	0	0	0	0	0	0	0
clbA	putative 4'-phosphopantetheinyl transferase	Toxin	Toxins	1	0	0	1	1	0	0	0	0	0	0	0	0	1	1	1	0	0	1	1	1	1	0	1	0	0	1	0	0	1	1	1	1	1	0	1	0	1	1	0	0	0	0	1	1	0
clbB	putative hybrid polyketide-non-ribosomal peptide synthetase	Toxin	Toxins	1	0	0	1	1	0	0	0	0	0	0	0	0	1	1	1	0	0	1	1	1	1	0	1	0	0	1	0	0	1	1	1	1	1	0	1	0	1	1	0	0	0	0	1	1	0
clbC	putative polyketide synthase	Toxin	Toxins	1	0	0	1	1	0	0	0	0	0	0	0	0	1	1	1	0	0	1	1	1	1	0	1	0	0	1	0	0	1	1	1	1	1	0	1	0	1	1	0	0	0	0	1	1	0
clbD	putative 3-hydroxyacyl-CoA dehydrogenase	Toxin	Toxins	1	0	0	1	1	0	0	0	0	0	0	0	0	1	1	1	0	0	1	1	1	1	0	1	0	0	1	0	0	1	1	1	1	1	0	1	0	1	1	0	0	0	0	1	1	0
clbE	putative D-alanyl carrier protein	Toxin	Toxins	1	0	0	1	1	0	0	0	0	0	0	0	0	1	1	1	0	0	1	1	1	1	0	1	0	0	1	0	0	1	1	1	1	1	0	1	0	1	1	0	0	0	0	1	1	0
clbF	putative acyl-CoA dehydrogenase	Toxin	Toxins	1	0	0	1	1	0	0	0	0	0	0	0	0	1	1	1	0	0	1	1	1	1	0	1	0	0	1	0	0	1	1	1	1	1	0	1	0	1	1	0	0	0	0	1	1	0
clbG	putative malonyl-CoA transacylase	Toxin	Toxins	1	0	0	1	1	0	0	0	0	0	0	0	0	1	1	1	0	0	1	1	1	1	0	1	0	0	1	0	0	1	1	1	1	1	0	1	0	1	1	0	0	0	0	1	1	0
clbH	putative non-ribosomal peptide synthase	Toxin	Toxins	1	0	0	1	1	0	0	0	0	0	0	0	0	1	1	1	0	0	1	1	1	1	0	1	0	0	1	0	0	1	1	1	1	1	0	1	0	1	1	0	0	0	0	1	1	0
clbI	putative polyketide synthase	Toxin	Toxins	1	0	0	1	1	0	0	0	0	0	0	0	0	1	1	1	0	0	1	1	1	1	0	1	0	0	1	0	0	1	1	1	1	1	0	1	0	1	1	0	0	0	0	1	1	0
clbJ	putative non-ribosomal peptide synthase	Toxin	Toxins	1	0	0	1	1	0	0	0	0	0	0	0	0	1	1	1	0	0	1	1	1	1	0	1	0	0	1	0	0	1	1	1	1	1	0	1	0	1	1	0	0	0	0	1	1	0
clbK	putative hybrid non-ribosomal peptide-polyketide synthetase	Toxin	Toxins	0	0	0	1	1	0	0	0	0	0	0	0	0	0	1	1	0	0	0	1	1	1	0	0	0	0	1	0	0	1	0	0	1	1	0	1	0	0	1	0	0	0	0	0	0	0
clbL	putative amidase	Toxin	Toxins	1	0	0	1	1	0	0	0	0	0	0	0	0	1	1	1	0	0	1	1	1	1	0	1	0	0	1	0	0	1	1	1	1	1	0	1	0	1	1	0	0	0	0	1	1	0
clbM	putative drug/sodium antiporter	Toxin	Toxins	1	0	0	1	1	0	0	0	0	0	0	0	0	1	1	1	0	0	1	1	1	1	0	1	0	0	1	0	0	1	1	1	1	1	0	1	0	1	1	0	0	0	0	1	1	0
clbN	putative non-ribosomal peptide synthetase	Toxin	Toxins	1	0	0	1	1	0	0	0	0	0	0	0	0	1	1	1	0	0	1	1	1	1	0	1	0	0	1	0	0	1	1	1	1	1	0	1	0	1	1	0	0	0	0	1	1	0
clbO	putative polyketide synthase	Toxin	Toxins	1	0	0	1	1	0	0	0	0	0	0	0	0	1	1	1	0	0	1	1	1	1	0	1	0	0	1	0	0	1	1	1	1	1	0	1	0	1	1	0	0	0	0	1	1	0
clbP	putative penicillin binding protein	Toxin	Toxins	1	0	0	1	1	0	0	0	0	0	0	0	0	1	1	1	0	0	1	1	1	1	0	1	0	0	1	0	0	1	1	1	1	1	0	1	0	1	1	0	0	0	0	1	1	0
clbQ	putative thioesterase	Toxin	Toxins	1	0	0	1	1	0	0	0	0	0	0	0	0	1	1	1	0	0	1	1	1	1	0	1	0	0	1	0	0	1	1	1	1	1	0	1	0	1	1	0	0	0	0	1	1	0
clbR	putative regulatory protein	Toxin	Toxins	1	0	0	1	1	0	0	0	0	0	0	0	0	1	1	1	0	0	1	1	1	1	0	1	0	0	1	0	0	1	1	1	1	1	0	1	0	1	1	0	0	0	0	1	1	0
cnf1	cytotoxic necrotizing factor 1	Toxin	Toxins	1	0	0	0	1	0	0	0	0	0	0	0	0	1	1	1	0	0	1	1	0	0	0	1	0	0	1	0	0	0	1	1	1	0	0	0	0	1	0	0	0	0	0	0	1	0
cnf2	cytotoxic necrotizing factor type 2	Toxin	Toxins	0	0	0	0	0	0	0	0	0	0	0	0	0	0	0	0	0	0	0	0	0	0	0	0	0	0	0	0	0	0	0	0	0	0	0	0	0	0	0	0	0	0	0	0	0	0
EcPltAB	pertussis-like toxin	Toxin	Toxins	0	0	0	0	1	0	0	0	0	0	0	0	0	1	1	0	0	0	1	0	0	0	0	0	0	0	0	0	0	0	0	0	0	0	0	0	0	0	0	0	0	0	0	0	0	0
eltIIaA	heat labile enterotoxin type IIa A	Toxin	Toxins	0	0	0	0	0	0	0	0	0	0	0	0	0	0	0	0	0	0	0	0	0	0	0	0	0	0	0	0	0	0	0	0	0	0	0	0	0	0	0	0	0	0	0	0	0	0
estIa	heat stable enterotoxin I	Toxin	Toxins	0	0	0	0	0	0	0	0	0	0	0	0	0	0	0	0	0	0	0	0	0	0	0	0	0	0	0	0	0	0	0	0	0	0	0	0	0	0	0	0	0	0	0	0	0	0
hlyA	hemolysin A	Toxin	Toxins	1	1	0	0	1	0	0	0	0	0	1	0	0	1	1	1	0	0	1	1	0	0	0	1	1	0	1	0	0	0	0	1	1	1	0	0	1	1	0	0	0	0	0	1	1	0
hlyB	hemolysin transport protein	Toxin	Toxins	1	1	0	0	1	0	0	0	0	0	1	0	0	1	1	1	0	0	1	1	0	0	0	1	1	0	1	0	0	0	1	1	1	1	0	0	1	1	0	0	0	0	0	1	1	0
hlyC	hemolysin-activating lysine-acyltransferase HlyC	Toxin	Toxins	1	1	0	0	1	0	0	0	0	0	1	0	0	1	1	1	0	0	1	1	0	0	0	1	1	0	1	0	0	0	1	1	1	1	0	0	1	1	0	0	0	0	0	1	1	0
hlyD	hemolysin secretion protein HlyD	Toxin	Toxins	1	1	0	0	1	0	0	0	0	0	1	0	0	1	1	1	0	0	1	1	0	0	0	1	1	0	1	0	0	0	1	1	1	1	0	0	1	1	0	0	0	0	0	1	1	0
hlyE	hemolysin E	Toxin	Toxins	0	0	1	0	0	0	1	1	1	0	0	1	1	0	0	0	0	0	0	0	0	0	1	0	1	0	0	1	1	0	0	0	0	0	0	0	0	0	0	1	1	1	0	0	0	1
hlyF	putative avian hemolysin	Toxin	Toxins	0	0	0	0	0	0	0	0	0	0	0	0	0	0	0	0	0	0	1	0	0	0	0	0	0	1	0	0	0	0	0	0	0	0	0	0	0	0	0	0	0	0	0	0	0	0
leoA	GTPase required for maximal secretion of the heat-labile enterotoxin	Toxin	Toxins	0	0	0	0	0	0	0	0	0	1	0	0	0	0	0	0	0	0	0	0	0	0	0	0	0	0	0	0	0	0	0	0	0	0	0	0	0	0	0	0	0	0	0	0	0	0
senB	enterotoxin TieB protein	Toxin	Toxins	1	1	1	1	0	1	0	0	0	1	0	0	1	1	1	1	1	1	0	1	1	1	1	1	0	0	1	0	0	1	0	1	1	1	1	1	0	1	1	0	1	0	1	1	0	0
st	heat-stable enterotoxin	Toxin	Toxins	0	0	0	0	0	0	0	0	0	0	0	0	0	0	0	0	0	0	0	0	0	0	0	0	0	0	0	0	0	0	0	0	0	0	0	0	0	0	0	0	0	0	0	0	0	0
stx2A	shiga-like toxin II A subunit encoded by bacteriophage BP-933W	Toxin	Toxins	0	0	0	0	0	0	0	0	0	0	0	0	0	0	0	0	0	0	0	0	0	0	0	0	0	0	0	0	0	0	0	0	0	0	0	0	0	0	0	0	0	0	0	0	0	0
stx2B	shiga-like toxin II B subunit encoded by bacteriophage BP-933W	Toxin	Toxins	0	0	0	0	0	0	0	0	0	0	0	0	0	0	0	0	0	0	0	0	0	0	0	0	0	0	0	0	0	0	0	0	0	0	0	0	0	0	0	0	0	0	0	0	0	0
suba	Subtilase cytotoxin, subunit A, variant 1, Toxin	Toxin	Toxins	0	0	0	0	0	0	0	0	0	0	0	0	0	0	0	0	0	0	0	0	0	0	0	0	0	0	0	0	0	0	0	0	0	0	0	0	0	0	0	0	0	0	0	0	0	0
subb	Subtilase cytotoxin, subunit B, variant 1, Toxin	Toxin	Toxins	0	0	0	0	0	0	0	0	0	0	0	0	0	0	0	0	0	0	0	0	0	0	0	0	0	0	0	0	0	0	0	0	0	0	0	0	0	0	0	0	0	0	0	0	0	0
usp	Uropathogenic specific protein/colicin	Toxin	Toxins	1	1	0	1	1	1	0	0	0	1	1	0	0	1	1	1	1	1	1	1	1	1	0	1	0	1	1	0	0	1	1	1	1	1	1	1	1	1	1	0	0	0	1	1	1	0
bfpA	major pilin structural unit bundlin	Type_4_pilus	Adhesion/Invasion	0	0	0	0	0	0	0	0	0	0	0	0	0	0	0	0	0	0	0	0	0	0	0	0	0	0	0	0	0	0	0	0	0	0	0	0	0	0	0	0	0	0	0	0	0	0
bfpG	BFP biogenesis protein BfpG	Type_4_pilus	Adhesion/Invasion	0	0	0	0	0	0	0	0	0	0	0	0	0	0	0	0	0	0	0	0	0	0	0	0	0	0	0	0	0	0	0	0	0	0	0	0	0	0	0	0	0	0	0	0	0	0
hofB	type IV pilin biogenesis protein	Type_4_pilus	Adhesion/Invasion	1	1	1	1	1	1	1	1	1	1	1	1	1	1	1	1	1	1	1	1	1	1	1	1	1	1	1	1	1	1	1	1	1	1	1	1	1	1	1	1	1	1	1	1	1	1
hofC	type IV pilin biogenesis protein	Type_4_pilus	Adhesion/Invasion	1	1	1	1	1	1	1	1	1	1	1	1	1	1	1	1	1	1	1	1	1	1	1	1	1	1	1	1	1	1	1	1	1	1	1	1	1	1	1	1	1	1	1	1	1	1
lngB	type IV pilus Longus minor pilin	Type_4_pilus	Adhesion/Invasion	0	0	0	0	0	0	0	0	0	0	0	0	0	0	0	0	0	0	0	0	0	0	0	0	0	0	0	0	0	0	0	0	0	0	0	0	0	0	0	0	0	0	0	0	0	0
lngC	type IV pilus Longus biogenesis protein	Type_4_pilus	Adhesion/Invasion	0	0	0	0	0	0	0	0	0	0	0	0	0	0	0	0	0	0	0	0	0	0	0	0	0	0	0	0	0	0	0	0	0	0	0	0	0	0	0	0	0	0	0	0	0	0
lngD	type IV pilus Longus secretin	Type_4_pilus	Adhesion/Invasion	0	0	0	0	0	0	0	0	0	0	0	0	0	0	0	0	0	0	0	0	0	0	0	0	0	0	0	0	0	0	0	0	0	0	0	0	0	0	0	0	0	0	0	0	0	0
lngE	type IV pilus Longus biogenesis protein	Type_4_pilus	Adhesion/Invasion	0	0	0	0	0	0	0	0	0	0	0	0	0	0	0	0	0	0	0	0	0	0	0	0	0	0	0	0	0	0	0	0	0	0	0	0	0	0	0	0	0	0	0	0	0	0
lngF	type IV pilus Longus biogenesis protein	Type_4_pilus	Adhesion/Invasion	0	0	0	0	0	0	0	0	0	0	0	0	0	0	0	0	0	0	0	0	0	0	0	0	0	0	0	0	0	0	0	0	0	0	0	0	0	0	0	0	0	0	0	0	0	0
lngG	type IV pilus Longus biogenesis protein	Type_4_pilus	Adhesion/Invasion	0	0	0	0	0	0	0	0	0	0	0	0	0	0	0	0	0	0	0	0	0	0	0	0	0	0	0	0	0	0	0	0	0	0	0	0	0	0	0	0	0	0	0	0	0	0
lngH	type IV pilus Longus assembly ATPase	Type_4_pilus	Adhesion/Invasion	0	0	0	0	0	0	0	0	0	0	0	0	0	0	0	0	0	0	0	0	0	0	0	0	0	0	0	0	0	0	0	0	0	0	0	0	0	0	0	0	0	0	0	0	0	0
lngJ	type IV pilus Longus protein	Type_4_pilus	Adhesion/Invasion	0	0	0	0	0	0	0	0	0	0	0	0	0	0	0	0	0	0	0	0	0	0	0	0	0	0	0	0	0	0	0	0	0	0	0	0	0	0	0	0	0	0	0	0	0	0
lngP	type IV pilus Longus colonization factor	Type_4_pilus	Adhesion/Invasion	0	0	0	0	0	0	0	0	0	0	0	0	0	0	0	0	0	0	0	0	0	0	0	0	0	0	0	0	0	0	0	0	0	0	0	0	0	0	0	0	0	0	0	0	0	0
lngR	type IV pilus Longus pre-pilin peptidase	Type_4_pilus	Adhesion/Invasion	0	0	0	0	0	0	0	0	0	0	0	0	0	0	0	0	0	0	0	0	0	0	0	0	0	0	0	0	0	0	0	0	0	0	0	0	0	0	0	0	0	0	0	0	0	0
lngS	type IV pilus Longus transcriptional regulator	Type_4_pilus	Adhesion/Invasion	0	0	0	0	0	0	0	0	0	0	0	0	0	0	0	0	0	0	0	0	0	0	0	0	0	0	0	0	0	0	0	0	0	0	0	0	0	0	0	0	0	0	0	0	0	0
lngT	type IV pilus Longus transcriptional regulator	Type_4_pilus	Adhesion/Invasion	0	0	0	0	0	0	0	0	0	0	0	0	0	0	0	0	0	0	0	0	0	0	0	0	0	0	0	0	0	0	0	0	0	0	0	0	0	0	0	0	0	0	0	0	0	0
lngX2	type IV pilus Longus protein	Type_4_pilus	Adhesion/Invasion	0	0	0	0	0	0	0	0	0	0	0	0	0	0	0	0	0	0	0	0	0	0	0	0	0	0	0	0	0	0	0	0	0	0	0	0	0	0	0	0	0	0	0	0	0	0
ppda	Pilin-like protein, minor pilin or pseudo pilin, Adherence, Hemorrhagic coli pilus	Type_4_pilus	Adhesion/Invasion	1	1	1	1	1	1	1	1	1	1	1	1	1	1	1	1	1	1	1	1	1	1	1	1	1	1	1	1	1	1	1	1	1	1	1	1	1	1	1	1	1	1	1	1	1	1
ppdb	Pilin-like protein, minor pilin or pseudo pilin, Adherence, Hemorrhagic coli pilus	Type_4_pilus	Adhesion/Invasion	1	1	1	1	1	1	1	1	1	1	1	1	1	1	1	1	1	1	1	1	1	1	1	1	1	1	1	1	1	1	1	1	1	1	1	1	1	1	1	1	1	1	1	1	1	1
ppdc	Pilin-like protein, minor pilin or pseudopilin, Adherence, Hemorrhagic coli pilus	Type_4_pilus	Adhesion/Invasion	1	1	1	1	1	1	1	1	1	1	1	1	1	1	1	1	1	1	1	1	1	1	1	1	1	1	1	1	1	1	1	1	1	1	1	1	1	1	1	1	1	1	1	1	1	1
ppdD	putative major pilin subunit	Type_4_pilus	Adhesion/Invasion	1	1	1	1	1	1	1	1	1	1	1	1	1	1	1	1	1	1	1	1	1	1	1	1	1	1	1	1	1	1	1	1	1	1	1	1	1	1	1	1	1	1	1	1	1	1
ygdB	Pilin-like protein, minor pilin or pseudo pilin, Adherence, Hemorrhagic coli pilus	Type_4_pilus	Adhesion/Invasion	1	1	1	1	1	1	1	1	1	1	1	1	1	1	1	1	1	1	1	1	1	1	1	1	1	1	1	1	1	1	1	1	1	1	1	1	1	1	1	1	1	1	1	1	1	1
[truncated: 861 more columns]
