# Supplementary material for: Horizontally acquired papGII-containing pathogenicity islands underlie the emergence of invasive uropathogenic Escherichia coli lineages
Source: Nat Commun. 2020 Nov 24;11:5968. doi: 10.1038/s41467-020-19714-9 (PMC7686366; doi:10.1038/s41467-020-19714-9)
Supplement: Supplementary file 4 — Supplementary Data 1–12 [file 41467_2020_19714_MOESM4_ESM.zip › Supplementary Data/Supplementary Data 9.xlsx]

## Sheet: table1
Isolate	afaEI	afaEII	afaEIII/draEI	afaEV	afaEVII	afaEVIII/bmaE	daaE	draE2	papGI	papGII	papGIII	papGIV	papGV	pixG
1007_FVEC_Fec	0	0	0	0	0	0	0	0	0	0	0	0	0	0
1012_FVEC_Fec	0	0	0	0	0	0	0	0	0	0	0	0	0	0
101-Pyelo	0	0	0	0	0	0	0	0	0	1	1	0	0	0
102_PUTI_Cys	0	0	0	0	0	0	0	0	0	0	0	0	0	0
105_PUTI_Cys	0	0	0	0	0	0	0	0	0	0	0	0	0	1
1067_FVEC_Fec	0	0	0	0	0	0	0	0	0	0	0	0	0	0
108-Pyelo	0	1	0	0	0	0	0	0	0	0	0	0	0	0
1093_FVEC_Fec	0	0	0	0	0	0	0	0	0	1	0	0	0	0
10-bcus	0	0	0	0	0	0	0	0	0	0	0	0	0	0
10-Pyelo	0	0	0	0	0	0	0	0	0	1	0	0	0	0
11_Pyelo_Pye	0	0	0	0	0	0	0	0	0	1	0	0	0	0
1108_FVEC_Fec	0	0	0	0	0	0	0	0	0	0	0	0	0	0
112_PUTI_Cys	0	0	0	0	0	0	0	0	0	1	1	0	0	0
112-Pyelo	0	0	0	0	0	0	0	0	0	1	1	0	0	0
114_Pyelo_Pye	0	0	0	0	0	0	0	0	0	0	0	0	0	0
1144_FVEC_Fec	0	0	0	0	0	0	0	0	0	1	1	0	0	0
1147_FVEC_Fec	0	0	0	1	0	0	0	0	0	0	0	1	0	0
115_PUTI_Cys	0	0	0	0	0	0	0	0	0	1	1	0	0	0
116_Pyelo_Pye	0	0	0	1	0	0	0	0	0	0	0	0	0	0
1162_FVEC_Fec	0	0	0	0	0	0	0	0	0	1	0	0	0	0
117-Pyelo	0	0	0	1	0	0	0	0	0	0	0	0	0	0
118_PUTI_Cys	0	0	0	0	0	0	0	0	0	0	1	0	0	0
118UI	0	0	0	0	0	0	0	0	0	1	0	0	0	0
11-bcus	0	0	0	0	0	0	0	0	0	1	0	0	0	0
1234_FVEC_Fec	0	0	0	0	0	0	0	0	0	0	1	0	0	0
124_PUTI_Cys	0	0	0	0	0	0	0	0	0	0	0	0	0	0
1271_FVEC_Fec	0	0	0	0	0	0	0	0	0	0	0	0	0	0
1288_FVEC_Fec	0	0	0	0	0	0	0	0	0	0	1	0	0	0
128-Pyelo	0	0	0	0	0	0	0	0	0	1	0	0	0	0
12-bcus	0	0	0	0	0	0	0	0	0	0	1	0	0	0
134_Pyelo_Pye	0	0	0	0	0	0	0	0	0	0	0	0	0	0
136_Pyelo_Pye	0	0	0	0	0	0	0	0	0	1	0	0	0	0
139_PUTI_Cys	0	0	0	0	0	0	0	0	0	0	0	0	0	0
139_Pyelo_Pye	0	0	0	1	0	0	0	0	0	0	0	0	0	0
13-bcus	0	0	0	0	0	0	0	0	0	1	0	0	0	0
142_PUTI_Cys	0	0	0	0	0	0	0	0	0	0	1	0	0	0
145-Pyelo	0	0	0	0	0	0	0	0	0	1	0	0	0	0
146_Pyelo_Pye	0	0	0	0	0	0	0	0	0	1	0	0	0	0
1468_FVEC_Fec	0	0	0	0	0	0	0	0	0	0	0	0	0	0
148_PUTI_Cys	0	0	0	0	0	0	0	0	0	0	0	0	0	0
149_Pyelo_Pye	0	0	0	0	0	0	0	0	0	0	0	0	0	0
14-bcus	0	0	0	0	0	0	0	0	0	1	0	0	0	0
151_Pyelo_Pye	0	0	0	0	0	0	0	0	0	0	0	0	0	0
1523_FVEC_Fec	0	0	0	0	0	0	0	0	0	0	0	0	0	1
1524_PUTI_Fec	0	0	0	0	0	0	0	0	0	0	0	0	0	0
1537_FVEC_Fec	0	0	0	0	0	0	0	0	0	0	0	0	0	0
156_PUTI_Cys	0	0	0	0	0	0	0	0	0	0	0	0	0	0
158_Pyelo_Pye	0	0	0	0	0	0	0	0	0	1	0	0	0	0
15-bcus	0	0	0	0	0	0	0	0	0	1	0	0	0	0
15-Pyelo	0	0	0	0	0	0	0	0	0	1	0	0	0	0
16_PUTI_Cys	0	1	0	0	0	0	0	0	0	1	0	0	0	0
16_Pyelo_Pye	0	0	0	0	0	0	0	0	0	0	0	0	0	0
1617_FVEC_Fec	0	0	0	0	0	0	0	0	0	0	0	0	0	0
161-Pyelo	0	0	0	0	0	0	0	0	0	0	0	0	0	0
163_PUTI_Cys	0	0	0	0	0	0	0	0	0	0	0	0	0	0
1631_FVEC_Fec	0	0	0	0	0	1	0	0	0	1	0	0	0	0
166_PUTI_Cys	0	0	0	0	0	0	0	0	0	0	0	0	0	0
1670_FVEC_Fec	0	0	0	0	0	0	0	0	0	0	0	0	0	0
169_PUTI_Cys	0	0	0	0	0	0	0	0	0	0	0	0	0	0
16-bcus	0	0	0	0	0	0	0	0	0	1	0	0	0	0
170_Pyelo_Pye	0	0	0	0	0	0	0	0	0	1	0	0	0	0
173_PUTI_Cys	0	0	0	0	0	0	0	0	0	0	0	0	0	0
177_Pyelo_Pye	0	0	0	0	0	0	0	0	0	0	0	0	0	0
17-bcus	0	0	0	0	0	0	0	0	0	1	0	0	0	0
17-Pyelo	0	0	0	0	0	0	0	0	0	1	0	0	0	0
181-Pyelo	0	0	0	0	0	0	0	0	0	1	0	1	0	0
184_Pyelo_Pye	0	0	0	0	0	0	0	0	0	0	0	0	0	1
185-Pyelo	0	0	0	0	0	0	0	0	1	0	1	0	0	0
188-Pyelo	0	0	0	0	0	0	0	0	0	1	0	0	0	0
18-bcus	0	0	0	0	0	0	0	0	0	1	0	1	0	0
19-Pyelo	0	0	0	0	0	0	0	0	0	1	0	0	0	0
191_Pyelo_Pye	0	0	0	0	0	0	0	0	0	0	0	0	0	0
193-Pyelo	0	0	0	0	0	0	0	0	0	1	1	0	0	0
194-Pyelo	0	0	0	0	0	0	0	0	0	1	1	0	0	0
196_Pyelo_Pye	0	0	0	0	0	0	0	0	0	0	0	0	0	0
198_Pyelo_Pye	0	0	0	0	0	0	0	0	0	1	0	0	0	0
19-bcus	0	0	0	0	0	0	0	0	0	0	1	0	0	0
1-bcus	0	0	0	0	0	0	0	0	0	1	0	0	0	0
20_PUTI_Cys	0	0	0	0	0	0	0	0	0	0	1	0	0	0
201-Pyelo	0	0	0	0	0	0	0	0	0	1	0	0	0	0
204-Pyelo	0	0	0	0	0	0	0	0	0	1	0	0	0	0
20-Pyelo	0	0	0	0	0	0	0	0	0	1	0	0	0	0
211_FVEC_Fec	0	0	0	0	0	0	0	0	0	1	0	0	0	0
216_PUTI_Cys	0	0	0	0	0	0	0	0	0	1	0	0	0	0
21-bcus	0	0	0	0	0	0	0	0	0	1	0	0	0	0
22-bcus	0	0	0	0	0	0	0	0	0	1	0	0	0	0
23_PUTI_Cys	0	0	0	1	0	0	0	0	0	0	0	0	0	0
235_FVEC_Fec	0	0	0	0	0	0	0	0	0	0	0	0	0	0
235_PUTI_Cys	0	0	0	0	0	0	0	0	0	0	0	0	0	0
236_PUTI_Cys	0	0	0	0	0	0	0	0	0	0	0	0	0	0
23-bcus	0	0	0	0	0	0	0	0	0	1	0	0	0	0
24-Pyelo	0	0	0	0	0	0	0	0	0	1	1	0	0	0
25_Pyelo_Pye	0	0	0	0	0	0	0	0	0	0	0	0	0	0
258_PUTI_Cys	0	0	0	0	0	0	0	0	0	0	1	0	0	0
259_PUTI_Cys	0	0	0	0	0	0	0	0	0	0	1	0	0	0
260_FVEC_Fec	0	0	0	0	0	0	0	0	0	0	0	0	0	0
268_PUTI_Cys	0	0	0	0	0	0	0	0	0	0	1	0	0	0
269_PUTI_Cys	0	0	0	0	0	0	0	0	0	0	0	0	0	0
27_Pyelo_Pye	0	0	0	0	0	0	0	0	0	1	1	0	0	0
272_FVEC_Fec	0	0	0	0	0	0	0	0	0	0	0	0	0	0
276_PUTI_Cys	0	0	0	0	0	0	0	0	0	0	0	0	0	0
285_FVEC_Fec	0	0	0	0	0	0	0	0	0	0	0	0	0	0
288_PUTI_Cys	0	0	0	0	0	0	0	0	0	0	0	0	0	0
2-bcus	0	0	0	0	0	0	0	0	0	0	1	0	0	0
2H16_BUTI_Uro	1	0	0	0	0	0	0	0	0	1	0	0	0	0
2H17_BUTI_Uro	0	0	0	0	0	0	0	0	0	1	0	0	0	0
2H18_BUTI_Uro	0	0	0	0	0	0	0	0	0	1	0	0	0	0
2H19_BUTI_Uro	0	0	0	0	0	0	0	0	0	1	0	0	0	0
2H21_BUTI_Uro	1	0	0	0	0	0	0	0	0	1	0	0	0	0
2H24_BUTI_Uro	0	0	0	0	0	0	0	0	0	1	0	0	0	0
2H25_BUTI_Uro	0	0	0	0	0	0	0	0	0	0	1	0	0	0
2H4_BUTI_Uro	0	0	0	0	0	0	0	0	0	1	0	0	0	0
2P6_BUTI_Uro	0	0	0	0	0	0	0	0	0	1	0	0	0	0
2P9_BUTI_Uro	0	0	0	0	0	0	0	0	0	1	0	0	0	0
2-Pyelo	0	0	0	0	0	0	0	0	0	1	0	0	0	0
302_PUTI_Fec	0	0	0	0	0	0	0	0	0	0	0	0	0	0
308_PUTI_Fec	0	0	0	0	0	0	0	0	0	0	0	0	0	0
30-Pyelo	0	0	0	0	0	0	0	0	0	0	0	1	0	0
31_PUTI_Cys	0	0	0	0	0	0	0	0	0	1	0	0	0	0
311_PUTI_Fec	0	0	0	0	0	0	0	0	0	0	0	0	0	0
31-Pyelo	0	0	0	0	0	0	0	0	0	1	0	0	0	0
32-Pyelo	0	0	0	1	0	0	0	0	0	0	0	0	0	0
33-Pyelo	0	0	0	0	0	0	0	0	0	0	1	0	0	0
342_PUTI_Fec	0	0	0	0	0	0	0	0	0	0	1	0	0	0
347_FVEC_Fec	0	0	0	0	0	0	0	0	0	0	0	0	0	0
357_FVEC_Fec	0	0	0	0	0	0	0	0	0	0	0	0	0	0
358_FVEC_Fec	0	0	0	0	0	0	0	0	0	0	0	0	0	0
36_Pyelo_Pye	0	0	0	0	0	0	0	0	0	0	0	0	0	0
366_PUTI_Fec	0	0	0	0	0	0	0	0	0	0	0	0	0	1
37_Pyelo_Pye	0	0	0	1	0	0	0	0	0	0	0	0	0	0
370_PUTI_Fec	0	0	0	0	0	0	0	0	0	0	0	0	0	1
373_PUTI_Fec	0	0	0	0	0	0	0	0	0	1	0	0	0	0
374_PUTI_Fec	0	0	0	0	0	0	0	0	0	0	0	0	0	1
375_PUTI_Fec	0	0	0	0	0	0	0	0	0	0	0	0	0	0
377_PUTI_Fec	0	0	0	0	0	0	0	0	0	0	0	0	0	0
379_PUTI_Fec	0	0	0	0	0	0	0	0	0	0	0	0	0	0
38_Pyelo_Pye	0	0	0	0	0	0	0	0	0	0	0	0	0	0
382_PUTI_Fec	0	0	0	0	0	0	0	0	0	1	0	0	0	0
384_PUTI_Fec	0	0	0	0	0	0	0	0	0	1	0	0	0	0
386_PUTI_Fec	0	0	0	0	0	0	0	0	0	0	0	0	0	0
389_PUTI_Fec	0	0	0	0	0	0	0	0	0	0	0	0	0	0
393_PUTI_Fec	0	0	0	0	0	0	0	0	0	0	1	0	0	0
3-bcus	0	0	0	0	0	0	0	0	0	1	0	0	0	0
3-Pyelo	0	0	0	0	0	0	0	0	0	1	0	0	0	0
4_PUTI_Cys	0	0	0	0	0	0	0	0	0	1	0	0	0	0
405_PUTI_Fec	0	0	0	0	0	0	0	0	0	1	0	1	0	0
41_Pyelo_Pye	0	0	0	0	0	0	0	0	0	1	0	0	0	0
417_FVEC_Fec	0	0	0	0	0	0	0	0	0	1	0	0	0	0
417_PUTI_Fec	0	0	0	0	0	0	0	0	0	0	1	1	0	0
42_Pyelo_Pye	0	0	0	0	0	0	0	0	0	0	0	0	0	0
421_FVEC_Fec	0	0	0	0	0	0	0	0	0	0	0	0	0	0
421_PUTI_Fec	0	0	0	0	0	0	0	0	0	0	0	0	0	0
43_Pyelo_Pye	0	0	0	0	0	0	0	0	0	0	0	0	0	0
452_PUTI_Fec	0	0	0	0	0	0	0	0	0	0	0	0	0	0
455_PUTI_Fec	0	0	0	0	0	0	0	0	0	1	0	0	0	0
457_FVEC_Fec	0	0	0	0	0	0	0	0	0	0	0	0	0	0
457_PUTI_Fec	0	0	0	0	0	0	0	0	0	0	0	0	0	0
45-Pyelo	0	0	0	0	0	0	0	0	0	1	0	0	0	0
465_FVEC_Fec	0	0	0	0	0	0	0	0	0	1	1	0	0	0
466_PUTI_Fec	0	0	0	0	0	0	0	0	0	0	0	0	0	0
478_FVEC_Fec	0	0	0	0	0	0	0	0	0	0	0	0	0	0
479_FVEC_Fec	0	0	0	0	0	0	0	0	0	0	0	0	1	0
47-Pyelo	0	0	0	0	0	0	0	0	0	1	0	1	0	0
489_PUTI_Fec	0	0	0	0	0	0	0	0	0	0	0	0	0	0
492_FVEC_Fec	0	0	0	0	0	0	0	0	0	0	0	0	0	0
492_PUTI_Fec	0	0	0	0	0	0	0	0	0	0	1	0	0	0
495_PUTI_Fec	0	0	0	0	0	0	0	0	0	0	0	0	0	0
497_PUTI_Fec	0	0	0	0	0	0	0	0	0	0	0	0	0	0
4-bcus	0	0	0	0	0	0	0	0	0	1	0	0	0	0
52_Pyelo_Pye	0	0	0	0	0	0	0	0	0	1	1	0	0	0
53_PUTI_Cys	0	0	0	0	0	0	0	0	0	0	0	0	0	0
541_FVEC_Fec	0	0	0	0	0	0	0	0	0	1	0	0	0	0
54-Pyelo	0	0	0	0	0	0	0	0	0	1	1	0	0	0
55-Pyelo	0	0	0	0	0	0	0	0	0	0	0	0	0	0
56_PUTI_Cys	0	0	0	0	0	0	0	0	0	0	0	0	0	0
57-Pyelo	0	0	0	0	0	0	0	0	0	1	1	0	0	0
5-bcus	0	0	0	0	0	0	0	0	0	0	1	0	0	0
629_FVEC_Fec	0	0	0	0	0	0	0	0	0	0	0	0	0	0
632_FVEC_Fec	0	0	0	0	0	0	0	0	0	0	0	0	0	0
638_FVEC_Fec	0	0	0	0	0	0	0	0	0	0	0	0	0	0
64_Pyelo_Pye	0	0	0	0	0	0	0	0	0	1	1	0	0	0
67-Pyelo	0	0	0	0	0	0	0	0	0	1	0	0	0	0
699_FVEC_Fec	0	0	0	0	0	0	0	0	0	0	0	0	0	1
6-bcus	0	0	0	0	0	0	0	0	0	1	0	0	0	0
6-Pyelo	0	0	0	0	0	0	0	0	0	1	0	0	0	0
704_FVEC_Fec	0	0	0	0	0	0	0	0	0	0	0	0	0	0
744_FVEC_Fec	0	0	0	0	0	0	0	0	0	0	0	0	0	0
75-Pyelo	0	0	0	0	0	0	0	0	0	1	0	0	0	0
77_Pyelo_Pye	0	0	0	0	0	0	0	0	0	1	0	0	0	0
78-Pyelo	0	0	0	0	0	0	0	0	0	1	0	0	0	0
7-bcus	0	0	0	0	0	0	0	0	0	1	0	0	0	0
80-Pyelo	0	0	0	1	0	0	0	0	0	1	0	0	0	0
819_FVEC_Fec	0	0	0	0	0	0	0	0	0	0	0	0	0	0
828_FVEC_Fec	0	0	0	0	0	0	0	0	0	0	0	0	0	0
835_FVEC_Fec	0	0	0	0	0	0	0	0	0	0	0	0	0	0
83-Pyelo	0	0	0	0	0	0	0	0	0	1	0	0	0	0
864_FVEC_Fec	0	0	0	0	0	0	0	0	0	0	0	0	0	0
867_FVEC_Fec	0	0	0	0	0	0	0	0	0	0	0	0	0	0
88_FVEC_Fec	0	0	0	0	0	0	0	0	0	1	0	1	0	0
888_FVEC_Fec	0	0	0	0	0	0	0	0	0	0	0	0	0	0
8-bcus	0	0	0	0	0	0	0	0	0	1	0	0	0	0
90-Pyelo	0	0	0	0	0	0	0	0	0	1	0	0	0	0
927_FVEC_Fec	0	0	0	0	0	0	0	0	0	0	0	0	0	0
94_Pyelo_Pye	0	0	0	0	0	0	0	0	0	0	1	0	0	0
940_FVEC_Fec	0	0	1	0	0	0	0	0	0	0	0	0	0	0
964_FVEC_Fec	0	0	0	0	0	0	0	0	0	0	0	0	0	0
966_FVEC_Fec	0	0	0	0	0	0	0	0	0	0	0	0	0	0
97_Pyelo_Pye	0	0	0	0	0	0	0	0	0	1	1	0	0	0
984_FVEC_Fec	0	0	0	0	0	0	0	0	0	1	0	0	0	0
98-Pyelo	0	0	0	0	0	0	0	0	0	1	0	0	0	0
993_FVEC_Fec	0	0	0	0	0	0	0	0	0	0	0	0	0	1
995_FVEC_Fec	0	0	0	0	0	0	0	0	0	0	0	0	0	0
9-bcus	0	0	0	0	0	0	0	0	0	1	0	0	0	0
9-Pyelo	0	0	0	0	0	0	0	0	0	1	0	1	0	0
ABU_1	0	0	0	0	0	0	0	0	0	0	0	0	0	0
ABU_106	0	0	0	0	0	0	0	0	0	0	0	0	0	0
ABU_123	0	0	0	0	0	0	0	0	0	0	0	0	0	0
ABU_148	0	0	0	0	0	0	0	0	0	0	0	0	0	0
ABU_61	0	0	0	0	0	0	0	0	0	0	0	1	0	0
ABU_65	0	0	0	0	0	0	0	0	0	0	0	0	0	1
ABU_84	0	0	0	0	0	0	0	0	0	0	1	0	0	0
ABU_9	0	0	0	0	0	0	0	0	0	0	0	0	0	0
ABU_91	0	0	0	0	0	0	0	0	0	0	0	0	0	1
ABU83972	0	0	0	0	0	0	0	0	0	0	1	0	0	0
ATCC700415	0	0	0	0	0	0	0	0	1	0	1	0	0	0
CFT073	0	0	0	0	0	0	0	0	0	1	0	0	0	0
E75	0	0	0	0	0	0	0	0	0	0	1	0	0	1
E78	0	0	0	0	0	0	0	0	0	0	0	0	0	0
Ecoli_11_1a	0	0	0	0	0	0	0	0	0	0	0	0	0	0
Ecoli_12_1a	0	0	0	0	0	0	0	0	0	0	0	0	0	0
Ecoli_17_1a	0	0	0	0	0	0	0	0	0	1	1	0	0	0
Ecoli_2_1a	0	0	0	0	0	0	0	0	0	0	0	0	0	0
Ecoli_20_1a	0	0	0	0	0	0	0	0	0	0	0	0	0	0
Ecoli_21_1a	0	0	0	0	0	0	0	0	0	0	0	0	0	0
Ecoli_26_1a	0	0	0	0	0	0	0	0	0	0	1	0	0	0
Ecoli_34_1a	0	0	0	0	0	0	0	0	0	0	1	0	0	0
Ecoli_35_1a	0	0	0	0	0	0	0	0	0	0	0	0	0	0
Ecoli_41_1a	0	0	0	0	0	0	0	0	0	0	1	0	0	0
Ecoli_41_5r	0	0	0	0	0	0	0	0	0	0	0	0	0	0
Ecoli_5_1a	0	0	0	0	0	0	0	0	0	0	0	0	0	0
Ecoli_5_3r	0	0	0	0	0	0	0	0	0	0	1	0	0	0
Ecoli_536	0	0	0	0	0	0	0	0	0	0	1	0	0	1
Ecoli_56_1a	0	0	0	0	0	0	0	0	0	0	0	0	0	0
Ecoli_9_3r	0	0	0	0	0	0	0	0	0	0	0	0	0	0
F11	0	0	0	0	0	0	0	0	0	0	1	0	0	1
H1_BUTI_Uro	0	0	0	0	0	0	0	0	0	1	0	0	0	0
H15_BUTI_Uro	0	0	0	0	0	0	0	0	0	1	0	0	0	0
H16_BUTI_Uro	0	0	0	0	0	0	0	0	0	1	0	0	0	0
H17_BUTI_Uro	0	0	0	0	0	0	0	0	0	0	0	0	0	0
H18_BUTI_Uro	0	0	0	0	0	0	0	0	0	1	0	0	0	0
H19_BUTI_Uro	0	0	0	0	0	0	0	0	0	1	1	0	0	0
H2_BUTI_Uro	0	0	1	0	0	0	0	0	0	1	0	0	0	0
H25_BUTI_Uro	0	0	0	0	0	0	0	0	0	1	0	0	0	0
H26_BUTI_Uro	0	0	0	0	0	0	0	0	0	1	0	0	0	0
H27_BUTI_Uro	0	0	0	0	0	1	0	0	0	0	0	0	1	0
H3_BUTI_Uro	0	0	0	0	0	0	0	0	0	1	0	0	0	0
H35_BUTI_Uro	0	0	0	0	0	0	0	0	0	1	0	0	0	0
H38_BUTI_Uro	0	0	0	0	0	0	0	0	0	1	0	0	0	0
H5_BUTI_Uro	0	0	0	0	0	0	0	0	0	1	0	0	0	0
H7_BUTI_Uro	0	0	0	0	0	0	0	0	0	1	0	0	0	0
H8_BUTI_Uro	0	0	0	0	0	0	0	0	0	1	0	0	0	0
H9_BUTI_Uro	0	0	0	0	0	0	0	0	0	1	0	0	0	0
HVH_1	0	0	0	0	0	0	0	0	0	1	0	0	0	0
HVH_10	0	0	0	0	0	0	0	0	0	1	0	0	0	0
HVH_100	0	0	0	0	0	0	0	0	0	0	1	0	0	1
HVH_102	0	0	0	0	0	0	0	0	0	1	0	0	0	0
HVH_103	0	0	0	0	0	0	0	0	0	1	0	0	0	0
HVH_104	0	0	0	0	0	0	0	0	0	1	0	0	0	0
HVH_106	0	0	0	0	0	0	0	0	0	1	0	0	0	0
HVH_107	0	0	0	0	0	0	0	0	0	1	0	0	0	0
HVH_108	0	0	0	0	0	0	0	0	0	0	0	0	0	0
HVH_109	0	0	0	0	0	0	0	0	0	1	1	0	0	0
HVH_110	0	0	0	0	0	0	0	0	0	1	1	0	0	0
HVH_111	0	0	0	0	0	0	0	0	0	0	1	0	0	0
HVH_112	0	0	0	0	0	0	0	0	0	0	1	0	0	0
HVH_113	0	0	0	0	0	0	0	0	0	1	0	0	0	0
HVH_114	0	0	0	0	0	0	0	0	0	1	1	0	0	0
HVH_115	0	0	0	0	0	0	0	0	0	0	0	0	0	1
HVH_116	0	0	0	0	0	0	0	0	0	0	0	0	0	0
HVH_117	0	0	0	0	0	0	0	0	0	1	1	0	0	0
HVH_118	0	0	0	0	0	0	0	0	0	1	0	0	0	0
HVH_119	0	0	0	0	0	0	0	0	0	1	0	0	0	0
HVH_12	0	0	0	0	0	0	0	0	0	1	0	0	0	0
HVH_120	0	0	0	0	0	0	0	0	0	1	0	0	0	0
HVH_121	0	0	0	0	0	1	0	0	0	0	1	0	0	0
HVH_122	0	0	0	0	0	0	0	0	0	1	0	0	0	0
HVH_125	0	0	0	0	0	0	0	0	0	0	0	0	0	0
HVH_126	0	0	0	0	0	0	0	0	0	0	0	0	0	1
HVH_127	0	0	0	0	0	0	0	0	0	1	0	0	0	0
HVH_128	0	0	0	0	0	0	0	0	0	1	0	0	0	0
HVH_13	0	0	0	0	0	0	0	0	0	0	0	0	0	0
HVH_130	0	0	0	0	0	0	0	0	0	1	0	0	0	0
HVH_132	0	0	0	0	0	0	0	0	0	1	0	0	0	0
HVH_133	0	0	0	0	0	0	0	0	0	1	0	0	0	0
HVH_134	0	0	0	0	0	0	0	0	0	1	0	0	0	0
HVH_135	0	0	0	0	0	0	0	0	0	1	0	0	0	0
HVH_136	0	0	0	0	0	0	0	0	0	1	0	0	0	0
HVH_137	0	0	0	0	0	0	0	0	0	1	0	0	0	0
HVH_138	0	0	0	0	0	0	0	0	0	1	0	0	0	0
HVH_139	0	0	0	0	0	0	0	0	0	0	0	0	0	0
HVH_140	0	0	0	0	0	0	0	0	0	1	0	0	0	0
HVH_141	0	0	0	0	0	0	0	0	0	0	1	0	0	0
HVH_142	0	0	0	0	0	0	0	0	0	1	0	0	0	0
HVH_143	0	0	0	0	0	0	0	0	0	1	0	0	0	0
HVH_144	0	0	0	0	0	0	0	0	0	1	0	0	0	0
HVH_145	0	0	0	0	0	0	0	0	0	1	0	0	0	0
HVH_146	0	0	0	0	0	0	0	0	0	0	1	0	0	0
HVH_147	0	0	0	0	0	0	0	0	0	0	0	0	0	0
HVH_148	0	0	0	0	0	0	0	0	0	1	0	0	0	0
HVH_149	0	0	0	0	0	0	0	0	0	0	0	0	0	0
HVH_150	0	0	0	0	0	0	0	0	0	0	0	0	0	0
HVH_151	0	0	0	0	0	0	0	0	0	1	0	0	0	0
HVH_152	0	0	0	0	0	0	0	0	0	0	0	0	0	0
HVH_153	0	0	0	0	0	1	0	0	0	0	1	0	0	0
HVH_154	1	0	0	0	0	0	0	0	0	0	0	0	0	0
HVH_155	0	0	0	0	0	0	0	0	0	1	0	0	0	0
HVH_156	0	0	0	0	0	0	0	0	0	0	1	0	0	0
HVH_157	0	0	0	0	0	0	0	0	0	1	0	0	0	0
HVH_158	0	0	0	0	0	0	0	0	0	1	0	0	0	0
HVH_159	0	0	0	0	0	0	0	0	0	1	0	0	0	0
HVH_16	0	0	0	0	0	0	0	0	0	1	0	0	0	0
HVH_160	0	0	0	0	0	0	0	0	0	1	0	0	0	0
HVH_161	0	0	0	0	0	0	0	0	0	0	1	0	0	0
HVH_162	0	0	0	0	0	0	0	0	0	0	0	0	0	0
HVH_163	0	0	0	0	0	0	0	0	0	1	0	0	0	0
HVH_164	0	0	0	0	0	0	0	0	0	0	0	0	0	0
HVH_167	0	0	0	0	0	0	0	0	0	1	0	0	0	0
HVH_169	0	0	0	0	0	0	0	0	0	0	0	0	0	0
HVH_17	0	0	0	0	0	0	0	0	0	0	1	0	0	0
HVH_170	0	0	0	0	0	0	0	0	0	1	0	0	0	0
HVH_171	0	0	0	0	0	0	0	0	0	0	1	0	0	0
HVH_172	0	0	0	0	0	0	0	0	0	0	1	0	0	0
HVH_173	0	0	0	0	0	0	0	0	0	1	0	0	0	0
HVH_175	0	0	0	0	0	0	0	0	0	1	0	0	0	0
HVH_176	0	0	0	0	0	0	0	0	0	0	0	0	0	0
HVH_177	0	0	0	0	0	0	0	0	0	0	0	0	0	0
HVH_178	0	0	0	0	0	0	0	0	0	1	0	0	0	0
HVH_18	0	0	0	0	0	1	0	0	0	0	0	0	1	0
HVH_180	0	0	0	0	0	0	0	0	0	1	0	0	0	0
HVH_182	0	0	0	0	0	0	0	0	0	1	0	0	0	0
HVH_183	0	0	0	0	0	0	0	0	0	1	0	0	0	0
HVH_184	0	0	0	0	0	0	0	0	0	1	0	0	0	0
HVH_185	0	0	0	0	0	0	0	0	0	0	1	0	0	0
HVH_186	0	0	0	0	0	0	0	0	0	0	0	0	0	0
HVH_187	0	0	0	0	0	0	0	0	0	1	0	1	0	0
HVH_188	0	0	0	0	0	0	0	0	0	1	0	0	0	0
HVH_189	0	0	0	0	0	0	0	0	0	1	0	0	0	0
HVH_19	0	0	0	0	0	0	0	0	0	1	0	0	0	0
HVH_190	0	0	0	0	0	0	0	0	0	0	0	0	0	0
HVH_191	0	0	0	0	0	0	0	0	0	1	0	0	0	0
HVH_192	0	0	0	0	0	0	0	0	0	1	0	0	0	0
HVH_193	0	0	0	0	0	0	0	0	0	0	0	0	0	0
HVH_194	0	0	0	0	0	0	0	0	0	1	0	0	0	0
HVH_195	0	0	0	0	0	0	0	0	0	0	0	0	0	0
HVH_196	0	0	0	0	0	0	0	0	0	1	0	0	0	0
HVH_197	0	0	0	0	0	0	0	0	0	1	1	0	0	0
HVH_198	0	0	0	0	0	0	0	0	0	0	0	0	0	0
HVH_199	0	0	0	0	0	0	0	0	0	1	0	0	0	0
HVH_2	0	0	0	0	0	0	0	0	0	0	0	0	0	0
HVH_20	0	0	0	0	0	0	0	0	0	1	1	0	0	0
HVH_200	0	0	0	0	0	1	0	0	0	0	0	0	1	1
HVH_201	0	0	0	0	0	0	0	0	0	1	0	0	0	0
HVH_202	0	0	0	0	0	0	0	0	0	0	0	0	0	0
HVH_203	0	0	0	0	0	0	0	0	0	1	0	0	0	0
HVH_204	0	0	0	0	0	0	0	0	0	0	1	0	0	0
HVH_205	0	0	0	0	0	0	0	0	0	0	0	0	0	0
HVH_206	0	0	0	0	0	0	0	0	0	1	0	0	0	0
HVH_207	0	0	0	0	0	0	0	0	0	0	1	0	0	1
HVH_208	0	0	0	0	0	0	0	0	0	1	0	0	0	0
HVH_209	0	0	0	0	0	0	0	0	0	0	0	0	0	0
HVH_21	0	0	0	0	0	0	0	0	0	1	0	0	0	0
HVH_210	0	0	0	0	0	0	0	0	0	1	0	0	0	0
HVH_211	0	0	0	0	0	0	0	0	0	1	0	0	0	0
HVH_212	0	0	0	0	0	0	0	0	0	1	0	0	0	0
HVH_213	0	0	0	1	0	0	0	0	0	0	0	0	0	0
HVH_214	0	0	0	0	0	0	0	0	0	1	0	0	0	0
HVH_215	0	0	0	0	0	0	0	0	0	0	0	0	0	0
HVH_216	0	0	0	0	0	0	0	0	0	0	1	0	0	0
HVH_217	0	0	0	0	0	0	0	0	0	1	0	0	0	0
HVH_218	0	0	0	0	0	0	0	0	0	1	0	0	0	0
HVH_22	0	0	0	0	0	0	0	0	0	1	0	0	0	0
HVH_220	0	0	0	0	0	0	0	0	0	1	0	0	0	0
HVH_221	0	0	0	0	0	0	0	0	0	0	0	0	0	0
HVH_222	0	0	0	0	0	0	0	0	0	1	0	0	0	0
HVH_223	0	0	0	0	0	0	0	0	0	1	0	0	0	0
HVH_225	0	0	0	0	0	0	0	0	0	1	0	0	0	0
HVH_227	0	0	0	0	0	0	0	0	0	0	0	0	0	0
HVH_228	0	0	0	0	0	0	0	0	0	0	1	0	0	0
HVH_23	0	0	0	0	0	0	0	0	0	0	1	0	0	0
HVH_24	0	0	0	0	0	0	0	0	0	0	0	0	0	0
HVH_25	0	0	0	0	0	0	0	0	0	1	0	1	0	0
HVH_26	0	0	1	0	0	0	0	0	0	0	0	0	0	0
HVH_27	0	0	0	0	0	0	0	0	0	1	0	0	0	0
HVH_28	0	0	0	0	0	0	0	0	0	0	1	0	0	0
HVH_29	0	0	0	0	0	0	0	0	0	1	0	0	0	0
HVH_3	0	0	0	0	0	0	0	0	0	1	0	0	0	0
HVH_30	0	0	0	0	0	0	0	0	0	1	0	0	0	0
HVH_31	0	0	0	0	0	0	0	0	0	1	0	0	0	0
HVH_32	0	0	0	0	0	0	0	0	0	1	0	0	0	0
HVH_33	0	0	0	0	0	0	0	0	0	0	0	0	0	1
HVH_35	0	0	0	0	0	0	0	0	0	1	0	0	0	0
HVH_36	0	0	0	0	0	0	0	0	0	0	0	0	0	0
HVH_37	0	0	0	0	0	0	0	0	0	1	0	0	0	0
HVH_38	0	0	0	0	0	0	0	0	0	0	1	0	0	0
HVH_39	0	0	0	0	0	0	0	0	0	0	0	0	0	0
HVH_4	0	0	0	0	0	0	0	0	0	1	0	0	0	0
HVH_40	0	0	0	0	0	0	0	0	0	1	0	0	0	0
HVH_41	0	0	0	0	0	0	0	0	0	0	0	0	0	0
HVH_42	0	0	0	0	0	0	0	0	0	0	0	0	0	1
HVH_43	0	0	0	0	0	0	0	0	0	1	0	0	0	0
HVH_44	0	0	0	0	0	0	0	0	0	1	0	0	0	0
HVH_45	0	0	0	0	0	0	0	0	0	1	0	0	0	0
HVH_46	0	0	0	0	0	1	0	0	0	0	1	0	0	0
HVH_48	0	0	0	0	0	0	0	0	0	1	0	0	0	0
HVH_5	0	0	0	0	0	0	0	0	0	1	0	0	0	0
HVH_50	0	0	0	0	0	0	0	0	0	0	0	0	0	0
HVH_51	0	0	0	0	0	0	0	0	0	1	0	0	0	0
HVH_53	0	0	0	0	0	0	0	0	0	1	0	1	0	0
HVH_55	0	0	0	0	0	0	0	0	0	0	1	0	0	1
HVH_56	0	0	0	0	0	0	0	0	0	0	1	0	0	0
HVH_58	0	0	0	0	0	0	0	0	0	1	0	0	0	0
HVH_59	0	0	0	0	0	0	0	0	0	1	0	0	0	0
HVH_6	0	0	0	0	0	1	0	0	0	0	0	0	1	0
HVH_61	0	0	0	0	0	0	0	0	0	1	0	0	0	0
HVH_63	0	0	0	0	0	0	0	0	0	1	0	0	0	0
HVH_65	0	0	0	0	0	0	0	0	0	0	0	1	0	0
HVH_68	0	0	1	0	0	0	0	0	0	0	0	0	0	0
HVH_69	0	0	0	0	0	0	0	0	0	1	0	0	0	0
HVH_7	0	0	0	0	0	0	0	0	0	1	0	0	0	0
HVH_70	0	0	0	0	0	0	0	0	0	1	0	0	0	0
HVH_73	0	0	0	0	0	0	0	0	0	1	0	0	0	0
HVH_74	0	0	0	0	0	0	0	0	0	0	1	0	0	0
HVH_76	0	0	0	0	0	0	0	0	0	1	0	0	0	0
HVH_78	0	0	0	0	0	0	0	0	0	1	0	0	0	0
HVH_79	0	0	0	0	0	0	0	0	0	0	0	0	0	0
HVH_80	0	0	0	0	0	0	0	0	0	0	0	0	0	0
HVH_82	0	0	0	0	0	0	0	0	0	0	0	0	1	0
HVH_83	0	0	0	0	0	0	0	0	0	0	0	0	0	0
HVH_84	0	0	0	0	0	0	0	0	0	0	0	0	0	0
HVH_85	0	0	0	0	0	0	0	0	0	0	0	0	0	0
HVH_86	0	0	0	0	0	0	0	0	0	0	0	0	0	0
HVH_87	0	0	0	0	0	0	0	0	0	1	0	1	0	0
HVH_88	0	0	0	0	0	1	0	0	0	0	0	0	0	0
HVH_89	0	0	0	0	0	0	0	0	0	1	0	0	0	1
HVH_9	0	0	0	0	0	0	0	0	0	0	0	0	0	0
HVH_90	0	0	0	0	0	0	0	0	0	0	0	0	0	0
HVH_91	0	0	0	0	0	0	0	0	0	0	0	0	0	0
HVH_92	0	0	0	0	0	0	0	0	0	1	0	0	0	0
HVH_93	0	0	0	0	0	0	0	0	0	1	1	0	0	0
HVH_95	0	0	0	0	0	0	0	0	0	1	0	0	0	0
HVH_96	0	0	0	0	0	0	0	0	0	1	0	0	0	0
HVH_98	0	0	0	0	0	0	0	0	0	0	1	0	0	0
IAI39	0	0	0	0	0	0	0	0	0	1	0	1	0	0
JJ1886	0	0	0	0	0	0	0	0	0	0	0	0	0	0
K-12	0	0	0	0	0	0	0	0	0	0	0	0	0	0
KOEGE_10	0	0	0	0	0	0	0	0	0	1	0	0	0	0
KOEGE_118	0	0	0	0	0	0	0	0	0	0	0	0	0	0
KOEGE_131	0	0	0	0	0	0	0	0	0	0	0	0	0	1
KOEGE_3	0	0	0	0	0	0	0	0	0	0	0	0	0	0
KOEGE_30	0	0	0	0	0	0	0	0	0	0	1	0	0	0
KOEGE_32	0	0	0	0	0	0	0	0	0	1	0	0	0	0
KOEGE_33	0	0	0	0	0	0	0	0	0	0	0	0	0	1
KOEGE_40	0	0	0	0	0	0	0	0	0	0	0	0	0	0
KOEGE_43	0	0	0	0	0	0	0	0	0	0	1	0	0	0
KOEGE_44	0	0	0	0	0	0	0	0	0	0	1	0	0	0
KOEGE_56	0	0	0	0	0	0	0	0	0	0	0	0	0	0
KOEGE_58	0	0	0	0	0	0	0	0	0	0	1	0	0	0
KOEGE_61	0	0	0	0	0	0	0	0	0	0	1	0	0	0
KOEGE_62	0	0	0	0	0	0	0	0	0	1	0	0	0	0
KOEGE_68	0	0	0	0	0	0	0	0	0	0	0	0	0	0
KOEGE_7	0	0	0	0	0	0	0	0	0	0	0	0	0	1
KOEGE_70	0	0	0	0	0	0	0	0	0	0	1	0	0	0
KOEGE_73	0	0	0	0	0	0	0	0	0	1	0	0	0	0
KOEGE_77	0	0	0	0	0	0	0	0	0	0	0	1	0	0
KTE1	0	0	0	0	0	0	0	0	0	1	0	0	0	0
KTE10	0	0	0	0	0	0	0	0	0	0	0	0	0	0
KTE100	0	0	0	0	0	0	0	0	0	0	0	0	0	0
KTE101	0	0	0	0	0	0	0	0	0	0	0	0	0	0
KTE102	0	0	0	0	0	0	0	0	0	0	0	0	0	0
KTE103	0	0	0	0	0	0	0	0	0	0	0	1	0	0
KTE107	0	0	0	0	0	0	0	0	0	0	0	0	0	0
KTE108	0	0	0	0	0	0	0	0	0	0	0	0	0	0
KTE111	0	0	0	0	0	0	0	0	0	0	0	0	0	0
KTE115	0	0	0	0	0	0	0	0	0	0	0	0	0	0
KTE118	0	0	0	0	0	0	0	0	0	1	0	0	0	0
KTE119	0	0	0	0	0	0	0	0	0	0	0	0	0	0
KTE12	0	0	0	0	0	0	0	0	0	0	0	0	0	0
KTE123	0	0	0	0	0	0	0	0	0	0	0	0	0	0
KTE126	0	0	0	0	0	0	0	0	0	0	0	0	0	0
KTE130	0	0	0	0	0	0	0	0	0	0	0	0	0	0
KTE135	0	0	0	0	0	0	0	0	0	0	0	0	0	0
KTE136	0	0	0	0	0	0	0	0	0	0	0	0	0	0
KTE138	0	0	0	0	0	0	0	0	0	0	0	0	0	0
KTE14	0	0	0	0	0	0	0	0	0	0	0	0	0	0
KTE141	0	0	0	0	0	0	0	0	0	0	0	0	0	0
KTE142	0	0	0	0	0	0	0	0	0	0	0	0	0	0
KTE143	0	0	0	0	0	0	0	0	0	1	0	1	0	0
KTE144	0	0	0	0	0	0	0	0	0	0	0	0	0	0
KTE146	0	0	0	0	0	0	0	0	0	0	0	0	0	0
KTE147	0	0	0	0	0	0	0	0	0	0	0	0	0	0
KTE15	0	0	0	0	0	0	0	0	0	0	1	0	0	1
KTE154	0	0	0	0	0	0	0	0	0	0	0	0	0	0
KTE155	0	0	0	0	0	0	0	0	0	0	0	0	0	0
KTE158	0	0	0	0	0	0	0	0	0	0	0	0	0	0
KTE16	0	0	0	0	0	0	0	0	0	0	0	0	0	0
KTE161	0	0	0	0	0	0	0	0	0	1	0	0	0	0
KTE162	0	0	0	0	0	0	0	0	0	0	0	0	0	0
KTE17	0	0	0	0	0	0	0	0	0	0	0	0	0	0
KTE171	0	0	0	0	0	0	0	0	0	0	0	0	0	0
KTE173	0	0	0	0	0	0	0	0	0	0	0	0	0	0
KTE178	0	0	0	0	0	0	0	0	0	0	1	0	0	0
KTE18	0	0	0	0	0	0	0	0	0	0	0	0	0	0
KTE180	0	0	0	0	0	0	0	0	0	0	0	0	0	1
KTE181	0	0	0	0	0	0	0	0	0	1	0	0	0	0
KTE182	0	0	0	1	0	0	0	0	0	0	0	0	0	0
KTE183	0	0	0	0	0	0	0	0	0	0	1	0	0	1
KTE184	0	0	0	0	0	0	0	0	0	0	0	0	0	0
KTE185	0	0	0	0	0	0	0	0	0	0	1	0	0	0
KTE186	0	0	0	0	0	0	0	0	0	0	0	0	0	0
KTE187	0	0	0	0	0	0	0	0	0	0	0	0	0	0
KTE188	0	0	0	0	0	0	0	0	0	0	0	0	0	0
KTE189	0	0	0	0	0	0	0	0	0	0	1	0	0	0
KTE19	0	0	0	0	0	0	0	0	0	0	0	0	0	0
KTE190	0	0	0	0	0	0	0	0	0	0	0	0	0	0
KTE191	0	0	0	0	0	0	0	0	0	0	1	0	0	0
KTE192	0	0	0	0	0	0	0	0	0	0	0	0	0	0
KTE193	0	0	0	0	0	0	0	0	0	0	0	0	0	1
KTE194	0	0	0	0	0	0	0	0	0	0	0	0	0	0
KTE195	0	0	0	0	0	0	0	0	0	1	0	0	0	0
KTE196	0	0	0	0	0	0	0	0	0	0	0	0	0	0
KTE197	0	0	0	0	0	0	0	0	0	0	0	0	0	0
KTE198	0	0	0	0	0	0	0	0	0	0	0	0	0	0
KTE199	0	0	0	0	0	0	0	0	0	0	0	0	0	0
KTE20	0	0	0	0	0	0	0	0	0	0	0	1	0	0
KTE200	0	0	0	0	0	0	0	0	0	1	0	0	0	0
KTE201	0	0	0	0	0	0	0	0	0	0	1	0	0	0
KTE202	0	0	0	0	0	0	0	0	0	1	0	0	0	0
KTE203	0	0	0	0	0	0	0	0	0	0	0	0	0	0
KTE204	0	0	0	0	0	0	0	0	0	1	0	0	0	0
KTE205	0	0	0	1	0	0	0	0	0	0	0	0	0	0
KTE206	0	0	0	0	0	0	0	0	0	0	1	0	0	0
KTE207	0	0	0	0	0	0	0	0	0	0	0	0	0	0
KTE208	0	0	0	0	0	0	0	0	0	0	0	0	0	0
KTE209	0	0	0	0	0	0	0	0	0	1	0	0	0	0
KTE210	0	0	0	0	0	0	0	0	0	0	0	0	0	0
KTE212	0	0	0	0	0	0	0	0	0	0	0	0	0	0
KTE213	0	0	0	0	0	0	0	0	0	0	0	0	0	0
KTE214	0	0	0	0	0	0	0	0	0	0	1	0	0	0
KTE215	0	0	0	0	0	0	0	0	0	0	1	0	0	0
KTE216	0	0	0	0	0	0	1	0	0	0	0	0	0	0
KTE217	0	0	0	0	0	0	0	0	0	0	0	0	0	0
KTE218	0	0	0	0	0	0	0	0	0	1	0	0	0	0
KTE219	0	0	0	0	0	0	0	0	0	0	0	0	0	0
KTE22	0	0	0	0	0	0	0	0	0	1	0	0	0	0
KTE220	0	0	0	0	0	0	0	0	0	1	0	0	0	0
KTE221	0	0	0	0	0	0	0	0	0	1	0	0	0	1
KTE223	0	0	0	0	0	0	0	0	0	1	0	0	0	0
KTE225	0	0	0	0	0	0	0	0	0	0	0	1	0	0
KTE226	0	0	0	0	0	0	0	0	0	1	0	0	0	0
KTE227	0	0	0	0	0	0	0	0	0	1	0	0	0	0
KTE228	0	0	0	0	0	0	0	0	0	0	0	0	0	0
KTE229	0	0	0	0	0	0	0	0	0	1	0	0	0	0
KTE23	0	0	0	0	0	0	0	0	0	0	0	0	0	0
KTE230	0	0	0	0	0	0	0	0	0	0	0	0	0	0
KTE231	0	0	0	0	0	0	0	0	0	0	0	0	0	0
KTE233	0	0	0	0	0	0	0	0	0	0	0	0	0	1
KTE234	0	0	0	0	0	0	0	0	0	0	0	0	0	0
KTE24	0	0	0	0	0	0	0	0	0	1	0	1	0	0
KTE240	0	0	0	0	0	0	0	0	0	1	0	0	0	0
KTE25	0	0	0	0	0	0	0	0	0	0	0	0	0	0
KTE26	0	0	0	0	0	0	0	0	0	1	0	0	0	0
KTE27	0	0	0	0	0	0	0	0	0	1	0	0	0	0
KTE28	0	0	0	0	0	0	0	0	0	0	0	0	0	0
KTE29	0	0	0	0	0	0	0	0	0	0	0	0	0	0
KTE3	0	0	0	0	0	0	0	0	0	1	0	0	0	0
KTE34	0	0	0	0	0	0	0	0	0	0	0	0	0	0
KTE36	1	0	0	0	0	0	0	0	0	0	0	1	0	0
KTE37	0	0	0	0	0	0	0	0	0	1	0	1	0	0
KTE41	0	0	0	0	0	0	0	0	0	0	0	0	0	0
KTE42	0	0	0	0	0	0	0	0	0	0	0	0	0	0
KTE43	0	0	0	0	0	0	0	0	0	0	1	0	0	0
KTE44	0	0	0	0	0	0	0	0	0	0	0	1	0	0
KTE45	0	0	0	0	0	0	0	0	0	0	0	0	0	0
KTE47	0	0	0	0	0	0	0	0	0	0	0	0	0	0
KTE48	0	0	0	0	0	0	0	0	0	0	0	0	0	0
KTE49	0	0	0	0	0	0	0	0	0	0	0	0	0	0
KTE50	0	0	0	0	0	0	0	0	0	0	0	0	0	0
KTE51	0	0	0	0	0	0	0	0	0	0	0	0	0	0
KTE53	0	0	0	0	0	0	0	0	0	0	0	0	0	0
KTE54	0	0	0	0	0	0	0	0	0	0	0	0	0	0
KTE55	0	0	0	0	0	0	0	0	0	0	1	0	0	0
KTE56	0	0	0	0	0	0	0	0	0	0	0	0	0	0
KTE57	0	0	0	0	0	0	0	0	0	0	0	0	0	0
KTE58	0	0	0	0	0	0	0	0	0	1	0	0	0	0
KTE59	0	0	0	0	0	0	0	0	0	1	0	0	0	0
KTE6	0	0	0	0	0	0	0	0	0	0	0	0	0	0
KTE60	0	0	0	0	0	0	0	0	0	0	0	0	0	0
KTE61	0	0	0	0	0	0	0	0	0	0	0	0	0	0
KTE62	0	0	0	0	0	0	0	0	0	1	0	0	0	0
KTE63	0	0	0	0	0	0	0	0	0	1	0	0	0	0
KTE64	0	0	0	0	0	0	0	0	0	0	0	0	0	0
KTE65	0	0	0	0	0	0	0	0	0	1	0	0	0	0
KTE66	0	0	0	0	0	0	0	0	0	0	0	0	0	0
KTE67	0	0	0	0	0	0	0	0	0	0	0	0	0	0
KTE68	0	0	0	0	0	0	0	0	0	0	0	0	0	0
KTE69	0	0	0	0	0	0	0	0	0	1	0	1	0	0
KTE7	0	0	0	0	0	0	0	0	0	1	0	0	0	0
KTE71	0	0	0	0	0	0	0	0	0	0	0	0	0	0
KTE72	0	0	0	0	0	0	0	0	0	0	0	0	0	1
KTE73	0	0	0	0	0	0	0	0	0	0	0	0	0	0
KTE74	0	0	0	0	0	0	0	0	0	1	0	1	0	0
KTE75	0	0	0	0	0	0	0	0	0	0	0	0	0	0
KTE76	0	0	0	0	0	0	0	0	0	0	0	0	0	0
KTE77	0	0	0	0	0	0	0	0	0	0	0	0	0	0
KTE78	0	0	0	0	0	0	0	0	0	0	0	0	0	0
KTE8	0	0	0	0	0	0	0	0	0	0	1	0	0	0
KTE80	0	0	0	0	0	0	0	0	0	1	0	0	0	0
KTE81	0	0	0	0	0	0	0	0	0	0	0	0	0	0
KTE84	0	0	0	0	0	0	0	0	0	0	0	0	0	0
KTE87	0	0	0	0	0	0	0	0	0	1	1	0	0	0
KTE9	0	0	0	0	0	0	0	0	0	0	0	0	0	0
KTE93	0	0	0	0	0	0	0	0	0	0	0	0	0	1
KTE95	0	0	0	0	0	0	0	0	0	0	0	0	0	0
KTE98	0	0	0	0	0	0	0	0	0	0	0	0	0	0
LtABU01	0	0	0	0	0	0	0	0	0	0	1	0	0	1
LtABU02	0	0	0	0	0	0	0	0	0	1	1	0	0	0
LtABU03	0	0	0	0	0	0	0	0	0	0	0	0	0	0
LtABU04	0	0	0	0	0	0	0	0	0	0	0	0	0	0
LtABU05	0	0	0	0	0	0	0	0	0	0	0	0	0	0
LtABU07	0	0	0	0	0	0	0	0	0	1	0	0	0	0
LtABU08	0	0	0	0	0	0	0	0	0	0	0	0	0	0
LtABU09	0	0	0	0	0	0	0	0	0	0	0	0	0	0
LtABU10	0	0	0	0	0	0	0	0	0	0	1	0	0	1
LtABU11	0	0	0	0	0	0	0	0	0	0	0	0	0	0
LtABU12	0	0	0	0	0	0	0	0	0	0	1	0	0	0
LtABU13	0	0	0	0	0	0	0	0	0	0	1	0	0	0
LtABU14	0	0	0	0	0	0	0	0	0	0	0	0	0	0
LtABU15	0	0	0	0	0	0	0	0	0	0	0	0	0	0
LtABU16	0	0	0	0	0	0	0	0	0	0	0	0	0	0
LtABU17	0	0	0	0	0	0	0	0	0	0	0	0	0	0
LtABU18	0	0	0	0	0	0	0	0	0	0	0	0	0	1
LtABU19	0	0	0	0	0	0	0	0	0	1	0	0	0	0
LtABU20	0	0	0	0	0	0	0	0	0	0	0	0	0	0
LtABU21	0	0	0	0	0	0	0	0	0	0	1	0	0	0
LtABU22	0	0	0	0	0	0	0	0	0	0	0	0	0	0
LtABU23	0	0	0	0	0	0	0	0	0	0	1	0	0	1
LtABU24	0	0	0	0	0	0	0	0	0	0	0	0	0	0
LtABU25	0	0	0	0	0	0	0	0	0	0	0	0	0	0
LtABU26	0	0	0	0	0	0	0	0	0	0	0	0	0	0
LtABU27	0	0	0	0	0	0	0	0	0	0	0	0	0	1
LtABU28	0	0	0	0	0	0	0	0	0	0	0	0	0	0
LtABU29	0	0	0	0	0	0	0	0	0	1	0	0	0	0
LtABU30	0	0	0	0	0	0	0	0	0	0	0	0	0	0
LtABU31	0	0	0	0	0	0	0	0	0	1	0	1	0	0
LtABU32	0	0	0	0	0	0	0	0	0	0	0	0	0	0
LtABU33	0	0	0	0	0	0	0	0	0	0	1	0	0	0
LtABU34	0	0	0	0	0	0	0	0	0	1	0	0	0	0
LtABU35	0	0	0	0	0	0	0	0	0	0	0	0	0	0
LtABU36	0	0	0	0	0	0	0	0	0	0	1	0	0	0
LtABU37	0	0	0	0	0	0	0	0	0	0	0	0	0	0
LtABU38	0	0	0	0	0	0	0	0	0	0	0	0	0	0
LtABU39	0	0	0	0	0	0	0	0	0	0	0	1	0	0
LtABU40	0	0	0	0	0	0	0	0	0	0	0	0	0	0
LtABU41	0	0	0	0	0	0	0	0	0	0	0	0	0	0
LtABU42	0	0	0	0	0	0	0	0	0	0	0	0	0	0
LtABU43	0	0	0	0	0	0	0	0	0	0	0	0	0	0
LtABU44	0	0	0	0	0	0	0	0	0	0	0	0	0	0
MVAST0024	0	0	0	0	0	0	0	0	0	0	1	0	0	0
MVAST0041	0	0	0	0	0	0	0	0	0	0	0	0	0	1
MVAST0045	0	0	0	0	0	0	0	0	0	0	0	0	0	0
MVAST0068	0	0	0	0	0	0	0	0	0	0	0	0	0	0
MVAST0082	0	0	0	0	0	0	0	0	0	1	0	0	0	0
MVAST0093	0	0	0	0	0	0	0	0	0	0	0	0	0	0
MVAST0103	0	0	0	0	0	0	0	0	0	0	0	0	0	0
MVAST0105	0	0	0	0	0	0	0	0	0	1	0	0	0	0
MVAST0106	0	0	0	0	0	0	0	0	0	0	0	0	0	1
MVAST0113	0	0	0	0	0	0	0	0	0	0	0	0	0	0
MVAST0141	0	0	0	0	0	0	0	0	0	0	0	0	0	0
MVAST0146	0	0	0	0	0	0	0	0	0	0	0	0	0	0
MVAST0150	0	0	0	0	0	0	0	0	0	1	0	0	0	0
MVAST0163	0	0	0	0	0	0	0	0	0	0	0	0	0	0
MVAST0175	0	0	0	0	0	0	0	0	0	0	0	0	0	1
MVAST0188	0	0	0	0	0	0	0	0	0	0	0	0	0	0
MVAST0198	0	0	0	0	0	0	0	0	0	0	0	0	0	0
MVAST0200	0	0	0	0	0	0	0	0	0	0	0	0	0	0
MVAST0243	0	0	0	0	0	0	0	0	0	0	1	0	0	0
MVAST0255	0	0	0	0	0	0	0	0	0	0	0	0	0	0
MVAST0269	0	0	0	0	0	0	0	0	0	0	0	0	0	1
MVAST0273	0	0	0	0	0	0	0	0	0	0	0	0	0	0
MVAST0289	0	0	0	0	0	0	0	0	0	0	0	0	0	0
MVAST0291	0	0	0	1	0	0	0	0	0	0	0	0	0	0
MVAST0296	0	0	0	0	0	0	0	0	0	0	0	0	0	0
MVAST0301	0	0	0	0	0	0	0	0	0	1	0	0	0	0
MVAST0312	0	0	0	0	0	0	0	0	0	0	0	0	0	0
MVAST0318	0	0	0	0	0	0	0	0	0	0	1	0	0	0
MVAST0322	0	0	0	0	0	0	0	0	0	0	0	0	0	1
MVAST0325	0	0	0	0	0	0	0	0	0	0	0	0	0	0
MVAST0328	0	0	0	0	0	0	0	0	0	0	0	0	0	0
MVAST0348	0	0	0	0	0	0	0	0	0	0	0	0	0	0
MVAST0350	0	0	0	0	0	0	0	0	0	0	0	0	0	0
MVAST0363	0	0	0	0	0	0	0	0	0	0	0	0	0	0
MVAST0366	0	0	0	0	0	0	0	0	0	0	0	0	0	0
MVAST0379	0	0	0	0	0	0	0	0	0	0	0	0	0	0
MVAST0399	0	0	0	0	0	0	0	0	0	0	0	0	0	0
MVAST0401	0	0	0	0	0	0	0	0	0	0	0	0	0	0
MVAST0403	0	0	0	0	0	0	0	0	0	0	0	0	0	1
Nissle1917	0	0	0	0	0	0	0	0	0	0	0	0	0	0
NU14	0	0	0	0	0	0	0	0	0	0	1	0	0	0
PA45B	0	0	0	0	0	0	0	0	0	1	0	0	0	0
PM1_BUTI_Uro	0	0	0	0	0	0	0	0	0	0	0	0	0	0
PM2_BUTI_Uro	0	0	0	0	0	0	0	0	0	0	0	0	0	0
PM3_BUTI_Uro	0	0	1	0	0	0	0	0	0	0	0	0	0	0
PM4_BUTI_Uro	0	0	0	0	0	0	0	0	0	1	0	0	0	0
PM5_BUTI_Uro	0	0	0	0	0	0	0	0	0	1	0	0	0	0
PM6_BUTI_Uro	0	0	0	0	0	0	0	0	0	1	0	0	0	0
PM7_BUTI_Uro	0	0	0	0	0	0	0	0	0	1	0	1	0	0
PM8_BUTI_Uro	0	0	0	0	0	0	0	0	0	1	0	0	0	0
PM9_BUTI_Uro	0	0	0	0	0	1	0	0	0	0	0	0	0	1
RT_ABU_109	0	0	0	0	0	0	0	0	0	0	0	0	0	0
RT_ABU_11	0	0	0	0	0	0	0	0	0	0	0	0	0	0
RT_ABU_128	0	0	0	0	0	0	0	0	0	0	0	0	0	0
RT_ABU_132	0	0	0	0	0	0	0	0	0	0	0	0	1	0
RT_ABU_137	0	0	0	0	0	0	0	0	0	0	0	0	0	0
RT_ABU_140	0	0	0	0	0	0	0	0	0	0	0	0	0	0
RT_ABU_155	0	0	0	0	0	0	0	0	0	0	0	0	0	0
RT_ABU_2	0	0	0	0	0	0	0	0	0	0	0	0	0	0
RT_ABU_202	0	0	0	0	0	1	0	0	0	0	0	0	0	0
RT_ABU_207	0	0	0	0	0	0	0	0	0	0	0	0	0	1
RT_ABU_234	0	0	0	0	0	0	0	0	0	0	0	0	0	0
RT_ABU_253	0	0	0	0	0	0	0	0	0	0	0	0	0	0
RT_ABU_261	0	0	0	0	0	0	0	0	0	0	0	0	0	0
RT_ABU_295	0	0	0	0	0	0	0	0	0	0	0	0	0	0
RT_ABU_3	0	0	0	0	0	0	0	0	0	0	0	0	0	0
RT_ABU_442	0	0	0	0	0	0	0	0	0	0	0	0	0	0
RT_ABU_445	0	0	0	0	0	0	0	0	0	0	0	0	0	0
RT_ABU_477	0	0	0	0	0	0	0	0	0	0	0	0	0	0
RT_ABU_54	0	0	0	0	0	1	0	0	0	0	0	0	0	0
U1_BUTI_Uro	0	0	0	0	0	0	0	0	0	0	0	0	0	0
U3_BUTI_Uro	0	0	0	0	0	0	0	0	0	1	0	0	0	0
U4_BUTI_Uro	0	0	0	0	0	0	0	0	0	1	0	0	0	0
U5_BUTI_Uro	0	0	0	0	0	0	0	0	0	0	1	0	0	0
U6_BUTI_Uro	0	0	0	0	0	1	0	0	0	1	0	0	0	1
U7_BUTI_Uro	0	0	0	0	0	0	0	0	0	0	1	0	0	0
UMEA_3014	0	0	0	0	0	0	0	0	0	0	0	0	0	0
UMEA_3022	0	0	0	0	0	0	0	0	0	0	0	0	0	0
UMEA_3033	0	0	0	0	0	0	0	0	0	0	0	0	0	0
UMEA_3041	0	0	0	0	0	0	0	0	0	1	0	0	0	0
UMEA_3052	0	0	0	0	0	0	0	0	0	0	0	0	0	0
UMEA_3053	0	0	0	0	0	0	0	0	0	0	1	0	0	0
UMEA_3065	0	0	0	0	0	0	0	0	0	0	0	0	0	0
UMEA_3087	0	0	0	0	0	0	0	0	0	0	1	0	0	0
UMEA_3088	0	0	0	0	0	0	0	0	0	1	0	0	0	0
UMEA_3097	0	0	0	0	0	0	0	0	0	0	0	0	0	0
UMEA_3108	0	0	0	0	0	0	0	0	0	0	0	0	0	0
UMEA_3113	0	0	0	0	0	0	0	0	0	0	1	0	0	0
UMEA_3117	0	0	0	0	0	0	0	0	0	0	0	0	0	0
UMEA_3121	0	0	0	0	0	0	0	0	0	0	1	0	0	0
UMEA_3122	0	0	1	0	0	0	0	0	0	0	0	0	0	0
UMEA_3124	0	0	0	0	0	0	0	0	0	0	0	0	0	0
UMEA_3139	0	0	0	0	0	0	0	0	0	1	0	1	0	0
UMEA_3144	0	0	0	0	0	0	0	0	0	1	0	0	0	0
UMEA_3148	0	0	0	0	0	0	0	0	0	0	0	0	0	0
UMEA_3150	0	0	0	0	0	0	0	0	0	0	0	0	0	0
UMEA_3151	0	0	0	0	0	0	0	0	0	0	0	0	0	1
UMEA_3152	0	0	0	0	0	0	0	0	0	0	0	0	0	0
UMEA_3155	0	0	0	0	0	0	0	0	0	0	0	0	0	0
UMEA_3159	0	0	0	0	0	0	0	0	0	0	0	0	0	0
UMEA_3160	0	0	0	0	0	0	0	0	0	0	1	0	0	1
UMEA_3161	0	0	0	0	0	0	0	0	0	0	1	0	0	0
UMEA_3162	0	0	0	0	0	0	0	0	0	1	0	0	0	0
UMEA_3163	0	0	0	0	0	0	0	0	0	0	0	0	0	1
UMEA_3172	0	0	0	0	0	0	0	0	0	0	0	0	0	0
UMEA_3173	0	0	0	0	0	0	0	0	0	0	1	0	0	0
UMEA_3174	0	0	0	0	0	0	0	0	0	0	0	0	0	0
UMEA_3175	0	0	0	0	0	0	0	0	0	1	0	0	0	0
UMEA_3176	0	0	0	0	0	0	0	0	0	0	0	0	0	0
UMEA_3178	0	0	0	0	0	0	0	0	0	0	0	0	0	0
UMEA_3180	0	0	0	1	0	0	0	0	0	1	0	0	0	0
UMEA_3185	0	0	0	0	0	0	0	0	0	0	1	0	0	0
UMEA_3190	0	0	0	0	0	0	0	0	0	0	0	1	0	0
UMEA_3193	0	0	0	0	0	0	0	0	0	0	1	0	0	0
UMEA_3199	0	0	0	0	0	0	0	0	0	0	0	0	0	0
UMEA_3200	0	0	0	0	0	0	0	0	0	0	0	0	0	0
UMEA_3201	0	0	0	0	0	0	0	0	0	0	0	0	0	0
UMEA_3203	0	0	0	0	0	0	0	0	0	1	0	0	0	0
UMEA_3206	0	0	0	0	0	0	0	0	0	1	0	0	0	0
UMEA_3208	0	0	0	0	0	0	0	0	0	0	1	0	0	0
UMEA_3212	0	0	1	0	0	0	0	0	0	0	0	0	0	0
UMEA_3215	0	0	0	1	0	0	0	0	0	0	0	0	0	0
UMEA_3216	0	0	0	0	0	0	0	0	0	0	0	0	0	0
UMEA_3217	0	0	0	0	0	0	0	0	0	0	0	0	0	0
UMEA_3220	0	0	0	0	0	0	0	0	0	0	1	0	0	0
UMEA_3221	0	0	0	0	0	0	0	0	0	0	0	0	0	0
UMEA_3222	0	0	0	0	0	0	0	0	0	0	1	0	0	0
UMEA_3230	0	0	0	0	0	0	0	0	0	0	0	0	0	0
UMEA_3233	0	0	0	0	0	0	0	0	0	0	1	0	0	0
UMEA_3240	0	0	0	0	0	0	0	0	0	0	0	0	0	0
UMEA_3244	0	0	0	0	0	0	0	0	0	0	1	0	0	0
UMEA_3257	0	0	0	0	0	0	0	0	0	1	1	0	0	0
UMEA_3264	0	0	0	0	0	0	0	0	0	0	1	0	0	0
UMEA_3268	0	0	0	0	0	0	0	0	0	0	1	0	0	0
UMEA_3271	0	0	0	0	0	0	0	0	0	0	0	1	0	0
UMEA_3290	0	0	0	0	0	0	0	0	0	0	1	0	0	0
UMEA_3292	0	0	0	0	0	0	0	0	0	0	0	0	0	0
UMEA_3298	0	0	0	0	0	0	0	0	0	0	1	0	0	0
UMEA_3304	0	0	0	0	0	0	0	0	0	0	0	0	0	0
UMEA_3314	0	0	0	0	0	0	0	0	0	0	0	0	0	0
UMEA_3317	0	0	0	0	0	0	0	0	0	0	0	0	0	0
UMEA_3318	0	0	0	0	0	0	0	0	0	0	0	0	0	0
UMEA_3323	0	0	0	1	0	0	0	0	0	0	0	1	0	0
UMEA_3329	0	0	0	0	0	0	0	0	0	0	0	0	0	0
UMEA_3336	0	0	0	0	0	0	0	0	0	0	0	0	0	0
UMEA_3337	0	0	0	0	0	0	0	0	0	0	1	0	0	0
UMEA_3341	0	0	0	0	0	0	0	0	0	0	0	0	0	0
UMEA_3342	0	0	0	0	0	0	0	0	0	0	1	0	0	0
UMEA_3355	0	0	0	0	0	0	0	0	0	0	0	0	0	0
UMEA_3391	0	0	0	0	0	0	0	0	0	0	0	0	0	1
UMEA_3426	0	0	0	0	0	0	0	0	0	0	1	0	0	1
UMEA_3489	0	0	0	0	0	0	0	0	0	0	0	0	0	0
UMEA_3490	0	0	0	0	0	0	0	0	0	0	1	0	0	0
UMEA_3585	0	0	0	0	0	0	0	0	0	0	1	0	0	1
UMEA_3592	1	0	0	0	0	0	0	0	0	0	0	1	0	0
UMEA_3609	1	0	0	0	0	0	0	0	0	0	0	1	0	0
UMEA_3617	0	0	0	0	0	0	0	0	0	0	1	0	0	0
UMEA_3632	0	0	0	0	0	0	0	0	0	1	0	0	0	0
UMEA_3652	0	0	0	0	0	0	0	0	0	1	0	0	0	1
UMEA_3656	0	0	0	0	0	0	0	0	0	0	0	0	0	0
UMEA_3662	0	0	0	0	0	0	0	0	0	1	0	0	0	0
UMEA_3671	0	0	0	0	0	0	0	0	0	0	0	0	0	0
UMEA_3682	0	0	0	0	0	0	0	0	0	0	0	0	0	0
UMEA_3687	0	0	0	0	0	0	0	0	0	0	1	0	0	0
UMEA_3693	0	0	0	0	0	0	0	0	0	0	1	0	0	0
UMEA_3694	0	0	0	0	0	0	0	0	0	0	1	0	0	0
UMEA_3702	0	0	0	0	0	0	0	0	0	0	0	0	0	0
UMEA_3703	0	0	0	0	0	0	0	0	0	0	0	0	0	0
UMEA_3705	0	0	0	0	0	0	0	0	0	0	0	0	0	0
UMEA_3707	0	0	0	0	0	0	0	0	0	0	0	0	0	0
UMEA_3718	0	0	0	0	0	0	0	0	0	0	0	0	0	0
UMEA_3805	0	0	0	0	0	0	0	0	0	0	0	0	0	0
UMEA_3821	0	0	0	0	0	0	0	0	0	0	1	0	0	0
UMEA_3834	0	0	0	0	0	0	0	0	0	0	1	0	0	0
UMEA_3889	0	0	0	0	0	0	0	0	0	0	0	0	0	0
UMEA_3893	0	0	0	0	0	0	0	0	0	1	0	0	0	0
UMEA_3899	0	0	0	0	0	0	0	0	0	1	0	1	0	0
UMEA_3955	0	0	0	0	0	0	0	0	0	0	1	0	0	0
UMEA_4075	0	0	0	0	0	0	0	0	0	0	1	0	0	0
UMEA_4076	0	0	0	0	0	0	0	0	0	0	1	0	0	1
UMEA_4207	0	0	0	0	0	0	0	0	0	0	1	0	0	0
UMN026	0	0	0	0	0	0	0	0	0	1	0	0	0	0
UPEC26-1	0	0	0	0	0	0	0	0	0	1	0	0	0	0
US01	0	0	0	0	0	0	0	0	0	1	0	0	0	0
US02	0	0	0	0	0	0	0	0	0	1	0	0	0	0
US03	0	0	0	0	0	0	0	0	0	1	0	0	0	0
US04	0	0	0	0	0	0	0	0	0	1	0	0	0	0
US05	0	0	0	0	0	0	0	0	0	1	0	0	0	0
US06	0	0	0	0	0	0	0	0	0	1	0	0	0	0
US07	0	0	0	0	0	1	0	0	0	0	0	0	1	1
US08	0	0	0	0	0	0	0	0	0	1	0	0	0	0
US09	0	0	0	0	0	0	0	0	0	1	0	0	0	0
US10	0	0	0	0	0	0	0	0	0	1	0	0	0	0
US11	0	0	0	0	0	0	0	0	0	1	0	0	0	0
US12	0	0	0	0	0	0	0	0	0	1	0	0	0	0
US13	0	0	0	0	0	0	0	0	0	1	0	0	0	0
US14	0	0	0	0	0	0	0	0	0	1	0	0	0	0
US15	0	0	0	0	0	0	0	0	0	1	0	0	0	0
US16	0	0	0	0	0	0	0	0	0	1	1	0	0	0
US18	0	0	0	0	0	0	0	0	0	0	0	0	0	0
US19	0	0	0	0	0	1	0	0	0	0	0	0	0	0
US20	0	0	0	0	0	0	0	0	0	0	0	0	0	0
US21	0	0	0	0	0	0	0	0	0	0	0	0	0	0
US22	0	0	0	0	0	0	0	0	0	1	0	0	0	0
US23	0	0	0	0	0	0	0	0	0	1	1	0	0	0
US25	0	0	0	0	0	0	0	0	0	1	0	0	0	0
US26	0	0	0	0	0	1	0	0	0	0	0	0	1	1
US27	0	0	0	0	0	0	0	0	0	0	0	0	0	1
US28	0	0	0	0	0	0	0	0	0	1	0	0	0	0
US29	0	0	0	0	0	0	0	0	0	1	0	0	0	0
US30	0	0	0	0	0	1	0	0	0	0	0	0	1	1
US31	0	0	0	1	0	0	0	0	0	0	0	0	0	0
US32	0	0	0	0	0	0	0	0	0	1	1	0	0	0
UTI89	0	0	0	0	0	0	0	0	0	0	1	0	0	0
V1_BUTI_Uro	0	0	0	0	0	0	0	0	0	1	0	0	0	0
V10_BUTI_Uro	0	0	0	0	0	1	0	0	0	0	0	0	0	0
V11_BUTI_Uro	0	0	0	0	0	0	0	0	0	0	0	0	0	0
V12_BUTI_Uro	0	0	0	0	0	0	0	0	0	0	0	0	0	1
V14_BUTI_Uro	0	0	0	0	0	0	0	0	0	1	0	1	0	0
V15_BUTI_Uro	0	0	0	0	0	0	0	0	0	1	0	0	0	0
V16_BUTI_Uro	0	0	0	0	0	0	0	0	0	1	0	0	0	0
V19_BUTI_Uro	0	0	0	0	0	0	0	0	0	1	0	0	0	0
V20_BUTI_Uro	0	0	0	0	0	0	0	0	0	1	0	1	0	0
V21_BUTI_Uro	0	0	0	0	0	0	0	0	0	0	0	0	0	0
V22_BUTI_Uro	0	0	0	0	0	0	0	0	0	1	0	0	0	0
V23_BUTI_Uro	0	0	0	0	0	0	0	0	0	1	0	0	0	0
V24_BUTI_Uro	0	0	0	0	0	0	0	0	0	1	0	0	0	0
V26_BUTI_Uro	0	0	0	0	0	0	0	0	0	1	0	0	0	0
V27_BUTI_Uro	0	0	0	0	0	0	0	0	0	1	0	0	0	0
V28_BUTI_Uro	0	0	0	0	0	0	0	0	0	0	0	0	0	0
V29_BUTI_Uro	0	0	0	0	0	0	0	0	0	1	0	0	0	0
V3_BUTI_Uro	0	0	0	0	0	0	0	0	0	1	0	0	0	0
V31_BUTI_Uro	0	0	0	0	0	0	0	0	0	1	0	0	0	0
V32_BUTI_Uro	0	0	0	0	0	0	0	0	0	0	1	0	0	0
V5_BUTI_Uro	0	0	0	0	0	0	0	0	0	1	0	0	0	0
V6_BUTI_Uro	0	0	0	0	0	0	0	0	0	1	1	0	0	0
V7_BUTI_Uro	0	0	0	0	0	0	0	0	0	1	0	0	0	0
V8_BUTI_Uro	0	0	0	0	0	0	0	0	0	0	0	0	0	0
V9_BUTI_Uro	0	0	0	0	0	0	0	0	0	0	0	0	0	0
VR50	0	0	0	0	0	0	0	0	0	0	0	0	0	0
